# Supplementary material for: Learning cis-regulatory principles of ADAR-based RNA editing from CRISPR-mediated mutagenesis
Source: Nat Commun. 2021 Apr 12;12:2165. doi: 10.1038/s41467-021-22489-2 (PMC8041805; doi:10.1038/s41467-021-22489-2)
Supplement: Supplementary file 4 — Supplementary Data 2 [file 41467_2021_22489_MOESM4_ESM.xlsx]

## Sheet: neil1_computational.features
rna_id	editing_value	minimum_free_energy	ensemble_free_energy	mfe_frequency	ensemble_diversity	sim_nor_score	probability_active_conf	num_mutations	mut_exist	mut_type	mut_pos	mut_site_dist	mut_ref_nt	mut_nt	mut_struct	mut_ref_struct	mut_prev_struct	mut_next_struct	mut_same_as_site	all_stem_length	site_struct	site_prev_nt	site_next_nt	site_prev_struct	site_next_struct	site_1_1	site_length	site_length_stem	site_length_hairpin	site_length_bulge	site_length_internal_es	site_length_internal_ecs	site_5prm_cp_hairpin	site_5prm_cp_bulge	site_3prm_cp_bulge	site_5prm_cp_internal	site_3prm_cp_internal	u_count	u_all_stem_length	u_hairpin_length	u1_exist	u1_distance	u1_struct	u1_length	u1_length_stem	u1_length_hairpin	u1_length_bulge	u1_length_internal_es	u1_length_internal_ecs
1	0.58	-40.1	-41.29	0.143877	29.39	0.7426	0.13761	1	1	mismatch	41	-6	G	A	S	S	H	I	0	26	I	A	A	S	S		3				3	2				U:A	G:U	2	8	3	1	-1	S	8	8
2	0.46	-38.5	-39.3	0.274518	10.93	0.9125	0.131799	1	1	mismatch	42	-5	G	A	B	S	S	S	0	30	I	A	A	S	S	A:C	1				1	1				U:A	A:U	4	6	3	1	-1	S	4	4
3	0.49	-39.1	-40.32	0.138271	28.24	0.9301	0.0654492	1	1	mismatch	43	-4	G	A	S	S	H	B	0	30	I	A	A	S	S	A:C	1				1	1				U:A	A:U	4	6	3	1	-1	S	2	2
4	0.48	-44.1	-44.78	0.331605	4.19	1	0.321958	1	1	mismatch	44	-3	G	A	S	S	H	I	0	30	I	A	A	S	S	A:C	1				1	1				U:A	A:U	2	6	4	1	-1	S	6	6
5	0.59	-40.8	-41.45	0.346702	8.25	0.74	0.169233	1	1	mismatch	45	-2	C	A	S	S	H	I	0	27	I	A	A	S	S		2				2	1				U:A	A:U	2	9	3	1	-1	S	9	9
6	0.39	-39.6	-40.44	0.256179	5.33	0.9853	0.123298	1	1	mismatch	49	2	G	A	S	S	I	I	0	29	I	A	A	S	S		2				2	1				U:A	A:U	2	6	4	1	-1	S	6	6
7	0.54	-39.4	-40.32	0.225684	5.99	0.9859	0.107908	1	1	mismatch	50	3	G	A	I	S	S	S	0	29	I	A	A	S	S	A:C	1				1	1				U:A	A:U	2	6	4	1	-1	S	6	6
8	0.57	-45.2	-45.96	0.293144	4.24	0.9879	0.281769	1	1	mismatch	51	4	C	A	S	I	I	B	0	31	I	A	A	S	S	A:C	1				1	1				U:A	A:U	2	6	4	1	-1	S	6	6
9	0.71	-45.2	-45.88	0.330998	4.09	0.9911	0.321958	1	1	mismatch	52	5	U	A	S	I	B	B	0	31	I	A	A	S	S	A:C	1				1	1				U:A	A:U	2	6	4	1	-1	S	6	6
10	0.55	-40.9	-41.68	0.283918	9.28	0.9914	0.136266	1	1	mismatch	53	6	A	C	I	S	S	S	0	29	I	A	A	S	S	A:C	1				1	1				U:A	A:U	2	6	4	1	-1	S	6	6
11	0.59	-39.7	-40.8	0.166802	28.73	0.9818	0.0799399	1	1	mismatch	54	7	C	A	I	S	S	S	0	28	I	A	A	S	S	A:C	1				1	1				U:A	A:U	2	6	4	1	-1	S	6	6
12	0.64	-44.2	-44.88	0.33203	4.08	1	0.321958	1	1	mismatch	55	8	G	A	S	S	I	B	0	30	I	A	A	S	S	A:C	1				1	1				U:A	A:U	2	6	4	1	-1	S	6	6
13	0.51	-37.8	-38.8	0.197694	28.43	0.8188	0.0944378	1	1	mismatch	56	9	G	A	S	S	I	I	0	26	I	A	A	S	S		3				3	2				U:A	G:U	2	8	3	1	-1	S	8	8
14	0.6	-39.8	-40.67	0.245452	10.68	0.7426	0.117285	1	1	mismatch	57	10	G	A	S	S	I	I	0	26	I	A	A	S	S		3				3	2				U:A	G:U	2	8	3	1	-1	S	8	8
15	0.58	-43.5	-44.16	0.344889	3.9	1	0.332871	1	1	mismatch	58	11	U	A	B	B	S	S	0	30	I	A	A	S	S	A:C	1				1	1				U:A	A:U	2	6	4	1	-1	S	6	6
16	0.66	-41.5	-42.61	0.164152	5.01	0.9886	0.157237	1	1	mismatch	59	12	C	A	B	S	S	S	0	30	I	A	A	S	S	A:C	1				1	1				U:A	A:U	2	6	4	1	-1	S	6	6
17	0.51	-41.7	-42.39	0.325599	8.58	0.9922	0.158318	1	1	mismatch	46	-1	A	C	I	S	S	S	0	29	I	C	A	S	S		2				2	2				U:A	C:G	2	5	4	1	-1	S	5	5
18	0.92	-41.4	-42.11	0.317533	5.2	0.9854	0.153128	1	1	mismatch	48	1	A	C	I	S	S	S	0	29	I	A	C	S	S		2				2	2				C:G	A:U	2	6	4	1	-1	S	6	6
19	0.6	-39.8	-40.94	0.158465	7.63	0.993	0.149569	1	1	mismatch	41	-6	G	U	H	S	S	S	0	29	I	A	A	S	S	A:C	1				1	1				U:A	A:U	2	5	6	1	-1	S	5	5
20	0.52	-38.5	-39.23	0.303672	4.91	0.9125	0.148108	1	1	mismatch	42	-5	G	U	B	S	S	S	0	30	I	A	A	S	S	A:C	1				1	1				U:A	A:U	4	6	3	1	-1	S	4	4
21	0.56	-38.5	-39.34	0.25433	6.51	0.9223	0.123298	1	1	mismatch	43	-4	G	U	B	S	S	S	0	30	I	A	A	S	S	A:C	1				1	1				U:A	A:U	4	6	3	1	-1	S	3	3
22	0.38	-40.1	-40.88	0.280953	11.93	0.9231	0.136266	1	1	mismatch	44	-3	G	U	I	S	S	S	0	29	I	A	A	S	S	A:C	1				1	1				U:A	A:U	4	5	4	1	-1	S	2	2
23	0.55	-39.5	-40.33	0.261216	24.77	0.7426	0.250741	1	1	mismatch	45	-2	C	U	I	S	S	S	0	26	I	A	A	S	S		3				3	2				U:A	G:U	2	8	3	1	-1	S	8	8
24	0.38	-38.2	-39.59	0.104806	7.05	0.9651	0.0493009	1	1	mismatch	49	2	G	U	I	S	S	S	0	28	I	A	A	S	S		3				3	2				C:G	A:U	2	6	4	1	-1	S	6	6
25	0.47	-39.4	-40.22	0.266468	5.16	0.9859	0.127478	1	1	mismatch	50	3	G	U	I	S	S	S	0	29	I	A	A	S	S	A:C	1				1	1				U:A	A:U	2	6	4	1	-1	S	6	6
26	0.71	-43.5	-44.19	0.328434	4.07	1	0.316637	1	1	mismatch	51	4	C	U	I	I	S	S	0	30	I	A	A	S	S	A:C	1				1	1				U:A	A:U	2	6	4	1	-1	S	6	6
27	0.56	-42.7	-43.41	0.316859	4.54	1	0.306256	1	1	mismatch	52	5	U	C	I	I	S	S	0	30	I	A	A	S	S	A:C	1				1	1				U:A	A:U	2	6	4	1	-1	S	6	6
28	0.63	-41.2	-41.91	0.317242	7.5	0.9914	0.153128	1	1	mismatch	53	6	A	U	I	S	S	S	0	29	I	A	A	S	S	A:C	1				1	1				U:A	A:U	2	6	4	1	-1	S	6	6
29	0.64	-41	-41.75	0.298346	10.17	1	0.286505	1	1	mismatch	54	7	C	U	S	S	I	B	0	30	I	A	A	S	S	A:C	1				1	1				U:A	A:U	2	6	4	1	-1	S	6	6
30	0.56	-39.6	-40.41	0.267374	16.35	0.9175	0.12962	1	1	mismatch	55	8	G	U	I	S	S	S	0	29	I	A	A	S	S	A:C	1				1	1				U:A	A:U	2	6	4	1	-1	S	6	6
31	0.51	-36.9	-37.92	0.190032	12.53	0.928	0.0913418	1	1	mismatch	56	9	G	U	I	S	S	S	0	29	I	A	A	S	S	A:C	1				1	1				U:A	A:U	2	6	4	1	-1	S	6	6
32	0.64	-38.3	-39.02	0.312103	6.61	0.9899	0.150597	1	1	mismatch	57	10	G	U	I	S	S	S	0	29	I	A	A	S	S	A:C	1				1	1				U:A	A:U	2	6	4	1	-1	S	6	6
33	0.61	-43.5	-44.59	0.171465	4.91	1	0.162567	1	1	mismatch	58	11	U	C	B	B	S	S	0	30	I	A	A	S	S	A:C	1				1	1				U:A	A:U	2	6	4	1	-1	S	6	6
34	0.65	-41.5	-42.61	0.164128	5.03	1	0.157237	1	1	mismatch	59	12	C	U	S	S	B	I	0	30	I	A	A	S	S	A:C	1				1	1				U:A	A:U	2	6	4	1	-1	S	6	6
35	0.34	-42.6	-43.25	0.350043	4.42	0.9922	0.169233	1	1	mismatch	46	-1	A	U	I	S	S	S	0	29	I	U	A	S	S		2				2	2				U:A	C:G	2	5	4	1	-1	S	5	5
36	0.18	-42.3	-42.96	0.343418	4.23	0.9854	0.166436	1	1	mismatch	48	1	A	U	I	S	S	S	0	29	I	A	U	S	S		2				2	2				C:G	A:U	2	6	4	1	-1	S	6	6
37	0.55	-40.1	-40.93	0.259809	5.81	0.993	0.250741	1	1	mismatch	41	-6	G	C	H	S	S	S	0	29	I	A	A	S	S	A:C	1				1	1				U:A	A:U	2	5	6	1	-1	S	5	5
38	0.35	-38.5	-39.26	0.291569	5.24	0.9125	0.140885	1	1	mismatch	42	-5	G	C	B	S	S	S	0	30	I	A	A	S	S	A:C	1				1	1				U:A	A:U	4	6	3	1	-1	S	4	4
39	0.48	-38.5	-39.39	0.235095	7.99	0.9223	0.11344	1	1	mismatch	43	-4	G	C	B	S	S	S	0	30	I	A	A	S	S	A:C	1				1	1				U:A	A:U	4	6	3	1	-1	S	3	3
40	0.52	-39	-40.34	0.11362	14.73	0.9231	0.0535853	1	1	mismatch	44	-3	G	C	I	S	S	S	0	29	I	A	A	S	S	A:C	1				1	1				U:A	A:U	4	5	4	1	-1	S	2	2
41	0.51	-40	-41.08	0.172943	28.86	0.74	0.0826494	1	1	mismatch	45	-2	C	G	S	S	H	I	0	27	I	A	A	S	S		2				2	1				U:A	G:U	2	9	3	1	-1	S	9	9
42	0.17	-38.2	-39.49	0.123266	7.36	0.9315	0.0582421	1	1	mismatch	49	2	G	C	I	S	S	S	0	27	I	A	A	S	S		6				6	5				U:A	A:U	2	6	4	1	-1	S	6	6
43	0.37	-39.4	-40.21	0.269367	5.18	0.9859	0.12962	1	1	mismatch	50	3	G	C	I	S	S	S	0	29	I	A	A	S	S	A:C	1				1	1				U:A	A:U	2	6	4	1	-1	S	6	6
44	0.58	-44.7	-45.51	0.270751	4.88	0.9879	0.25924	1	1	mismatch	51	4	C	G	S	I	I	B	0	31	I	A	A	S	S	A:C	1				1	1				U:A	A:U	2	6	4	1	-1	S	6	6
45	0.69	-44.7	-45.4	0.322368	4.16	0.9911	0.311403	1	1	mismatch	52	5	U	G	S	I	B	B	0	31	I	A	A	S	S	A:C	1				1	1				U:A	A:U	2	6	4	1	-1	S	6	6
46	0.63	-43.8	-44.48	0.333691	4.16	1	0.321958	1	1	mismatch	53	6	A	G	S	S	I	B	0	30	I	A	A	S	S	A:C	1				1	1				U:A	A:U	2	6	4	1	-1	S	6	6
47	0.6	-44.1	-44.68	0.387848	4.52	0.7404	0.190174	1	1	mismatch	54	7	C	G	S	S	B	I	0	28	I	A	A	S	S		3				3	2				U:A	G:U	2	8	3	1	-1	S	8	8
48	0.55	-39.5	-40.25	0.294382	10.63	0.9175	0.143252	1	1	mismatch	55	8	G	C	I	S	S	S	0	29	I	A	A	S	S	A:C	1				1	1				U:A	A:U	2	6	4	1	-1	S	6	6
49	0.38	-36.9	-37.91	0.195571	12.18	0.928	0.0928769	1	1	mismatch	56	9	G	C	I	S	S	S	0	29	I	A	A	S	S	A:C	1				1	1				U:A	A:U	2	6	4	1	-1	S	6	6
50	0.59	-38.3	-39.1	0.272142	6.94	0.9899	0.131799	1	1	mismatch	57	10	G	C	I	S	S	S	0	29	I	A	A	S	S	A:C	1				1	1				U:A	A:U	2	6	4	1	-1	S	6	6
51	0.64	-43.5	-45.06	0.079126	6.72	0.9607	0.0742736	1	1	mismatch	58	11	U	G	S	B	B	I	0	30	I	A	A	S	S	A:C	1				1	1				U:A	A:U	2	6	4	1	-1	S	6	6
52	0.63	-41.5	-42.31	0.270797	6.06	0.9886	0.25924	1	1	mismatch	59	12	C	G	B	S	S	S	0	30	I	A	A	S	S	A:C	1				1	1				U:A	A:U	2	6	4	1	-1	S	6	6
53	0.52	-40.4	-41.19	0.278512	17.29	0.993	0.268027	1	1	mismatch	36	-11	C	A	H	S	S	S	0	29	I	A	A	S	S	A:C	1				1	1				U:A	A:U	2	5	6	1	-1	S	5	5
54	0.55	-39.2	-40.08	0.240867	10.06	0.7426	0.115347	1	1	mismatch	35	-12	C	A	H	S	S	S	0	26	I	A	A	S	S		3				3	2				U:A	G:U	2	8	3	1	-1	S	8	8
55	0.58	-39.2	-40.1	0.231627	13.11	0.7426	0.111565	1	1	mismatch	34	-13	C	A	H	S	S	S	0	26	I	A	A	S	S		3				3	2				U:A	G:U	2	8	3	1	-1	S	8	8
56	0.61	-39	-40.26	0.129317	18.02	0.9225	0.0612282	1	1	mismatch	33	-14	U	A	B	S	S	S	0	29	I	A	A	S	S	A:C	1				1	1				U:A	A:U	4	5	5	1	-1	S	2	2
57	0.58	-37.4	-38.56	0.151597	9.51	0.9843	0.0723326	1	1	mismatch	32	-15	G	A	I	S	S	S	0	28	I	A	A	S	S		3				3	3				U:A	G:U	2	4	4	1	-1	S	4	4
58	0.6	-41.8	-42.45	0.350535	3.94	0.9922	0.169233	1	1	mismatch	31	-16	U	A	I	S	S	S	0	29	I	A	A	S	S		2				2	2				U:A	C:G	2	5	4	1	-1	S	5	5
59	0.59	-43.5	-44.17	0.33938	4	1	0.327369	1	1	mismatch	30	-17	C	A	I	I	S	S	0	30	I	A	A	S	S		1				1	0				U:A	A:U	2	6	4	1	-1	S	6	6
60	0.56	-41.5	-42.16	0.340955	4.4	0.9854	0.166436	1	1	mismatch	29	-18	U	A	I	S	S	S	0	29	I	A	A	S	S		2				2	2				C:G	A:U	2	6	4	1	-1	S	6	6
61	0.67	-38.2	-39.57	0.107847	5.93	0.9315	0.0509719	1	1	mismatch	28	-19	C	A	I	S	S	S	0	27	I	A	A	S	S		6				6	5				U:A	A:U	2	6	4	1	-1	S	6	6
62	0.71	-40.6	-41.44	0.257955	5.39	0.9859	0.123298	1	1	mismatch	27	-20	C	A	I	S	S	S	0	29	I	A	A	S	S	A:C	1				1	1				U:A	A:U	2	6	4	1	-1	S	6	6
63	0.67	-45.4	-46.08	0.333118	4.03	0.9911	0.321958	1	1	mismatch	26	-21	U	A	S	I	I	I	0	31	I	A	A	S	S	A:C	1				1	1				U:A	A:U	2	6	4	1	-1	S	6	6
64	0.66	-40.9	-42.04	0.15789	7.43	0.935	0.0747843	1	1	mismatch	25	-22	U	A	S	S	I	I	0	30	I	A	A	S	S	A:C	1				1	1				U:A	A:U	2	6	4	1	-1	S	6	6
65	0.66	-38.7	-39.78	0.172354	23.89	0.9818	0.0826494	1	1	mismatch	24	-23	G	A	I	S	S	S	0	28	I	A	A	S	S	A:C	1				1	1				U:A	A:U	2	6	4	1	-1	S	6	6
66	0.66	-39.5	-40.25	0.295138	6.67	0.9175	0.143252	1	1	mismatch	23	-24	U	A	I	S	S	S	0	29	I	A	A	S	S	A:C	1				1	1				U:A	A:U	2	6	4	1	-1	S	6	6
67	0.63	-36.9	-37.94	0.186161	8.64	0.928	0.0883472	1	1	mismatch	22	-25	C	A	I	S	S	S	0	29	I	A	A	S	S	A:C	1				1	1				U:A	A:U	2	6	4	1	-1	S	6	6
68	0.63	-41.4	-42.81	0.101325	6.07	0.9607	0.0476846	1	1	mismatch	21	-26	C	A	S	S	I	I	0	30	I	A	A	S	S	A:C	1				1	1				U:A	A:U	2	6	4	1	-1	S	6	6
69	0.64	-41.5	-42.17	0.335635	4	0.9886	0.327369	1	1	mismatch	20	-27	G	A	S	S	I	I	0	30	I	A	A	S	S	A:C	1				1	1				U:A	A:U	2	6	4	1	-1	S	6	6
70	0.59	-41.5	-42.25	0.296911	6.96	1	0.286505	1	1	mismatch	36	-11	C	U	S	S	I	H	0	30	I	A	A	S	S	A:C	1				1	1				U:A	A:U	2	6	4	1	-1	S	6	6
71	0.59	-40.5	-41.28	0.281299	15.97	1	0.272532	1	1	mismatch	35	-12	C	U	S	S	I	H	0	30	I	A	A	S	S	A:C	1				1	1				U:A	A:U	2	6	4	1	-1	S	6	6
72	0.59	-40.7	-41.45	0.295215	13.42	1	0.286505	1	1	mismatch	34	-13	C	U	S	S	I	H	0	30	I	A	A	S	S	A:C	1				1	1				U:A	A:U	2	6	4	1	-1	S	6	6
73	0.62	-46.2	-46.88	0.33216	4.03	1	0.321958	1	1	mismatch	33	-14	U	C	S	S	I	H	0	30	I	A	A	S	S	A:C	1				1	1				U:A	A:U	2	6	4	1	-1	S	6	6
74	0.6	-38.4	-39.67	0.126646	8.16	0.9366	0.0602162	1	1	mismatch	32	-15	G	C	S	S	I	H	0	30	I	A	A	S	S	A:C	1				1	1				U:A	A:U	4	6	3	1	-1	S	1	1
75	0.5	-41.4	-42.06	0.34208	4.66	0.9922	0.166436	1	1	mismatch	31	-16	U	C	I	S	S	S	0	29	I	A	A	S	S		2				2	2				U:A	C:G	2	5	4	1	-1	S	5	5
76	0.47	-47.2	-47.84	0.355277	3.9	0.9187	0.344154	1	1	mismatch	30	-17	C	U	S	I	I	H	0	31	S	A	A	S	S	A:U	1	1										2	6	4	1	-1	S	6	6
77	0.58	-42.2	-43.26	0.180385	27.4	0.7426	0.0854509	1	1	mismatch	29	-18	U	C	S	S	I	H	0	26	I	A	A	S	S		3				3	2				U:A	G:U	2	8	3	1	-1	S	8	8
78	0.58	-40.8	-41.73	0.220585	6.81	1	0.212248	1	1	mismatch	28	-19	C	U	S	S	I	I	0	30	I	A	A	S	S	A:C	1				1	1				U:A	A:U	2	6	4	1	-1	S	6	6
79	0.56	-40.9	-41.71	0.269489	5.19	1	0.25924	1	1	mismatch	27	-20	C	U	S	S	I	I	0	30	I	A	A	S	S	A:C	1				1	1				U:A	A:U	2	6	4	1	-1	S	6	6
80	0.63	-42.7	-43.54	0.256499	19.86	1	0.246597	1	1	mismatch	26	-21	U	C	I	I	S	S	0	30	I	A	A	S	S	A:C	1				1	1				U:A	A:U	2	6	4	1	-1	S	6	6
81	0.6	-40.9	-42.04	0.156246	30.07	0.9914	0.0747843	1	1	mismatch	25	-22	U	C	I	S	S	S	0	29	I	A	A	S	S	A:C	1				1	1				U:A	A:U	2	6	4	1	-1	S	6	6
82	0.61	-38.7	-39.82	0.162931	23.69	0.9818	0.0773191	1	1	mismatch	24	-23	G	C	I	S	S	S	0	28	I	A	A	S	S	A:C	1				1	1				U:A	A:U	2	6	4	1	-1	S	6	6
83	0.64	-45.7	-46.38	0.332252	4.04	1	0.321958	1	1	mismatch	23	-24	U	C	S	S	I	I	0	30	I	A	A	S	S	A:C	1				1	1				U:A	A:U	2	6	4	1	-1	S	6	6
84	0.65	-40.7	-41.39	0.328197	4.34	1	0.316637	1	1	mismatch	22	-25	C	U	S	S	I	I	0	30	I	A	A	S	S	A:C	1				1	1				U:A	A:U	2	6	4	1	-1	S	6	6
85	0.63	-40.8	-41.5	0.320816	4.21	1	0.311403	1	1	mismatch	21	-26	C	U	S	S	I	I	0	30	I	A	A	S	S	A:C	1				1	1				U:A	A:U	2	6	4	1	-1	S	6	6
86	0.6	-38.8	-39.57	0.285164	6.51	0.9911	0.277112	1	1	mismatch	20	-27	G	C	I	S	S	S	0	29	I	A	A	S	S	A:C	1				1	1				U:A	A:U	2	6	4	1	-1	S	6	6
87	0.6	-41.4	-42.1	0.319814	7.48	0.993	0.311403	1	1	mismatch	36	-11	C	G	H	S	S	S	0	29	I	A	A	S	S	A:C	1				1	1				U:A	A:U	2	5	6	1	-1	S	5	5
88	0.6	-39.2	-40.4	0.142551	29.07	0.7426	0.0676676	1	1	mismatch	35	-12	C	G	H	S	S	S	0	26	I	A	A	S	S		3				3	2				U:A	G:U	2	8	3	1	-1	S	8	8
89	0.62	-40.1	-40.97	0.242671	21.99	0.9133	0.117285	1	1	mismatch	34	-13	C	G	I	S	S	S	0	29	I	A	A	S	S	A:C	1				1	1				U:A	A:U	4	5	4	1	-1	S	3	3
90	0.69	-41.8	-42.55	0.298034	8.19	0.9231	0.143252	1	1	mismatch	33	-14	U	G	I	S	S	S	0	29	I	A	A	S	S	A:C	1				1	1				U:A	A:U	4	5	4	1	-1	S	2	2
91	0.54	-37.4	-38.84	0.0966338	13.88	0.9843	0.045359	1	1	mismatch	32	-15	G	U	I	S	S	S	0	28	I	A	A	S	S		3				3	3				U:A	G:U	2	4	4	1	-1	S	4	4
92	0.69	-42.7	-43.34	0.35176	3.94	0.9922	0.172077	1	1	mismatch	31	-16	U	G	I	S	S	S	0	29	I	A	A	S	S		2				2	2				U:A	C:G	2	5	4	1	-1	S	5	5
93	0.57	-43.5	-44.24	0.303302	4.27	1	0.29132	1	1	mismatch	30	-17	C	G	I	I	S	S	0	30	I	A	A	S	S	A:G	1				1	1				U:A	A:U	2	6	4	1	-1	S	6	6
94	0.31	-42.4	-43.06	0.342492	4.19	0.9854	0.166436	1	1	mismatch	29	-18	U	G	I	S	S	S	0	29	I	A	A	S	S		2				2	2				C:G	A:U	2	6	4	1	-1	S	6	6
95	0.15	-40.7	-41.9	0.142441	5.79	0.9853	0.0676676	1	1	mismatch	28	-19	C	G	S	S	I	H	0	30	B	A	A	S	S		2			2				C:G	A:U			2	5	4	1	-1	S	5	5
96	0.15	-42.8	-43.68	0.24114	5.08	0.9975	0.115347	1	1	mismatch	27	-20	C	G	S	S	I	I	0	30	I	A	A	S	S		2				2	1				U:G	A:U	2	6	4	1	-1	S	6	6
97	0.37	-47.4	-48.12	0.313337	4.21	0.9879	0.301194	1	1	mismatch	26	-21	U	G	S	I	I	I	0	31	I	A	A	S	S	A:C	1				1	1				U:A	A:U	2	6	4	1	-1	S	6	6
98	0.19	-42.7	-43.48	0.283576	27.22	0.74	0.136266	1	1	mismatch	25	-22	U	G	S	S	I	H	0	27	I	A	A	S	S		2				2	1				U:A	C:G	2	9	3	1	-1	S	9	9
99	0.64	-41.4	-41.94	0.413376	4.77	0.7435	0.203285	1	1	mismatch	24	-23	G	U	S	S	I	H	0	28	S	A	A	S	S	A:U	1	1										4	9	3	1	-1	S	1	1
100	0.19	-41.4	-42.1	0.321075	4.66	0.9175	0.155702	1	1	mismatch	23	-24	U	G	I	S	S	S	0	29	I	A	A	S	S	A:C	1				1	1				U:A	A:U	2	6	4	1	-1	S	6	6
101	0.33	-39.5	-40.2	0.323459	4.62	0.928	0.155702	1	1	mismatch	22	-25	C	G	I	S	S	S	0	29	I	A	A	S	S	A:C	1				1	1				U:A	A:U	2	6	4	1	-1	S	6	6
102	0.42	-40.8	-42.25	0.0958805	9.17	0.9607	0.0446093	1	1	mismatch	21	-26	C	G	S	S	I	I	0	30	I	A	A	S	S	A:C	1				1	1				U:A	A:U	2	6	4	1	-1	S	6	6
103	0.62	-39.6	-40.28	0.333595	4.21	0.9911	0.321958	1	1	mismatch	20	-27	G	U	I	S	S	S	0	29	I	A	A	S	S	A:C	1				1	1				U:A	A:U	2	6	4	1	-1	S	6	6
104	0.51	-42.5	-43.2	0.320901	4.09	1	0.311403	2	1	mismatch	36	-11	C	G	S	S	I	H	0	30	I	A	A	S	S	A:C	1				1	1				U:A	A:U	2	6	4	1	-1	S	6	6
104	0.51	-42.5	-43.2	0.320901	4.09	1	0.311403	2	1	mismatch	41	-6	G	C	S	S	H	I	0	30	I	A	A	S	S	A:C	1				1	1				U:A	A:U	2	6	4	1	-1	S	6	6
105	0.51	-42.7	-43.38	0.332064	4.03	1	0.321958	2	1	mismatch	35	-12	C	G	S	S	I	H	0	30	I	A	A	S	S	A:C	1				1	1				U:A	A:U	2	6	4	1	-1	S	6	6
105	0.51	-42.7	-43.38	0.332064	4.03	1	0.321958	2	1	mismatch	42	-5	G	C	S	S	H	I	0	30	I	A	A	S	S	A:C	1				1	1				U:A	A:U	2	6	4	1	-1	S	6	6
106	0.56	-43.5	-44.18	0.332081	4.03	1	0.321958	2	1	mismatch	34	-13	C	G	S	S	I	H	0	30	I	A	A	S	S	A:C	1				1	1				U:A	A:U	2	6	4	1	-1	S	6	6
106	0.56	-43.5	-44.18	0.332081	4.03	1	0.321958	2	1	mismatch	43	-4	G	C	S	S	H	I	0	30	I	A	A	S	S	A:C	1				1	1				U:A	A:U	2	6	4	1	-1	S	6	6
107	0.36	-43.5	-44.18	0.331686	4.1	1	0.321958	2	1	mismatch	33	-14	U	G	S	S	I	H	0	30	I	A	A	S	S	A:C	1				1	1				U:A	A:U	2	6	4	1	-1	S	6	6
107	0.36	-43.5	-44.18	0.331686	4.1	1	0.321958	2	1	mismatch	44	-3	G	U	S	S	H	I	0	30	I	A	A	S	S	A:C	1				1	1				U:A	A:U	2	6	4	1	-1	S	6	6
108	0.23	-43.4	-44.1	0.321749	5.25	1	0.311403	2	1	mismatch	32	-15	G	C	S	S	I	H	0	30	I	A	A	S	S	A:C	1				1	1				U:A	A:U	2	6	4	1	-1	S	6	6
108	0.23	-43.4	-44.1	0.321749	5.25	1	0.311403	2	1	mismatch	45	-2	C	G	S	S	H	I	0	30	I	A	A	S	S	A:C	1				1	1				U:A	A:U	2	6	4	1	-1	S	6	6
109	0.68	-43.5	-44.19	0.324381	4.08	1	0.316637	2	1	mismatch	31	-16	U	A	S	S	I	H	0	30	I	U	A	S	S	A:C	1				1	1				U:A	U:A	2	6	4	1	-1	S	6	6
109	0.68	-43.5	-44.19	0.324381	4.08	1	0.316637	2	1	mismatch	46	-1	A	U	S	S	H	I	0	30	I	U	A	S	S	A:C	1				1	1				U:A	U:A	2	6	4	1	-1	S	6	6
110	0.52	-43.5	-44.16	0.341139	3.99	1	0.332871	2	1	mismatch	29	-18	U	A	S	S	I	I	0	30	I	A	U	S	S	A:C	1				1	1				A:U	A:U	2	6	4	1	-1	S	6	6
110	0.52	-43.5	-44.16	0.341139	3.99	1	0.332871	2	1	mismatch	48	1	A	U	S	S	I	I	0	30	I	A	U	S	S	A:C	1				1	1				A:U	A:U	2	6	4	1	-1	S	6	6
111	0.56	-42.7	-43.38	0.330167	4.05	1	0.321958	2	1	mismatch	28	-19	C	G	S	S	I	I	0	30	I	A	A	S	S	A:C	1				1	1				U:A	A:U	2	6	4	1	-1	S	6	6
111	0.56	-42.7	-43.38	0.330167	4.05	1	0.321958	2	1	mismatch	49	2	G	C	S	S	I	I	0	30	I	A	A	S	S	A:C	1				1	1				U:A	A:U	2	6	4	1	-1	S	6	6
112	0.51	-43.6	-44.29	0.328596	4.07	1	0.316637	2	1	mismatch	27	-20	C	G	S	S	I	I	0	30	I	A	A	S	S	A:C	1				1	1				U:A	A:U	2	6	4	1	-1	S	6	6
112	0.51	-43.6	-44.29	0.328596	4.07	1	0.316637	2	1	mismatch	50	3	G	C	S	S	I	I	0	30	I	A	A	S	S	A:C	1				1	1				U:A	A:U	2	6	4	1	-1	S	6	6
113	0.54	-43.7	-44.38	0.329238	4.13	1	0.321958	2	1	mismatch	25	-22	U	A	S	S	I	I	0	30	I	A	A	S	S	A:C	1				1	1				U:A	A:U	2	6	4	1	-1	S	6	6
113	0.54	-43.7	-44.38	0.329238	4.13	1	0.321958	2	1	mismatch	53	6	A	U	S	S	I	B	0	30	I	A	A	S	S	A:C	1				1	1				U:A	A:U	2	6	4	1	-1	S	6	6
114		-43.5	-44.4	0.233509	25.8	1		2	1	mismatch	24	-23	G	C	S	S	I	I	0	30	I	A	A	S	S	A:C	1				1	1				U:A	A:U	2	6	4	1	-1	S	6	6
114		-43.5	-44.4	0.233509	25.8	1		2	1	mismatch	54	7	C	G	S	S	I	B	0	30	I	A	A	S	S	A:C	1				1	1				U:A	A:U	2	6	4	1	-1	S	6	6
115	0.47	-43.5	-44.18	0.331753	4.05	1	0.321958	2	1	mismatch	23	-24	U	G	S	S	I	I	0	30	I	A	A	S	S	A:C	1				1	1				U:A	A:U	2	6	4	1	-1	S	6	6
115	0.47	-43.5	-44.18	0.331753	4.05	1	0.321958	2	1	mismatch	55	8	G	U	S	S	I	B	0	30	I	A	A	S	S	A:C	1				1	1				U:A	A:U	2	6	4	1	-1	S	6	6
116	0.49	-43	-43.68	0.331589	4.06	1		2	1	mismatch	22	-25	C	G	S	S	I	I	0	30	I	A	A	S	S	A:C	1				1	1				U:A	A:U	2	6	4	1	-1	S	6	6
116	0.49	-43	-43.68	0.331589	4.06	1		2	1	mismatch	56	9	G	C	S	S	I	B	0	30	I	A	A	S	S	A:C	1				1	1				U:A	A:U	2	6	4	1	-1	S	6	6
117		-43.5	-44.18	0.332564	4.04	1		2	1	mismatch	21	-26	C	G	S	S	I	I	0	30	I	A	A	S	S	A:C	1				1	1				U:A	A:U	2	6	4	1	-1	S	6	6
117		-43.5	-44.18	0.332564	4.04	1		2	1	mismatch	57	10	G	C	S	S	I	B	0	30	I	A	A	S	S	A:C	1				1	1				U:A	A:U	2	6	4	1	-1	S	6	6
118		-43.7	-44.36	0.344896	3.91	1		2	1	mismatch	20	-27	G	C	S	S	I	I	0	30	I	A	A	S	S	A:C	1				1	1				U:A	A:U	2	6	4	1	-1	S	6	6
118		-43.7	-44.36	0.344896	3.91	1		2	1	mismatch	59	12	C	G	S	S	B	I	0	30	I	A	A	S	S	A:C	1				1	1				U:A	A:U	2	6	4	1	-1	S	6	6
119	0.36	-49	-49.67	0.337532	3.99	0.9163		-1	1	indel										31	I	A	A	S	S	A:C	1				1	1				U:A	A:U	2	6	4	1	-1	S	6	6
120	0.37	-48.5	-49.17	0.337321	3.99	0.9163		-1	1	indel										31	I	A	A	S	S	A:C	1				1	1				U:A	A:U	2	6	4	1	-1	S	6	6
121	0.46	-42.7	-43.39	0.328862	4.26	0.9991		1	1	indel										30	I	A	A	S	S	A:C	1				1	1				U:A	A:U	2	6	4	1	-1	S	6	6
122	0.39	-41.2	-41.93	0.303787	4.94	0.9984		2	1	indel										30	I	A	A	S	S	A:C	1				1	1				U:A	A:U	2	6	4	1	-1	S	6	6
123	0.4	-41.1	-42	0.233664	5.39	0.9979		1	1	indel										30	I	A	A	S	S	A:C	1				1	1				U:A	A:U	2	6	4	1	-1	S	6	6
124	0.4	-40.7	-41.56	0.246401	4.97	0.9968		2	1	indel										30	I	A	A	S	S	A:C	1				1	1				U:A	A:U	2	6	4	1	-1	S	6	6
125	0.78	-40.3	-41.21	0.226681	8.24	0.9962		3	1	indel										30	I	A	A	S	S	A:C	1				1	1				U:A	A:U	2	6	4	1	-1	S	6	6
126	0.4	-47.3	-47.96	0.345152	3.89	0.9157		-1	1	indel										30	I	A	A	S	S	A:C	1				1	1				U:A	A:U	2	6	4	1	-1	S	6	6
127	0.02	-40.5	-41.51	0.194814	8.11	0.9016	1.47e-06	0	1	indel										26	H	A	A	S	S		5		5				G:C					0			0	0
128	0.01	-36.5	-37.89	0.104235	28.94	0.9238	0.0164336	0	1	indel										26	I	A	A	S	S		7				7	6				G:C	A:U	2	6	4	1	-1	S	6	6
129	0.21	-39.4	-40.32	0.2231	5.33	0.9263		-1	1	indel										28	I	A	A	S	S		4				4	4				U:A	A:U	2	6	4	1	-1	S	6	6
130	0.02	-34.8	-35.86	0.179565	9.41	0.8877	0.000331204	0	1	indel										24	H	A	A	S	S		6		6				C:G					0			0	0
131	0.03	-34.5	-35.79	0.123469	18.6	0.8947	0.000613636	0	1	indel										25	H	A	A	S	S		3		3				U:A					0			0	0
132	0.04	-36.3	-37.64	0.113506	12.15	0.9843	0.0178618	0	1	indel										28	I	A	A	S	S		4				4	2				U:A	C:G	2	4	4	1	-1	S	4	4
133	0.49	-50.1	-50.78	0.33147	4.06	0.991		4	1	indel										32	I	A	A	S	S	A:C	1				1	1				U:A	A:U	2	8	4	1	-1	S	8	8
134	0.07	-34.6	-35.32	0.31203	5.03	0.9791		-6	1	indel										27	I	A	A	S	S	A:C	1				1	1				U:A	A:U	2	3	4	1	-1	S	3	3
135	0.12	-32.8	-33.52	0.309868	4.65	0.9687		-8	1	indel										26	I	A	A	S	S	A:C	1				1	1				U:A	A:U	2	2	4	1	-1	S	2	2
136	0.09	-53.8	-54.44	0.355047	3.92	0.9131		4	1	indel										33	S	A	A	S	S	A:U	1	1										2	8	4	1	-1	S	8	8
137	0.3	-50.1	-50.77	0.339161	4.02	0.991		4	1	indel										32	I	A	A	S	S		1				1	0				U:A	A:U	2	8	4	1	-1	S	8	8
138	0.01	-50.1	-50.84	0.303194	4.27	0.991		4	1	indel										32	I	A	A	S	S	A:G	1				1	1				U:A	A:U	2	8	4	1	-1	S	8	8
139	0.07	-36.7	-37.73	0.18685	26.98	0.9854	0.089832	2	1	mismatch	41	-6	G	C	H	S	S	S	0	28	I	A	A	S	S	A:C	1				1	1				U:A	A:U	2	4	8	1	-1	S	4	4
139	0.07	-36.7	-37.73	0.18685	26.98	0.9854	0.089832	2	1	mismatch	42	-5	G	C	H	S	S	S	0	28	I	A	A	S	S	A:C	1				1	1				U:A	A:U	2	4	8	1	-1	S	4	4
140	0.11	-34.1	-35.23	0.159675	17.36	0.9035	0.0760412	2	1	mismatch	41	-6	G	C	H	S	S	S	0	28	I	A	A	S	S	A:C	1				1	1				U:A	A:U	4	4	6	1	-1	S	3	3
140	0.11	-34.1	-35.23	0.159675	17.36	0.9035	0.0760412	2	1	mismatch	43	-4	G	C	I	S	S	S	0	28	I	A	A	S	S	A:C	1				1	1				U:A	A:U	4	4	6	1	-1	S	3	3
141	0.21	-36.7	-37.49	0.275354	9.69	0.9121	0.134014	2	1	mismatch	41	-6	G	C	H	S	S	S	0	28	I	A	A	S	S	A:C	1				1	1				U:A	A:U	4	4	6	1	-1	S	2	2
141	0.21	-36.7	-37.49	0.275354	9.69	0.9121	0.134014	2	1	mismatch	44	-3	G	U	I	S	S	S	0	28	I	A	A	S	S	A:C	1				1	1				U:A	A:U	4	4	6	1	-1	S	2	2
142	0.02	-38.2	-39.51	0.120192	26.82	0.9841	0.0563327	2	1	mismatch	41	-6	G	C	H	S	S	S	0	28	I	A	A	S	S		1				1	3				U:A	A:U	2	4	6	1	-1	S	4	4
142	0.02	-38.2	-39.51	0.120192	26.82	0.9841	0.0563327	2	1	mismatch	45	-2	C	G	S	S	H	I	0	28	I	A	A	S	S		1				1	3				U:A	A:U	2	4	6	1	-1	S	4	4
143	0.06	-35.4	-36.77	0.107801	28.35	0.8877	0.0187515	2	1	mismatch	41	-6	G	C	S	S	I	H	0	24	H	A	A	S	S		6		6				G:C					0			0	0
143	0.06	-35.4	-36.77	0.107801	28.35	0.8877	0.0187515	2	1	mismatch	49	2	G	C	S	S	H	I	0	24	H	A	A	S	S		6		6				G:C					0			0	0
144	0.32	-36	-36.96	0.209495	6.95	0.979	0.100948	2	1	mismatch	41	-6	G	C	H	S	S	S	0	28	I	A	A	S	S	A:C	1				1	1				U:A	A:U	2	5	6	1	-1	S	5	5
144	0.32	-36	-36.96	0.209495	6.95	0.979	0.100948	2	1	mismatch	50	3	G	C	I	S	S	S	0	28	I	A	A	S	S	A:C	1				1	1				U:A	A:U	2	5	6	1	-1	S	5	5
145	0.6	-40.1	-40.94	0.257492	5.75	0.993	0.246597	2	1	mismatch	41	-6	G	C	H	S	S	S	0	29	I	A	A	S	S	A:C	1				1	1				U:A	A:U	2	5	6	1	-1	S	5	5
145	0.6	-40.1	-40.94	0.257492	5.75	0.993	0.246597	2	1	mismatch	51	4	C	U	I	I	S	S	0	29	I	A	A	S	S	A:C	1				1	1				U:A	A:U	2	5	6	1	-1	S	5	5
146	0.48	-39.3	-40.16	0.248738	6.07	0.993	0.238513	2	1	mismatch	41	-6	G	C	H	S	S	S	0	29	I	A	A	S	S	A:C	1				1	1				U:A	A:U	2	5	6	1	-1	S	5	5
146	0.48	-39.3	-40.16	0.248738	6.07	0.993	0.238513	2	1	mismatch	52	5	U	C	I	I	S	S	0	29	I	A	A	S	S	A:C	1				1	1				U:A	A:U	2	5	6	1	-1	S	5	5
147	0.58	-37.8	-38.65	0.251413	8.01	0.9845	0.121261	2	1	mismatch	41	-6	G	C	H	S	S	S	0	28	I	A	A	S	S	A:C	1				1	1				U:A	A:U	2	5	6	1	-1	S	5	5
147	0.58	-37.8	-38.65	0.251413	8.01	0.9845	0.121261	2	1	mismatch	53	6	A	U	I	S	S	S	0	28	I	A	A	S	S	A:C	1				1	1				U:A	A:U	2	5	6	1	-1	S	5	5
148	0.21	-40.5	-41.2	0.320325	5.08	0.8161	0.155702	2	1	mismatch	41	-6	G	C	I	S	S	S	0	27	I	A	A	S	S		3				3	2				U:A	G:U	4	7	3	1	-1	S	3	3
148	0.21	-40.5	-41.2	0.320325	5.08	0.8161	0.155702	2	1	mismatch	54	7	C	G	S	S	B	I	0	27	I	A	A	S	S		3				3	2				U:A	G:U	4	7	3	1	-1	S	3	3
149	0.5	-36.2	-37.13	0.219623	14.33	0.911	0.106124	2	1	mismatch	41	-6	G	C	H	S	S	S	0	28	I	A	A	S	S	A:C	1				1	1				U:A	A:U	2	5	6	1	-1	S	5	5
149	0.5	-36.2	-37.13	0.219623	14.33	0.911	0.106124	2	1	mismatch	55	8	G	U	I	S	S	S	0	28	I	A	A	S	S	A:C	1				1	1				U:A	A:U	2	5	6	1	-1	S	5	5
150	0.33	-33.5	-34.64	0.157359	11.51	0.9215	0.0747843	2	1	mismatch	41	-6	G	C	H	S	S	S	0	28	I	A	A	S	S	A:C	1				1	1				U:A	A:U	2	5	6	1	-1	S	5	5
150	0.33	-33.5	-34.64	0.157359	11.51	0.9215	0.0747843	2	1	mismatch	56	9	G	C	I	S	S	S	0	28	I	A	A	S	S	A:C	1				1	1				U:A	A:U	2	5	6	1	-1	S	5	5
151	0.35	-34.9	-35.85	0.214014	8.3	0.9829	0.102645	2	1	mismatch	41	-6	G	C	H	S	S	S	0	28	I	A	A	S	S	A:C	1				1	1				U:A	A:U	2	5	6	1	-1	S	5	5
151	0.35	-34.9	-35.85	0.214014	8.3	0.9829	0.102645	2	1	mismatch	57	10	G	C	I	S	S	S	0	28	I	A	A	S	S	A:C	1				1	1				U:A	A:U	2	5	6	1	-1	S	5	5
152	0.48	-40.1	-40.91	0.268548	6.21	0.993	0.25924	2	1	mismatch	41	-6	G	C	H	S	S	S	0	29	I	A	A	S	S	A:C	1				1	1				U:A	A:U	2	5	6	1	-1	S	5	5
152	0.48	-40.1	-40.91	0.268548	6.21	0.993	0.25924	2	1	mismatch	58	11	U	A	B	B	S	S	0	29	I	A	A	S	S	A:C	1				1	1				U:A	A:U	2	5	6	1	-1	S	5	5
153	0.7	-38.1	-39.06	0.212303	7.74	0.9817		2	1	mismatch	41	-6	G	C	H	S	S	S	0	29	I	A	A	S	S	A:C	1				1	1				U:A	A:U	2	5	6	1	-1	S	5	5
153	0.7	-38.1	-39.06	0.212303	7.74	0.9817		2	1	mismatch	59	12	C	G	B	S	S	S	0	29	I	A	A	S	S	A:C	1				1	1				U:A	A:U	2	5	6	1	-1	S	5	5
154	0.01	-35	-36.45	0.0945018	29.42	0.9133	0.0223046	2	1	mismatch	42	-5	G	C	B	S	S	S	0	29	I	A	A	S	S	A:C	1				1	1				U:A	A:U	4	5	4	1	-1	S	3	3
154	0.01	-35	-36.45	0.0945018	29.42	0.9133	0.0223046	2	1	mismatch	43	-4	G	C	B	S	S	S	0	29	I	A	A	S	S	A:C	1				1	1				U:A	A:U	4	5	4	1	-1	S	3	3
155	0.03	-35.1	-35.95	0.253074	7.48	0.8656	0.0606303	2	1	mismatch	42	-5	G	C	B	S	S	S	0	29	I	A	A	S	S	A:C	1				1	1				U:A	A:U	6	5	3	1	-1	S	2	2
155	0.03	-35.1	-35.95	0.253074	7.48	0.8656	0.0606303	2	1	mismatch	44	-3	G	U	I	S	S	S	0	29	I	A	A	S	S	A:C	1				1	1				U:A	A:U	6	5	3	1	-1	S	2	2
156	0.01	-38.3	-39.41	0.166108	21.99	0.9841	0.0393093	2	1	mismatch	42	-5	G	C	H	S	S	S	0	28	I	A	A	S	S		1				1	3				U:A	A:U	2	4	6	1	-1	S	4	4
156	0.01	-38.3	-39.41	0.166108	21.99	0.9841	0.0393093	2	1	mismatch	45	-2	C	G	S	S	H	I	0	28	I	A	A	S	S		1				1	3				U:A	A:U	2	4	6	1	-1	S	4	4
157	0.02	-34.2	-35.48	0.125379	25.58	0.8876	0.00559269	2	1	mismatch	42	-5	G	C	S	S	I	H	0	24	H	A	A	S	S		5		5				G:C					0			0	0
157	0.02	-34.2	-35.48	0.125379	25.58	0.8876	0.00559269	2	1	mismatch	49	2	G	C	S	S	H	I	0	24	H	A	A	S	S		5		5				G:C					0			0	0
158	0.02	-36.1	-37.17	0.176998	12.2	0.8877	0.00247142	2	1	mismatch	42	-5	G	C	S	S	I	H	0	24	H	A	A	S	S		6		6				C:G					0			0	0
158	0.02	-36.1	-37.17	0.176998	12.2	0.8877	0.00247142	2	1	mismatch	50	3	G	C	S	S	H	I	0	24	H	A	A	S	S		6		6				C:G					0			0	0
159	0.32	-38.5	-39.26	0.289663	4.95	0.9125	0.140885	2	1	mismatch	42	-5	G	C	B	S	S	S	0	30	I	A	A	S	S	A:C	1				1	1				U:A	A:U	4	6	3	1	-1	S	4	4
159	0.32	-38.5	-39.26	0.289663	4.95	0.9125	0.140885	2	1	mismatch	51	4	C	U	I	I	S	S	0	30	I	A	A	S	S	A:C	1				1	1				U:A	A:U	4	6	3	1	-1	S	4	4
160	0.1	-37.7	-38.49	0.27652	6.28	0.9125	0.134014	2	1	mismatch	42	-5	G	C	B	S	S	S	0	30	I	A	A	S	S	A:C	1				1	1				U:A	A:U	4	6	3	1	-1	S	4	4
160	0.1	-37.7	-38.49	0.27652	6.28	0.9125	0.134014	2	1	mismatch	52	5	U	C	I	I	S	S	0	30	I	A	A	S	S	A:C	1				1	1				U:A	A:U	4	6	3	1	-1	S	4	4
161	0.11	-36.2	-37.03	0.261709	13.4	0.9044	0.0626853	2	1	mismatch	42	-5	G	C	B	S	S	S	0	29	I	A	A	S	S	A:C	1				1	1				U:A	A:U	4	6	3	1	-1	S	4	4
161	0.11	-36.2	-37.03	0.261709	13.4	0.9044	0.0626853	2	1	mismatch	53	6	A	U	I	S	S	S	0	29	I	A	A	S	S	A:C	1				1	1				U:A	A:U	4	6	3	1	-1	S	4	4
162	0.02	-40	-40.4	0.526497	2.45	0.8065	0.128354	2	1	mismatch	42	-5	G	C	B	S	S	S	0	27	I	A	A	S	S		3				3	3				U:A	G:C	4	7	3	1	-1	S	2	2
162	0.02	-40	-40.4	0.526497	2.45	0.8065	0.128354	2	1	mismatch	54	7	C	G	S	S	B	I	0	27	I	A	A	S	S		3				3	3				U:A	G:C	4	7	3	1	-1	S	2	2
163	0.09	-34.6	-35.63	0.186926	25.31	0.8417	0.044916	2	1	mismatch	42	-5	G	C	B	S	S	S	0	29	I	A	A	S	S	A:C	1				1	1				U:A	A:U	4	6	3	1	-1	S	4	4
163	0.09	-34.6	-35.63	0.186926	25.31	0.8417	0.044916	2	1	mismatch	55	8	G	U	I	S	S	S	0	29	I	A	A	S	S	A:C	1				1	1				U:A	A:U	4	6	3	1	-1	S	4	4
164	0.07	-31.9	-33.07	0.150101	20.29	0.8517	0.0355685	2	1	mismatch	42	-5	G	C	B	S	S	S	0	29	I	A	A	S	S	A:C	1				1	1				U:A	A:U	4	6	3	1	-1	S	4	4
164	0.07	-31.9	-33.07	0.150101	20.29	0.8517	0.0355685	2	1	mismatch	56	9	G	C	I	S	S	S	0	29	I	A	A	S	S	A:C	1				1	1				U:A	A:U	4	6	3	1	-1	S	4	4
165	0.08	-33.3	-34.19	0.235786	9.26	0.903	0.05672	2	1	mismatch	42	-5	G	C	B	S	S	S	0	29	I	A	A	S	S	A:C	1				1	1				U:A	A:U	4	6	3	1	-1	S	4	4
165	0.08	-33.3	-34.19	0.235786	9.26	0.903	0.05672	2	1	mismatch	57	10	G	C	I	S	S	S	0	29	I	A	A	S	S	A:C	1				1	1				U:A	A:U	4	6	3	1	-1	S	4	4
166	0.06	-38.5	-39.25	0.295604	7.41	0.9125	0.143252	2	1	mismatch	42	-5	G	C	B	S	S	S	0	30	I	A	A	S	S	A:C	1				1	1				U:A	A:U	4	6	3	1	-1	S	4	4
166	0.06	-38.5	-39.25	0.295604	7.41	0.9125	0.143252	2	1	mismatch	58	11	U	A	B	B	S	S	0	30	I	A	A	S	S	A:C	1				1	1				U:A	A:U	4	6	3	1	-1	S	4	4
167	0.09	-36.5	-37.38	0.238846	6.93	0.9017	0.115347	2	1	mismatch	42	-5	G	C	B	S	S	S	0	30	I	A	A	S	S	A:C	1				1	1				U:A	A:U	4	6	3	1	-1	S	4	4
167	0.09	-36.5	-37.38	0.238846	6.93	0.9017	0.115347	2	1	mismatch	59	12	C	G	B	S	S	S	0	30	I	A	A	S	S	A:C	1				1	1				U:A	A:U	4	6	3	1	-1	S	4	4
168	0.05	-36.8	-37.86	0.178829	9.74	0.9223	0.0427254	2	1	mismatch	43	-4	G	C	I	S	S	S	0	29	I	A	A	S	S	A:C	1				1	1				U:A	A:U	4	5	3	1	-1	S	2	2
168	0.05	-36.8	-37.86	0.178829	9.74	0.9223	0.0427254	2	1	mismatch	44	-3	G	U	I	S	S	S	0	29	I	A	A	S	S	A:C	1				1	1				U:A	A:U	4	5	3	1	-1	S	2	2
169	0.05	-40.1	-41.14	0.18471	6.76	0.9826	0.0441736	2	1	mismatch	43	-4	G	C	S	S	H	B	0	30	B	A	A	S	S		2			2				A:U	G:C			2	7	4	1	-1	S	7	7
169	0.05	-40.1	-41.14	0.18471	6.76	0.9826	0.0441736	2	1	mismatch	45	-2	C	G	S	S	H	B	0	30	B	A	A	S	S		2			2				A:U	G:C			2	7	4	1	-1	S	7	7
170	0.03	-33.2	-35.19	0.0395765	24.94	0.9726	0.00906839	2	1	mismatch	43	-4	G	C	B	S	S	S	0	27	I	A	A	S	S		6				6	5				U:A	A:U	4	6	3	1	-1	S	3	3
170	0.03	-33.2	-35.19	0.0395765	24.94	0.9726	0.00906839	2	1	mismatch	49	2	G	C	I	S	S	S	0	27	I	A	A	S	S		6				6	5				U:A	A:U	4	6	3	1	-1	S	3	3
171	0.04	-34.9	-36.23	0.115605	27.29	0.8876	0.0118397	2	1	mismatch	43	-4	G	C	S	S	I	H	0	24	H	A	A	S	S		5		5				C:G					0			0	0
171	0.04	-34.9	-36.23	0.115605	27.29	0.8876	0.0118397	2	1	mismatch	50	3	G	C	S	S	H	I	0	24	H	A	A	S	S		5		5				C:G					0			0	0
172	0.23	-38.5	-39.39	0.234477	7.36	0.9223	0.11344	2	1	mismatch	43	-4	G	C	B	S	S	S	0	30	I	A	A	S	S	A:C	1				1	1				U:A	A:U	4	6	3	1	-1	S	3	3
172	0.23	-38.5	-39.39	0.234477	7.36	0.9223	0.11344	2	1	mismatch	51	4	C	U	I	I	S	S	0	30	I	A	A	S	S	A:C	1				1	1				U:A	A:U	4	6	3	1	-1	S	3	3
173	0.04	-37.7	-38.63	0.219961	10.03	0.9223	0.106124	2	1	mismatch	43	-4	G	C	B	S	S	S	0	30	I	A	A	S	S	A:C	1				1	1				U:A	A:U	4	6	3	1	-1	S	3	3
173	0.04	-37.7	-38.63	0.219961	10.03	0.9223	0.106124	2	1	mismatch	52	5	U	C	I	I	S	S	0	30	I	A	A	S	S	A:C	1				1	1				U:A	A:U	4	6	3	1	-1	S	3	3
174	0.05	-36.2	-37.22	0.189766	21.47	0.9143	0.0456709	2	1	mismatch	43	-4	G	C	B	S	S	S	0	29	I	A	A	S	S	A:C	1				1	1				U:A	A:U	4	6	3	1	-1	S	3	3
174	0.05	-36.2	-37.22	0.189766	21.47	0.9143	0.0456709	2	1	mismatch	53	6	A	U	I	S	S	S	0	29	I	A	A	S	S	A:C	1				1	1				U:A	A:U	4	6	3	1	-1	S	3	3
175	0.05	-40	-41.02	0.191475	5.08	0.7914	0.0456709	2	1	mismatch	43	-4	G	C	B	S	S	S	0	27	I	A	A	S	S		3				3	3				U:A	G:C	4	7	3	1	-1	S	1	1
175	0.05	-40	-41.02	0.191475	5.08	0.7914	0.0456709	2	1	mismatch	54	7	C	G	S	S	B	I	0	27	I	A	A	S	S		3				3	3				U:A	G:C	4	7	3	1	-1	S	1	1
176	0.03	-34.6	-35.97	0.108499	29.16	0.858	0.025486	2	1	mismatch	43	-4	G	C	B	S	S	S	0	29	I	A	A	S	S	A:C	1				1	1				U:A	A:U	4	6	3	1	-1	S	3	3
176	0.03	-34.6	-35.97	0.108499	29.16	0.858	0.025486	2	1	mismatch	55	8	G	U	I	S	S	S	0	29	I	A	A	S	S	A:C	1				1	1				U:A	A:U	4	6	3	1	-1	S	3	3
177	0.09	-31.9	-33.33	0.097568	27.68	0.861	0.0230606	2	1	mismatch	43	-4	G	C	B	S	S	S	0	29	I	A	A	S	S	A:C	1				1	1				U:A	A:U	4	6	3	1	-1	S	3	3
177	0.09	-31.9	-33.33	0.097568	27.68	0.861	0.0230606	2	1	mismatch	56	9	G	C	I	S	S	S	0	29	I	A	A	S	S	A:C	1				1	1				U:A	A:U	4	6	3	1	-1	S	3	3
178		-33.3	-34.34	0.184477	13.94	0.9128		2	1	mismatch	43	-4	G	C	B	S	S	S	0	29	I	A	A	S	S	A:C	1				1	1				U:A	A:U	4	6	3	1	-1	S	3	3
178		-33.3	-34.34	0.184477	13.94	0.9128		2	1	mismatch	57	10	G	C	I	S	S	S	0	29	I	A	A	S	S	A:C	1				1	1				U:A	A:U	4	6	3	1	-1	S	3	3
179		-38.5	-39.38	0.238314	10.01	0.9223		2	1	mismatch	43	-4	G	C	B	S	S	S	0	30	I	A	A	S	S	A:C	1				1	1				U:A	A:U	4	6	3	1	-1	S	3	3
179		-38.5	-39.38	0.238314	10.01	0.9223		2	1	mismatch	58	11	U	A	B	B	S	S	0	30	I	A	A	S	S	A:C	1				1	1				U:A	A:U	4	6	3	1	-1	S	3	3
180		-36.5	-37.51	0.193342	9.33	0.9116		2	1	mismatch	43	-4	G	C	B	S	S	S	0	30	I	A	A	S	S	A:C	1				1	1				U:A	A:U	4	6	3	1	-1	S	3	3
180		-36.5	-37.51	0.193342	9.33	0.9116		2	1	mismatch	59	12	C	G	B	S	S	S	0	30	I	A	A	S	S	A:C	1				1	1				U:A	A:U	4	6	3	1	-1	S	3	3
181	0.02	-38.8	-39.51	0.318143	10.28	0.7466	0.076564	2	1	mismatch	44	-3	G	U	I	S	S	S	0	25	I	A	A	S	S		4				4	3				U:A	G:C	2	7	3	1	-1	S	7	7
181	0.02	-38.8	-39.51	0.318143	10.28	0.7466	0.076564	2	1	mismatch	45	-2	C	G	I	S	S	S	0	25	I	A	A	S	S		4				4	3				U:A	G:C	2	7	3	1	-1	S	7	7
182	0.01	-34.9	-36.43	0.0839886	12.4	0.9257	0.0195204	2	1	mismatch	44	-3	G	U	I	S	S	S	0	28	I	A	A	S	S		9				9	1				U:A	G:C	2	7	3	1	-1	S	7	7
182	0.01	-34.9	-36.43	0.0839886	12.4	0.9257	0.0195204	2	1	mismatch	49	2	G	C	I	S	S	S	0	28	I	A	A	S	S		9				9	1				U:A	G:C	2	7	3	1	-1	S	7	7
183	0.02	-36	-36.97	0.207011	9.71	0.9102	0.0496399	2	1	mismatch	44	-3	G	U	I	S	S	S	0	28	I	A	A	S	S	A:C	1				1	1				U:A	A:U	4	5	4	1	-1	S	2	2
183	0.02	-36	-36.97	0.207011	9.71	0.9102	0.0496399	2	1	mismatch	50	3	G	C	I	S	S	S	0	28	I	A	A	S	S	A:C	1				1	1				U:A	A:U	4	5	4	1	-1	S	2	2
184	0.34	-40.1	-40.84	0.299822	5.65	0.9231	0.14566	2	1	mismatch	44	-3	G	U	I	S	S	S	0	29	I	A	A	S	S	A:C	1				1	1				U:A	A:U	4	5	4	1	-1	S	2	2
184	0.34	-40.1	-40.84	0.299822	5.65	0.9231	0.14566	2	1	mismatch	51	4	C	U	I	I	S	S	0	29	I	A	A	S	S	A:C	1				1	1				U:A	A:U	4	5	4	1	-1	S	2	2
185	0.1	-39.3	-40.21	0.227794	21.62	0.9231	0.109721	2	1	mismatch	44	-3	G	U	I	S	S	S	0	29	I	A	A	S	S	A:C	1				1	1				U:A	A:U	4	5	4	1	-1	S	2	2
185	0.1	-39.3	-40.21	0.227794	21.62	0.9231	0.109721	2	1	mismatch	52	5	U	C	I	I	S	S	0	29	I	A	A	S	S	A:C	1				1	1				U:A	A:U	4	5	4	1	-1	S	2	2
186	0.13	-38.8	-39.33	0.42491	22.09	0.7466	0.103351	2	1	mismatch	44	-3	G	U	I	S	S	S	0	25	I	A	A	S	S		4				4	3				U:A	G:C	2	7	3	1	-1	S	7	7
186	0.13	-38.8	-39.33	0.42491	22.09	0.7466	0.103351	2	1	mismatch	53	6	A	U	I	S	S	S	0	25	I	A	A	S	S		4				4	3				U:A	G:C	2	7	3	1	-1	S	7	7
187	0.02	-43.7	-43.95	0.662108	1.19	0.7444	0.16481	2	1	mismatch	44	-3	G	U	I	S	S	S	0	27	I	A	A	S	S		4				4	3				U:A	G:C	2	7	3	1	-1	S	7	7
187	0.02	-43.7	-43.95	0.662108	1.19	0.7444	0.16481	2	1	mismatch	54	7	C	G	S	S	B	I	0	27	I	A	A	S	S		4				4	3				U:A	G:C	2	7	3	1	-1	S	7	7
188	0.07	-38.2	-38.54	0.572674	8.42	0.7504	0.141853	2	1	mismatch	44	-3	G	U	I	S	S	S	0	24	I	A	A	S	S		4				4	3				U:A	G:C	2	7	3	1	-1	S	7	7
188	0.07	-38.2	-38.54	0.572674	8.42	0.7504	0.141853	2	1	mismatch	55	8	G	U	I	S	S	S	0	24	I	A	A	S	S		4				4	3				U:A	G:C	2	7	3	1	-1	S	7	7
189	0.02	-35.1	-35.73	0.360927	13.96	0.7553	0.0874844	2	1	mismatch	44	-3	G	U	I	S	S	S	0	23	I	A	A	S	S		4				4	3				U:A	G:C	2	7	3	1	-1	S	7	7
189	0.02	-35.1	-35.73	0.360927	13.96	0.7553	0.0874844	2	1	mismatch	56	9	G	C	I	S	S	S	0	23	I	A	A	S	S		4				4	3				U:A	G:C	2	7	3	1	-1	S	7	7
190		-34.9	-36.07	0.149676	27.5	0.9136		2	1	mismatch	44	-3	G	U	I	S	S	S	0	28	I	A	A	S	S	A:C	1				1	1				U:A	A:U	4	5	4	1	-1	S	2	2
190		-34.9	-36.07	0.149676	27.5	0.9136		2	1	mismatch	57	10	G	C	I	S	S	S	0	28	I	A	A	S	S	A:C	1				1	1				U:A	A:U	4	5	4	1	-1	S	2	2
191		-40.1	-40.81	0.31631	5.03	0.9231		2	1	mismatch	44	-3	G	U	I	S	S	S	0	29	I	A	A	S	S	A:C	1				1	1				U:A	A:U	4	5	4	1	-1	S	2	2
191		-40.1	-40.81	0.31631	5.03	0.9231		2	1	mismatch	58	11	U	A	B	B	S	S	0	29	I	A	A	S	S	A:C	1				1	1				U:A	A:U	4	5	4	1	-1	S	2	2
192		-38.1	-38.96	0.247833	7.37	0.9124		2	1	mismatch	44	-3	G	U	I	S	S	S	0	29	I	A	A	S	S	A:C	1				1	1				U:A	A:U	4	5	4	1	-1	S	2	2
192		-38.1	-38.96	0.247833	7.37	0.9124		2	1	mismatch	59	12	C	G	B	S	S	S	0	29	I	A	A	S	S	A:C	1				1	1				U:A	A:U	4	5	4	1	-1	S	2	2
193	0.03	-36.9	-37.96	0.177941	10.52	0.9218	0.0427254	2	1	mismatch	45	-2	C	G	B	S	S	S	0	29	B	A	A	S	S		8			8				G:U	A:U			2	8	3	1	-1	S	8	8
193	0.03	-36.9	-37.96	0.177941	10.52	0.9218	0.0427254	2	1	mismatch	49	2	G	C	B	S	S	S	0	29	B	A	A	S	S		8			8				G:U	A:U			2	8	3	1	-1	S	8	8
194	0.02	-36.9	-38.15	0.131411	11.84	0.9218	0.0311286	2	1	mismatch	45	-2	C	G	B	S	S	S	0	29	B	A	A	S	S		8			8				G:U	A:U			2	8	3	1	-1	S	8	8
194	0.02	-36.9	-38.15	0.131411	11.84	0.9218	0.0311286	2	1	mismatch	50	3	G	C	B	S	S	S	0	29	B	A	A	S	S		8			8				G:U	A:U			2	8	3	1	-1	S	8	8
195	0.02	-39.6	-40.56	0.210127	16.87	0.931	0.100948	2	1	mismatch	45	-2	C	G	I	S	S	S	0	29	I	A	A	S	S	A:C	1				1	1				U:A	A:U	4	5	4	1	-1	S	1	1
195	0.02	-39.6	-40.56	0.210127	16.87	0.931	0.100948	2	1	mismatch	51	4	C	U	I	I	S	S	0	29	I	A	A	S	S	A:C	1				1	1				U:A	A:U	4	5	4	1	-1	S	1	1
196	0.02	-39.7	-40.87	0.150745	19.48	0.74	0.071137	2	1	mismatch	45	-2	C	G	S	S	H	I	0	27	I	A	A	S	S		2				2	1				U:A	G:U	2	9	3	1	-1	S	9	9
196	0.02	-39.7	-40.87	0.150745	19.48	0.74	0.071137	2	1	mismatch	52	5	U	C	I	I	S	S	0	27	I	A	A	S	S		2				2	1				U:A	G:U	2	9	3	1	-1	S	9	9
197	0.06	-40	-40.62	0.366982	7.26	0.74	0.0889547	2	1	mismatch	45	-2	C	G	S	S	H	I	0	27	I	A	A	S	S		2				2	1				U:A	G:U	2	9	3	1	-1	S	9	9
197	0.06	-40	-40.62	0.366982	7.26	0.74	0.0889547	2	1	mismatch	53	6	A	U	I	S	S	S	0	27	I	A	A	S	S		2				2	1				U:A	G:U	2	9	3	1	-1	S	9	9
198	0.25	-44.9	-45.43	0.421405	4.94	0.7379	0.103351	2	1	mismatch	45	-2	C	G	S	S	H	I	0	29	I	A	A	S	S		2				2	1				U:A	G:U	2	9	3	1	-1	S	9	9
198	0.25	-44.9	-45.43	0.421405	4.94	0.7379	0.103351	2	1	mismatch	54	7	C	G	S	S	B	I	0	29	I	A	A	S	S		2				2	1				U:A	G:U	2	9	3	1	-1	S	9	9
199	0.02	-39.4	-39.97	0.393478	5.39	0.7439	0.0966853	2	1	mismatch	45	-2	C	G	S	S	H	I	0	26	I	A	A	S	S		2				2	1				U:A	G:U	2	9	3	1	-1	S	9	9
199	0.02	-39.4	-39.97	0.393478	5.39	0.7439	0.0966853	2	1	mismatch	55	8	G	U	I	S	S	S	0	26	I	A	A	S	S		2				2	1				U:A	G:U	2	9	3	1	-1	S	9	9
200	0.03	-36.3	-37.12	0.264163	7.17	0.7487	0.0637388	2	1	mismatch	45	-2	C	G	S	S	H	I	0	25	I	A	A	S	S		2				2	1				U:A	G:U	2	9	3	1	-1	S	9	9
200	0.03	-36.3	-37.12	0.264163	7.17	0.7487	0.0637388	2	1	mismatch	56	9	G	C	I	S	S	S	0	25	I	A	A	S	S		2				2	1				U:A	G:U	2	9	3	1	-1	S	9	9
201		-35.9	-37.04	0.157434	13.78	0.8003		2	1	mismatch	45	-2	C	G	S	S	H	I	0	26	I	A	A	S	S		2				2	1				U:A	G:U	2	9	3	1	-1	S	9	9
201		-35.9	-37.04	0.157434	13.78	0.8003		2	1	mismatch	57	10	G	C	I	S	S	S	0	26	I	A	A	S	S		2				2	1				U:A	G:U	2	9	3	1	-1	S	9	9
202	0.02	-39.6	-40.48	0.240713	10.23	0.931	0.115347	2	1	mismatch	45	-2	C	G	I	S	S	S	0	29	I	A	A	S	S	A:C	1				1	1				U:A	A:U	4	5	4	1	-1	S	1	1
202	0.02	-39.6	-40.48	0.240713	10.23	0.931	0.115347	2	1	mismatch	58	11	U	A	B	B	S	S	0	29	I	A	A	S	S	A:C	1				1	1				U:A	A:U	4	5	4	1	-1	S	1	1
203	0.31	-37.6	-38.65	0.181299	15.24	0.9203	0.086887	2	1	mismatch	45	-2	C	G	I	S	S	S	0	29	I	A	A	S	S	A:C	1				1	1				U:A	A:U	4	5	4	1	-1	S	1	1
203	0.31	-37.6	-38.65	0.181299	15.24	0.9203	0.086887	2	1	mismatch	59	12	C	G	B	S	S	S	0	29	I	A	A	S	S	A:C	1				1	1				U:A	A:U	4	5	4	1	-1	S	1	1
204	0.02	-38.2	-39.06	0.245738	11.94	0.9315	0.0596281	2	1	mismatch	49	2	G	C	I	S	S	S	0	27	I	A	A	S	S		6				6	5				U:A	A:U	2	6	4	1	-1	S	6	6
204	0.02	-38.2	-39.06	0.245738	11.94	0.9315	0.0596281	2	1	mismatch	50	3	G	C	I	S	S	S	0	27	I	A	A	S	S		6				6	5				U:A	A:U	2	6	4	1	-1	S	6	6
205	0.09	-38.2	-39.48	0.125789	6.6	0.9315	0.0592209	2	1	mismatch	49	2	G	C	I	S	S	S	0	27	I	A	A	S	S		6				6	5				U:A	A:U	2	6	4	1	-1	S	6	6
205	0.09	-38.2	-39.48	0.125789	6.6	0.9315	0.0592209	2	1	mismatch	51	4	C	U	I	I	S	S	0	27	I	A	A	S	S		6				6	5				U:A	A:U	2	6	4	1	-1	S	6	6
206	0.04	-37.6	-38.98	0.106136	12.05	0.9315	0.0501294	2	1	mismatch	49	2	G	C	I	S	S	S	0	27	I	A	A	S	S		6				6	5				U:A	A:U	2	6	4	1	-1	S	6	6
206	0.04	-37.6	-38.98	0.106136	12.05	0.9315	0.0501294	2	1	mismatch	52	5	U	C	I	I	S	S	0	27	I	A	A	S	S		6				6	5				U:A	A:U	2	6	4	1	-1	S	6	6
207	0.07	-36.5	-37.51	0.192884	11.18	0.9238	0.0464384	2	1	mismatch	49	2	G	C	I	S	S	S	0	26	I	A	A	S	S		7				7	6				G:C	A:U	2	6	4	1	-1	S	6	6
207	0.07	-36.5	-37.51	0.192884	11.18	0.9238	0.0464384	2	1	mismatch	53	6	A	U	I	S	S	S	0	26	I	A	A	S	S		7				7	6				G:C	A:U	2	6	4	1	-1	S	6	6
208	0.02	-39.6	-40.46	0.247034	5.94	0.7675	0.0596281	2	1	mismatch	49	2	G	C	I	S	S	S	0	28	I	A	A	S	S		3				3	1				C:G	A:U	4	10	3	1	-1	S	6	6
208	0.02	-39.6	-40.46	0.247034	5.94	0.7675	0.0596281	2	1	mismatch	54	7	C	G	S	S	B	I	0	28	I	A	A	S	S		3				3	1				C:G	A:U	4	10	3	1	-1	S	6	6
209	0.06	-34.3	-35.86	0.0800648	23.78	0.9551	0.0185684	2	1	mismatch	49	2	G	C	I	S	S	S	0	26	I	A	A	S	S		6				6	5				U:A	A:U	2	6	4	1	-1	S	6	6
209	0.06	-34.3	-35.86	0.0800648	23.78	0.9551	0.0185684	2	1	mismatch	55	8	G	U	I	S	S	S	0	26	I	A	A	S	S		6				6	5				U:A	A:U	2	6	4	1	-1	S	6	6
210	0.05	-32.2	-34	0.0536002	18.52	0.8394	0.00457891	2	1	mismatch	49	2	G	C	S	S	M	H	0	30	M	A	A	S	S		1											0			0	0
210	0.05	-32.2	-34	0.0536002	18.52	0.8394	0.00457891	2	1	mismatch	56	9	G	C	S	S	H	I	0	30	M	A	A	S	S		1											0			0	0
211	0.08	-33	-34.53	0.0834745	14.96	0.9212	0.0195204	2	1	mismatch	49	2	G	C	I	S	S	S	0	26	I	A	A	S	S		6				6	5				U:A	A:U	2	6	4	1	-1	S	6	6
211	0.08	-33	-34.53	0.0834745	14.96	0.9212	0.0195204	2	1	mismatch	57	10	G	C	I	S	S	S	0	26	I	A	A	S	S		6				6	5				U:A	A:U	2	6	4	1	-1	S	6	6
212	0.14	-38.2	-39.48	0.12626	8.5	0.9315	0.0592209	2	1	mismatch	49	2	G	C	I	S	S	S	0	27	I	A	A	S	S		6				6	5				U:A	A:U	2	6	4	1	-1	S	6	6
212	0.14	-38.2	-39.48	0.12626	8.5	0.9315	0.0592209	2	1	mismatch	58	11	U	A	B	B	S	S	0	27	I	A	A	S	S		6				6	5				U:A	A:U	2	6	4	1	-1	S	6	6
213	0.13	-36.2	-37.61	0.100892	9.16	0.9194	0.0476846	2	1	mismatch	49	2	G	C	I	S	S	S	0	27	I	A	A	S	S		6				6	5				U:A	A:U	2	6	4	1	-1	S	6	6
213	0.13	-36.2	-37.61	0.100892	9.16	0.9194	0.0476846	2	1	mismatch	59	12	C	G	B	S	S	S	0	27	I	A	A	S	S		6				6	5				U:A	A:U	2	6	4	1	-1	S	6	6
214	0.43	-39.4	-40.21	0.269684	5.15	0.9859	0.12962	2	1	mismatch	50	3	G	C	I	S	S	S	0	29	I	A	A	S	S	A:C	1				1	1				U:A	A:U	2	6	4	1	-1	S	6	6
214	0.43	-39.4	-40.21	0.269684	5.15	0.9859	0.12962	2	1	mismatch	51	4	C	U	I	I	S	S	0	29	I	A	A	S	S	A:C	1				1	1				U:A	A:U	2	6	4	1	-1	S	6	6
215	0.2	-39.1	-39.91	0.269371	5.85	0.9859	0.12962	2	1	mismatch	50	3	G	C	I	S	S	S	0	29	I	A	A	S	S	A:C	1				1	1				U:A	A:U	2	6	4	1	-1	S	6	6
215	0.2	-39.1	-39.91	0.269371	5.85	0.9859	0.12962	2	1	mismatch	52	5	U	C	I	I	S	S	0	29	I	A	A	S	S	A:C	1				1	1				U:A	A:U	2	6	4	1	-1	S	6	6
216	0.2	-38.1	-38.84	0.301514	5.68	0.978	0.07283	2	1	mismatch	50	3	G	C	I	S	S	S	0	28	I	A	A	S	S	A:C	1				1	1				U:A	A:U	2	6	4	1	-1	S	6	6
216	0.2	-38.1	-38.84	0.301514	5.68	0.978	0.07283	2	1	mismatch	53	6	A	U	I	S	S	S	0	28	I	A	A	S	S	A:C	1				1	1				U:A	A:U	2	6	4	1	-1	S	6	6
217	0.08	-38	-39.21	0.139804	13.56	0.7661	0.0332746	2	1	mismatch	50	3	G	C	S	S	I	B	0	28	I	A	A	S	S		2				2	1				C:G	A:U	4	10	3	1	-1	S	6	6
217	0.08	-38	-39.21	0.139804	13.56	0.7661	0.0332746	2	1	mismatch	54	7	C	G	S	S	B	I	0	28	I	A	A	S	S		2				2	1				C:G	A:U	4	10	3	1	-1	S	6	6
218	0.2	-35.5	-36.4	0.230482	7.83	0.9045	0.0557825	2	1	mismatch	50	3	G	C	I	S	S	S	0	28	I	A	A	S	S	A:C	1				1	1				U:A	A:U	2	6	4	1	-1	S	6	6
218	0.2	-35.5	-36.4	0.230482	7.83	0.9045	0.0557825	2	1	mismatch	55	8	G	U	I	S	S	S	0	28	I	A	A	S	S	A:C	1				1	1				U:A	A:U	2	6	4	1	-1	S	6	6
219	0.05	-32.8	-33.94	0.156118	9.6	0.9148	0.0373922	2	1	mismatch	50	3	G	C	I	S	S	S	0	28	I	A	A	S	S	A:C	1				1	1				U:A	A:U	2	6	4	1	-1	S	6	6
219	0.05	-32.8	-33.94	0.156118	9.6	0.9148	0.0373922	2	1	mismatch	56	9	G	C	I	S	S	S	0	28	I	A	A	S	S	A:C	1				1	1				U:A	A:U	2	6	4	1	-1	S	6	6
220	0.09	-34.2	-35.36	0.151694	16.35	0.9758	0.0361663	2	1	mismatch	50	3	G	C	I	S	S	S	0	28	I	A	A	S	S	A:C	1				1	1				U:A	A:U	2	6	4	1	-1	S	6	6
220	0.09	-34.2	-35.36	0.151694	16.35	0.9758	0.0361663	2	1	mismatch	57	10	G	C	I	S	S	S	0	28	I	A	A	S	S	A:C	1				1	1				U:A	A:U	2	6	4	1	-1	S	6	6
221	0.17	-39.4	-40.21	0.269692	8.43	0.9859	0.12962	2	1	mismatch	50	3	G	C	I	S	S	S	0	29	I	A	A	S	S	A:C	1				1	1				U:A	A:U	2	6	4	1	-1	S	6	6
221	0.17	-39.4	-40.21	0.269692	8.43	0.9859	0.12962	2	1	mismatch	58	11	U	A	B	B	S	S	0	29	I	A	A	S	S	A:C	1				1	1				U:A	A:U	2	6	4	1	-1	S	6	6
222	0.31	-37.4	-38.33	0.219977	7.17	0.9745	0.106124	2	1	mismatch	50	3	G	C	I	S	S	S	0	29	I	A	A	S	S	A:C	1				1	1				U:A	A:U	2	6	4	1	-1	S	6	6
222	0.31	-37.4	-38.33	0.219977	7.17	0.9745	0.106124	2	1	mismatch	59	12	C	G	B	S	S	S	0	29	I	A	A	S	S	A:C	1				1	1				U:A	A:U	2	6	4	1	-1	S	6	6
223	0.46	-43.5	-44.19	0.329047	4.08	1	0.316637	2	1	mismatch	51	4	C	U	I	I	S	S	0	30	I	A	A	S	S	A:C	1				1	1				U:A	A:U	2	6	4	1	-1	S	6	6
223	0.46	-43.5	-44.19	0.329047	4.08	1	0.316637	2	1	mismatch	52	5	U	C	I	I	S	S	0	30	I	A	A	S	S	A:C	1				1	1				U:A	A:U	2	6	4	1	-1	S	6	6
224	0.7	-41.5	-42.19	0.325729	4.24	0.9914	0.158318	2	1	mismatch	51	4	C	U	I	I	S	S	0	29	I	A	A	S	S	A:C	1				1	1				U:A	A:U	2	6	4	1	-1	S	6	6
224	0.7	-41.5	-42.19	0.325729	4.24	0.9914	0.158318	2	1	mismatch	53	6	A	U	I	S	S	S	0	29	I	A	A	S	S	A:C	1				1	1				U:A	A:U	2	6	4	1	-1	S	6	6
225	0.29	-42.1	-43.14	0.184452	12.52	0.7447	0.0883472	2	1	mismatch	51	4	C	U	B	I	S	S	0	28	I	A	A	S	S		3				3	2				U:A	G:U	2	8	3	1	-1	S	8	8
225	0.29	-42.1	-43.14	0.184452	12.52	0.7447	0.0883472	2	1	mismatch	54	7	C	G	S	S	B	I	0	28	I	A	A	S	S		3				3	2				U:A	G:U	2	8	3	1	-1	S	8	8
226	0.68	-39.6	-40.37	0.288611	5.59	0.9175	0.138556	2	1	mismatch	51	4	C	U	I	I	S	S	0	29	I	A	A	S	S	A:C	1				1	1				U:A	A:U	2	6	4	1	-1	S	6	6
226	0.68	-39.6	-40.37	0.288611	5.59	0.9175	0.138556	2	1	mismatch	55	8	G	U	I	S	S	S	0	29	I	A	A	S	S	A:C	1				1	1				U:A	A:U	2	6	4	1	-1	S	6	6
227	0.34	-36.9	-37.88	0.205516	5.92	0.928	0.0976388	2	1	mismatch	51	4	C	U	I	I	S	S	0	29	I	A	A	S	S	A:C	1				1	1				U:A	A:U	2	6	4	1	-1	S	6	6
227	0.34	-36.9	-37.88	0.205516	5.92	0.928	0.0976388	2	1	mismatch	56	9	G	C	I	S	S	S	0	29	I	A	A	S	S	A:C	1				1	1				U:A	A:U	2	6	4	1	-1	S	6	6
228	0.45	-38.3	-39.14	0.256022	6.73	0.9899	0.123298	2	1	mismatch	51	4	C	U	I	I	S	S	0	29	I	A	A	S	S	A:C	1				1	1				U:A	A:U	2	6	4	1	-1	S	6	6
228	0.45	-38.3	-39.14	0.256022	6.73	0.9899	0.123298	2	1	mismatch	57	10	G	C	I	S	S	S	0	29	I	A	A	S	S	A:C	1				1	1				U:A	A:U	2	6	4	1	-1	S	6	6
229	0.61	-43.5	-44.16	0.341559	3.91	1	0.332871	2	1	mismatch	51	4	C	U	I	I	S	S	0	30	I	A	A	S	S	A:C	1				1	1				U:A	A:U	2	6	4	1	-1	S	6	6
229	0.61	-43.5	-44.16	0.341559	3.91	1	0.332871	2	1	mismatch	58	11	U	A	B	B	S	S	0	30	I	A	A	S	S	A:C	1				1	1				U:A	A:U	2	6	4	1	-1	S	6	6
230	0.69	-41.5	-42.31	0.26819	6.08	0.9886	0.25924	2	1	mismatch	51	4	C	U	I	I	S	S	0	30	I	A	A	S	S	A:C	1				1	1				U:A	A:U	2	6	4	1	-1	S	6	6
230	0.69	-41.5	-42.31	0.26819	6.08	0.9886	0.25924	2	1	mismatch	59	12	C	G	B	S	S	S	0	30	I	A	A	S	S	A:C	1				1	1				U:A	A:U	2	6	4	1	-1	S	6	6
231	0.34	-41.2	-41.9	0.321134	6.34	0.9914	0.155702	2	1	mismatch	52	5	U	C	I	I	S	S	0	29	I	A	A	S	S	A:C	1				1	1				U:A	A:U	2	6	4	1	-1	S	6	6
231	0.34	-41.2	-41.9	0.321134	6.34	0.9914	0.155702	2	1	mismatch	53	6	A	U	I	S	S	S	0	29	I	A	A	S	S	A:C	1				1	1				U:A	A:U	2	6	4	1	-1	S	6	6
232	0.1	-44.1	-45.06	0.209644	4.95	0.7447	0.100948	2	1	mismatch	52	5	U	C	S	I	B	I	0	28	I	A	A	S	S		3				3	2				U:A	G:U	2	8	3	1	-1	S	8	8
232	0.1	-44.1	-45.06	0.209644	4.95	0.7447	0.100948	2	1	mismatch	54	7	C	G	S	S	B	I	0	28	I	A	A	S	S		3				3	2				U:A	G:U	2	8	3	1	-1	S	8	8
233	0.36	-38.8	-39.78	0.205384	22.21	0.9175	0.0976388	2	1	mismatch	52	5	U	C	I	I	S	S	0	29	I	A	A	S	S	A:C	1				1	1				U:A	A:U	2	6	4	1	-1	S	6	6
233	0.36	-38.8	-39.78	0.205384	22.21	0.9175	0.0976388	2	1	mismatch	55	8	G	U	I	S	S	S	0	29	I	A	A	S	S	A:C	1				1	1				U:A	A:U	2	6	4	1	-1	S	6	6
234	0.09	-36.1	-37.22	0.162346	16.04	0.928	0.0773191	2	1	mismatch	52	5	U	C	I	I	S	S	0	29	I	A	A	S	S	A:C	1				1	1				U:A	A:U	2	6	4	1	-1	S	6	6
234	0.09	-36.1	-37.22	0.162346	16.04	0.928	0.0773191	2	1	mismatch	56	9	G	C	I	S	S	S	0	29	I	A	A	S	S	A:C	1				1	1				U:A	A:U	2	6	4	1	-1	S	6	6
235	0.18	-37.5	-38.5	0.197566	10.17	0.9899	0.0944378	2	1	mismatch	52	5	U	C	I	I	S	S	0	29	I	A	A	S	S	A:C	1				1	1				U:A	A:U	2	6	4	1	-1	S	6	6
235	0.18	-37.5	-38.5	0.197566	10.17	0.9899	0.0944378	2	1	mismatch	57	10	G	C	I	S	S	S	0	29	I	A	A	S	S	A:C	1				1	1				U:A	A:U	2	6	4	1	-1	S	6	6
236	0.43	-42.7	-43.38	0.330774	3.99	1	0.321958	2	1	mismatch	52	5	U	C	I	I	S	S	0	30	I	A	A	S	S	A:C	1				1	1				U:A	A:U	2	6	4	1	-1	S	6	6
236	0.43	-42.7	-43.38	0.330774	3.99	1	0.321958	2	1	mismatch	58	11	U	A	B	B	S	S	0	30	I	A	A	S	S	A:C	1				1	1				U:A	A:U	2	6	4	1	-1	S	6	6
237	0.5	-40.7	-41.53	0.259706	6.16	0.9886	0.250741	2	1	mismatch	52	5	U	C	I	I	S	S	0	30	I	A	A	S	S	A:C	1				1	1				U:A	A:U	2	6	4	1	-1	S	6	6
237	0.5	-40.7	-41.53	0.259706	6.16	0.9886	0.250741	2	1	mismatch	59	12	C	G	B	S	S	S	0	30	I	A	A	S	S	A:C	1				1	1				U:A	A:U	2	6	4	1	-1	S	6	6
238	0.21	-42.2	-42.75	0.407609	6.04	0.74	0.0999624	2	1	mismatch	53	6	A	U	I	S	S	S	0	27	I	A	A	S	S		3				3	2				U:A	G:U	2	8	3	1	-1	S	8	8
238	0.21	-42.2	-42.75	0.407609	6.04	0.74	0.0999624	2	1	mismatch	54	7	C	G	S	S	I	I	0	27	I	A	A	S	S		3				3	2				U:A	G:U	2	8	3	1	-1	S	8	8
239	0.36	-38.6	-39.35	0.296797	23.67	0.7464	0.0716262	2	1	mismatch	53	6	A	U	I	S	S	S	0	25	I	A	A	S	S		3				3	2				U:A	G:U	2	8	3	1	-1	S	8	8
239	0.36	-38.6	-39.35	0.296797	23.67	0.7464	0.0716262	2	1	mismatch	55	8	G	U	I	S	S	S	0	25	I	A	A	S	S		3				3	2				U:A	G:U	2	8	3	1	-1	S	8	8
240	0.06	-35.5	-36.57	0.176541	25.24	0.7512	0.0420192	2	1	mismatch	53	6	A	U	I	S	S	S	0	24	I	A	A	S	S		3				3	2				U:A	G:U	2	8	3	1	-1	S	8	8
240	0.06	-35.5	-36.57	0.176541	25.24	0.7512	0.0420192	2	1	mismatch	56	9	G	C	I	S	S	S	0	24	I	A	A	S	S		3				3	2				U:A	G:U	2	8	3	1	-1	S	8	8
241	0.22	-36.1	-37.47	0.108697	16.68	0.9737	0.025486	2	1	mismatch	53	6	A	U	I	S	S	S	0	27	I	A	A	S	S	A:C	1				1	1				U:A	A:U	2	6	4	1	-1	S	6	6
241	0.22	-36.1	-37.47	0.108697	16.68	0.9737	0.025486	2	1	mismatch	57	10	G	C	S	S	I	B	0	27	I	A	A	S	S	A:C	1				1	1				U:A	A:U	2	6	4	1	-1	S	6	6
242	0.46	-41.2	-41.86	0.341496	4.08	0.9914	0.166436	2	1	mismatch	53	6	A	U	I	S	S	S	0	29	I	A	A	S	S	A:C	1				1	1				U:A	A:U	2	6	4	1	-1	S	6	6
242	0.46	-41.2	-41.86	0.341496	4.08	0.9914	0.166436	2	1	mismatch	58	11	U	A	B	B	S	S	0	29	I	A	A	S	S	A:C	1				1	1				U:A	A:U	2	6	4	1	-1	S	6	6
243	0.61	-39.2	-40.01	0.268145	6.23	0.9927	0.12962	2	1	mismatch	53	6	A	U	I	S	S	S	0	29	I	A	A	S	S	A:C	1				1	1				U:A	A:U	2	6	4	1	-1	S	6	6
243	0.61	-39.2	-40.01	0.268145	6.23	0.9927	0.12962	2	1	mismatch	59	12	C	G	B	S	S	S	0	29	I	A	A	S	S	A:C	1				1	1				U:A	A:U	2	6	4	1	-1	S	6	6
244	0.16	-40.6	-41.22	0.36361	5.57	0.7906	0.0889547	2	1	mismatch	54	7	C	G	S	S	B	I	0	27	I	A	A	S	S		3				3	2				U:A	G:U	2	8	3	1	-1	S	8	8
244	0.16	-40.6	-41.22	0.36361	5.57	0.7906	0.0889547	2	1	mismatch	55	8	G	U	I	S	S	S	0	27	I	A	A	S	S		3				3	2				U:A	G:U	2	8	3	1	-1	S	8	8
245	0.24	-38.6	-39.84	0.132999	27.95	0.8083	0.0316518	2	1	mismatch	54	7	C	G	S	S	B	I	0	27	I	A	A	S	S		3				3	2				U:A	G:U	2	8	3	1	-1	S	8	8
245	0.24	-38.6	-39.84	0.132999	27.95	0.8083	0.0316518	2	1	mismatch	56	9	G	C	I	S	S	S	0	27	I	A	A	S	S		3				3	2				U:A	G:U	2	8	3	1	-1	S	8	8
246	0.14	-40	-40.74	0.299844	20.05	0.8238	0.07283	2	1	mismatch	54	7	C	G	S	S	B	I	0	27	I	A	A	S	S		3				3	2				U:A	G:U	2	8	3	1	-1	S	8	8
246	0.14	-40	-40.74	0.299844	20.05	0.8238	0.07283	2	1	mismatch	57	10	G	C	I	S	S	S	0	27	I	A	A	S	S		3				3	2				U:A	G:U	2	8	3	1	-1	S	8	8
247		-40.6	-41.42	0.265361	8.04	0.928		2	1	mismatch	54	7	C	G	I	S	S	S	0	29	I	A	A	S	S	A:C	1				1	1				U:A	A:U	2	6	4	1	-1	S	6	6
247		-40.6	-41.42	0.265361	8.04	0.928		2	1	mismatch	58	11	U	A	B	B	S	S	0	29	I	A	A	S	S	A:C	1				1	1				U:A	A:U	2	6	4	1	-1	S	6	6
248	0.65	-40.3	-40.95	0.347114	13.37	0.813	0.169233	2	1	mismatch	54	7	C	G	S	S	B	I	0	27	I	A	A	S	S		3				3	2				U:A	G:U	2	8	3	1	-1	S	8	8
248	0.65	-40.3	-40.95	0.347114	13.37	0.813	0.169233	2	1	mismatch	59	12	C	G	I	S	S	S	0	27	I	A	A	S	S		3				3	2				U:A	G:U	2	8	3	1	-1	S	8	8
249	0.29	-36.1	-37.12	0.191644	19.4	0.9175	0.0456709	2	1	mismatch	55	8	G	U	I	S	S	S	0	28	I	A	A	S	S	A:C	1				1	1				U:A	A:U	2	6	4	1	-1	S	6	6
249	0.29	-36.1	-37.12	0.191644	19.4	0.9175	0.0456709	2	1	mismatch	56	9	G	C	I	S	S	S	0	28	I	A	A	S	S	A:C	1				1	1				U:A	A:U	2	6	4	1	-1	S	6	6
250	0.3	-35	-36.18	0.148102	22.93	0.9685	0.0349806	2	1	mismatch	55	8	G	U	I	S	S	S	0	27	I	A	A	S	S	A:C	1				1	1				U:A	A:U	2	6	4	1	-1	S	6	6
250	0.3	-35	-36.18	0.148102	22.93	0.9685	0.0349806	2	1	mismatch	57	10	G	C	I	S	S	S	0	27	I	A	A	S	S	A:C	1				1	1				U:A	A:U	2	6	4	1	-1	S	6	6
251	0.38	-39.6	-40.29	0.324787	4.14	0.9175	0.158318	2	1	mismatch	55	8	G	U	I	S	S	S	0	29	I	A	A	S	S	A:C	1				1	1				U:A	A:U	2	6	4	1	-1	S	6	6
251	0.38	-39.6	-40.29	0.324787	4.14	0.9175	0.158318	2	1	mismatch	58	11	U	A	B	B	S	S	0	29	I	A	A	S	S	A:C	1				1	1				U:A	A:U	2	6	4	1	-1	S	6	6
252	0.52	-37.6	-38.45	0.253105	6.98	0.9227	0.121261	2	1	mismatch	55	8	G	U	I	S	S	S	0	29	I	A	A	S	S	A:C	1				1	1				U:A	A:U	2	6	4	1	-1	S	6	6
252	0.52	-37.6	-38.45	0.253105	6.98	0.9227	0.121261	2	1	mismatch	59	12	C	G	B	S	S	S	0	29	I	A	A	S	S	A:C	1				1	1				U:A	A:U	2	6	4	1	-1	S	6	6
253	0.06	-35.2	-36.18	0.202758	14.67	0.9802	0.0488194	2	1	mismatch	56	9	G	C	I	S	S	S	0	28	I	A	A	S	S	A:C	1				1	1				U:A	A:U	2	6	4	1	-1	S	6	6
253	0.06	-35.2	-36.18	0.202758	14.67	0.9802	0.0488194	2	1	mismatch	57	10	G	C	I	S	S	S	0	28	I	A	A	S	S	A:C	1				1	1				U:A	A:U	2	6	4	1	-1	S	6	6
254	0.26	-36.9	-37.84	0.217972	5.36	0.928	0.10437	2	1	mismatch	56	9	G	C	I	S	S	S	0	29	I	A	A	S	S	A:C	1				1	1				U:A	A:U	2	6	4	1	-1	S	6	6
254	0.26	-36.9	-37.84	0.217972	5.36	0.928	0.10437	2	1	mismatch	58	11	U	A	B	B	S	S	0	29	I	A	A	S	S	A:C	1				1	1				U:A	A:U	2	6	4	1	-1	S	6	6
255	0.3	-34.9	-36.05	0.154798	11.33	0.9227	0.0735482	2	1	mismatch	56	9	G	C	I	S	S	S	0	29	I	A	A	S	S	A:C	1				1	1				U:A	A:U	2	6	4	1	-1	S	6	6
255	0.3	-34.9	-36.05	0.154798	11.33	0.9227	0.0735482	2	1	mismatch	59	12	C	G	B	S	S	S	0	29	I	A	A	S	S	A:C	1				1	1				U:A	A:U	2	6	4	1	-1	S	6	6
256		-38.3	-39.18	0.239449	7.82	0.9899		2	1	mismatch	57	10	G	C	I	S	S	S	0	29	I	A	A	S	S	A:C	1				1	1				U:A	A:U	2	6	4	1	-1	S	6	6
256		-38.3	-39.18	0.239449	7.82	0.9899		2	1	mismatch	58	11	U	A	I	B	S	S	0	29	I	A	A	S	S	A:C	1				1	1				U:A	A:U	2	6	4	1	-1	S	6	6
257		-38	-38.72	0.313144	14.98	0.8848		2	1	mismatch	57	10	G	C	S	S	I	I	0	26	I	A	A	S	S	A:C	1				1	1				U:A	A:U	2	6	4	1	-1	S	6	6
257		-38	-38.72	0.313144	14.98	0.8848		2	1	mismatch	59	12	C	G	S	S	I	I	0	26	I	A	A	S	S	A:C	1				1	1				U:A	A:U	2	6	4	1	-1	S	6	6
258	0.43	-40.6	-41.2	0.376028	14.9	0.9479	0.367879	2	1	mismatch	58	11	U	A	S	B	I	I	0	27	I	A	A	S	S	A:C	1				1	1				U:A	A:U	2	6	4	1	-1	S	6	6
258	0.43	-40.6	-41.2	0.376028	14.9	0.9479	0.367879	2	1	mismatch	59	12	C	G	S	S	I	I	0	27	I	A	A	S	S	A:C	1				1	1				U:A	A:U	2	6	4	1	-1	S	6	6
259	0.03	-39.2	-40	0.271757	6.07	0.9841		2	1	mismatch	41	-6	G	C	H	S	S	S	0	28	I	U	A	S	S		2				2	2				U:A	C:G	2	4	6	1	-1	S	4	4
259	0.03	-39.2	-40	0.271757	6.07	0.9841		2	1	mismatch	46	-1	A	U	I	S	S	S	0	28	I	U	A	S	S		2				2	2				U:A	C:G	2	4	6	1	-1	S	4	4
260	0.01	-37.6	-38.37	0.287571	6.94	0.9105		2	1	mismatch	42	-5	G	C	B	S	S	S	0	29	I	U	A	S	S		2				2	2				U:A	C:G	4	5	3	1	-1	S	3	3
260	0.01	-37.6	-38.37	0.287571	6.94	0.9105		2	1	mismatch	46	-1	A	U	I	S	S	S	0	29	I	U	A	S	S		2				2	2				U:A	C:G	4	5	3	1	-1	S	3	3
261	0.01	-37.6	-38.67	0.175931	10.54	0.9203	0.0420192	2	1	mismatch	43	-4	G	C	B	S	S	S	0	29	I	U	A	S	S		2				2	2				U:A	C:G	4	5	3	1	-1	S	2	2
261	0.01	-37.6	-38.67	0.175931	10.54	0.9203	0.0420192	2	1	mismatch	46	-1	A	U	I	S	S	S	0	29	I	U	A	S	S		2				2	2				U:A	C:G	4	5	3	1	-1	S	2	2
262	0	-39.2	-40.11	0.229596	23.56	0.9231		2	1	mismatch	44	-3	G	U	I	S	S	S	0	28	I	U	A	S	S		2				2	2				U:A	C:G	4	4	4	1	-1	S	1	1
262	0	-39.2	-40.11	0.229596	23.56	0.9231		2	1	mismatch	46	-1	A	U	I	S	S	S	0	28	I	U	A	S	S		2				2	2				U:A	C:G	4	4	4	1	-1	S	1	1
263	0.01	-40	-40.83	0.260481	13.38	0.74	0.0626853	2	1	mismatch	45	-2	C	G	S	S	H	I	0	27	I	U	A	S	S		2				2	1				U:A	G:U	2	9	3	1	-1	S	9	9
263	0.01	-40	-40.83	0.260481	13.38	0.74	0.0626853	2	1	mismatch	46	-1	A	U	I	S	S	S	0	27	I	U	A	S	S		2				2	1				U:A	G:U	2	9	3	1	-1	S	9	9
264	0.01	-40.4	-41.09	0.327329	5.93	0.9786	0.0791592	2	1	mismatch	46	-1	A	U	I	S	S	S	0	28	I	U	U	S	S		3				3	3				C:G	C:G	2	5	4	1	-1	S	5	5
264	0.01	-40.4	-41.09	0.327329	5.93	0.9786	0.0791592	2	1	mismatch	48	1	A	U	I	S	S	S	0	28	I	U	U	S	S		3				3	3				C:G	C:G	2	5	4	1	-1	S	5	5
265	0.01	-37.2	-38.67	0.0924378	10.47	0.9251	0.0215734	2	1	mismatch	46	-1	A	U	I	S	S	S	0	26	I	U	A	S	S		7				7	6				U:A	C:G	2	5	4	1	-1	S	5	5
265	0.01	-37.2	-38.67	0.0924378	10.47	0.9251	0.0215734	2	1	mismatch	49	2	G	C	I	S	S	S	0	26	I	U	A	S	S		7				7	6				U:A	C:G	2	5	4	1	-1	S	5	5
266	0.02	-38.5	-39.31	0.268524	6.7	0.9781	0.0648101	2	1	mismatch	46	-1	A	U	I	S	S	S	0	28	I	U	A	S	S		2				2	2				U:A	C:G	2	5	4	1	-1	S	5	5
266	0.02	-38.5	-39.31	0.268524	6.7	0.9781	0.0648101	2	1	mismatch	50	3	G	C	I	S	S	S	0	28	I	U	A	S	S		2				2	2				U:A	C:G	2	5	4	1	-1	S	5	5
267	0.1	-42.6	-43.25	0.348246	3.99	0.9922	0.169233	2	1	mismatch	46	-1	A	U	I	S	S	S	0	29	I	U	A	S	S		2				2	2				U:A	C:G	2	5	4	1	-1	S	5	5
267	0.1	-42.6	-43.25	0.348246	3.99	0.9922	0.169233	2	1	mismatch	51	4	C	U	I	I	S	S	0	29	I	U	A	S	S		2				2	2				U:A	C:G	2	5	4	1	-1	S	5	5
268	0.02	-41.8	-42.48	0.33142	5.66	0.9922	0.160979	2	1	mismatch	46	-1	A	U	I	S	S	S	0	29	I	U	A	S	S		2				2	2				U:A	C:G	2	5	4	1	-1	S	5	5
268	0.02	-41.8	-42.48	0.33142	5.66	0.9922	0.160979	2	1	mismatch	52	5	U	C	I	I	S	S	0	29	I	U	A	S	S		2				2	2				U:A	C:G	2	5	4	1	-1	S	5	5
269	0.05	-40.3	-41.04	0.303368	15.04	0.9837	0.07283	2	1	mismatch	46	-1	A	U	I	S	S	S	0	28	I	U	A	S	S		2				2	2				U:A	C:G	2	5	4	1	-1	S	5	5
269	0.05	-40.3	-41.04	0.303368	15.04	0.9837	0.07283	2	1	mismatch	53	6	A	U	I	S	S	S	0	28	I	U	A	S	S		2				2	2				U:A	C:G	2	5	4	1	-1	S	5	5
270	0.08	-44.1	-44.61	0.440284	3.17	0.7404	0.106854	2	1	mismatch	46	-1	A	U	I	S	S	S	0	28	I	U	A	S	S		3				3	2				U:A	G:U	2	8	3	1	-1	S	8	8
270	0.08	-44.1	-44.61	0.440284	3.17	0.7404	0.106854	2	1	mismatch	54	7	C	G	S	S	B	I	0	28	I	U	A	S	S		3				3	2				U:A	G:U	2	8	3	1	-1	S	8	8
271	0.02	-38.7	-39.7	0.197078	27.13	0.9102	0.0472189	2	1	mismatch	46	-1	A	U	I	S	S	S	0	28	I	U	A	S	S		2				2	2				U:A	C:G	2	5	4	1	-1	S	5	5
271	0.02	-38.7	-39.7	0.197078	27.13	0.9102	0.0472189	2	1	mismatch	55	8	G	U	I	S	S	S	0	28	I	U	A	S	S		2				2	2				U:A	C:G	2	5	4	1	-1	S	5	5
272	0.04	-36	-37.11	0.166068	22.86	0.9207	0.0393093	2	1	mismatch	46	-1	A	U	I	S	S	S	0	28	I	U	A	S	S		2				2	2				U:A	C:G	2	5	4	1	-1	S	5	5
272	0.04	-36	-37.11	0.166068	22.86	0.9207	0.0393093	2	1	mismatch	56	9	G	C	I	S	S	S	0	28	I	U	A	S	S		2				2	2				U:A	C:G	2	5	4	1	-1	S	5	5
273	0.01	-37.4	-38.18	0.280388	9.26	0.9821	0.0681329	2	1	mismatch	46	-1	A	U	I	S	S	S	0	28	I	U	A	S	S		2				2	2				U:A	C:G	2	5	4	1	-1	S	5	5
273	0.01	-37.4	-38.18	0.280388	9.26	0.9821	0.0681329	2	1	mismatch	57	10	G	C	I	S	S	S	0	28	I	U	A	S	S		2				2	2				U:A	C:G	2	5	4	1	-1	S	5	5
274	0.05	-42.6	-43.22	0.365732	3.8	0.9922		2	1	mismatch	46	-1	A	U	I	S	S	S	0	29	I	U	A	S	S		2				2	2				U:A	C:G	2	5	4	1	-1	S	5	5
274	0.05	-42.6	-43.22	0.365732	3.8	0.9922		2	1	mismatch	58	11	U	A	B	B	S	S	0	29	I	U	A	S	S		2				2	2				U:A	C:G	2	5	4	1	-1	S	5	5
275	0.26	-40.6	-41.37	0.287135	5.97	0.9808	0.138556	2	1	mismatch	46	-1	A	U	I	S	S	S	0	29	I	U	A	S	S		2				2	2				U:A	C:G	2	5	4	1	-1	S	5	5
275	0.26	-40.6	-41.37	0.287135	5.97	0.9808	0.138556	2	1	mismatch	59	12	C	G	B	S	S	S	0	29	I	U	A	S	S		2				2	2				U:A	C:G	2	5	4	1	-1	S	5	5
276	0.05	-38.9	-39.71	0.269258	5.84	0.9784	0.12962	2	1	mismatch	41	-6	G	C	H	S	S	S	0	28	I	A	U	S	S		2				2	2				C:G	A:U	2	5	6	1	-1	S	5	5
276	0.05	-38.9	-39.71	0.269258	5.84	0.9784	0.12962	2	1	mismatch	48	1	A	U	I	S	S	S	0	28	I	A	U	S	S		2				2	2				C:G	A:U	2	5	6	1	-1	S	5	5
277	0.01	-37.3	-38.03	0.3058	5.02	0.9021	0.074054	2	1	mismatch	42	-5	G	C	B	S	S	S	0	29	I	A	U	S	S		2				2	2				C:G	A:U	4	6	3	1	-1	S	4	4
277	0.01	-37.3	-38.03	0.3058	5.02	0.9021	0.074054	2	1	mismatch	48	1	A	U	I	S	S	S	0	29	I	A	U	S	S		2				2	2				C:G	A:U	4	6	3	1	-1	S	4	4
278	0.01	-37.3	-38.15	0.25306	8.39	0.9203		2	1	mismatch	43	-4	G	C	B	S	S	S	0	29	I	A	U	S	S		2				2	2				C:G	A:U	4	6	3	1	-1	S	3	3
278	0.01	-37.3	-38.15	0.25306	8.39	0.9203		2	1	mismatch	48	1	A	U	I	S	S	S	0	29	I	A	U	S	S		2				2	2				C:G	A:U	4	6	3	1	-1	S	3	3
279	0.01	-38.9	-39.63	0.304228	8.1	0.9113	0.074054	2	1	mismatch	44	-3	G	U	I	S	S	S	0	28	I	A	U	S	S		2				2	2				C:G	A:U	4	5	4	1	-1	S	2	2
279	0.01	-38.9	-39.63	0.304228	8.1	0.9113	0.074054	2	1	mismatch	48	1	A	U	I	S	S	S	0	28	I	A	U	S	S		2				2	2				C:G	A:U	4	5	4	1	-1	S	2	2
280	0.02	-38.4	-39.78	0.106301	31.15	0.9192	0.0250647	2	1	mismatch	45	-2	C	G	I	S	S	S	0	28	I	A	U	S	S		2				2	2				C:G	A:U	4	5	4	1	-1	S	1	1
280	0.02	-38.4	-39.78	0.106301	31.15	0.9192	0.0250647	2	1	mismatch	48	1	A	U	I	S	S	S	0	28	I	A	U	S	S		2				2	2				C:G	A:U	4	5	4	1	-1	S	1	1
281	0.01	-38.2	-39.34	0.156862	7.52	0.9315	0.0373922	2	1	mismatch	48	1	A	U	I	S	S	S	0	27	I	A	U	S	S		6				6	5				U:A	A:U	2	6	4	1	-1	S	6	6
281	0.01	-38.2	-39.34	0.156862	7.52	0.9315	0.0373922	2	1	mismatch	49	2	G	C	I	S	S	S	0	27	I	A	U	S	S		6				6	5				U:A	A:U	2	6	4	1	-1	S	6	6
282	0.01	-38.2	-39.38	0.147422	6.57	0.9651	0.0349806	2	1	mismatch	48	1	A	U	I	S	S	S	0	28	I	A	U	S	S		2				2	2				C:G	A:U	2	6	4	1	-1	S	6	6
282	0.01	-38.2	-39.38	0.147422	6.57	0.9651	0.0349806	2	1	mismatch	50	3	G	C	I	S	S	S	0	28	I	A	U	S	S		2				2	2				C:G	A:U	2	6	4	1	-1	S	6	6
283	0.11	-42.3	-42.96	0.340672	4.09	0.9854	0.166436	2	1	mismatch	48	1	A	U	I	S	S	S	0	29	I	A	U	S	S		2				2	2				C:G	A:U	2	6	4	1	-1	S	6	6
283	0.11	-42.3	-42.96	0.340672	4.09	0.9854	0.166436	2	1	mismatch	51	4	C	U	I	I	S	S	0	29	I	A	U	S	S		2				2	2				C:G	A:U	2	6	4	1	-1	S	6	6
284	0.03	-41.5	-42.19	0.328076	4.73	0.9854	0.158318	2	1	mismatch	48	1	A	U	I	S	S	S	0	29	I	A	U	S	S		2				2	2				C:G	A:U	2	6	4	1	-1	S	6	6
284	0.03	-41.5	-42.19	0.328076	4.73	0.9854	0.158318	2	1	mismatch	52	5	U	C	I	I	S	S	0	29	I	A	U	S	S		2				2	2				C:G	A:U	2	6	4	1	-1	S	6	6
285	0.06	-40	-40.69	0.325246	8.61	0.9769	0.0791592	2	1	mismatch	48	1	A	U	I	S	S	S	0	28	I	A	U	S	S		2				2	2				C:G	A:U	2	6	4	1	-1	S	6	6
285	0.06	-40	-40.69	0.325246	8.61	0.9769	0.0791592	2	1	mismatch	53	6	A	U	I	S	S	S	0	28	I	A	U	S	S		2				2	2				C:G	A:U	2	6	4	1	-1	S	6	6
286	0.03	-42.6	-43.66	0.179625	6.12	0.78	0.0427254	2	1	mismatch	48	1	A	U	B	S	S	S	0	29	B	A	U	S	S		2			2				A:U	G:C			4	10	3	1	-1	S	6	6
286	0.03	-42.6	-43.66	0.179625	6.12	0.78	0.0427254	2	1	mismatch	54	7	C	G	S	S	B	I	0	29	B	A	U	S	S		2			2				A:U	G:C			4	10	3	1	-1	S	6	6
287	0.03	-38.4	-39.22	0.263049	19.1	0.9038	0.0637388	2	1	mismatch	48	1	A	U	I	S	S	S	0	28	I	A	U	S	S		2				2	2				C:G	A:U	2	6	4	1	-1	S	6	6
287	0.03	-38.4	-39.22	0.263049	19.1	0.9038	0.0637388	2	1	mismatch	55	8	G	U	I	S	S	S	0	28	I	A	U	S	S		2				2	2				C:G	A:U	2	6	4	1	-1	S	6	6
288	0.01	-35.7	-36.7	0.196699	14.18	0.9143		2	1	mismatch	48	1	A	U	I	S	S	S	0	28	I	A	U	S	S		2				2	2				C:G	A:U	2	6	4	1	-1	S	6	6
288	0.01	-35.7	-36.7	0.196699	14.18	0.9143		2	1	mismatch	56	9	G	C	I	S	S	S	0	28	I	A	U	S	S		2				2	2				C:G	A:U	2	6	4	1	-1	S	6	6
289	0.03	-37.1	-37.88	0.280971	7.31	0.9753	0.0681329	2	1	mismatch	48	1	A	U	I	S	S	S	0	28	I	A	U	S	S		2				2	2				C:G	A:U	2	6	4	1	-1	S	6	6
289	0.03	-37.1	-37.88	0.280971	7.31	0.9753	0.0681329	2	1	mismatch	57	10	G	C	I	S	S	S	0	28	I	A	U	S	S		2				2	2				C:G	A:U	2	6	4	1	-1	S	6	6
290	0.02	-42.3	-42.93	0.357689	3.91	0.9854	0.174969	2	1	mismatch	48	1	A	U	I	S	S	S	0	29	I	A	U	S	S		2				2	2				C:G	A:U	2	6	4	1	-1	S	6	6
290	0.02	-42.3	-42.93	0.357689	3.91	0.9854	0.174969	2	1	mismatch	58	11	U	A	B	B	S	S	0	29	I	A	U	S	S		2				2	2				C:G	A:U	2	6	4	1	-1	S	6	6
291	0.07	-40.3	-41.08	0.280844	6.08	0.974	0.136266	2	1	mismatch	48	1	A	U	I	S	S	S	0	29	I	A	U	S	S		2				2	2				C:G	A:U	2	6	4	1	-1	S	6	6
291	0.07	-40.3	-41.08	0.280844	6.08	0.974	0.136266	2	1	mismatch	59	12	C	G	B	S	S	S	0	29	I	A	U	S	S		2				2	2				C:G	A:U	2	6	4	1	-1	S	6	6
292	0.66	-43.5	-44.18	0.331275	4.17	1	0.321958	0	0	wt										30	I	A	A	S	S	A:C	1				1	1				U:A	A:U	2	6	4	1	-1	S	6	6
[truncated: 77 more columns]
