# Supplementary material for: Learning cis-regulatory principles of ADAR-based RNA editing from CRISPR-mediated mutagenesis
Source: Nat Commun. 2021 Apr 12;12:2165. doi: 10.1038/s41467-021-22489-2 (PMC8041805; doi:10.1038/s41467-021-22489-2)
Supplement: Supplementary file 5 — Supplementary Data 3 [file 41467_2021_22489_MOESM5_ESM.xlsx]

## Sheet: Supplementary Table 3- TTYH2 Fe
rna_id	editing_value	minimum_free_energy	ensemble_free_energy	mfe_frequency	ensemble_diversity	sim_nor_score	probability_active_conf	num_mutations	mut_exist	mut_type	mut_pos	mut_site_dist	mut_ref_nt	mut_nt	mut_struct	mut_ref_struct	mut_prev_struct	mut_next_struct	mut_same_as_site	all_stem_length	site_struct	site_prev_nt	site_next_nt	site_prev_struct	site_next_struct	site_1_1	site_length	site_length_stem	site_length_hairpin	site_length_bulge	site_length_internal_es	site_length_internal_ecs	site_5prm_cp_hairpin	site_5prm_cp_bulge	site_3prm_cp_bulge	site_5prm_cp_internal	site_3prm_cp_internal	u_count	u_all_stem_length	u_hairpin_length	u1_exist	u1_distance	u1_struct	u1_length	u1_length_stem	u1_length_hairpin	u1_length_bulge	u1_length_internal_es	u1_length_internal_ecs
TTYH_BC_000	0.306	-86.5	-87.05	0.406642	2.91	1	0.39985	0	0	wt										47	I	C	G	S	S	A:C	1				1	1				C:G	C:G	4	24	8	1	-1	S	2	2
TTYH_BC_001	0.2755	-79.9	-80.48	0.388526	3.04	0.9011	0.190174	1	1	mismatch	79	-8	G	A	I	S	S	S	0	46	I	C	G	S	S	A:C	1				1	1				C:G	C:G	6	23	8	1	-1	S	2	2
TTYH_BC_002	0.3245	-79.6	-80.17	0.398008	3.02	0.9037	0.193371	1	1	mismatch	80	-7	G	A	I	S	S	S	0	46	I	C	G	S	S	A:C	1				1	1				C:G	C:G	6	23	8	1	-1	S	2	2
TTYH_BC_003	0.3885	-79.9	-80.78	0.241542	3.57	0.9866	0.115347	1	1	mismatch	81	-6	G	A	I	S	S	S	0	44	I	C	G	S	S	A:C	1				1	1				C:G	C:G	4	21	8	1	-1	S	2	2
TTYH_BC_004	0.2045	-85.8	-86.11	0.608203	2.66	0.9054	0.298253	1	1	mismatch	82	-5	U	A	S	S	H	B	0	47	I	C	G	S	S	A:C	1				1	1				C:G	C:G	6	24	8	1	-1	S	2	2
TTYH_BC_005	0.324	-87.8	-88.08	0.638567	2.36	1	0.627089	1	1	mismatch	83	-4	G	A	S	S	H	I	0	47	I	C	G	S	S	A:C	1				1	1				C:G	C:G	4	24	8	1	-1	S	2	2
TTYH_BC_006	0.306	-86.5	-87.05	0.406642	2.91	1	0.39985	0	0	wt										47	I	C	G	S	S	A:C	1				1	1				C:G	C:G	4	24	8	1	-1	S	2	2
TTYH_BC_007	0.1775	-84	-84.48	0.459473	3.62	0.9633	0.224664	1	1	mismatch	85	-2	C	A	I	S	S	S	0	46	I	C	G	S	S	A:C	1				1	1				C:G	C:G	4	23	8	1	-1	S	1	1
TTYH_BC_008	0.404	-83.5	-84.23	0.308349	4.03	0.9633	0.148108	1	1	mismatch	86	-1	C	A	I	S	S	S	0	46	I	A	G	S	S		2				2	2				C:G	C:G	4	23	8	1	-1	S	1	1
TTYH_BC_009	0.21	-82.2	-82.78	0.389324	2.46	0.9766	0.190174	1	1	mismatch	88	1	G	A	I	S	S	S	0	46	I	C	A	S	S		2				2	2				C:G	C:G	4	24	8	1	-1	S	2	2
TTYH_BC_010	0.428	-79.6	-80.56	0.211415	2.69	0.8672	0.100948	1	1	mismatch	89	2	G	A	I	S	S	S	0	46	I	C	G	S	S	A:C	1				1	1				C:G	C:G	4	24	8	1	-1	S	2	2
TTYH_BC_011	0.2585	-81.4	-82.07	0.33769	2.85	0.975	0.163685	1	1	mismatch	90	3	G	A	I	S	S	S	0	46	I	C	G	S	S	A:C	1				1	1				C:G	C:G	4	24	8	1	-1	S	2	2
TTYH_BC_012	0.3165	-86.5	-87.1	0.378914	3.28	1	0.367879	1	1	mismatch	91	4	C	A	B	B	S	S	0	47	I	C	G	S	S	A:C	1				1	1				C:G	C:G	4	24	8	1	-1	S	2	2
TTYH_BC_013	0.302	-81.7	-82.43	0.308192	4.28	0.9881	0.148108	1	1	mismatch	92	5	G	A	I	S	S	S	0	46	B	C	G	S	S		1			1				C:G	G:C			4	24	8	1	-1	S	2	2
TTYH_BC_014	0.2535	-79.8	-81.14	0.114543	6.15	0.9751	0.0535853	1	1	mismatch	93	6	C	A	B	S	S	S	0	46	I	C	G	S	S		1				1	2				C:G	C:G	4	24	8	1	-1	S	2	2
TTYH_BC_015	0.329	-82.3	-82.88	0.392756	3.05	0.9054	0.190174	1	1	mismatch	94	7	U	A	I	S	S	S	0	46	I	C	G	S	S	A:C	1				1	1				C:G	C:G	4	24	8	1	-1	S	2	2
TTYH_BC_016	0.34	-82	-82.57	0.393927	2.98	0.9027	0.193371	1	1	mismatch	95	8	U	A	I	S	S	S	0	46	I	C	G	S	S	A:C	1				1	1				C:G	C:G	4	24	8	1	-1	S	2	2
TTYH_BC_017	0.3055	-79.9	-80.48	0.387872	3.13	0.9011	0.190174	1	1	mismatch	79	-8	G	U	I	S	S	S	0	46	I	C	G	S	S	A:C	1				1	1				C:G	C:G	6	23	8	1	-1	S	2	2
TTYH_BC_018	0.3225	-79.3	-79.88	0.393269	3.09	0.9037	0.190174	1	1	mismatch	80	-7	G	U	I	S	S	S	0	46	I	C	G	S	S	A:C	1				1	1				C:G	C:G	6	23	8	1	-1	S	2	2
TTYH_BC_019	0.469	-79.9	-81.03	0.159585	5.05	0.9866	0.0760412	1	1	mismatch	81	-6	G	U	I	S	S	S	0	44	I	C	G	S	S	A:C	1				1	1				C:G	C:G	4	21	8	1	-1	S	2	2
TTYH_BC_020	0.4825	-86.1	-86.37	0.642175	2.47	0.9943	0.318814	1	1	mismatch	83	-4	G	U	I	S	S	S	0	46	I	C	G	S	S	A:C	1				1	1				C:G	C:G	4	23	8	1	-1	S	2	2
TTYH_BC_021	0.366	-86.5	-87.07	0.396662	3.2	1	0.386741	1	1	mismatch	84	-3	A	U	I	I	S	S	0	47	I	C	G	S	S	A:C	1				1	1				C:G	C:G	4	24	8	1	-1	S	2	2
TTYH_BC_022	0.212	-84	-84.58	0.393205	4.03	1	0.380349	1	1	mismatch	85	-2	C	U	S	S	I	I	0	47	I	C	G	S	S	A:C	1				1	1				C:G	C:G	4	24	8	1	-1	S	2	2
TTYH_BC_023	0.149	-84.6	-85.18	0.390647	3.1	1	0.380349	1	1	mismatch	86	-1	C	U	S	S	I	I	0	47	I	U	G	S	S	A:C	1				1	1				C:G	U:G	4	24	8	1	-1	S	2	2
TTYH_BC_024	0.1785	-82	-82.63	0.358224	2.71	0.9766	0.174969	1	1	mismatch	88	1	G	U	I	S	S	S	0	46	I	C	U	S	S		2				2	2				C:G	C:G	4	24	8	1	-1	S	2	2
TTYH_BC_025	0.303	-79.4	-80.42	0.190494	2.72	0.8672	0.0913418	1	1	mismatch	89	2	G	U	B	S	S	S	0	46	I	C	G	S	S	A:C	1				1	1				C:G	C:G	4	24	8	1	-1	S	2	2
TTYH_BC_026	0.255	-81.5	-82.32	0.265026	3.1	0.9706	0.127478	1	1	mismatch	90	3	G	U	I	S	S	S	0	46	B	C	G	S	S		1			1				C:G	G:C			4	24	8	1	-1	S	2	2
TTYH_BC_027	0.285	-86.5	-87.04	0.418548	2.72	1	0.40657	1	1	mismatch	91	4	C	U	B	B	S	S	0	47	I	C	G	S	S	A:C	1				1	1				C:G	C:G	4	24	8	1	-1	S	2	2
TTYH_BC_028	0.2575	-81.7	-82.49	0.27818	5.38	0.9881	0.134014	1	1	mismatch	92	5	G	U	I	S	S	S	0	46	B	C	G	S	S		1			1				C:G	G:C			4	24	8	1	-1	S	2	2
TTYH_BC_029	0.3795	-84.1	-84.66	0.404484	2.93	1	0.393241	1	1	mismatch	93	6	C	U	S	S	B	E	0	47	I	C	G	S	S	A:C	1				1	1				C:G	C:G	4	24	8	1	-1	S	2	2
TTYH_BC_030	0.232	-79.9	-80.47	0.394169	3.02	0.9011	0.193371	1	1	mismatch	79	-8	G	C	I	S	S	S	0	46	I	C	G	S	S	A:C	1				1	1				C:G	C:G	6	23	8	1	-1	S	2	2
TTYH_BC_031	0.2975	-79.4	-79.98	0.392814	3.14	0.9037	0.190174	1	1	mismatch	80	-7	G	C	I	S	S	S	0	46	I	C	G	S	S	A:C	1				1	1				C:G	C:G	6	23	8	1	-1	S	2	2
TTYH_BC_032	0.1805	-81	-82.06	0.179715	4.74	0.8343	0.0854509	1	1	mismatch	81	-6	G	C	S	S	H	I	0	46	I	C	G	S	S	A:C	1				1	1				C:G	C:G	8	23	8	1	-1	S	2	2
TTYH_BC_033	0.3035	-89.1	-89.4	0.615918	2.49	1	0.606531	1	1	mismatch	82	-5	U	C	S	S	H	I	0	47	I	C	G	S	S	A:C	1				1	1				C:G	C:G	4	24	8	1	-1	S	2	2
TTYH_BC_034	0.405	-86.1	-86.58	0.45696	3.59	0.9943	0.224664	1	1	mismatch	83	-4	G	C	I	S	S	S	0	46	I	C	G	S	S	A:C	1				1	1				C:G	C:G	4	23	8	1	-1	S	2	2
TTYH_BC_035	0.4315	-87.2	-87.82	0.365455	5.24	0.9723	0.355819	1	1	mismatch	84	-3	A	C	S	I	H	I	0	47	I	C	G	S	S		2				2	1				C:G	C:G	4	24	8	1	-1	S	3	3
TTYH_BC_036	0.0345	-81.9	-82.58	0.333836	3.05	0.9766	0.160979	1	1	mismatch	88	1	G	C	I	S	S	S	0	46	I	C	C	S	S		2				2	2				C:G	C:G	4	24	8	1	-1	S	2	2
TTYH_BC_037	0.2115	-79.4	-80.49	0.171364	3.22	0.8672	0.0812834	1	1	mismatch	89	2	G	C	I	S	S	S	0	46	I	C	G	S	S	A:C	1				1	1				C:G	C:G	4	24	8	1	-1	S	2	2
TTYH_BC_038	0.178	-81.5	-82.24	0.298619	3.17	0.9706	0.14566	1	1	mismatch	90	3	G	C	I	S	S	S	0	46	B	C	G	S	S		1			1				C:G	G:C			4	24	8	1	-1	S	2	2
TTYH_BC_039	0.2125	-81.7	-82.43	0.303957	4.36	0.9881	0.148108	1	1	mismatch	92	5	G	C	I	S	S	S	0	46	B	C	G	S	S		1			1				C:G	G:C			4	24	8	1	-1	S	2	2
TTYH_BC_040	0.331	-82.3	-82.88	0.391678	3.07	0.9054	0.190174	1	1	mismatch	94	7	U	C	I	S	S	S	0	46	I	C	G	S	S	A:C	1				1	1				C:G	C:G	4	24	8	1	-1	S	2	2
TTYH_BC_041	0.3995	-82	-82.59	0.385	3.04	0.9027	0.187031	1	1	mismatch	95	8	U	C	I	S	S	S	0	46	I	C	G	S	S	A:C	1				1	1				C:G	C:G	4	24	8	1	-1	S	2	2
TTYH_BC_042	0.538	-85.7	-86.18	0.456687	3.39	0.9085	0.224664	1	1	mismatch	82	-5	U	G	I	S	S	S	0	46	I	C	G	S	S	A:C	1				1	1				C:G	C:G	6	23	8	1	-1	S	2	2
TTYH_BC_043	0.0765	-87.4	-87.84	0.492074	3.31	0.971	0.240153	1	1	mismatch	85	-2	C	G	S	S	B	I	0	47	I	C	G	S	S	A:G	1				1	1				C:G	C:G	4	24	8	1	-1	S	3	3
TTYH_BC_044	0.568	-85	-85.71	0.314549	2.35	0.99	0.153128	1	1	mismatch	86	-1	C	G	S	S	I	B	0	46	B	G	G	S	S		1			1				G:C	G:C			4	23	8	1	-1	S	2	2
TTYH_BC_045	0.3175	-92.7	-93.13	0.49578	1.09	0.8842	0.488377	1	1	mismatch	91	4	C	G	S	B	B	E	0	48	B	C	G	S	S		1			1				C:G	G:C			4	24	8	1	-1	S	2	2
TTYH_BC_046	0.253	-82.4	-83.38	0.204812	6.96	0.908	0.0976388	1	1	mismatch	93	6	C	G	I	S	S	S	0	46	I	C	G	S	S	A:C	1				1	1				C:G	C:G	4	24	8	1	-1	S	2	2
TTYH_BC_047	0.3925	-82.3	-82.93	0.359365	3.19	0.9054	0.174969	1	1	mismatch	94	7	U	G	I	S	S	S	0	46	I	C	G	S	S	A:C	1				1	1				C:G	C:G	4	24	8	1	-1	S	2	2
TTYH_BC_048	0.4835	-82	-82.71	0.314513	3.3	0.9027	0.153128	1	1	mismatch	95	8	U	G	I	S	S	S	0	46	I	C	G	S	S	A:C	1				1	1				C:G	C:G	4	24	8	1	-1	S	2	2
TTYH_BC_049	0.349	-75.6	-76.22	0.368245	3.3	0.9011	0.0889547	2	1	mismatch	79	-8	G	C	I	S	S	S	0	45	I	C	G	S	S	A:C	1				1	1				C:G	C:G	6	22	8	1	-1	S	2	2
TTYH_BC_049	0.349	-75.6	-76.22	0.368245	3.3	0.9011	0.0889547	2	1	mismatch	80	-7	G	C	I	S	S	S	0	45	I	C	G	S	S	A:C	1				1	1				C:G	C:G	6	22	8	1	-1	S	2	2
TTYH_BC_050	0.201	-76.4	-76.78	0.538246	2.93	0.8343	0.132705	2	1	mismatch	79	-8	G	C	I	S	S	S	0	45	I	C	G	S	S	A:C	1				1	1				C:G	C:G	8	22	8	1	-1	S	2	2
TTYH_BC_050	0.201	-76.4	-76.78	0.538246	2.93	0.8343	0.132705	2	1	mismatch	81	-6	G	C	S	S	I	I	0	45	I	C	G	S	S	A:C	1				1	1				C:G	C:G	8	22	8	1	-1	S	2	2
TTYH_BC_051	0.294	-81.5	-81.82	0.59286	3.04	0.8343	0.146662	2	1	mismatch	79	-8	G	C	B	S	S	S	0	46	I	C	G	S	S	A:C	1				1	1				C:G	C:G	8	23	8	1	-1	S	2	2
TTYH_BC_051	0.294	-81.5	-81.82	0.59286	3.04	0.8343	0.146662	2	1	mismatch	82	-5	U	G	S	S	B	I	0	46	I	C	G	S	S	A:C	1				1	1				C:G	C:G	8	23	8	1	-1	S	2	2
TTYH_BC_052	0.3525	-79.5	-79.8	0.618265	2.67	0.9011	0.151633	2	1	mismatch	79	-8	G	C	I	S	S	S	0	45	I	C	G	S	S	A:C	1				1	1				C:G	C:G	6	22	8	1	-1	S	2	2
TTYH_BC_052	0.3525	-79.5	-79.8	0.618265	2.67	0.9011	0.151633	2	1	mismatch	83	-4	G	U	I	S	S	S	0	45	I	C	G	S	S	A:C	1				1	1				C:G	C:G	6	22	8	1	-1	S	2	2
TTYH_BC_053	0.383	-80.6	-81.25	0.347063	5.64	0.881	0.169233	2	1	mismatch	79	-8	G	C	I	S	S	S	0	46	I	C	G	S	S		2				2	1				C:G	C:G	6	23	8	1	-1	S	3	3
TTYH_BC_053	0.383	-80.6	-81.25	0.347063	5.64	0.881	0.169233	2	1	mismatch	84	-3	A	C	S	I	I	I	0	46	I	C	G	S	S		2				2	1				C:G	C:G	6	23	8	1	-1	S	3	3
TTYH_BC_054	0.055	-80.8	-81.45	0.345795	5.21	0.8798	0.0846164	2	1	mismatch	79	-8	G	C	I	S	S	S	0	46	I	C	G	S	S	A:G	1				1	1				C:G	C:G	6	23	8	1	-1	S	3	3
TTYH_BC_054	0.055	-80.8	-81.45	0.345795	5.21	0.8798	0.0846164	2	1	mismatch	85	-2	C	G	S	S	B	I	0	46	I	C	G	S	S	A:G	1				1	1				C:G	C:G	6	23	8	1	-1	S	3	3
TTYH_BC_055	0.1295	-78.4	-79.13	0.30443	2.49	0.8981	0.074054	2	1	mismatch	79	-8	G	C	I	S	S	S	0	45	B	G	G	S	S		1			1				G:C	G:C			6	22	8	1	-1	S	2	2
TTYH_BC_055	0.1295	-78.4	-79.13	0.30443	2.49	0.8981	0.074054	2	1	mismatch	86	-1	C	G	S	S	I	B	0	45	B	G	G	S	S		1			1				G:C	G:C			6	22	8	1	-1	S	2	2
TTYH_BC_056	0.011	-75.3	-76	0.322635	3.22	0.8798	0.0778508	2	1	mismatch	79	-8	G	C	I	S	S	S	0	45	I	C	C	S	S		2				2	2				C:G	C:G	6	23	8	1	-1	S	2	2
TTYH_BC_056	0.011	-75.3	-76	0.322635	3.22	0.8798	0.0778508	2	1	mismatch	88	1	G	C	I	S	S	S	0	45	I	C	C	S	S		2				2	2				C:G	C:G	6	23	8	1	-1	S	2	2
TTYH_BC_057	0.2515	-72.8	-73.93	0.160971	4.01	0.792	0.0380206	2	1	mismatch	79	-8	G	C	I	S	S	S	0	45	I	C	G	S	S	A:C	1				1	1				C:G	C:G	6	23	8	1	-1	S	2	2
TTYH_BC_057	0.2515	-72.8	-73.93	0.160971	4.01	0.792	0.0380206	2	1	mismatch	89	2	G	C	I	S	S	S	0	45	I	C	G	S	S	A:C	1				1	1				C:G	C:G	6	23	8	1	-1	S	2	2
TTYH_BC_058	0.168	-74.9	-75.66	0.289078	3.32	0.8743	0.0704423	2	1	mismatch	79	-8	G	C	I	S	S	S	0	45	B	C	G	S	S		1			1				C:G	G:C			6	23	8	1	-1	S	2	2
TTYH_BC_058	0.168	-74.9	-75.66	0.289078	3.32	0.8743	0.0704423	2	1	mismatch	90	3	G	C	I	S	S	S	0	45	B	C	G	S	S		1			1				C:G	G:C			6	23	8	1	-1	S	2	2
TTYH_BC_059	0.324	-79.9	-80.46	0.405714	2.84	0.9011	0.19662	2	1	mismatch	79	-8	G	C	I	S	S	S	0	46	I	C	G	S	S	A:C	1				1	1				C:G	C:G	6	23	8	1	-1	S	2	2
TTYH_BC_059	0.324	-79.9	-80.46	0.405714	2.84	0.9011	0.19662	2	1	mismatch	91	4	C	U	B	B	S	S	0	46	I	C	G	S	S	A:C	1				1	1				C:G	C:G	6	23	8	1	-1	S	2	2
TTYH_BC_060	0.1005	-75.1	-75.85	0.29457	4.48	0.8903	0.0716262	2	1	mismatch	79	-8	G	C	I	S	S	S	0	45	B	C	G	S	S		1			1				C:G	G:C			6	23	8	1	-1	S	2	2
TTYH_BC_060	0.1005	-75.1	-75.85	0.29457	4.48	0.8903	0.0716262	2	1	mismatch	92	5	G	C	I	S	S	S	0	45	B	C	G	S	S		1			1				C:G	G:C			6	23	8	1	-1	S	2	2
TTYH_BC_061		-75.8	-76.8	0.198492	7.08	0.8298		2	1	mismatch	79	-8	G	C	I	S	S	S	0	45	I	C	G	S	S	A:C	1				1	1				C:G	C:G	6	23	8	1	-1	S	2	2
TTYH_BC_061		-75.8	-76.8	0.198492	7.08	0.8298		2	1	mismatch	93	6	C	G	I	S	S	S	0	45	I	C	G	S	S	A:C	1				1	1				C:G	C:G	6	23	8	1	-1	S	2	2
TTYH_BC_062	0.3215	-75.7	-76.3	0.380704	3.16	0.8274	0.0919699	2	1	mismatch	79	-8	G	C	I	S	S	S	0	45	I	C	G	S	S	A:C	1				1	1				C:G	C:G	6	23	8	1	-1	S	2	2
TTYH_BC_062	0.3215	-75.7	-76.3	0.380704	3.16	0.8274	0.0919699	2	1	mismatch	94	7	U	A	I	S	S	S	0	45	I	C	G	S	S	A:C	1				1	1				C:G	C:G	6	23	8	1	-1	S	2	2
TTYH_BC_063	0.28	-75.4	-75.99	0.381844	3.09	0.8249	0.0935155	2	1	mismatch	79	-8	G	C	I	S	S	S	0	45	I	C	G	S	S	A:C	1				1	1				C:G	C:G	6	23	8	1	-1	S	2	2
TTYH_BC_063	0.28	-75.4	-75.99	0.381844	3.09	0.8249	0.0935155	2	1	mismatch	95	8	U	A	I	S	S	S	0	45	I	C	G	S	S	A:C	1				1	1				C:G	C:G	6	23	8	1	-1	S	2	2
TTYH_BC_064	0.2405	-76.4	-77.34	0.217775	3.75	0.9006	0.052185	2	1	mismatch	80	-7	G	C	I	S	S	S	0	44	I	C	G	S	S	A:C	1				1	1				C:G	C:G	6	21	8	1	-1	S	2	2
TTYH_BC_064	0.2405	-76.4	-77.34	0.217775	3.75	0.9006	0.052185	2	1	mismatch	81	-6	G	C	I	S	S	S	0	44	I	C	G	S	S	A:C	1				1	1				C:G	C:G	6	21	8	1	-1	S	2	2
TTYH_BC_065	0.3615	-81.5	-81.81	0.604767	2.86	0.8367	0.149126	2	1	mismatch	80	-7	G	C	B	S	S	S	0	46	I	C	G	S	S	A:C	1				1	1				C:G	C:G	8	23	8	1	-1	S	2	2
TTYH_BC_065	0.3615	-81.5	-81.81	0.604767	2.86	0.8367	0.149126	2	1	mismatch	82	-5	U	G	S	S	B	I	0	46	I	C	G	S	S	A:C	1				1	1				C:G	C:G	8	23	8	1	-1	S	2	2
TTYH_BC_066	0.3895	-79	-79.3	0.609865	2.8	0.9037	0.151633	2	1	mismatch	80	-7	G	C	I	S	S	S	0	45	I	C	G	S	S	A:C	1				1	1				C:G	C:G	6	22	8	1	-1	S	2	2
TTYH_BC_066	0.3895	-79	-79.3	0.609865	2.8	0.9037	0.151633	2	1	mismatch	83	-4	G	U	I	S	S	S	0	45	I	C	G	S	S	A:C	1				1	1				C:G	C:G	6	22	8	1	-1	S	2	2
TTYH_BC_067	0.3695	-80.1	-80.82	0.312846	6.26	0.9019	0.150597	2	1	mismatch	80	-7	G	C	I	S	S	S	0	46	I	C	G	S	S		2				2	1				C:G	C:G	6	23	8	1	-1	S	3	3
TTYH_BC_067	0.3695	-80.1	-80.82	0.312846	6.26	0.9019	0.150597	2	1	mismatch	84	-3	A	C	S	I	I	I	0	46	I	C	G	S	S		2				2	1				C:G	C:G	6	23	8	1	-1	S	3	3
TTYH_BC_068	0.047	-80.3	-81.15	0.251334	4.58	0.9006	0.0606303	2	1	mismatch	80	-7	G	C	I	S	S	S	0	46	I	C	G	S	S	A:G	1				1	1				C:G	C:G	6	23	8	1	-1	S	3	3
TTYH_BC_068	0.047	-80.3	-81.15	0.251334	4.58	0.9006	0.0606303	2	1	mismatch	85	-2	C	G	S	S	B	I	0	46	I	C	G	S	S	A:G	1				1	1				C:G	C:G	6	23	8	1	-1	S	3	3
TTYH_BC_069	0.145	-77.9	-78.65	0.29666	2.74	0.9006	0.0716262	2	1	mismatch	80	-7	G	C	I	S	S	S	0	45	B	G	G	S	S		1			1				G:C	G:C			6	22	8	1	-1	S	2	2
TTYH_BC_069	0.145	-77.9	-78.65	0.29666	2.74	0.9006	0.0716262	2	1	mismatch	86	-1	C	G	S	S	I	B	0	45	B	G	G	S	S		1			1				G:C	G:C			6	22	8	1	-1	S	2	2
TTYH_BC_070	0.0085	-74.8	-75.5	0.320096	3.4	0.8824	0.0778508	2	1	mismatch	80	-7	G	C	I	S	S	S	0	45	I	C	C	S	S		2				2	2				C:G	C:G	6	23	8	1	-1	S	2	2
TTYH_BC_070	0.0085	-74.8	-75.5	0.320096	3.4	0.8824	0.0778508	2	1	mismatch	88	1	G	C	I	S	S	S	0	45	I	C	C	S	S		2				2	2				C:G	C:G	6	23	8	1	-1	S	2	2
TTYH_BC_071	0.266	-72.3	-73.46	0.151835	4.79	0.8028	0.0361663	2	1	mismatch	80	-7	G	C	I	S	S	S	0	45	I	C	G	S	S	A:C	1				1	1				C:G	C:G	6	23	8	1	-1	S	2	2
TTYH_BC_071	0.266	-72.3	-73.46	0.151835	4.79	0.8028	0.0361663	2	1	mismatch	89	2	G	C	I	S	S	S	0	45	I	C	G	S	S	A:C	1				1	1				C:G	C:G	6	23	8	1	-1	S	2	2
TTYH_BC_072	0.1715	-74.4	-75.17	0.287433	3.47	0.8769	0.069278	2	1	mismatch	80	-7	G	C	I	S	S	S	0	45	B	C	G	S	S		1			1				C:G	G:C			6	23	8	1	-1	S	2	2
TTYH_BC_072	0.1715	-74.4	-75.17	0.287433	3.47	0.8769	0.069278	2	1	mismatch	90	3	G	C	I	S	S	S	0	45	B	C	G	S	S		1			1				C:G	G:C			6	23	8	1	-1	S	2	2
TTYH_BC_073	0.3275	-79.4	-79.96	0.404327	2.95	0.9037	0.19662	2	1	mismatch	80	-7	G	C	I	S	S	S	0	46	I	C	G	S	S	A:C	1				1	1				C:G	C:G	6	23	8	1	-1	S	2	2
TTYH_BC_073	0.3275	-79.4	-79.96	0.404327	2.95	0.9037	0.19662	2	1	mismatch	91	4	C	U	B	B	S	S	0	46	I	C	G	S	S	A:C	1				1	1				C:G	C:G	6	23	8	1	-1	S	2	2
TTYH_BC_074	0.1505	-74.6	-75.36	0.293445	4.6	0.8928	0.0704423	2	1	mismatch	80	-7	G	C	I	S	S	S	0	45	B	C	G	S	S		1			1				C:G	G:C			6	23	8	1	-1	S	2	2
TTYH_BC_074	0.1505	-74.6	-75.36	0.293445	4.6	0.8928	0.0704423	2	1	mismatch	92	5	G	C	I	S	S	S	0	45	B	C	G	S	S		1			1				C:G	G:C			6	23	8	1	-1	S	2	2
TTYH_BC_075		-75.3	-76.3	0.197745	7.2	0.8322		2	1	mismatch	80	-7	G	C	I	S	S	S	0	45	I	C	G	S	S	A:C	1				1	1				C:G	C:G	6	23	8	1	-1	S	2	2
TTYH_BC_075		-75.3	-76.3	0.197745	7.2	0.8322		2	1	mismatch	93	6	C	G	I	S	S	S	0	45	I	C	G	S	S	A:C	1				1	1				C:G	C:G	6	23	8	1	-1	S	2	2
TTYH_BC_076	0.319	-75.2	-75.8	0.379394	3.28	0.8298	0.0919699	2	1	mismatch	80	-7	G	C	I	S	S	S	0	45	I	C	G	S	S	A:C	1				1	1				C:G	C:G	6	23	8	1	-1	S	2	2
TTYH_BC_076	0.319	-75.2	-75.8	0.379394	3.28	0.8298	0.0919699	2	1	mismatch	94	7	U	A	I	S	S	S	0	45	I	C	G	S	S	A:C	1				1	1				C:G	C:G	6	23	8	1	-1	S	2	2
TTYH_BC_077	0.3235	-74.9	-75.5	0.380531	3.21	0.8273	0.0919699	2	1	mismatch	80	-7	G	C	I	S	S	S	0	45	I	C	G	S	S	A:C	1				1	1				C:G	C:G	6	23	8	1	-1	S	2	2
TTYH_BC_077	0.3235	-74.9	-75.5	0.380531	3.21	0.8273	0.0919699	2	1	mismatch	95	8	U	A	I	S	S	S	0	45	I	C	G	S	S	A:C	1				1	1				C:G	C:G	6	23	8	1	-1	S	2	2
TTYH_BC_078	0.255	-84.9	-85.82	0.225199	4.05	0.8981	0.0539538	2	1	mismatch	81	-6	G	C	S	S	H	B	0	47	I	C	G	S	S	A:C	1				1	1				C:G	C:G	6	24	8	1	-1	S	2	2
TTYH_BC_078	0.255	-84.9	-85.82	0.225199	4.05	0.8981	0.0539538	2	1	mismatch	82	-5	U	G	S	S	H	B	0	47	I	C	G	S	S	A:C	1				1	1				C:G	C:G	6	24	8	1	-1	S	2	2
TTYH_BC_079	0.2695	-79.9	-80.83	0.220644	4.74	0.9866	0.053062	2	1	mismatch	81	-6	G	C	I	S	S	S	0	44	I	C	G	S	S	A:C	1				1	1				C:G	C:G	4	21	8	1	-1	S	2	2
TTYH_BC_079	0.2695	-79.9	-80.83	0.220644	4.74	0.9866	0.053062	2	1	mismatch	83	-4	G	U	I	S	S	S	0	44	I	C	G	S	S	A:C	1				1	1				C:G	C:G	4	21	8	1	-1	S	2	2
TTYH_BC_080	0.251	-83	-84.09	0.171327	5.26	0.881	0.0812834	2	1	mismatch	81	-6	G	C	S	S	H	I	0	46	I	C	G	S	S		2				2	1				C:G	C:G	6	23	8	1	-1	S	3	3
TTYH_BC_080	0.251	-83	-84.09	0.171327	5.26	0.881	0.0812834	2	1	mismatch	84	-3	A	C	S	I	I	I	0	46	I	C	G	S	S		2				2	1				C:G	C:G	6	23	8	1	-1	S	3	3
TTYH_BC_081	0.084	-81.8	-82.49	0.326927	4.72	0.965	0.0791592	2	1	mismatch	81	-6	G	C	I	S	S	S	0	45	I	C	G	S	S	A:G	1				1	1				C:G	C:G	4	22	8	1	-1	S	3	3
TTYH_BC_081	0.084	-81.8	-82.49	0.326927	4.72	0.965	0.0791592	2	1	mismatch	85	-2	C	G	S	S	I	I	0	45	I	C	G	S	S	A:G	1				1	1				C:G	C:G	4	22	8	1	-1	S	3	3
TTYH_BC_082	0.0015	-80.5	-81.58	0.173322	3.16	0.895	0.0413247	2	1	mismatch	81	-6	G	C	S	S	H	I	0	45	B	G	G	S	S		1			1				G:C	G:C			6	22	8	1	-1	S	2	2
TTYH_BC_082	0.0015	-80.5	-81.58	0.173322	3.16	0.895	0.0413247	2	1	mismatch	86	-1	C	G	S	S	I	B	0	45	B	G	G	S	S		1			1				G:C	G:C			6	22	8	1	-1	S	2	2
TTYH_BC_083	0.001	-76.4	-77.58	0.146646	4.95	0.8145	0.0349806	2	1	mismatch	81	-6	G	C	S	S	H	I	0	45	I	C	C	S	S		2				2	2				C:G	C:G	8	23	8	1	-1	S	2	2
TTYH_BC_083	0.001	-76.4	-77.58	0.146646	4.95	0.8145	0.0349806	2	1	mismatch	88	1	G	C	I	S	S	S	0	45	I	C	C	S	S		2				2	2				C:G	C:G	8	23	8	1	-1	S	2	2
TTYH_BC_084	0.1465	-73.9	-75.56	0.0681527	6.27	0.7461	0.0157178	2	1	mismatch	81	-6	G	C	S	S	H	I	0	45	I	C	G	S	S	A:C	1				1	1				C:G	C:G	8	23	8	1	-1	S	2	2
TTYH_BC_084	0.1465	-73.9	-75.56	0.0681527	6.27	0.7461	0.0157178	2	1	mismatch	89	2	G	C	I	S	S	S	0	45	I	C	G	S	S	A:C	1				1	1				C:G	C:G	8	23	8	1	-1	S	2	2
TTYH_BC_085	0.081	-76	-77.25	0.131747	5.03	0.8095	0.0311286	2	1	mismatch	81	-6	G	C	S	S	H	I	0	45	B	C	G	S	S		1			1				C:G	G:C			8	23	8	1	-1	S	2	2
TTYH_BC_085	0.081	-76	-77.25	0.131747	5.03	0.8095	0.0311286	2	1	mismatch	90	3	G	C	I	S	S	S	0	45	B	C	G	S	S		1			1				C:G	G:C			8	23	8	1	-1	S	2	2
TTYH_BC_086	0.273	-87.2	-88.14	0.218202	2.94	0.8533	0.10437	2	1	mismatch	81	-6	G	C	S	S	H	I	0	47	B	C	G	S	S		1			1				C:G	G:C			8	23	8	1	-1	S	2	2
TTYH_BC_086	0.273	-87.2	-88.14	0.218202	2.94	0.8533	0.10437	2	1	mismatch	91	4	C	G	S	B	B	E	0	47	B	C	G	S	S		1			1				C:G	G:C			8	23	8	1	-1	S	2	2
TTYH_BC_087	0.111	-76.2	-77.44	0.133552	6.25	0.8242	0.0316518	2	1	mismatch	81	-6	G	C	S	S	H	I	0	45	B	C	G	S	S		1			1				C:G	G:C			8	23	8	1	-1	S	2	2
TTYH_BC_087	0.111	-76.2	-77.44	0.133552	6.25	0.8242	0.0316518	2	1	mismatch	92	5	G	C	I	S	S	S	0	45	B	C	G	S	S		1			1				C:G	G:C			8	23	8	1	-1	S	2	2
TTYH_BC_088	0.086	-76.9	-78.38	0.0902775	8.81	0.7762	0.0212168	2	1	mismatch	81	-6	G	C	S	S	H	I	0	45	I	C	G	S	S	A:C	1				1	1				C:G	C:G	8	23	8	1	-1	S	2	2
TTYH_BC_088	0.086	-76.9	-78.38	0.0902775	8.81	0.7762	0.0212168	2	1	mismatch	93	6	C	G	I	S	S	S	0	45	I	C	G	S	S	A:C	1				1	1				C:G	C:G	8	23	8	1	-1	S	2	2
TTYH_BC_089	0.268	-76.8	-77.88	0.173504	4.9	0.774	0.0413247	2	1	mismatch	81	-6	G	C	S	S	H	I	0	45	I	C	G	S	S	A:C	1				1	1				C:G	C:G	8	23	8	1	-1	S	2	2
TTYH_BC_089	0.268	-76.8	-77.88	0.173504	4.9	0.774	0.0413247	2	1	mismatch	94	7	U	A	I	S	S	S	0	45	I	C	G	S	S	A:C	1				1	1				C:G	C:G	8	23	8	1	-1	S	2	2
TTYH_BC_090	0.267	-76.5	-77.58	0.174085	4.82	0.7716	0.0413247	2	1	mismatch	81	-6	G	C	S	S	H	I	0	45	I	C	G	S	S	A:C	1				1	1				C:G	C:G	8	23	8	1	-1	S	2	2
TTYH_BC_090	0.267	-76.5	-77.58	0.174085	4.82	0.7716	0.0413247	2	1	mismatch	95	8	U	A	I	S	S	S	0	45	I	C	G	S	S	A:C	1				1	1				C:G	C:G	8	23	8	1	-1	S	2	2
TTYH_BC_091	0.3525	-84.5	-85.17	0.337947	5.51	0.9902	0.0818423	2	1	mismatch	82	-5	U	G	I	S	S	S	0	45	I	C	G	S	S	A:C	1				1	1				C:G	C:G	4	22	8	1	-1	S	2	2
TTYH_BC_091	0.3525	-84.5	-85.17	0.337947	5.51	0.9902	0.0818423	2	1	mismatch	83	-4	G	U	I	S	S	S	0	45	I	C	G	S	S	A:C	1				1	1				C:G	C:G	4	22	8	1	-1	S	2	2
TTYH_BC_092	0.2885	-86.9	-87.48	0.390882	4.6	0.9565	0.190174	2	1	mismatch	82	-5	U	G	S	S	H	I	0	47	I	C	G	S	S		2				2	1				C:G	C:G	4	24	8	1	-1	S	4	4
TTYH_BC_092	0.2885	-86.9	-87.48	0.390882	4.6	0.9565	0.190174	2	1	mismatch	84	-3	A	C	S	I	H	I	0	47	I	C	G	S	S		2				2	1				C:G	C:G	4	24	8	1	-1	S	4	4
TTYH_BC_093	0.0845	-85.8	-86.76	0.209767	5.82	0.9699	0.0504741	2	1	mismatch	82	-5	U	G	I	S	S	S	0	46	I	C	G	S	S	A:G	1				1	1				C:G	C:G	4	23	8	1	-1	S	3	3
TTYH_BC_093	0.0845	-85.8	-86.76	0.209767	5.82	0.9699	0.0504741	2	1	mismatch	85	-2	C	G	S	S	I	I	0	46	I	C	G	S	S	A:G	1				1	1				C:G	C:G	4	23	8	1	-1	S	3	3
TTYH_BC_094	0.0625	-84.1	-84.92	0.263054	2.84	0.9054	0.0637388	2	1	mismatch	82	-5	U	G	I	S	S	S	0	46	B	G	G	S	S		1			1				G:C	G:C			6	23	8	1	-1	S	2	2
TTYH_BC_094	0.0625	-84.1	-84.92	0.263054	2.84	0.9054	0.0637388	2	1	mismatch	86	-1	C	G	S	S	I	B	0	46	B	G	G	S	S		1			1				G:C	G:C			6	23	8	1	-1	S	2	2
TTYH_BC_095	0.0005	-81.1	-81.7	0.374954	3.52	0.8872	0.0919699	2	1	mismatch	82	-5	U	G	I	S	S	S	0	45	I	C	C	S	S		2				2	2				C:G	C:G	6	23	8	1	-1	S	2	2
TTYH_BC_095	0.0005	-81.1	-81.7	0.374954	3.52	0.8872	0.0919699	2	1	mismatch	88	1	G	C	I	S	S	S	0	45	I	C	C	S	S		2				2	2				C:G	C:G	6	23	8	1	-1	S	2	2
TTYH_BC_096	0.2065	-78.6	-79.66	0.178339	4.44	0.7988	0.0427254	2	1	mismatch	82	-5	U	G	I	S	S	S	0	45	I	C	G	S	S	A:C	1				1	1				C:G	C:G	6	23	8	1	-1	S	2	2
TTYH_BC_096	0.2065	-78.6	-79.66	0.178339	4.44	0.7988	0.0427254	2	1	mismatch	89	2	G	C	I	S	S	S	0	45	I	C	G	S	S	A:C	1				1	1				C:G	C:G	6	23	8	1	-1	S	2	2
TTYH_BC_097	0.1745	-80.7	-81.37	0.338856	3.53	0.8817	0.0818423	2	1	mismatch	82	-5	U	G	I	S	S	S	0	45	B	C	G	S	S		1			1				C:G	G:C			6	23	8	1	-1	S	2	2
TTYH_BC_097	0.1745	-80.7	-81.37	0.338856	3.53	0.8817	0.0818423	2	1	mismatch	90	3	G	C	I	S	S	S	0	45	B	C	G	S	S		1			1				C:G	G:C			6	23	8	1	-1	S	2	2
TTYH_BC_098	0.272	-91.9	-92.26	0.556401	1.58	0.9328	0.274406	2	1	mismatch	82	-5	U	G	I	S	S	S	0	47	B	C	G	S	S		1			1				C:G	G:C			6	23	8	1	-1	S	2	2
TTYH_BC_098	0.272	-91.9	-92.26	0.556401	1.58	0.9328	0.274406	2	1	mismatch	91	4	C	G	S	B	B	E	0	47	B	C	G	S	S		1			1				C:G	G:C			6	23	8	1	-1	S	2	2
TTYH_BC_099	0.209	-80.9	-81.56	0.34114	4.85	0.8976	0.0832178	2	1	mismatch	82	-5	U	G	I	S	S	S	0	45	B	C	G	S	S		1			1				C:G	G:C			6	23	8	1	-1	S	2	2
TTYH_BC_099	0.209	-80.9	-81.56	0.34114	4.85	0.8976	0.0832178	2	1	mismatch	92	5	G	C	I	S	S	S	0	45	B	C	G	S	S		1			1				C:G	G:C			6	23	8	1	-1	S	2	2
TTYH_BC_100		-81.6	-82.51	0.229927	7.45	0.8366		2	1	mismatch	82	-5	U	G	I	S	S	S	0	45	I	C	G	S	S	A:C	1				1	1				C:G	C:G	6	23	8	1	-1	S	2	2
TTYH_BC_100		-81.6	-82.51	0.229927	7.45	0.8366		2	1	mismatch	93	6	C	G	I	S	S	S	0	45	I	C	G	S	S	A:C	1				1	1				C:G	C:G	6	23	8	1	-1	S	2	2
TTYH_BC_101	0.4405	-81.5	-82	0.441077	3.53	0.8342	0.10865	2	1	mismatch	82	-5	U	G	I	S	S	S	0	45	I	C	G	S	S	A:C	1				1	1				C:G	C:G	6	23	8	1	-1	S	2	2
TTYH_BC_101	0.4405	-81.5	-82	0.441077	3.53	0.8342	0.10865	2	1	mismatch	94	7	U	A	I	S	S	S	0	45	I	C	G	S	S	A:C	1				1	1				C:G	C:G	6	23	8	1	-1	S	2	2
TTYH_BC_102	0.3265	-81.2	-81.7	0.442405	3.46	0.8317	0.10865	2	1	mismatch	82	-5	U	G	I	S	S	S	0	45	I	C	G	S	S	A:C	1				1	1				C:G	C:G	6	23	8	1	-1	S	2	2
TTYH_BC_102	0.3265	-81.2	-81.7	0.442405	3.46	0.8317	0.10865	2	1	mismatch	95	8	U	A	I	S	S	S	0	45	I	C	G	S	S	A:C	1				1	1				C:G	C:G	6	23	8	1	-1	S	2	2
TTYH_BC_103	0.5645	-86.1	-86.38	0.638984	2.65	0.9943	0.313545	2	1	mismatch	83	-4	G	U	I	S	S	S	0	46	I	C	G	S	S	A:C	1				1	1				C:G	C:G	4	23	8	1	-1	S	2	2
TTYH_BC_103	0.5645	-86.1	-86.38	0.638984	2.65	0.9943	0.313545	2	1	mismatch	84	-3	A	C	I	I	S	S	0	46	I	C	G	S	S	A:C	1				1	1				C:G	C:G	4	23	8	1	-1	S	2	2
TTYH_BC_104	0.094	-87.4	-88.17	0.286281	3.86	0.9552	0.069278	2	1	mismatch	83	-4	G	U	S	S	B	I	0	47	I	C	G	S	S	A:G	1				1	1				C:G	C:G	4	24	8	1	-1	S	4	4
TTYH_BC_104	0.094	-87.4	-88.17	0.286281	3.86	0.9552	0.069278	2	1	mismatch	85	-2	C	G	S	S	B	I	0	47	I	C	G	S	S	A:G	1				1	1				C:G	C:G	4	24	8	1	-1	S	4	4
TTYH_BC_105	0.182	-85.3	-85.5	0.728691	1.38	0.99	0.179133	2	1	mismatch	83	-4	G	U	I	S	S	S	0	46	B	G	G	S	S		1			1				G:C	G:C			4	23	8	1	-1	S	2	2
TTYH_BC_105	0.182	-85.3	-85.5	0.728691	1.38	0.99	0.179133	2	1	mismatch	86	-1	C	G	S	S	I	B	0	46	B	G	G	S	S		1			1				G:C	G:C			4	23	8	1	-1	S	2	2
TTYH_BC_106	0.004	-81.5	-81.93	0.495565	3.1	0.971	0.122094	2	1	mismatch	83	-4	G	U	I	S	S	S	0	45	I	C	C	S	S		2				2	2				C:G	C:G	4	23	8	1	-1	S	2	2
TTYH_BC_106	0.004	-81.5	-81.93	0.495565	3.1	0.971	0.122094	2	1	mismatch	88	1	G	C	I	S	S	S	0	45	I	C	C	S	S		2				2	2				C:G	C:G	4	23	8	1	-1	S	2	2
TTYH_BC_107	0.2885	-79	-79.85	0.250309	3.57	0.862	0.0606303	2	1	mismatch	83	-4	G	U	I	S	S	S	0	45	I	C	G	S	S	A:C	1				1	1				C:G	C:G	4	23	8	1	-1	S	2	2
TTYH_BC_107	0.2885	-79	-79.85	0.250309	3.57	0.862	0.0606303	2	1	mismatch	89	2	G	C	I	S	S	S	0	45	I	C	G	S	S	A:C	1				1	1				C:G	C:G	4	23	8	1	-1	S	2	2
TTYH_BC_108	0.1675	-81.1	-81.58	0.455407	3.01	0.965	0.112332	2	1	mismatch	83	-4	G	U	I	S	S	S	0	45	B	C	G	S	S		1			1				C:G	G:C			4	23	8	1	-1	S	2	2
TTYH_BC_108	0.1675	-81.1	-81.58	0.455407	3.01	0.965	0.112332	2	1	mismatch	90	3	G	C	I	S	S	S	0	45	B	C	G	S	S		1			1				C:G	G:C			4	23	8	1	-1	S	2	2
TTYH_BC_109	0.2525	-92.3	-92.46	0.767959	0.7	0.8779	0.382964	2	1	mismatch	83	-4	G	U	I	S	S	S	0	47	B	C	G	S	S		1			1				C:G	G:C			4	23	8	1	-1	S	2	2
TTYH_BC_109	0.2525	-92.3	-92.46	0.767959	0.7	0.8779	0.382964	2	1	mismatch	91	4	C	G	S	B	B	E	0	47	B	C	G	S	S		1			1				C:G	G:C			4	23	8	1	-1	S	2	2
TTYH_BC_110	0.121	-81.3	-81.76	0.47463	3.92	0.9824	0.11614	2	1	mismatch	83	-4	G	U	I	S	S	S	0	45	B	C	G	S	S		1			1				C:G	G:C			4	23	8	1	-1	S	2	2
TTYH_BC_110	0.121	-81.3	-81.76	0.47463	3.92	0.9824	0.11614	2	1	mismatch	92	5	G	C	I	S	S	S	0	45	B	C	G	S	S		1			1				C:G	G:C			4	23	8	1	-1	S	2	2
TTYH_BC_111	0.2775	-82	-82.7	0.320399	6.53	0.9029	0.0778508	2	1	mismatch	83	-4	G	U	I	S	S	S	0	45	I	C	G	S	S	A:C	1				1	1				C:G	C:G	4	23	8	1	-1	S	2	2
TTYH_BC_111	0.2775	-82	-82.7	0.320399	6.53	0.9029	0.0778508	2	1	mismatch	93	6	C	G	I	S	S	S	0	45	I	C	G	S	S	A:C	1				1	1				C:G	C:G	4	23	8	1	-1	S	2	2
TTYH_BC_112	0.445	-81.9	-82.19	0.620183	2.61	0.9003	0.154181	2	1	mismatch	83	-4	G	U	I	S	S	S	0	45	I	C	G	S	S	A:C	1				1	1				C:G	C:G	4	23	8	1	-1	S	2	2
TTYH_BC_112	0.445	-81.9	-82.19	0.620183	2.61	0.9003	0.154181	2	1	mismatch	94	7	U	A	I	S	S	S	0	45	I	C	G	S	S	A:C	1				1	1				C:G	C:G	4	23	8	1	-1	S	2	2
TTYH_BC_113	0.453	-81.6	-81.89	0.622086	2.54	0.8975	0.154181	2	1	mismatch	83	-4	G	U	I	S	S	S	0	45	I	C	G	S	S	A:C	1				1	1				C:G	C:G	4	23	8	1	-1	S	2	2
TTYH_BC_113	0.453	-81.6	-81.89	0.622086	2.54	0.8975	0.154181	2	1	mismatch	95	8	U	A	I	S	S	S	0	45	I	C	G	S	S	A:C	1				1	1				C:G	C:G	4	23	8	1	-1	S	2	2
TTYH_BC_114	0.051	-86.1	-86.67	0.394382	5.23	0.9933	0.193371	2	1	mismatch	84	-3	A	C	B	I	S	S	0	47	I	C	G	S	S	A:G	1				1	1				C:G	C:G	4	24	8	1	-1	S	2	2
TTYH_BC_114	0.051	-86.1	-86.67	0.394382	5.23	0.9933	0.193371	2	1	mismatch	85	-2	C	G	S	S	B	I	0	47	I	C	G	S	S	A:G	1				1	1				C:G	C:G	4	24	8	1	-1	S	2	2
TTYH_BC_115	0.2005	-91.4	-91.56	0.774029	0.57	0.9576	0.382964	2	1	mismatch	84	-3	A	C	S	I	H	B	0	48	B	G	G	S	S		1			1				G:C	G:C			4	25	8	1	-1	S	4	4
TTYH_BC_115	0.2005	-91.4	-91.56	0.774029	0.57	0.9576	0.382964	2	1	mismatch	86	-1	C	G	S	S	H	B	0	48	B	G	G	S	S		1			1				G:C	G:C			4	25	8	1	-1	S	4	4
TTYH_BC_116	0.007	-83.9	-84.4	0.445033	3.07	0.9476	0.217299	2	1	mismatch	84	-3	A	C	S	I	H	I	0	46	I	C	C	S	S		3				3	1				C:G	C:G	4	24	8	1	-1	S	3	3
TTYH_BC_116	0.007	-83.9	-84.4	0.445033	3.07	0.9476	0.217299	2	1	mismatch	88	1	G	C	I	S	S	S	0	46	I	C	C	S	S		3				3	1				C:G	C:G	4	24	8	1	-1	S	3	3
TTYH_BC_117	0.203	-81	-81.75	0.294647	3.68	0.8407	0.143252	2	1	mismatch	84	-3	A	C	S	I	H	I	0	46	I	C	G	S	S		2				2	2				C:G	C:G	4	24	8	1	-1	S	3	3
TTYH_BC_117	0.203	-81	-81.75	0.294647	3.68	0.8407	0.143252	2	1	mismatch	89	2	G	C	B	S	S	S	0	46	I	C	G	S	S		2				2	2				C:G	C:G	4	24	8	1	-1	S	3	3
TTYH_BC_118	0.1305	-82.6	-83.37	0.287739	4.55	0.9483	0.138556	2	1	mismatch	84	-3	A	C	S	I	H	B	0	46	B	C	G	S	S		2			2				C:G	G:C			4	24	8	1	-1	S	3	3
TTYH_BC_118	0.1305	-82.6	-83.37	0.287739	4.55	0.9483	0.138556	2	1	mismatch	90	3	G	C	I	S	S	S	0	46	B	C	G	S	S		2			2				C:G	G:C			4	24	8	1	-1	S	3	3
TTYH_BC_119	0.229	-93.8	-94.12	0.596141	2.35	0.8742	0.586646	2	1	mismatch	84	-3	A	C	S	I	H	B	0	48	B	C	G	S	S		2			2				C:G	G:C			4	24	8	1	-1	S	3	3
TTYH_BC_119	0.229	-93.8	-94.12	0.596141	2.35	0.8742	0.586646	2	1	mismatch	91	4	C	G	S	B	B	E	0	48	B	C	G	S	S		2			2				C:G	G:C			4	24	8	1	-1	S	3	3
TTYH_BC_120	0.1145	-83.2	-83.95	0.295355	5.69	0.9481	0.143252	2	1	mismatch	84	-3	A	C	S	I	H	I	0	46	I	C	G	S	S		2				2	2				C:G	C:G	4	24	8	1	-1	S	3	3
TTYH_BC_120	0.1145	-83.2	-83.95	0.295355	5.69	0.9481	0.143252	2	1	mismatch	92	5	G	C	B	S	S	S	0	46	I	C	G	S	S		2				2	2				C:G	C:G	4	24	8	1	-1	S	3	3
TTYH_BC_121	0.233	-83.2	-84.43	0.135646	9.04	0.9481	0.0643675	2	1	mismatch	84	-3	A	C	S	I	H	I	0	46	I	C	G	S	S		2				2	2				C:G	C:G	4	24	8	1	-1	S	3	3
TTYH_BC_121	0.233	-83.2	-84.43	0.135646	9.04	0.9481	0.0643675	2	1	mismatch	93	6	C	G	B	S	S	S	0	46	I	C	G	S	S		2				2	2				C:G	C:G	4	24	8	1	-1	S	3	3
TTYH_BC_122	0.4365	-83	-83.78	0.282101	7.04	0.8802	0.136266	2	1	mismatch	84	-3	A	C	S	I	H	I	0	46	I	C	G	S	S		2				2	1				C:G	C:G	4	24	8	1	-1	S	3	3
TTYH_BC_122	0.4365	-83	-83.78	0.282101	7.04	0.8802	0.136266	2	1	mismatch	94	7	U	A	I	S	S	S	0	46	I	C	G	S	S		2				2	1				C:G	C:G	4	24	8	1	-1	S	3	3
TTYH_BC_123	0.395	-82.7	-83.36	0.342642	5.74	0.8774	0.166436	2	1	mismatch	84	-3	A	C	S	I	H	I	0	46	I	C	G	S	S		2				2	1				C:G	C:G	4	24	8	1	-1	S	3	3
TTYH_BC_123	0.395	-82.7	-83.36	0.342642	5.74	0.8774	0.166436	2	1	mismatch	95	8	U	A	I	S	S	S	0	46	I	C	G	S	S		2				2	1				C:G	C:G	4	24	8	1	-1	S	3	3
TTYH_BC_124	0.062	-84.8	-85.13	0.589472	2.42	0.9876	0.144237	2	1	mismatch	85	-2	C	G	S	S	B	I	0	46	I	G	G	S	S		2				2	2				C:G	G:C	4	23	8	1	-1	S	2	2
TTYH_BC_124	0.062	-84.8	-85.13	0.589472	2.42	0.9876	0.144237	2	1	mismatch	86	-1	C	G	I	S	S	S	0	46	I	G	G	S	S		2				2	2				C:G	G:C	4	23	8	1	-1	S	2	2
TTYH_BC_125	0.0005	-84.7	-85.09	0.528428	2.45	0.966	0.130511	2	1	mismatch	85	-2	C	G	S	S	B	B	0	47	B	C	C	S	S		1			1				C:G	C:G			4	24	8	1	-1	S	3	3
TTYH_BC_125	0.0005	-84.7	-85.09	0.528428	2.45	0.966	0.130511	2	1	mismatch	88	1	G	C	S	S	B	I	0	47	B	C	C	S	S		1			1				C:G	C:G			4	24	8	1	-1	S	3	3
TTYH_BC_126	0.0165	-80.3	-81.39	0.169225	2.93	0.8407	0.0406417	2	1	mismatch	85	-2	C	G	S	S	B	I	0	46	I	C	G	S	S	A:G	1				1	1				C:G	C:G	4	24	8	1	-1	S	3	3
TTYH_BC_126	0.0165	-80.3	-81.39	0.169225	2.93	0.8407	0.0406417	2	1	mismatch	89	2	G	C	I	S	S	S	0	46	I	C	G	S	S	A:G	1				1	1				C:G	C:G	4	24	8	1	-1	S	3	3
TTYH_BC_127	0.0275	-83.3	-83.58	0.637621	1.38	0.9483	0.156772	2	1	mismatch	85	-2	C	G	S	S	B	I	0	46	I	C	G	S	S	A:G	1				1	1				C:G	C:G	4	24	8	1	-1	S	3	3
TTYH_BC_127	0.0275	-83.3	-83.58	0.637621	1.38	0.9483	0.156772	2	1	mismatch	90	3	G	C	I	S	S	S	0	46	I	C	G	S	S	A:G	1				1	1				C:G	C:G	4	24	8	1	-1	S	3	3
TTYH_BC_128	0.2635	-94.5	-94.74	0.682131	0.91	0.8742	0.33516	2	1	mismatch	85	-2	C	G	S	S	B	I	0	48	I	C	G	S	S	A:G	1				1	1				C:G	C:G	4	24	8	1	-1	S	3	3
TTYH_BC_128	0.2635	-94.5	-94.74	0.682131	0.91	0.8742	0.33516	2	1	mismatch	91	4	C	G	S	B	I	E	0	48	I	C	G	S	S	A:G	1				1	1				C:G	C:G	4	24	8	1	-1	S	3	3
TTYH_BC_129	0.018	-83.5	-83.78	0.636921	1.7	0.9657	0.156772	2	1	mismatch	85	-2	C	G	S	S	B	I	0	46	I	C	G	S	S	A:G	1				1	1				C:G	C:G	4	24	8	1	-1	S	3	3
TTYH_BC_129	0.018	-83.5	-83.78	0.636921	1.7	0.9657	0.156772	2	1	mismatch	92	5	G	C	I	S	S	S	0	46	I	C	G	S	S	A:G	1				1	1				C:G	C:G	4	24	8	1	-1	S	3	3
TTYH_BC_130	0.063	-83.6	-84.68	0.172903	4.45	0.8846	0.0413247	2	1	mismatch	85	-2	C	G	S	S	B	I	0	47	I	C	G	S	S	A:G	1				1	1				C:G	C:G	4	24	8	1	-1	S	3	3
TTYH_BC_130	0.063	-83.6	-84.68	0.172903	4.45	0.8846	0.0413247	2	1	mismatch	93	6	C	G	S	S	B	E	0	47	I	C	G	S	S	A:G	1				1	1				C:G	C:G	4	24	8	1	-1	S	3	3
TTYH_BC_131	0.0245	-83.2	-83.66	0.475706	3.43	0.879	0.11614	2	1	mismatch	85	-2	C	G	S	S	B	I	0	46	I	C	G	S	S	A:G	1				1	1				C:G	C:G	4	24	8	1	-1	S	3	3
TTYH_BC_131	0.0245	-83.2	-83.66	0.475706	3.43	0.879	0.11614	2	1	mismatch	94	7	U	A	I	S	S	S	0	46	I	C	G	S	S	A:G	1				1	1				C:G	C:G	4	24	8	1	-1	S	3	3
TTYH_BC_132	0.021	-82.9	-83.36	0.476751	3.38	0.8793	0.11614	2	1	mismatch	85	-2	C	G	S	S	B	I	0	46	I	C	G	S	S	A:G	1				1	1				C:G	C:G	4	24	8	1	-1	S	3	3
TTYH_BC_132	0.021	-82.9	-83.36	0.476751	3.38	0.8793	0.11614	2	1	mismatch	95	8	U	A	I	S	S	S	0	46	I	C	G	S	S	A:G	1				1	1				C:G	C:G	4	24	8	1	-1	S	3	3
TTYH_BC_133	0	-79.9	-81.1	0.141702	5.33	0.9713		2	1	mismatch	86	-1	C	G	S	S	I	I	0	45	I	G	C	S	S		2				2	1				C:G	G:C	4	23	8	1	-1	S	2	2
TTYH_BC_133	0	-79.9	-81.1	0.141702	5.33	0.9713		2	1	mismatch	88	1	G	C	I	S	S	S	0	45	I	G	C	S	S		2				2	1				C:G	G:C	4	23	8	1	-1	S	2	2
TTYH_BC_134	0.0045	-78.1	-79.44	0.11282	4.18	0.8611	0.0267927	2	1	mismatch	86	-1	C	G	S	S	I	I	0	45	I	G	G	S	S	A:C	1				1	1				C:G	G:C	4	23	8	1	-1	S	2	2
TTYH_BC_134	0.0045	-78.1	-79.44	0.11282	4.18	0.8611	0.0267927	2	1	mismatch	89	2	G	C	B	S	S	S	0	45	I	G	G	S	S	A:C	1				1	1				C:G	G:C	4	23	8	1	-1	S	2	2
TTYH_BC_135	0.003	-79.7	-80.89	0.146006	5.23	0.965	0.0344024	2	1	mismatch	86	-1	C	G	S	S	I	B	0	45	B	G	G	S	S		1			1				G:C	G:C			4	23	8	1	-1	S	2	2
TTYH_BC_135	0.003	-79.7	-80.89	0.146006	5.23	0.965	0.0344024	2	1	mismatch	90	3	G	C	I	S	S	S	0	45	B	G	G	S	S		1			1				G:C	G:C			4	23	8	1	-1	S	2	2
TTYH_BC_136	0.2655	-89.7	-90.63	0.221854	1.71	0.8447	0.106124	2	1	mismatch	86	-1	C	G	I	S	S	S	0	47	I	G	G	S	S		2				2	1				C:G	C:G	4	23	8	1	-1	S	1	1
TTYH_BC_136	0.2655	-89.7	-90.63	0.221854	1.71	0.8447	0.106124	2	1	mismatch	91	4	C	G	S	B	I	E	0	47	I	G	G	S	S		2				2	1				C:G	C:G	4	23	8	1	-1	S	1	1
TTYH_BC_137	0.003	-80.3	-81.43	0.159744	5.5	0.9705	0.0380206	2	1	mismatch	86	-1	C	G	S	S	I	I	0	45	I	G	G	S	S	A:C	1				1	1				C:G	G:C	4	23	8	1	-1	S	2	2
TTYH_BC_137	0.003	-80.3	-81.43	0.159744	5.5	0.9705	0.0380206	2	1	mismatch	92	5	G	C	B	S	S	S	0	45	I	G	G	S	S	A:C	1				1	1				C:G	G:C	4	23	8	1	-1	S	2	2
TTYH_BC_138	0.139	-80.9	-81.91	0.195753	6.92	0.8989	0.0464384	2	1	mismatch	86	-1	C	G	S	S	I	B	0	45	B	G	G	S	S		1			1				G:C	G:C			4	23	8	1	-1	S	2	2
TTYH_BC_138	0.139	-80.9	-81.91	0.195753	6.92	0.8989	0.0464384	2	1	mismatch	93	6	C	G	I	S	S	S	0	45	B	G	G	S	S		1			1				G:C	G:C			4	23	8	1	-1	S	2	2
TTYH_BC_139	0.0375	-80.8	-81.61	0.266919	4.24	0.8963	0.0648101	2	1	mismatch	86	-1	C	G	S	S	I	B	0	45	B	G	G	S	S		1			1				G:C	G:C			4	23	8	1	-1	S	2	2
TTYH_BC_139	0.0375	-80.8	-81.61	0.266919	4.24	0.8963	0.0648101	2	1	mismatch	94	7	U	A	I	S	S	S	0	45	B	G	G	S	S		1			1				G:C	G:C			4	23	8	1	-1	S	2	2
TTYH_BC_140	0.005	-80.5	-81.24	0.299242	2.75	0.8936	0.07283	2	1	mismatch	86	-1	C	G	S	S	I	B	0	45	B	G	G	S	S		1			1				G:C	G:C			4	23	8	1	-1	S	2	2
TTYH_BC_140	0.005	-80.5	-81.24	0.299242	2.75	0.8936	0.07283	2	1	mismatch	95	8	U	A	I	S	S	S	0	45	B	G	G	S	S		1			1				G:C	G:C			4	23	8	1	-1	S	2	2
TTYH_BC_141	0.0015	-78.4	-79.39	0.200536	3.89	0.945	0.0480125	2	1	mismatch	88	1	G	C	I	S	S	S	0	45	I	C	C	S	S		3				3	3				C:G	C:G	4	24	8	1	-1	S	2	2
TTYH_BC_141	0.0015	-78.4	-79.39	0.200536	3.89	0.945	0.0480125	2	1	mismatch	89	2	G	C	I	S	S	S	0	45	I	C	C	S	S		3				3	3				C:G	C:G	4	24	8	1	-1	S	2	2
TTYH_BC_142	0.0345	-81.9	-82.58	0.333836	3.05	0.9766	0.160979	1	1	mismatch	88	1	G	C	I	S	S	S	0	46	I	C	C	S	S		2				2	2				C:G	C:G	4	24	8	1	-1	S	2	2
TTYH_BC_143	0.018	-88.5	-88.94	0.489615	1.3	0.8843	0.240153	2	1	mismatch	88	1	G	C	I	S	S	S	0	47	I	C	C	S	S		2				2	1				C:G	C:G	4	24	8	1	-1	S	2	2
TTYH_BC_143	0.018	-88.5	-88.94	0.489615	1.3	0.8843	0.240153	2	1	mismatch	91	4	C	G	S	B	I	E	0	47	I	C	C	S	S		2				2	1				C:G	C:G	4	24	8	1	-1	S	2	2
TTYH_BC_144	0.001	-77.5	-78.24	0.299741	4.32	0.9694	0.07283	2	1	mismatch	88	1	G	C	I	S	S	S	0	45	I	C	C	S	S		2				2	1				C:G	C:G	4	24	8	1	-1	S	2	2
TTYH_BC_144	0.001	-77.5	-78.24	0.299741	4.32	0.9694	0.07283	2	1	mismatch	92	5	G	C	I	S	S	S	0	45	I	C	C	S	S		2				2	1				C:G	C:G	4	24	8	1	-1	S	2	2
TTYH_BC_145	0	-77.8	-79.48	0.0651669	7.91	0.8867		2	1	mismatch	88	1	G	C	I	S	S	S	0	45	I	C	C	S	S		2				2	2				C:G	C:G	4	24	8	1	-1	S	2	2
TTYH_BC_145	0	-77.8	-79.48	0.0651669	7.91	0.8867		2	1	mismatch	93	6	C	G	I	S	S	S	0	45	I	C	C	S	S		2				2	2				C:G	C:G	4	24	8	1	-1	S	2	2
TTYH_BC_146	0.0145	-77.7	-78.41	0.31688	3.33	0.8841	0.076564	2	1	mismatch	88	1	G	C	I	S	S	S	0	45	I	C	C	S	S		2				2	2				C:G	C:G	4	24	8	1	-1	S	2	2
TTYH_BC_146	0.0145	-77.7	-78.41	0.31688	3.33	0.8841	0.076564	2	1	mismatch	94	7	U	A	I	S	S	S	0	45	I	C	C	S	S		2				2	2				C:G	C:G	4	24	8	1	-1	S	2	2
TTYH_BC_147	0.0035	-77.4	-78.1	0.322653	3.15	0.8966	0.0778508	2	1	mismatch	88	1	G	C	I	S	S	S	0	45	I	C	C	S	S		2				2	2				C:G	C:G	4	24	8	1	-1	S	2	2
TTYH_BC_147	0.0035	-77.4	-78.1	0.322653	3.15	0.8966	0.0778508	2	1	mismatch	95	8	U	A	I	S	S	S	0	45	I	C	C	S	S		2				2	2				C:G	C:G	4	24	8	1	-1	S	2	2
TTYH_BC_148	0.0415	-80.1	-80.49	0.532527	2.48	0.8499	0.130511	2	1	mismatch	89	2	G	C	S	S	B	I	0	45	S	C	G	S	S	A:U	1	1										4	21	8	1	-1	S	1	1
TTYH_BC_148	0.0415	-80.1	-80.49	0.532527	2.48	0.8499	0.130511	2	1	mismatch	90	3	G	C	S	S	B	I	0	45	S	C	G	S	S	A:U	1	1										4	21	8	1	-1	S	1	1
TTYH_BC_149	0.015	-86.5	-87.1	0.37919	1.87	0.9452	0.18394	2	1	mismatch	89	2	G	C	B	S	S	S	0	47	I	C	G	S	S	A:C	1				1	1				C:G	C:G	4	24	8	1	-1	S	2	2
TTYH_BC_149	0.015	-86.5	-87.1	0.37919	1.87	0.9452	0.18394	2	1	mismatch	91	4	C	G	S	B	B	E	0	47	I	C	G	S	S	A:C	1				1	1				C:G	C:G	4	24	8	1	-1	S	2	2
TTYH_BC_150	0.108	-75.5	-76.37	0.241911	3.5	0.8648	0.0586426	2	1	mismatch	89	2	G	C	B	S	S	S	0	45	I	C	G	S	S	A:C	1				1	1				C:G	C:G	4	24	8	1	-1	S	2	2
TTYH_BC_150	0.108	-75.5	-76.37	0.241911	3.5	0.8648	0.0586426	2	1	mismatch	92	5	G	C	I	S	S	S	0	45	I	C	G	S	S	A:C	1				1	1				C:G	C:G	4	24	8	1	-1	S	2	2
TTYH_BC_151	0.0395	-76.2	-77.51	0.119353	9.54	0.9439	0.0281663	2	1	mismatch	89	2	G	C	S	S	B	B	0	45	S	C	G	S	S	A:U	1	1										4	21	8	1	-1	S	1	1
TTYH_BC_151	0.0395	-76.2	-77.51	0.119353	9.54	0.9439	0.0281663	2	1	mismatch	93	6	C	G	S	S	B	E	0	45	S	C	G	S	S	A:U	1	1										4	21	8	1	-1	S	1	1
TTYH_BC_152	0.217	-75.2	-76.31	0.16464	3.38	0.8185	0.0393093	2	1	mismatch	89	2	G	C	I	S	S	S	0	45	I	C	G	S	S	A:C	1				1	1				C:G	C:G	4	24	8	1	-1	S	2	2
TTYH_BC_152	0.217	-75.2	-76.31	0.16464	3.38	0.8185	0.0393093	2	1	mismatch	94	7	U	A	I	S	S	S	0	45	I	C	G	S	S	A:C	1				1	1				C:G	C:G	4	24	8	1	-1	S	2	2
TTYH_BC_153	0.1655	-74.9	-76.01	0.165896	3.3	0.8329	0.0393093	2	1	mismatch	89	2	G	C	I	S	S	S	0	45	I	C	G	S	S	A:C	1				1	1				C:G	C:G	4	24	8	1	-1	S	2	2
TTYH_BC_153	0.1655	-74.9	-76.01	0.165896	3.3	0.8329	0.0393093	2	1	mismatch	95	8	U	A	I	S	S	S	0	45	I	C	G	S	S	A:C	1				1	1				C:G	C:G	4	24	8	1	-1	S	2	2
TTYH_BC_154	0.178	-81.5	-82.24	0.298619	3.17	0.9706	0.14566	1	1	mismatch	90	3	G	C	I	S	S	S	0	46	B	C	G	S	S		1			1				C:G	G:C			4	24	8	1	-1	S	2	2
TTYH_BC_155	0.1365	-77.7	-78.51	0.267172	3.64	0.9707	0.0648101	2	1	mismatch	90	3	G	C	I	S	S	S	0	45	I	C	G	S	S	A:C	1				1	1				C:G	C:G	4	24	8	1	-1	S	2	2
TTYH_BC_155	0.1365	-77.7	-78.51	0.267172	3.64	0.9707	0.0648101	2	1	mismatch	92	5	G	C	I	S	S	S	0	45	I	C	G	S	S	A:C	1				1	1				C:G	C:G	4	24	8	1	-1	S	2	2
TTYH_BC_156	0.116	-79	-79.46	0.477796	7.25	0.8371	0.11614	2	1	mismatch	90	3	G	C	S	S	B	E	0	45	B	C	G	S	S		5			5				U:G	G:U			2	21	8	1	-1	S	21	21
TTYH_BC_156	0.116	-79	-79.46	0.477796	7.25	0.8371	0.11614	2	1	mismatch	93	6	C	G	S	S	B	E	0	45	B	C	G	S	S		5			5				U:G	G:U			2	21	8	1	-1	S	21	21
TTYH_BC_157	0.1205	-77.3	-78.07	0.287693	3.31	0.8811	0.069278	2	1	mismatch	90	3	G	C	I	S	S	S	0	45	B	C	G	S	S		1			1				C:G	G:C			4	24	8	1	-1	S	2	2
TTYH_BC_157	0.1205	-77.3	-78.07	0.287693	3.31	0.8811	0.069278	2	1	mismatch	94	7	U	A	I	S	S	S	0	45	B	C	G	S	S		1			1				C:G	G:C			4	24	8	1	-1	S	2	2
TTYH_BC_158	0.0885	-77	-77.76	0.289244	3.25	0.8966	0.0704423	2	1	mismatch	90	3	G	C	I	S	S	S	0	45	B	C	G	S	S		1			1				C:G	G:C			4	24	8	1	-1	S	2	2
TTYH_BC_158	0.0885	-77	-77.76	0.289244	3.25	0.8966	0.0704423	2	1	mismatch	95	8	U	A	I	S	S	S	0	45	B	C	G	S	S		1			1				C:G	G:C			4	24	8	1	-1	S	2	2
TTYH_BC_159	0.121	-86.5	-87.42	0.225292	3.39	0.9831	0.107908	2	1	mismatch	91	4	C	G	S	B	I	B	0	47	I	C	G	S	S	A:C	1				1	1				C:G	C:G	4	24	8	1	-1	S	2	2
TTYH_BC_159	0.121	-86.5	-87.42	0.225292	3.39	0.9831	0.107908	2	1	mismatch	92	5	G	C	B	S	S	S	0	47	I	C	G	S	S	A:C	1				1	1				C:G	C:G	4	24	8	1	-1	S	2	2
TTYH_BC_160	0.279	-88.6	-89.04	0.487566	1.18	0.963	0.240153	2	1	mismatch	91	4	C	G	S	B	B	I	0	47	B	C	G	S	S		1			1				C:G	G:C			4	24	8	1	-1	S	2	2
TTYH_BC_160	0.279	-88.6	-89.04	0.487566	1.18	0.963	0.240153	2	1	mismatch	93	6	C	G	I	S	S	S	0	47	B	C	G	S	S		1			1				C:G	G:C			4	24	8	1	-1	S	2	2
TTYH_BC_161	0.0425	-88.5	-88.95	0.481994	1.15	0.9518	0.236183	2	1	mismatch	91	4	C	G	S	B	B	I	0	47	B	C	G	S	S		1			1				C:G	G:C			4	24	8	1	-1	S	2	2
TTYH_BC_161	0.0425	-88.5	-88.95	0.481994	1.15	0.9518	0.236183	2	1	mismatch	94	7	U	A	I	S	S	S	0	47	B	C	G	S	S		1			1				C:G	G:C			4	24	8	1	-1	S	2	2
TTYH_BC_162	0.045	-88.2	-88.65	0.480682	1.15	0.9422	0.236183	2	1	mismatch	91	4	C	G	S	B	B	I	0	47	B	C	G	S	S		1			1				C:G	G:C			4	24	8	1	-1	S	2	2
TTYH_BC_162	0.045	-88.2	-88.65	0.480682	1.15	0.9422	0.236183	2	1	mismatch	95	8	U	A	I	S	S	S	0	47	B	C	G	S	S		1			1				C:G	G:C			4	24	8	1	-1	S	2	2
TTYH_BC_163		-79.8	-80.83	0.187018	5.7	0.9751		2	1	mismatch	92	5	G	C	B	S	S	S	0	46	I	C	G	S	S		1				1	2				C:G	C:G	4	24	8	1	-1	S	2	2
TTYH_BC_163		-79.8	-80.83	0.187018	5.7	0.9751		2	1	mismatch	93	6	C	G	B	S	S	S	0	46	I	C	G	S	S		1				1	2				C:G	C:G	4	24	8	1	-1	S	2	2
TTYH_BC_164	0.226	-79.2	-79.81	0.372617	3.62	0.9696	0.0904497	2	1	mismatch	92	5	G	C	I	S	S	S	0	45	I	C	G	S	S		1				1	2				C:G	C:G	4	24	8	1	-1	S	2	2
TTYH_BC_164	0.226	-79.2	-79.81	0.372617	3.62	0.9696	0.0904497	2	1	mismatch	94	7	U	A	I	S	S	S	0	45	I	C	G	S	S		1				1	2				C:G	C:G	4	24	8	1	-1	S	2	2
TTYH_BC_165	0.165	-77.2	-78.14	0.217176	6.28	0.8966	0.052185	2	1	mismatch	92	5	G	C	I	S	S	S	0	45	B	C	G	S	S		1			1				C:G	G:C			4	24	8	1	-1	S	2	2
TTYH_BC_165	0.165	-77.2	-78.14	0.217176	6.28	0.8966	0.052185	2	1	mismatch	95	8	U	A	I	S	S	S	0	45	B	C	G	S	S		1			1				C:G	G:C			4	24	8	1	-1	S	2	2
TTYH_BC_166	0.1995	-79.6	-80.67	0.176498	6.76	0.9054	0.0420192	2	1	mismatch	93	6	C	G	I	S	S	S	0	45	I	C	G	S	S	A:C	1				1	1				C:G	C:G	4	24	8	1	-1	S	2	2
TTYH_BC_166	0.1995	-79.6	-80.67	0.176498	6.76	0.9054	0.0420192	2	1	mismatch	94	7	U	A	I	S	S	S	0	45	I	C	G	S	S	A:C	1				1	1				C:G	C:G	4	24	8	1	-1	S	2	2
TTYH_BC_167	0.081	-79.6	-80.15	0.410105	3.34	0.8996	0.0999624	2	1	mismatch	93	6	C	G	S	S	B	I	0	46	B	C	G	S	S		1			1				C:G	G:C			4	24	8	1	-1	S	2	2
TTYH_BC_167	0.081	-79.6	-80.15	0.410105	3.34	0.8996	0.0999624	2	1	mismatch	95	8	U	A	I	S	S	S	0	46	B	C	G	S	S		1			1				C:G	G:C			4	24	8	1	-1	S	2	2
TTYH_BC_168	0.3655	-79.8	-80.37	0.394893	3.25	0.9027	0.0966853	2	1	mismatch	94	7	U	A	I	S	S	S	0	45	I	C	G	S	S	A:C	1				1	1				C:G	C:G	4	24	8	1	-1	S	2	2
TTYH_BC_168	0.3655	-79.8	-80.37	0.394893	3.25	0.9027	0.0966853	2	1	mismatch	95	8	U	A	I	S	S	S	0	45	I	C	G	S	S	A:C	1				1	1				C:G	C:G	4	24	8	1	-1	S	2	2
TTYH_BC_169	0.0255	-79.2	-80.04	0.254381	3.28	0.9416	0.0616492	2	1	mismatch	86	-1	C	A	I	S	S	S	0	45	I	A	A	S	S		3				3	3				C:G	C:G	4	23	8	1	-1	S	1	1
TTYH_BC_169	0.0255	-79.2	-80.04	0.254381	3.28	0.9416	0.0616492	2	1	mismatch	88	1	G	A	I	S	S	S	0	45	I	A	A	S	S		3				3	3				C:G	C:G	4	23	8	1	-1	S	1	1
TTYH_BC_170	0.013	-79.2	-80.08	0.241277	3.62	0.9416	0.0576733	2	1	mismatch	86	-1	C	A	I	S	S	S	0	45	I	A	U	S	S		3				3	3				C:G	C:G	4	23	8	1	-1	S	1	1
TTYH_BC_170	0.013	-79.2	-80.08	0.241277	3.62	0.9416	0.0576733	2	1	mismatch	88	1	G	U	I	S	S	S	0	45	I	A	U	S	S		3				3	3				C:G	C:G	4	23	8	1	-1	S	1	1
TTYH_BC_171	0.001	-79.3	-80.46	0.152475	4.63	0.8832	0.0361663	2	1	mismatch	86	-1	C	A	I	S	S	S	0	45	I	A	C	S	S		4				4	2				G:C	G:U	2	22	8	1	-1	S	22	22
TTYH_BC_171	0.001	-79.3	-80.46	0.152475	4.63	0.8832	0.0361663	2	1	mismatch	88	1	G	C	S	S	I	I	0	45	I	A	C	S	S		4				4	2				G:C	G:U	2	22	8	1	-1	S	22	22
TTYH_BC_172	0.0035	-80.6	-81.18	0.390259	2.46	0.9766	0.190174	2	1	mismatch	86	-1	C	U	S	S	I	I	0	46	I	U	A	S	S		2				2	2				C:G	U:G	4	24	8	1	-1	S	2	2
TTYH_BC_172	0.0035	-80.6	-81.18	0.390259	2.46	0.9766	0.190174	2	1	mismatch	88	1	G	A	I	S	S	S	0	46	I	U	A	S	S		2				2	2				C:G	U:G	4	24	8	1	-1	S	2	2
TTYH_BC_173	0.005	-80.4	-81.04	0.355252	2.88	0.9766	0.172077	2	1	mismatch	86	-1	C	U	S	S	I	I	0	46	I	U	U	S	S		2				2	2				C:G	U:G	4	24	8	1	-1	S	2	2
TTYH_BC_173	0.005	-80.4	-81.04	0.355252	2.88	0.9766	0.172077	2	1	mismatch	88	1	G	U	I	S	S	S	0	46	I	U	U	S	S		2				2	2				C:G	U:G	4	24	8	1	-1	S	2	2
TTYH_BC_174	0.001	-80.3	-81.08	0.281136	4.29	0.9766	0.136266	2	1	mismatch	86	-1	C	U	S	S	I	I	0	46	I	U	C	S	S		2				2	2				C:G	U:G	4	24	8	1	-1	S	2	2
TTYH_BC_174	0.001	-80.3	-81.08	0.281136	4.29	0.9766	0.136266	2	1	mismatch	88	1	G	C	I	S	S	S	0	46	I	U	C	S	S		2				2	2				C:G	U:G	4	24	8	1	-1	S	2	2
TTYH_BC_175	0.004	-79.9	-80.94	0.18421	4.03	0.9713	0.0441736	2	1	mismatch	86	-1	C	G	S	S	I	I	0	45	I	G	A	S	S		2				2	1				C:G	G:C	4	23	8	1	-1	S	2	2
TTYH_BC_175	0.004	-79.9	-80.94	0.18421	4.03	0.9713	0.0441736	2	1	mismatch	88	1	G	A	I	S	S	S	0	45	I	G	A	S	S		2				2	1				C:G	G:C	4	23	8	1	-1	S	2	2
TTYH_BC_176	0.005	-79.9	-80.95	0.182415	4.11	0.9713	0.0434435	2	1	mismatch	86	-1	C	G	S	S	I	I	0	45	I	G	U	S	S		2				2	1				C:G	G:C	4	23	8	1	-1	S	2	2
TTYH_BC_176	0.005	-79.9	-80.95	0.182415	4.11	0.9713	0.0434435	2	1	mismatch	88	1	G	U	I	S	S	S	0	45	I	G	U	S	S		2				2	1				C:G	G:C	4	23	8	1	-1	S	2	2
TTYH_BC_177	0	-79.9	-81.1	0.141702	5.33	0.9713		2	1	mismatch	86	-1	C	G	S	S	I	I	0	45	I	G	C	S	S		2				2	1				C:G	G:C	4	23	8	1	-1	S	2	2
TTYH_BC_177	0	-79.9	-81.1	0.141702	5.33	0.9713		2	1	mismatch	88	1	G	C	I	S	S	S	0	45	I	G	C	S	S		2				2	1				C:G	G:C	4	23	8	1	-1	S	2	2
TTYH_BC_178		-84.7	-85.4	0.321348	4.08	0.998		1	1	indel										47	I	U	G	S	S		2				2	1				C:G	C:G	4	24	8	1	-1	S	2	2
TTYH_BC_179		-82.8	-84.11	0.119391	5.57	0.998		1	1	indel										47	I	C	G	S	S		2				2	1				C:G	U:G	4	24	8	1	-1	S	2	2
TTYH_BC_180		-84.7	-85.5	0.271833	3.26	0.998		1	1	indel										47	I	C	G	S	S	A:C	1				1	1				C:G	C:G	4	24	8	1	-1	S	2	2
TTYH_BC_181		-84.7	-85.39	0.325898	4.06	0.998		1	1	indel										47	I	C	U	S	S		2				2	1				C:G	C:G	4	24	8	1	-1	S	2	2
TTYH_BC_182		-82.7	-83.43	0.305841	3.38	0.8946		1	1	indel										47	I	C	G	S	S	A:C	1				1	1				C:G	C:G	4	24	8	1	-1	S	2	2
TTYH_BC_183		-82.7	-83.41	0.318475	3.32	0.8946		1	1	indel										47	I	C	G	S	S	A:C	1				1	1				C:G	C:G	4	24	8	1	-1	S	2	2
TTYH_BC_184	0.0035	-84.2	-85.01	0.269011	5.86	0.9261	0.032405	5	1	mismatch	82	-5	U	G	S	S	H	B	0	47	B	G	G	S	S		1			1				G:C	G:C			4	25	8	1	-1	S	5	5
TTYH_BC_184	0.0035	-84.2	-85.01	0.269011	5.86	0.9261	0.032405	5	1	mismatch	83	-4	G	U	S	S	H	B	0	47	B	G	G	S	S		1			1				G:C	G:C			4	25	8	1	-1	S	5	5
TTYH_BC_184	0.0035	-84.2	-85.01	0.269011	5.86	0.9261	0.032405	5	1	mismatch	84	-3	A	C	S	I	H	B	0	47	B	G	G	S	S		1			1				G:C	G:C			4	25	8	1	-1	S	5	5
TTYH_BC_184	0.0035	-84.2	-85.01	0.269011	5.86	0.9261	0.032405	5	1	mismatch	85	-2	C	G	S	S	H	B	0	47	B	G	G	S	S		1			1				G:C	G:C			4	25	8	1	-1	S	5	5
TTYH_BC_184	0.0035	-84.2	-85.01	0.269011	5.86	0.9261	0.032405	5	1	mismatch	86	-1	C	G	S	S	H	B	0	47	B	G	G	S	S		1			1				G:C	G:C			4	25	8	1	-1	S	5	5
TTYH_BC_185	0.02	-87.1	-87.28	0.752216	0.93	0.9077	0.185205	3	1	mismatch	84	-3	A	C	S	I	H	I	0	47	B	G	G	S	S		1			1				G:C	G:C			6	24	8	1	-1	S	1	1
TTYH_BC_185	0.02	-87.1	-87.28	0.752216	0.93	0.9077	0.185205	3	1	mismatch	85	-2	C	G	I	S	S	S	0	47	B	G	G	S	S		1			1				G:C	G:C			6	24	8	1	-1	S	1	1
TTYH_BC_185	0.02	-87.1	-87.28	0.752216	0.93	0.9077	0.185205	3	1	mismatch	86	-1	C	G	S	S	I	B	0	47	B	G	G	S	S		1			1				G:C	G:C			6	24	8	1	-1	S	1	1
TTYH_BC_186	0	-74.8	-75.91	0.166045	2.94	0.9414		0	1	indel										44	I	C	C	S	S		4				4	4				C:G	C:G	4	24	8	1	-1	S	2	2
TTYH_BC_187	0	-77.9	-78.34	0.492062	1.17	0.8873		0	1	indel										44	I	C	C	S	S		5				5	4				C:G	C:G	4	24	8	1	-1	S	2	2
TTYH_ECS_BC_000	0.294	-86.5	-87.05	0.406642	2.91	1	0.39985	0	0	wt										47	I	C	G	S	S	A:C	1				1	1				C:G	C:G	4	24	8	1	-1	S	2	2
TTYH_ECS_BC_001	0.1955	-79.8	-80.49	0.327991	3.53	0.908	0.158318	1	1	mismatch	23	-64	G	A	I	S	S	S	0	46	I	C	G	S	S	A:C	1				1	1				C:G	C:G	4	24	8	1	-1	S	2	2
TTYH_ECS_BC_002	0.258	-82.2	-82.98	0.281963	2.88	0.9881	0.136266	1	1	mismatch	24	-63	C	A	I	S	S	S	0	46	B	C	G	S	S		1			1				C:G	G:C			4	24	8	1	-1	S	2	2
TTYH_ECS_BC_003	0.1835	-86.5	-86.93	0.494652	1.11	0.9933	0.244189	1	1	mismatch	25	-62	C	A	I	S	S	S	0	47	B	C	G	S	S		1			1				C:G	G:C			4	24	8	1	-1	S	2	2
TTYH_ECS_BC_004	0.221	-82.1	-82.84	0.298614	1.72	0.9706	0.14566	1	1	mismatch	26	-61	C	A	I	S	S	S	0	46	B	C	G	S	S		1			1				C:G	G:C			4	24	8	1	-1	S	2	2
TTYH_ECS_BC_005	0.1795	-83.1	-83.6	0.442993	1.38	0.9766	0.217299	1	1	mismatch	27	-60	C	A	I	S	S	S	0	46	I	C	G	S	S		2				2	2				C:G	C:G	4	24	8	1	-1	S	2	2
TTYH_ECS_BC_006	0.1705	-86.1	-86.53	0.499084	1.08	1	0.488377	1	1	mismatch	28	-59	C	A	I	I	S	S	0	47	I	C	G	S	S		1				1	0				C:G	C:G	4	24	8	1	-1	S	2	2
TTYH_ECS_BC_007	0.2195	-82.6	-83.44	0.25671	3.91	0.9633	0.123298	1	1	mismatch	29	-58	G	A	I	S	S	S	0	46	I	C	G	S	S		2				2	0				C:G	C:G	4	23	8	1	-1	S	1	1
TTYH_ECS_BC_008	0.246	-82.5	-83.54	0.185076	4.43	0.8844	0.0883472	1	1	mismatch	30	-57	G	A	I	S	S	S	0	45	I	C	G	S	S		4				4	3				C:G	G:U	2	22	8	1	-1	S	22	22
TTYH_ECS_BC_009	0.3	-85.9	-86.53	0.356945	2.82	0.9943	0.349938	1	1	mismatch	31	-56	C	A	I	I	S	S	0	46	I	C	G	S	S	A:C	1				1	1				C:G	C:G	4	23	8	1	-1	S	2	2
TTYH_ECS_BC_010	0.345	-87.5	-87.78	0.635793	2.53	0.9943	0.313545	1	1	mismatch	32	-55	U	A	I	S	S	S	0	46	I	C	G	S	S	A:C	1				1	1				C:G	C:G	4	23	8	1	-1	S	2	2
TTYH_ECS_BC_011	0.276	-87.5	-87.8	0.610928	2.52	1	0.606531	1	1	mismatch	33	-54	G	A	S	S	I	H	0	47	I	C	G	S	S	A:C	1				1	1				C:G	C:G	4	24	8	1	-1	S	2	2
TTYH_ECS_BC_012	0.266	-80.9	-81.9	0.196718	4.2	0.9061	0.0944378	1	1	mismatch	34	-53	C	A	I	S	S	S	0	45	I	C	G	S	S	A:C	1				1	1				C:G	C:G	6	22	8	1	-1	S	2	2
TTYH_ECS_BC_013	0.2185	-79.4	-80.03	0.362131	3.39	0.9037	0.174969	1	1	mismatch	35	-52	C	A	I	S	S	S	0	46	I	C	G	S	S	A:C	1				1	1				C:G	C:G	6	23	8	1	-1	S	2	2
TTYH_ECS_BC_014	0.2045	-79.9	-80.57	0.337361	3.45	0.9011	0.163685	1	1	mismatch	36	-51	C	A	I	S	S	S	0	46	I	C	G	S	S	A:C	1				1	1				C:G	C:G	6	23	8	1	-1	S	2	2
TTYH_ECS_BC_015	0.2335	-82	-82.64	0.351458	3.17	0.9027	0.172077	1	1	mismatch	21	-66	A	U	I	S	S	S	0	46	I	C	G	S	S	A:C	1				1	1				C:G	C:G	4	24	8	1	-1	S	2	2
TTYH_ECS_BC_016	0.269	-82.7	-83.3	0.380292	3.18	0.9054	0.18394	1	1	mismatch	22	-65	A	U	I	S	S	S	0	46	I	C	G	S	S	A:C	1				1	1				C:G	C:G	4	24	8	1	-1	S	2	2
TTYH_ECS_BC_017	0.2325	-79.8	-80.5	0.322675	3.56	0.908	0.155702	1	1	mismatch	23	-64	G	U	I	S	S	S	0	46	I	C	G	S	S	A:C	1				1	1				C:G	C:G	4	24	8	1	-1	S	2	2
TTYH_ECS_BC_018	0.2465	-84	-84.79	0.278547	4.06	0.9933	0.268027	1	1	mismatch	24	-63	C	U	S	S	E	I	0	47	B	C	G	S	S		1			1				C:G	G:C			4	24	8	1	-1	S	2	2
TTYH_ECS_BC_019	0.1655	-86.1	-86.54	0.487749	1.26	0.9933	0.480305	1	1	mismatch	25	-62	C	U	I	S	S	S	0	47	B	C	G	S	S		1			1				C:G	G:C			4	24	8	1	-1	S	2	2
TTYH_ECS_BC_020	0.33	-83.5	-84.23	0.306469	3.85	1	0.296216	1	1	mismatch	26	-61	C	U	S	S	E	I	0	47	I	C	G	S	S	A:C	1				1	1				C:G	C:G	4	24	8	1	-1	S	2	2
TTYH_ECS_BC_021	0.1405	-84.5	-85.02	0.432007	2.74	1	0.42035	1	1	mismatch	27	-60	C	U	S	S	E	I	0	47	I	C	G	S	S	A:C	1				1	1				U:G	C:G	4	24	8	1	-1	S	2	2
TTYH_ECS_BC_022	0.1845	-91.2	-91.62	0.505046	1.03	0.8571	0.496585	1	1	mismatch	28	-59	C	U	S	I	E	I	0	48	S	C	G	S	S	A:U	1	1										4	24	8	1	-1	S	2	2
TTYH_ECS_BC_023	0.106	-86.1	-86.78	0.329973	1.42	0.8605	0.160979	1	1	mismatch	29	-58	G	U	S	S	I	I	0	47	S	C	G	S	S	A:U	1	1										4	23	8	1	-1	S	1	1
TTYH_ECS_BC_024	0.188	-85.1	-85.54	0.492032	3.56	0.9723	0.240153	1	1	mismatch	30	-57	G	U	S	S	I	B	0	47	I	C	G	S	S		2				2	1				C:G	C:G	4	24	8	1	-1	S	3	3
TTYH_ECS_BC_025	0.1275	-91.2	-91.44	0.674034	2.25	0.8872	0.67032	1	1	mismatch	31	-56	C	U	S	I	I	H	0	48	I	C	G	S	S	A:C	1				1	1				C:G	C:G	2	25	8	1	-1	S	25	25
TTYH_ECS_BC_026	0.287	-84.1	-84.78	0.329207	3.25	0.9902	0.160979	1	1	mismatch	33	-54	G	U	I	S	S	S	0	45	I	C	G	S	S	A:C	1				1	1				C:G	C:G	4	22	8	1	-1	S	2	2
TTYH_ECS_BC_027	0.262	-81.1	-82.19	0.171388	3.79	0.9066	0.162567	1	1	mismatch	34	-53	C	U	S	S	I	H	0	46	I	C	G	S	S	A:C	1				1	1				C:G	C:G	6	23	8	1	-1	S	2	2
TTYH_ECS_BC_028	0.2005	-83.5	-84.06	0.406034	2.91	1	0.393241	1	1	mismatch	35	-52	C	U	S	S	I	H	0	47	I	C	G	S	S	A:C	1				1	1				C:G	C:G	4	24	8	1	-1	S	2	2
TTYH_ECS_BC_029	0.134	-84.2	-84.76	0.406064	2.91	1	0.393241	1	1	mismatch	36	-51	C	U	S	S	I	H	0	47	I	C	G	S	S	A:C	1				1	1				C:G	C:G	4	24	8	1	-1	S	2	2
TTYH_ECS_BC_030	0.266	-82	-82.58	0.389836	3	0.9027	0.190174	1	1	mismatch	21	-66	A	C	I	S	S	S	0	46	I	C	G	S	S	A:C	1				1	1				C:G	C:G	4	24	8	1	-1	S	2	2
TTYH_ECS_BC_031	0.394	-82.3	-82.99	0.328704	5.18	0.9054	0.158318	1	1	mismatch	22	-65	A	C	I	S	S	S	0	46	I	C	G	S	S	A:C	1				1	1				C:G	C:G	4	24	8	1	-1	S	2	2
TTYH_ECS_BC_032	0.2305	-79.8	-80.68	0.238845	3.86	0.908	0.115347	1	1	mismatch	23	-64	G	C	I	S	S	S	0	46	I	C	G	S	S	A:C	1				1	1				C:G	C:G	4	24	8	1	-1	S	2	2
TTYH_ECS_BC_033	0.0855	-82.3	-83.35	0.180563	4.67	0.9633	0.086887	1	1	mismatch	29	-58	G	C	I	S	S	S	0	46	I	C	G	S	S		2				2	2				C:G	C:G	4	23	8	1	-1	S	1	1
TTYH_ECS_BC_034	0.1105	-82.5	-83.53	0.189033	4.44	0.8844	0.089832	1	1	mismatch	30	-57	G	C	I	S	S	S	0	45	I	C	G	S	S		4				4	3				C:G	G:U	2	22	8	1	-1	S	22	22
TTYH_ECS_BC_035	0.2605	-88.9	-89.15	0.671045	2.27	1	0.659241	1	1	mismatch	32	-55	U	C	S	S	I	H	0	47	I	C	G	S	S	A:C	1				1	1				C:G	C:G	4	24	8	1	-1	S	2	2
TTYH_ECS_BC_036	0.218	-85.8	-86.09	0.624832	2.73	0.9054	0.308362	1	1	mismatch	33	-54	G	C	S	S	B	H	0	47	I	C	G	S	S	A:C	1				1	1				C:G	C:G	6	24	8	1	-1	S	2	2
TTYH_ECS_BC_037	0.352	-86	-86.55	0.406451	2.91	1	0.39985	1	1	mismatch	21	-66	A	G	S	S	E	I	0	47	I	C	G	S	S	A:C	1				1	1				C:G	C:G	4	24	8	1	-1	S	2	2
TTYH_ECS_BC_038	0.656	-86.2	-86.76	0.406137	2.91	1	0.393241	1	1	mismatch	22	-65	A	G	S	S	E	I	0	47	I	C	G	S	S	A:C	1				1	1				C:G	C:G	4	24	8	1	-1	S	2	2
TTYH_ECS_BC_039	0.0745	-86.5	-86.93	0.497467	1.15	0.9831	0.244189	1	1	mismatch	24	-63	C	G	S	S	E	I	0	47	I	C	G	S	S	A:C	1				1	1				C:G	C:G	4	24	8	1	-1	S	2	2
TTYH_ECS_BC_040	0.3075	-91.9	-92.33	0.4958	1.09	0.8842	0.244189	1	1	mismatch	25	-62	C	G	S	S	E	I	0	48	B	C	G	S	S		1			1				C:G	G:C			4	24	8	1	-1	S	2	2
TTYH_ECS_BC_041	0.078	-83.4	-84.47	0.177251	4.1	1	0.0840385	1	1	mismatch	26	-61	C	G	S	S	B	I	0	47	B	C	G	S	S		2			2				C:G	G:C			4	24	8	1	-1	S	2	2
TTYH_ECS_BC_042	0.147	-83.6	-84.09	0.45517	1.66	0.9766	0.220951	1	1	mismatch	27	-60	C	G	I	S	S	S	0	46	I	C	G	S	S		2				2	2				C:G	C:G	4	24	8	1	-1	S	2	2
TTYH_ECS_BC_043	0.075	-86.5	-87	0.443964	1.84	1	0.434598	1	1	mismatch	28	-59	C	G	I	I	S	S	0	47	I	C	G	S	S	A:G	1				1	1				C:G	C:G	4	24	8	1	-1	S	2	2
TTYH_ECS_BC_044	0.1485	-87.9	-88.48	0.387999	5.76	0.9943	0.380349	1	1	mismatch	31	-56	C	G	I	I	S	S	0	46	I	C	G	S	S	A:C	1				1	1				C:G	C:G	4	23	8	1	-1	S	2	2
TTYH_ECS_BC_045	0.281	-87.4	-87.67	0.643548	2.45	0.9943	0.318814	1	1	mismatch	32	-55	U	G	I	S	S	S	0	46	I	C	G	S	S	A:C	1				1	1				C:G	C:G	4	23	8	1	-1	S	2	2
TTYH_ECS_BC_046	0.3035	-82.1	-82.78	0.334424	3.66	0.9061	0.160979	1	1	mismatch	34	-53	C	G	I	S	S	S	0	46	I	C	G	S	S	A:C	1				1	1				C:G	C:G	6	23	8	1	-1	S	2	2
TTYH_ECS_BC_047	0.2085	-82.1	-82.66	0.406009	2.91	0.9037	0.19662	1	1	mismatch	35	-52	C	G	I	S	S	S	0	46	I	C	G	S	S	A:C	1				1	1				C:G	C:G	6	23	8	1	-1	S	2	2
TTYH_ECS_BC_048	0.2575	-82.5	-83.06	0.40399	2.92	0.9011	0.19662	1	1	mismatch	36	-51	C	G	I	S	S	S	0	46	I	C	G	S	S	A:C	1				1	1				C:G	C:G	6	23	8	1	-1	S	2	2
TTYH_ECS_BC_049	0.1675	-81.7	-82.26	0.405591	2.96	0.9027	0.0983102	2	1	mismatch	21	-66	A	U	I	S	S	S	0	45	I	C	G	S	S	A:C	1				1	1				C:G	C:G	4	24	8	1	-1	S	2	2
TTYH_ECS_BC_049	0.1675	-81.7	-82.26	0.405591	2.96	0.9027	0.0983102	2	1	mismatch	22	-65	A	U	I	S	S	S	0	45	I	C	G	S	S	A:C	1				1	1				C:G	C:G	4	24	8	1	-1	S	2	2
TTYH_ECS_BC_050	0.08	-76.3	-77.33	0.187006	4.42	0.9027	0.044916	2	1	mismatch	21	-66	A	U	I	S	S	S	0	44	I	C	G	S	S	A:C	1				1	1				C:G	C:G	4	24	8	1	-1	S	2	2
TTYH_ECS_BC_050	0.08	-76.3	-77.33	0.187006	4.42	0.9027	0.044916	2	1	mismatch	23	-64	G	C	I	S	S	S	0	44	I	C	G	S	S	A:C	1				1	1				C:G	C:G	4	24	8	1	-1	S	2	2
TTYH_ECS_BC_051	0.1335	-82	-82.77	0.2866	6.47	0.8896	0.069278	2	1	mismatch	21	-66	A	U	I	S	S	S	0	46	I	C	G	S	S	A:C	1				1	1				C:G	C:G	4	24	8	1	-1	S	2	2
TTYH_ECS_BC_051	0.1335	-82	-82.77	0.2866	6.47	0.8896	0.069278	2	1	mismatch	24	-63	C	G	S	S	I	I	0	46	I	C	G	S	S	A:C	1				1	1				C:G	C:G	4	24	8	1	-1	S	2	2
TTYH_ECS_BC_052	0.0735	-87.4	-87.92	0.429261	1.33	0.9422	0.105088	2	1	mismatch	21	-66	A	U	I	S	S	S	0	47	B	C	G	S	S		1			1				C:G	G:C			4	24	8	1	-1	S	2	2
TTYH_ECS_BC_052	0.0735	-87.4	-87.92	0.429261	1.33	0.9422	0.105088	2	1	mismatch	25	-62	C	G	S	S	I	I	0	47	B	C	G	S	S		1			1				C:G	G:C			4	24	8	1	-1	S	2	2
TTYH_ECS_BC_053	0.0505	-78.9	-80.07	0.150893	4.46	0.9027	0.0355685	2	1	mismatch	21	-66	A	U	I	S	S	S	0	46	B	C	G	S	S		2			2				C:G	G:C			4	24	8	1	-1	S	2	2
TTYH_ECS_BC_053	0.0505	-78.9	-80.07	0.150893	4.46	0.9027	0.0355685	2	1	mismatch	26	-61	C	G	S	S	B	I	0	46	B	C	G	S	S		2			2				C:G	G:C			4	24	8	1	-1	S	2	2
TTYH_ECS_BC_054	0.095	-80.9	-81.5	0.378284	4.87	0.9534	0.18394	2	1	mismatch	21	-66	A	U	I	S	S	S	0	45	S	C	G	S	S	A:U	1	1										4	24	8	1	-1	S	2	2
TTYH_ECS_BC_054	0.095	-80.9	-81.5	0.378284	4.87	0.9534	0.18394	2	1	mismatch	27	-60	C	U	S	S	I	B	0	45	S	C	G	S	S	A:U	1	1										4	24	8	1	-1	S	2	2
TTYH_ECS_BC_055	0.041	-86.7	-87.21	0.437123	1.27	0.9322	0.213707	2	1	mismatch	21	-66	A	U	I	S	S	S	0	47	S	C	G	S	S	A:U	1	1										4	24	8	1	-1	S	2	2
TTYH_ECS_BC_055	0.041	-86.7	-87.21	0.437123	1.27	0.9322	0.213707	2	1	mismatch	28	-59	C	U	S	I	I	I	0	47	S	C	G	S	S	A:U	1	1										4	24	8	1	-1	S	2	2
TTYH_ECS_BC_056	0.044	-77.8	-78.95	0.155326	5	0.8783	0.0367741	2	1	mismatch	21	-66	A	U	I	S	S	S	0	45	I	C	G	S	S		2				2	2				C:G	C:G	4	23	8	1	-1	S	1	1
TTYH_ECS_BC_056	0.044	-77.8	-78.95	0.155326	5	0.8783	0.0367741	2	1	mismatch	29	-58	G	C	I	S	S	S	0	45	I	C	G	S	S		2				2	2				C:G	C:G	4	23	8	1	-1	S	1	1
TTYH_ECS_BC_057	0.0355	-78	-79.12	0.16292	4.75	0.96	0.0386596	2	1	mismatch	21	-66	A	U	I	S	S	S	0	44	I	C	G	S	S		4				4	3				C:G	G:U	2	22	8	1	-1	S	22	22
TTYH_ECS_BC_057	0.0355	-78	-79.12	0.16292	4.75	0.96	0.0386596	2	1	mismatch	30	-57	G	C	I	S	S	S	0	44	I	C	G	S	S		4				4	3				C:G	G:U	2	22	8	1	-1	S	22	22
TTYH_ECS_BC_058	0.2355	-86.7	-87.03	0.582575	2.51	0.9558	0.288475	2	1	mismatch	21	-66	A	U	I	S	S	S	0	47	I	C	G	S	S	A:C	1				1	1				C:G	C:G	2	25	8	1	-1	S	25	25
TTYH_ECS_BC_058	0.2355	-86.7	-87.03	0.582575	2.51	0.9558	0.288475	2	1	mismatch	31	-56	C	U	S	I	I	H	0	47	I	C	G	S	S	A:C	1				1	1				C:G	C:G	2	25	8	1	-1	S	25	25
TTYH_ECS_BC_059	0.267	-82.9	-83.26	0.556217	2.72	0.8975	0.137203	2	1	mismatch	21	-66	A	U	I	S	S	S	0	45	I	C	G	S	S	A:C	1				1	1				C:G	C:G	4	23	8	1	-1	S	2	2
TTYH_ECS_BC_059	0.267	-82.9	-83.26	0.556217	2.72	0.8975	0.137203	2	1	mismatch	32	-55	U	G	I	S	S	S	0	45	I	C	G	S	S	A:C	1				1	1				C:G	C:G	4	23	8	1	-1	S	2	2
TTYH_ECS_BC_060	0.311	-79.6	-80.37	0.284524	3.51	0.8938	0.069278	2	1	mismatch	21	-66	A	U	I	S	S	S	0	44	I	C	G	S	S	A:C	1				1	1				C:G	C:G	4	22	8	1	-1	S	2	2
TTYH_ECS_BC_060	0.311	-79.6	-80.37	0.284524	3.51	0.8938	0.069278	2	1	mismatch	33	-54	G	U	I	S	S	S	0	44	I	C	G	S	S	A:C	1				1	1				C:G	C:G	4	22	8	1	-1	S	2	2
TTYH_ECS_BC_061	0.3	-77.6	-78.36	0.289039	3.93	0.8295	0.0704423	2	1	mismatch	21	-66	A	U	I	S	S	S	0	45	I	C	G	S	S	A:C	1				1	1				C:G	C:G	6	23	8	1	-1	S	2	2
TTYH_ECS_BC_061	0.3	-77.6	-78.36	0.289039	3.93	0.8295	0.0704423	2	1	mismatch	34	-53	C	G	I	S	S	S	0	45	I	C	G	S	S	A:C	1				1	1				C:G	C:G	6	23	8	1	-1	S	2	2
TTYH_ECS_BC_062	0.315	-77.6	-78.25	0.350911	3.18	0.8273	0.0846164	2	1	mismatch	21	-66	A	U	I	S	S	S	0	45	I	C	G	S	S	A:C	1				1	1				C:G	C:G	6	23	8	1	-1	S	2	2
TTYH_ECS_BC_062	0.315	-77.6	-78.25	0.350911	3.18	0.8273	0.0846164	2	1	mismatch	35	-52	C	G	I	S	S	S	0	45	I	C	G	S	S	A:C	1				1	1				C:G	C:G	6	23	8	1	-1	S	2	2
TTYH_ECS_BC_063	0.298	-78	-78.65	0.349166	3.19	0.8249	0.0846164	2	1	mismatch	21	-66	A	U	I	S	S	S	0	45	I	C	G	S	S	A:C	1				1	1				C:G	C:G	6	23	8	1	-1	S	2	2
TTYH_ECS_BC_063	0.298	-78	-78.65	0.349166	3.19	0.8249	0.0846164	2	1	mismatch	36	-51	C	G	I	S	S	S	0	45	I	C	G	S	S	A:C	1				1	1				C:G	C:G	6	23	8	1	-1	S	2	2
TTYH_ECS_BC_064	0.2375	-79.3	-79.97	0.337683	3.4	0.9054	0.0818423	2	1	mismatch	22	-65	A	U	I	S	S	S	0	45	I	C	G	S	S	A:C	1				1	1				C:G	C:G	4	24	8	1	-1	S	2	2
TTYH_ECS_BC_064	0.2375	-79.3	-79.97	0.337683	3.4	0.9054	0.0818423	2	1	mismatch	23	-64	G	C	I	S	S	S	0	45	I	C	G	S	S	A:C	1				1	1				C:G	C:G	4	24	8	1	-1	S	2	2
TTYH_ECS_BC_065	0.098	-82.7	-83.36	0.343629	3.79	0.8924	0.0832178	2	1	mismatch	22	-65	A	U	I	S	S	S	0	46	I	C	G	S	S	A:C	1				1	1				C:G	C:G	4	24	8	1	-1	S	2	2
TTYH_ECS_BC_065	0.098	-82.7	-83.36	0.343629	3.79	0.8924	0.0832178	2	1	mismatch	24	-63	C	G	S	S	I	I	0	46	I	C	G	S	S	A:C	1				1	1				C:G	C:G	4	24	8	1	-1	S	2	2
TTYH_ECS_BC_066	0.0405	-88.1	-88.57	0.469239	1.19	0.9518	0.11422	2	1	mismatch	22	-65	A	U	I	S	S	S	0	47	B	C	G	S	S		1			1				C:G	G:C			4	24	8	1	-1	S	2	2
TTYH_ECS_BC_066	0.0405	-88.1	-88.57	0.469239	1.19	0.9518	0.11422	2	1	mismatch	25	-62	C	G	S	S	I	I	0	47	B	C	G	S	S		1			1				C:G	G:C			4	24	8	1	-1	S	2	2
TTYH_ECS_BC_067	0.021	-79.6	-80.73	0.159048	4.61	0.9054	0.0380206	2	1	mismatch	22	-65	A	U	I	S	S	S	0	46	B	C	G	S	S		2			2				C:G	G:C			4	24	8	1	-1	S	2	2
TTYH_ECS_BC_067	0.021	-79.6	-80.73	0.159048	4.61	0.9054	0.0380206	2	1	mismatch	26	-61	C	G	S	S	B	I	0	46	B	C	G	S	S		2			2				C:G	G:C			4	24	8	1	-1	S	2	2
TTYH_ECS_BC_068	0.0345	-81	-81.73	0.30471	3.1	0.9615	0.074054	2	1	mismatch	22	-65	A	U	S	S	E	I	0	46	I	C	G	S	S		1				1	2				C:G	C:G	4	24	8	1	-1	S	2	2
TTYH_ECS_BC_068	0.0345	-81	-81.73	0.30471	3.1	0.9615	0.074054	2	1	mismatch	27	-60	C	G	I	S	S	S	0	46	I	C	G	S	S		1				1	2				C:G	C:G	4	24	8	1	-1	S	2	2
TTYH_ECS_BC_069	0.0825	-87.4	-87.86	0.476896	1.16	0.9152	0.23228	2	1	mismatch	22	-65	A	U	I	S	S	S	0	47	S	C	G	S	S	A:U	1	1										4	24	8	1	-1	S	2	2
TTYH_ECS_BC_069	0.0825	-87.4	-87.86	0.476896	1.16	0.9152	0.23228	2	1	mismatch	28	-59	C	U	S	I	I	I	0	47	S	C	G	S	S	A:U	1	1										4	24	8	1	-1	S	2	2
TTYH_ECS_BC_070	0.033	-78.5	-79.62	0.163592	5.33	0.8719	0.0386596	2	1	mismatch	22	-65	A	U	I	S	S	S	0	45	I	C	G	S	S		2				2	2				C:G	C:G	4	23	8	1	-1	S	1	1
TTYH_ECS_BC_070	0.033	-78.5	-79.62	0.163592	5.33	0.8719	0.0386596	2	1	mismatch	29	-58	G	C	I	S	S	S	0	45	I	C	G	S	S		2				2	2				C:G	C:G	4	23	8	1	-1	S	1	1
TTYH_ECS_BC_071	0.0515	-78.7	-79.78	0.173446	4.96	0.943	0.0413247	2	1	mismatch	22	-65	A	U	I	S	S	S	0	44	I	C	G	S	S		4				4	3				C:G	G:U	2	22	8	1	-1	S	22	22
TTYH_ECS_BC_071	0.0515	-78.7	-79.78	0.173446	4.96	0.943	0.0413247	2	1	mismatch	30	-57	G	C	I	S	S	S	0	44	I	C	G	S	S		4				4	3				C:G	G:U	2	22	8	1	-1	S	22	22
TTYH_ECS_BC_072	0.264	-87.4	-87.68	0.630456	2.52	0.9388	0.313545	2	1	mismatch	22	-65	A	U	I	S	S	S	0	47	I	C	G	S	S	A:C	1				1	1				C:G	C:G	2	25	8	1	-1	S	25	25
TTYH_ECS_BC_072	0.264	-87.4	-87.68	0.630456	2.52	0.9388	0.313545	2	1	mismatch	31	-56	C	U	S	I	I	H	0	47	I	C	G	S	S	A:C	1				1	1				C:G	C:G	2	25	8	1	-1	S	25	25
TTYH_ECS_BC_073	0.292	-83.6	-83.91	0.601872	2.73	0.9003	0.149126	2	1	mismatch	22	-65	A	U	I	S	S	S	0	45	I	C	G	S	S	A:C	1				1	1				C:G	C:G	4	23	8	1	-1	S	2	2
TTYH_ECS_BC_073	0.292	-83.6	-83.91	0.601872	2.73	0.9003	0.149126	2	1	mismatch	32	-55	U	G	I	S	S	S	0	45	I	C	G	S	S	A:C	1				1	1				C:G	C:G	4	23	8	1	-1	S	2	2
TTYH_ECS_BC_074	0.3135	-80.3	-81.03	0.307823	3.53	0.8965	0.074054	2	1	mismatch	22	-65	A	U	I	S	S	S	0	44	I	C	G	S	S	A:C	1				1	1				C:G	C:G	4	22	8	1	-1	S	2	2
TTYH_ECS_BC_074	0.3135	-80.3	-81.03	0.307823	3.53	0.8965	0.074054	2	1	mismatch	33	-54	G	U	I	S	S	S	0	44	I	C	G	S	S	A:C	1				1	1				C:G	C:G	4	22	8	1	-1	S	2	2
TTYH_ECS_BC_075	0.2995	-78.3	-79.02	0.312747	3.94	0.8321	0.0752986	2	1	mismatch	22	-65	A	U	I	S	S	S	0	45	I	C	G	S	S	A:C	1				1	1				C:G	C:G	6	23	8	1	-1	S	2	2
TTYH_ECS_BC_075	0.2995	-78.3	-79.02	0.312747	3.94	0.8321	0.0752986	2	1	mismatch	34	-53	C	G	I	S	S	S	0	45	I	C	G	S	S	A:C	1				1	1				C:G	C:G	6	23	8	1	-1	S	2	2
TTYH_ECS_BC_076	0.29	-78.3	-78.9	0.379704	3.19	0.8298	0.0919699	2	1	mismatch	22	-65	A	U	I	S	S	S	0	45	I	C	G	S	S	A:C	1				1	1				C:G	C:G	6	23	8	1	-1	S	2	2
TTYH_ECS_BC_076	0.29	-78.3	-78.9	0.379704	3.19	0.8298	0.0919699	2	1	mismatch	35	-52	C	G	I	S	S	S	0	45	I	C	G	S	S	A:C	1				1	1				C:G	C:G	6	23	8	1	-1	S	2	2
TTYH_ECS_BC_077	0.3545	-78.7	-79.3	0.377812	3.2	0.8274	0.0919699	2	1	mismatch	22	-65	A	U	I	S	S	S	0	45	I	C	G	S	S	A:C	1				1	1				C:G	C:G	6	23	8	1	-1	S	2	2
TTYH_ECS_BC_077	0.3545	-78.7	-79.3	0.377812	3.2	0.8274	0.0919699	2	1	mismatch	36	-51	C	G	I	S	S	S	0	45	I	C	G	S	S	A:C	1				1	1				C:G	C:G	6	23	8	1	-1	S	2	2
TTYH_ECS_BC_078	0.064	-85.7	-86.14	0.488719	1.14	0.9697	0.120076	2	1	mismatch	23	-64	G	C	S	S	E	I	0	47	I	C	G	S	S	A:C	1				1	1				C:G	C:G	4	24	8	1	-1	S	2	2
TTYH_ECS_BC_078	0.064	-85.7	-86.14	0.488719	1.14	0.9697	0.120076	2	1	mismatch	24	-63	C	G	S	S	E	I	0	47	I	C	G	S	S	A:C	1				1	1				C:G	C:G	4	24	8	1	-1	S	2	2
TTYH_ECS_BC_079	0.019	-85.2	-85.7	0.447185	1.27	0.963	0.10865	2	1	mismatch	23	-64	G	C	I	S	S	S	0	47	B	C	G	S	S		1			1				C:G	G:C			4	24	8	1	-1	S	2	2
TTYH_ECS_BC_079	0.019	-85.2	-85.7	0.447185	1.27	0.963	0.10865	2	1	mismatch	25	-62	C	G	S	S	I	I	0	47	B	C	G	S	S		1			1				C:G	G:C			4	24	8	1	-1	S	2	2
TTYH_ECS_BC_080	0.015	-78.7	-79.33	0.362312	2.42	0.9754	0.0874844	2	1	mismatch	23	-64	G	C	I	S	S	S	0	46	B	C	G	S	S		2			2				C:G	G:C			4	24	8	1	-1	S	2	2
TTYH_ECS_BC_080	0.015	-78.7	-79.33	0.362312	2.42	0.9754	0.0874844	2	1	mismatch	26	-61	C	G	S	S	I	I	0	46	B	C	G	S	S		2			2				C:G	G:C			4	24	8	1	-1	S	2	2
TTYH_ECS_BC_081	0.034	-78.8	-79.42	0.364919	2.29	0.9062	0.0889547	2	1	mismatch	23	-64	G	C	S	S	E	I	0	46	I	C	G	S	S		1				1	2				C:G	C:G	4	24	8	1	-1	S	2	2
TTYH_ECS_BC_081	0.034	-78.8	-79.42	0.364919	2.29	0.9062	0.0889547	2	1	mismatch	27	-60	C	G	I	S	S	S	0	46	I	C	G	S	S		1				1	2				C:G	C:G	4	24	8	1	-1	S	2	2
TTYH_ECS_BC_082	0.04	-84.5	-85.26	0.291399	2.08	0.888	0.140885	2	1	mismatch	23	-64	G	C	I	S	S	S	0	47	S	C	G	S	S	A:U	1	1										4	24	8	1	-1	S	2	2
TTYH_ECS_BC_082	0.04	-84.5	-85.26	0.291399	2.08	0.888	0.140885	2	1	mismatch	28	-59	C	U	S	I	I	I	0	47	S	C	G	S	S	A:U	1	1										4	24	8	1	-1	S	2	2
TTYH_ECS_BC_083	0.027	-75.6	-77.02	0.0996806	6.16	0.8745	0.0234482	2	1	mismatch	23	-64	G	C	I	S	S	S	0	45	I	C	G	S	S		2				2	2				C:G	C:G	4	23	8	1	-1	S	1	1
TTYH_ECS_BC_083	0.027	-75.6	-77.02	0.0996806	6.16	0.8745	0.0234482	2	1	mismatch	29	-58	G	C	I	S	S	S	0	45	I	C	G	S	S		2				2	2				C:G	C:G	4	23	8	1	-1	S	1	1
TTYH_ECS_BC_084	0.0405	-75.8	-77.15	0.111478	6.04	0.9158	0.0263498	2	1	mismatch	23	-64	G	C	I	S	S	S	0	44	I	C	G	S	S		4				4	3				C:G	G:U	2	22	8	1	-1	S	22	22
TTYH_ECS_BC_084	0.0405	-75.8	-77.15	0.111478	6.04	0.9158	0.0263498	2	1	mismatch	30	-57	G	C	I	S	S	S	0	44	I	C	G	S	S		4				4	3				C:G	G:U	2	22	8	1	-1	S	22	22
TTYH_ECS_BC_085	0.142	-84.5	-85.07	0.39589	3.2	0.9116	0.193371	2	1	mismatch	23	-64	G	C	I	S	S	S	0	47	I	C	G	S	S	A:C	1				1	1				C:G	C:G	2	25	8	1	-1	S	25	25
TTYH_ECS_BC_085	0.142	-84.5	-85.07	0.39589	3.2	0.9116	0.193371	2	1	mismatch	31	-56	C	U	S	I	I	H	0	47	I	C	G	S	S	A:C	1				1	1				C:G	C:G	2	25	8	1	-1	S	25	25
TTYH_ECS_BC_086	0.2005	-80.7	-81.3	0.377998	3.4	0.9029	0.0919699	2	1	mismatch	23	-64	G	C	I	S	S	S	0	45	I	C	G	S	S	A:C	1				1	1				C:G	C:G	4	23	8	1	-1	S	2	2
TTYH_ECS_BC_086	0.2005	-80.7	-81.3	0.377998	3.4	0.9029	0.0919699	2	1	mismatch	32	-55	U	G	I	S	S	S	0	45	I	C	G	S	S	A:C	1				1	1				C:G	C:G	4	23	8	1	-1	S	2	2
TTYH_ECS_BC_087	0.192	-77.4	-78.41	0.193397	4.2	0.8991	0.0464384	2	1	mismatch	23	-64	G	C	I	S	S	S	0	44	I	C	G	S	S	A:C	1				1	1				C:G	C:G	4	22	8	1	-1	S	2	2
TTYH_ECS_BC_087	0.192	-77.4	-78.41	0.193397	4.2	0.8991	0.0464384	2	1	mismatch	33	-54	G	U	I	S	S	S	0	44	I	C	G	S	S	A:C	1				1	1				C:G	C:G	4	22	8	1	-1	S	2	2
TTYH_ECS_BC_088	0.228	-75.4	-76.4	0.196458	4.61	0.8345	0.0472189	2	1	mismatch	23	-64	G	C	I	S	S	S	0	45	I	C	G	S	S	A:C	1				1	1				C:G	C:G	6	23	8	1	-1	S	2	2
TTYH_ECS_BC_088	0.228	-75.4	-76.4	0.196458	4.61	0.8345	0.0472189	2	1	mismatch	34	-53	C	G	I	S	S	S	0	45	I	C	G	S	S	A:C	1				1	1				C:G	C:G	6	23	8	1	-1	S	2	2
TTYH_ECS_BC_089	0.147	-75.4	-76.28	0.238472	3.86	0.8322	0.0576733	2	1	mismatch	23	-64	G	C	I	S	S	S	0	45	I	C	G	S	S	A:C	1				1	1				C:G	C:G	6	23	8	1	-1	S	2	2
TTYH_ECS_BC_089	0.147	-75.4	-76.28	0.238472	3.86	0.8322	0.0576733	2	1	mismatch	35	-52	C	G	I	S	S	S	0	45	I	C	G	S	S	A:C	1				1	1				C:G	C:G	6	23	8	1	-1	S	2	2
TTYH_ECS_BC_090	0.1955	-75.8	-76.69	0.237287	3.87	0.8298	0.05672	2	1	mismatch	23	-64	G	C	I	S	S	S	0	45	I	C	G	S	S	A:C	1				1	1				C:G	C:G	6	23	8	1	-1	S	2	2
TTYH_ECS_BC_090	0.1955	-75.8	-76.69	0.237287	3.87	0.8298	0.05672	2	1	mismatch	36	-51	C	G	I	S	S	S	0	45	I	C	G	S	S	A:C	1				1	1				C:G	C:G	6	23	8	1	-1	S	2	2
TTYH_ECS_BC_091	0.008	-88.3	-88.73	0.495386	1.09	0.9764	0.122094	2	1	mismatch	24	-63	C	G	I	S	S	S	0	47	B	C	G	S	S		1			1				C:G	G:C			4	24	8	1	-1	S	2	2
TTYH_ECS_BC_091	0.008	-88.3	-88.73	0.495386	1.09	0.9764	0.122094	2	1	mismatch	25	-62	C	G	S	S	I	I	0	47	B	C	G	S	S		1			1				C:G	G:C			4	24	8	1	-1	S	2	2
TTYH_ECS_BC_092	0.01	-83.4	-84.64	0.132856	4.56	0.9831	0.0316518	2	1	mismatch	24	-63	C	G	B	S	S	S	0	47	B	C	G	S	S		2			2				C:G	G:C			4	24	8	1	-1	S	2	2
TTYH_ECS_BC_092	0.01	-83.4	-84.64	0.132856	4.56	0.9831	0.0316518	2	1	mismatch	26	-61	C	G	S	S	B	I	0	47	B	C	G	S	S		2			2				C:G	G:C			4	24	8	1	-1	S	2	2
TTYH_ECS_BC_093	0.056	-83.6	-84.06	0.474661	1.16	0.9941	0.11614	2	1	mismatch	24	-63	C	G	S	S	E	I	0	46	I	C	G	S	S		2				2	2				C:G	C:G	4	24	8	1	-1	S	2	2
TTYH_ECS_BC_093	0.056	-83.6	-84.06	0.474661	1.16	0.9941	0.11614	2	1	mismatch	27	-60	C	G	I	S	S	S	0	46	I	C	G	S	S		2				2	2				C:G	C:G	4	24	8	1	-1	S	2	2
TTYH_ECS_BC_094	0.121	-91.2	-91.62	0.502673	1.04	0.8468	0.248293	2	1	mismatch	24	-63	C	G	S	S	E	I	0	48	S	C	G	S	S	A:U	1	1										4	24	8	1	-1	S	2	2
TTYH_ECS_BC_094	0.121	-91.2	-91.62	0.502673	1.04	0.8468	0.248293	2	1	mismatch	28	-59	C	U	S	I	E	I	0	48	S	C	G	S	S	A:U	1	1										4	24	8	1	-1	S	2	2
TTYH_ECS_BC_095	0.0075	-82.3	-83.09	0.276088	1.91	0.9464	0.0670068	2	1	mismatch	24	-63	C	G	S	S	E	I	0	46	I	C	G	S	S		2				2	2				C:G	C:G	4	23	8	1	-1	S	1	1
TTYH_ECS_BC_095	0.0075	-82.3	-83.09	0.276088	1.91	0.9464	0.0670068	2	1	mismatch	29	-58	G	C	I	S	S	S	0	46	I	C	G	S	S		2				2	2				C:G	C:G	4	23	8	1	-1	S	1	1
TTYH_ECS_BC_096	0.009	-82.2	-83.06	0.247071	2.04	0.9464	0.0596281	2	1	mismatch	24	-63	C	G	S	S	E	I	0	46	I	C	G	S	S	A:C	1				1	1				C:G	C:G	4	23	8	1	-1	S	1	1
TTYH_ECS_BC_096	0.009	-82.2	-83.06	0.247071	2.04	0.9464	0.0596281	2	1	mismatch	30	-57	G	C	I	S	S	S	0	46	I	C	G	S	S	A:C	1				1	1				C:G	C:G	4	23	8	1	-1	S	1	1
TTYH_ECS_BC_097	0.012	-91.2	-91.32	0.823149	0.51	0.8684	0.409365	2	1	mismatch	24	-63	C	G	S	S	E	I	0	48	I	C	G	S	S	A:C	1				1	1				C:G	C:G	2	25	8	1	-1	S	25	25
TTYH_ECS_BC_097	0.012	-91.2	-91.32	0.823149	0.51	0.8684	0.409365	2	1	mismatch	31	-56	C	U	S	I	I	H	0	48	I	C	G	S	S	A:C	1				1	1				C:G	C:G	2	25	8	1	-1	S	25	25
TTYH_ECS_BC_098	0.0315	-87.4	-87.55	0.787052	0.69	0.9774	0.1947	2	1	mismatch	24	-63	C	G	S	S	E	I	0	46	I	C	G	S	S	A:C	1				1	1				C:G	C:G	4	23	8	1	-1	S	2	2
TTYH_ECS_BC_098	0.0315	-87.4	-87.55	0.787052	0.69	0.9774	0.1947	2	1	mismatch	32	-55	U	G	I	S	S	S	0	46	I	C	G	S	S	A:C	1				1	1				C:G	C:G	4	23	8	1	-1	S	2	2
TTYH_ECS_BC_099	0.062	-84.1	-84.66	0.40401	1.46	0.9733	0.0983102	2	1	mismatch	24	-63	C	G	S	S	E	I	0	45	I	C	G	S	S	A:C	1				1	1				C:G	C:G	4	22	8	1	-1	S	2	2
TTYH_ECS_BC_099	0.062	-84.1	-84.66	0.40401	1.46	0.9733	0.0983102	2	1	mismatch	33	-54	G	U	I	S	S	S	0	45	I	C	G	S	S	A:C	1				1	1				C:G	C:G	4	22	8	1	-1	S	2	2
TTYH_ECS_BC_100	0.069	-82.1	-82.65	0.409751	1.88	0.8908	0.0999624	2	1	mismatch	24	-63	C	G	S	S	E	I	0	46	I	C	G	S	S	A:C	1				1	1				C:G	C:G	6	23	8	1	-1	S	2	2
TTYH_ECS_BC_100	0.069	-82.1	-82.65	0.409751	1.88	0.8908	0.0999624	2	1	mismatch	34	-53	C	G	I	S	S	S	0	46	I	C	G	S	S	A:C	1				1	1				C:G	C:G	6	23	8	1	-1	S	2	2
TTYH_ECS_BC_101	0.035	-82.1	-82.53	0.496694	1.15	0.8883	0.122094	2	1	mismatch	24	-63	C	G	S	S	E	I	0	46	I	C	G	S	S	A:C	1				1	1				C:G	C:G	6	23	8	1	-1	S	2	2
TTYH_ECS_BC_101	0.035	-82.1	-82.53	0.496694	1.15	0.8883	0.122094	2	1	mismatch	35	-52	C	G	I	S	S	S	0	46	I	C	G	S	S	A:C	1				1	1				C:G	C:G	6	23	8	1	-1	S	2	2
TTYH_ECS_BC_102	0.056	-82.5	-82.93	0.494223	1.16	0.8857	0.122094	2	1	mismatch	24	-63	C	G	S	S	E	I	0	46	I	C	G	S	S	A:C	1				1	1				C:G	C:G	6	23	8	1	-1	S	2	2
TTYH_ECS_BC_102	0.056	-82.5	-82.93	0.494223	1.16	0.8857	0.122094	2	1	mismatch	36	-51	C	G	I	S	S	S	0	46	I	C	G	S	S	A:C	1				1	1				C:G	C:G	6	23	8	1	-1	S	2	2
TTYH_ECS_BC_103	0.0045	-87.5	-87.93	0.494099	1.12	0.9708	0.122094	2	1	mismatch	25	-62	C	G	S	S	E	I	0	47	B	C	G	S	S		1			1				C:G	G:C			4	24	8	1	-1	S	2	2
TTYH_ECS_BC_103	0.0045	-87.5	-87.93	0.494099	1.12	0.9708	0.122094	2	1	mismatch	26	-61	C	G	I	S	S	S	0	47	B	C	G	S	S		1			1				C:G	G:C			4	24	8	1	-1	S	2	2
TTYH_ECS_BC_104	0.0205	-87.5	-87.94	0.489231	1.12	0.9385	0.120076	2	1	mismatch	25	-62	C	G	S	S	E	I	0	47	B	C	G	S	S		1			1				C:G	G:C			4	24	8	1	-1	S	2	2
TTYH_ECS_BC_104	0.0205	-87.5	-87.94	0.489231	1.12	0.9385	0.120076	2	1	mismatch	27	-60	C	G	I	S	S	S	0	47	B	C	G	S	S		1			1				C:G	G:C			4	24	8	1	-1	S	2	2
TTYH_ECS_BC_105	0.0185	-90.4	-91.57	0.150842	3.2	0.8866	0.071137	2	1	mismatch	25	-62	C	G	S	S	E	I	0	48	S	C	G	S	B	A:U	1	1										4	24	8	1	-1	S	2	2
TTYH_ECS_BC_105	0.0185	-90.4	-91.57	0.150842	3.2	0.8866	0.071137	2	1	mismatch	28	-59	C	U	S	I	E	I	0	48	S	C	G	S	B	A:U	1	1										4	24	8	1	-1	S	2	2
TTYH_ECS_BC_106	0.0125	-87.8	-88.99	0.14508	2.02	0.7556	0.0344024	2	1	mismatch	25	-62	C	G	S	S	E	I	0	46	I	C	G	S	S		4				4	3				C:G	G:U	2	22	8	1	-1	S	22	22
TTYH_ECS_BC_106	0.0125	-87.8	-88.99	0.14508	2.02	0.7556	0.0344024	2	1	mismatch	29	-58	G	C	I	S	S	S	0	46	I	C	G	S	S		4				4	3				C:G	G:U	2	22	8	1	-1	S	22	22
TTYH_ECS_BC_107	0.0165	-88.8	-89.45	0.348986	1.21	0.7556	0.0846164	2	1	mismatch	25	-62	C	G	S	S	E	I	0	46	I	C	G	S	S		4				4	3				C:G	G:U	2	22	8	1	-1	S	22	22
TTYH_ECS_BC_107	0.0165	-88.8	-89.45	0.348986	1.21	0.7556	0.0846164	2	1	mismatch	30	-57	G	C	I	S	S	S	0	46	I	C	G	S	S		4				4	3				C:G	G:U	2	22	8	1	-1	S	22	22
TTYH_ECS_BC_108		-96.6	-96.72	0.828105	0.41	0.7546		2	1	mismatch	25	-62	C	G	S	S	E	H	0	49	B	C	G	S	S		1			1				C:G	G:C			2	25	8	1	-1	S	25	25
TTYH_ECS_BC_108		-96.6	-96.72	0.828105	0.41	0.7546		2	1	mismatch	31	-56	C	U	S	I	E	H	0	49	B	C	G	S	S		1			1				C:G	G:C			2	25	8	1	-1	S	25	25
TTYH_ECS_BC_109		-92.8	-92.95	0.785669	0.63	0.8779		2	1	mismatch	25	-62	C	G	S	S	E	I	0	47	B	C	G	S	S		1			1				C:G	G:C			4	23	8	1	-1	S	2	2
TTYH_ECS_BC_109		-92.8	-92.95	0.785669	0.63	0.8779		2	1	mismatch	32	-55	U	G	I	S	S	S	0	47	B	C	G	S	S		1			1				C:G	G:C			4	23	8	1	-1	S	2	2
TTYH_ECS_BC_110		-89.5	-90.07	0.395939	1.47	0.8733		2	1	mismatch	25	-62	C	G	S	S	E	I	0	46	B	C	G	S	S		1			1				C:G	G:C			4	22	8	1	-1	S	2	2
TTYH_ECS_BC_110		-89.5	-90.07	0.395939	1.47	0.8733		2	1	mismatch	33	-54	G	U	I	S	S	S	0	46	B	C	G	S	S		1			1				C:G	G:C			4	22	8	1	-1	S	2	2
TTYH_ECS_BC_111	0.09	-87.5	-88.06	0.405039	1.9	0.9635	0.0983102	2	1	mismatch	25	-62	C	G	S	S	E	I	0	47	B	C	G	S	S		1			1				C:G	G:C			6	23	8	1	-1	S	2	2
TTYH_ECS_BC_111	0.09	-87.5	-88.06	0.405039	1.9	0.9635	0.0983102	2	1	mismatch	34	-53	C	G	I	S	S	S	0	47	B	C	G	S	S		1			1				C:G	G:C			6	23	8	1	-1	S	2	2
TTYH_ECS_BC_112	0.0475	-87.5	-87.93	0.49502	1.1	0.9409	0.122094	2	1	mismatch	25	-62	C	G	S	S	E	I	0	47	B	C	G	S	S		1			1				C:G	G:C			6	23	8	1	-1	S	2	2
TTYH_ECS_BC_112	0.0475	-87.5	-87.93	0.49502	1.1	0.9409	0.122094	2	1	mismatch	35	-52	C	G	I	S	S	S	0	47	B	C	G	S	S		1			1				C:G	G:C			6	23	8	1	-1	S	2	2
TTYH_ECS_BC_113	0.0365	-87.9	-88.34	0.492566	1.1	0.9247	0.120076	2	1	mismatch	25	-62	C	G	S	S	E	I	0	47	B	C	G	S	S		1			1				C:G	G:C			6	23	8	1	-1	S	2	2
TTYH_ECS_BC_113	0.0365	-87.9	-88.34	0.492566	1.1	0.9247	0.120076	2	1	mismatch	36	-51	C	G	I	S	S	S	0	47	B	C	G	S	S		1			1				C:G	G:C			6	23	8	1	-1	S	2	2
TTYH_ECS_BC_114	0.0085	-79.4	-80.47	0.175778	3.87	0.945	0.0420192	2	1	mismatch	26	-61	C	G	I	S	S	S	0	45	I	C	G	S	S		3				3	3				C:G	C:G	4	24	8	1	-1	S	2	2
TTYH_ECS_BC_114	0.0085	-79.4	-80.47	0.175778	3.87	0.945	0.0420192	2	1	mismatch	27	-60	C	G	I	S	S	S	0	45	I	C	G	S	S		3				3	3				C:G	C:G	4	24	8	1	-1	S	2	2
TTYH_ECS_BC_115	0.036	-86.8	-87.23	0.501731	1.07	0.9166	0.244189	2	1	mismatch	26	-61	C	G	I	S	S	S	0	47	S	C	G	S	S	A:U	1	1										4	24	8	1	-1	S	2	2
TTYH_ECS_BC_115	0.036	-86.8	-87.23	0.501731	1.07	0.9166	0.244189	2	1	mismatch	28	-59	C	U	S	I	I	I	0	47	S	C	G	S	S	A:U	1	1										4	24	8	1	-1	S	2	2
TTYH_ECS_BC_116	0.004	-84.5	-85.62	0.161887	2.36	0.8728	0.0386596	2	1	mismatch	26	-61	C	G	S	S	B	I	0	46	I	C	G	S	S		4				4	2				C:G	G:U	2	22	8	1	-1	S	22	22
TTYH_ECS_BC_116	0.004	-84.5	-85.62	0.161887	2.36	0.8728	0.0386596	2	1	mismatch	29	-58	G	C	S	S	B	I	0	46	I	C	G	S	S		4				4	2				C:G	G:U	2	22	8	1	-1	S	22	22
TTYH_ECS_BC_117	0.0035	-81	-82.19	0.144888	4.14	0.8843	0.0344024	2	1	mismatch	26	-61	C	G	S	S	B	I	0	44	I	C	G	S	S		6				6	4				C:G	U:G	2	21	8	1	-1	S	21	21
TTYH_ECS_BC_117	0.0035	-81	-82.19	0.144888	4.14	0.8843	0.0344024	2	1	mismatch	30	-57	G	C	I	S	S	S	0	44	I	C	G	S	S		6				6	4				C:G	U:G	2	21	8	1	-1	S	21	21
TTYH_ECS_BC_118	0.0565	-88.1	-88.84	0.301012	3.37	0.8872	0.14566	2	1	mismatch	26	-61	C	G	S	S	B	H	0	48	B	C	G	S	S		2			2				C:G	G:C			2	25	8	1	-1	S	25	25
TTYH_ECS_BC_118	0.0565	-88.1	-88.84	0.301012	3.37	0.8872	0.14566	2	1	mismatch	31	-56	C	U	S	I	B	H	0	48	B	C	G	S	S		2			2				C:G	G:C			2	25	8	1	-1	S	25	25
TTYH_ECS_BC_119	0.0465	-84.3	-85.08	0.281375	3.63	0.9943	0.0681329	2	1	mismatch	26	-61	C	G	S	S	B	I	0	46	B	C	G	S	S		2			2				C:G	G:C			4	23	8	1	-1	S	2	2
TTYH_ECS_BC_119	0.0465	-84.3	-85.08	0.281375	3.63	0.9943	0.0681329	2	1	mismatch	32	-55	U	G	I	S	S	S	0	46	B	C	G	S	S		2			2				C:G	G:C			4	23	8	1	-1	S	2	2
TTYH_ECS_BC_120	0.088	-81	-82.22	0.137568	4.54	0.9902	0.0327246	2	1	mismatch	26	-61	C	G	S	S	B	I	0	45	B	C	G	S	S		2			2				C:G	G:C			4	22	8	1	-1	S	2	2
TTYH_ECS_BC_120	0.088	-81	-82.22	0.137568	4.54	0.9902	0.0327246	2	1	mismatch	33	-54	G	U	I	S	S	S	0	45	B	C	G	S	S		2			2				C:G	G:C			4	22	8	1	-1	S	2	2
TTYH_ECS_BC_121	0.0265	-79.7	-80.66	0.211195	6.62	0.956	0.0504741	2	1	mismatch	26	-61	C	G	S	S	B	B	0	46	S	C	G	S	S	A:U	1	1										4	21	8	1	-1	S	2	2
TTYH_ECS_BC_121	0.0265	-79.7	-80.66	0.211195	6.62	0.956	0.0504741	2	1	mismatch	34	-53	C	G	S	S	B	H	0	46	S	C	G	S	S	A:U	1	1										4	21	8	1	-1	S	2	2
TTYH_ECS_BC_122	0.066	-79	-80.07	0.176945	4.11	0.9037	0.0420192	2	1	mismatch	26	-61	C	G	S	S	B	I	0	46	B	C	G	S	S		2			2				C:G	G:C			6	23	8	1	-1	S	2	2
TTYH_ECS_BC_122	0.066	-79	-80.07	0.176945	4.11	0.9037	0.0420192	2	1	mismatch	35	-52	C	G	I	S	S	S	0	46	B	C	G	S	S		2			2				C:G	G:C			6	23	8	1	-1	S	2	2
TTYH_ECS_BC_123	0.093	-79.4	-80.47	0.176093	4.12	0.9011	0.0420192	2	1	mismatch	26	-61	C	G	S	S	B	I	0	46	B	C	G	S	S		2			2				C:G	G:C			6	23	8	1	-1	S	2	2
TTYH_ECS_BC_123	0.093	-79.4	-80.47	0.176093	4.12	0.9011	0.0420192	2	1	mismatch	36	-51	C	G	I	S	S	S	0	46	B	C	G	S	S		2			2				C:G	G:C			6	23	8	1	-1	S	2	2
TTYH_ECS_BC_124	0.0375	-87.2	-87.62	0.503104	1.05	0.96	0.248293	2	1	mismatch	27	-60	C	G	I	S	S	S	0	47	S	C	G	S	I	A:U	1	1										4	24	8	1	-1	S	2	2
TTYH_ECS_BC_124	0.0375	-87.2	-87.62	0.503104	1.05	0.96	0.248293	2	1	mismatch	28	-59	C	U	S	I	I	I	0	47	S	C	G	S	I	A:U	1	1										4	24	8	1	-1	S	2	2
TTYH_ECS_BC_125	0.0105	-80.6	-81.35	0.298512	5.67	0.9652	0.0716262	2	1	mismatch	27	-60	C	G	S	S	B	B	0	46	S	C	G	S	S	A:U	1	1										4	21	8	1	-1	S	1	1
TTYH_ECS_BC_125	0.0105	-80.6	-81.35	0.298512	5.67	0.9652	0.0716262	2	1	mismatch	29	-58	G	C	S	S	B	B	0	46	S	C	G	S	S	A:U	1	1										4	21	8	1	-1	S	1	1
TTYH_ECS_BC_126	0.008	-80.6	-81.34	0.302289	6.53	0.9319	0.07283	2	1	mismatch	27	-60	C	G	S	S	B	B	0	46	S	C	G	S	S	A:U	1	1										4	21	8	1	-1	S	1	1
TTYH_ECS_BC_126	0.008	-80.6	-81.34	0.302289	6.53	0.9319	0.07283	2	1	mismatch	30	-57	G	C	S	S	B	H	0	46	S	C	G	S	S	A:U	1	1										4	21	8	1	-1	S	1	1
TTYH_ECS_BC_127	0.184	-88.3	-88.47	0.754223	1.02	0.8835	0.376634	2	1	mismatch	27	-60	C	G	I	S	S	S	0	47	I	C	G	S	S		2				2	2				C:G	C:G	2	25	8	1	-1	S	25	25
TTYH_ECS_BC_127	0.184	-88.3	-88.47	0.754223	1.02	0.8835	0.376634	2	1	mismatch	31	-56	C	U	S	I	I	H	0	47	I	C	G	S	S		2				2	2				C:G	C:G	2	25	8	1	-1	S	25	25
TTYH_ECS_BC_128	0.166	-84.5	-84.7	0.720239	1.21	0.971	0.179133	2	1	mismatch	27	-60	C	G	I	S	S	S	0	45	I	C	G	S	S		2				2	2				C:G	C:G	4	23	8	1	-1	S	2	2
TTYH_ECS_BC_128	0.166	-84.5	-84.7	0.720239	1.21	0.971	0.179133	2	1	mismatch	32	-55	U	G	I	S	S	S	0	45	I	C	G	S	S		2				2	2				C:G	C:G	4	23	8	1	-1	S	2	2
TTYH_ECS_BC_129	0.208	-81.2	-81.81	0.368921	1.98	0.9669	0.0904497	2	1	mismatch	27	-60	C	G	I	S	S	S	0	44	I	C	G	S	S		2				2	2				C:G	C:G	4	22	8	1	-1	S	2	2
TTYH_ECS_BC_129	0.208	-81.2	-81.81	0.368921	1.98	0.9669	0.0904497	2	1	mismatch	33	-54	G	U	I	S	S	S	0	44	I	C	G	S	S		2				2	2				C:G	C:G	4	22	8	1	-1	S	2	2
TTYH_ECS_BC_130	0.2115	-79.2	-79.81	0.369301	2.65	0.8879	0.0904497	2	1	mismatch	27	-60	C	G	I	S	S	S	0	45	I	C	G	S	S		2				2	2				C:G	C:G	6	23	8	1	-1	S	2	2
TTYH_ECS_BC_130	0.2115	-79.2	-79.81	0.369301	2.65	0.8879	0.0904497	2	1	mismatch	34	-53	C	G	I	S	S	S	0	45	I	C	G	S	S		2				2	2				C:G	C:G	6	23	8	1	-1	S	2	2
TTYH_ECS_BC_131	0.1805	-79.2	-79.69	0.454448	1.67	0.8824	0.110476	2	1	mismatch	27	-60	C	G	I	S	S	S	0	45	I	C	G	S	S		2				2	2				C:G	C:G	6	23	8	1	-1	S	2	2
TTYH_ECS_BC_131	0.1805	-79.2	-79.69	0.454448	1.67	0.8824	0.110476	2	1	mismatch	35	-52	C	G	I	S	S	S	0	45	I	C	G	S	S		2				2	2				C:G	C:G	6	23	8	1	-1	S	2	2
TTYH_ECS_BC_132	0.175	-79.6	-80.09	0.452201	1.68	0.8798	0.110476	2	1	mismatch	27	-60	C	G	I	S	S	S	0	45	I	C	G	S	S		2				2	2				C:G	C:G	6	23	8	1	-1	S	2	2
TTYH_ECS_BC_132	0.175	-79.6	-80.09	0.452201	1.68	0.8798	0.110476	2	1	mismatch	36	-51	C	G	I	S	S	S	0	45	I	C	G	S	S		2				2	2				C:G	C:G	6	23	8	1	-1	S	2	2
TTYH_ECS_BC_133	0.051	-84.6	-85.19	0.381347	1.51	0.9523	0.187031	2	1	mismatch	28	-59	C	U	S	I	E	I	0	47	S	C	G	I	S	A:U	1	1										5	23	8	1	-1	I	1				1	0
TTYH_ECS_BC_133	0.051	-84.6	-85.19	0.381347	1.51	0.9523	0.187031	2	1	mismatch	29	-58	G	C	I	S	S	S	0	47	S	C	G	I	S	A:U	1	1										5	23	8	1	-1	I	1				1	0
TTYH_ECS_BC_134	0.0305	-86.9	-87.37	0.469571	0.95	0.8627	0.22844	2	1	mismatch	28	-59	C	U	S	I	E	I	0	47	S	C	G	S	S	A:U	1	1										4	23	8	1	-1	S	1	1
TTYH_ECS_BC_134	0.0305	-86.9	-87.37	0.469571	0.95	0.8627	0.22844	2	1	mismatch	30	-57	G	C	I	S	S	S	0	47	S	C	G	S	S	A:U	1	1										4	23	8	1	-1	S	1	1
TTYH_ECS_BC_135	0.3285	-95.9	-96.01	0.834741	0.39	0.7568	0.832491	2	1	mismatch	28	-59	C	U	S	I	E	H	0	49	S	C	G	S	S	A:U	1	1										2	25	8	1	-1	S	25	25
TTYH_ECS_BC_135	0.3285	-95.9	-96.01	0.834741	0.39	0.7568	0.832491	2	1	mismatch	31	-56	C	U	S	I	E	H	0	49	S	C	G	S	S	A:U	1	1										2	25	8	1	-1	S	25	25
TTYH_ECS_BC_136	0.0975	-92.1	-92.24	0.798925	0.57	0.8508	0.395945	2	1	mismatch	28	-59	C	U	S	I	E	I	0	47	S	C	G	S	S	A:U	1	1										4	23	8	1	-1	S	2	2
TTYH_ECS_BC_136	0.0975	-92.1	-92.24	0.798925	0.57	0.8508	0.395945	2	1	mismatch	32	-55	U	G	I	S	S	S	0	47	S	C	G	S	S	A:U	1	1										4	23	8	1	-1	S	2	2
TTYH_ECS_BC_137	0.0875	-88.8	-89.35	0.410945	1.33	0.8462	0.199925	2	1	mismatch	28	-59	C	U	S	I	E	I	0	46	S	C	G	S	S	A:U	1	1										4	22	8	1	-1	S	2	2
TTYH_ECS_BC_137	0.0875	-88.8	-89.35	0.410945	1.33	0.8462	0.199925	2	1	mismatch	33	-54	G	U	I	S	S	S	0	46	S	C	G	S	S	A:U	1	1										4	22	8	1	-1	S	2	2
TTYH_ECS_BC_138	0.122	-86.8	-87.34	0.416294	1.75	0.9593	0.203285	2	1	mismatch	28	-59	C	U	S	I	E	I	0	47	S	C	G	S	S	A:U	1	1										6	23	8	1	-1	S	2	2
TTYH_ECS_BC_138	0.122	-86.8	-87.34	0.416294	1.75	0.9593	0.203285	2	1	mismatch	34	-53	C	G	I	S	S	S	0	47	S	C	G	S	S	A:U	1	1										6	23	8	1	-1	S	2	2
TTYH_ECS_BC_139	0.0855	-86.8	-87.22	0.504268	1.03	0.9366	0.248293	2	1	mismatch	28	-59	C	U	S	I	E	I	0	47	S	C	G	S	S	A:U	1	1										6	23	8	1	-1	S	2	2
TTYH_ECS_BC_139	0.0855	-86.8	-87.22	0.504268	1.03	0.9366	0.248293	2	1	mismatch	35	-52	C	G	I	S	S	S	0	47	S	C	G	S	S	A:U	1	1										6	23	8	1	-1	S	2	2
TTYH_ECS_BC_140	0.091	-87.2	-87.63	0.501752	1.04	0.9205	0.244189	2	1	mismatch	28	-59	C	U	S	I	E	I	0	47	S	C	G	S	S	A:U	1	1										6	23	8	1	-1	S	2	2
TTYH_ECS_BC_140	0.091	-87.2	-87.63	0.501752	1.04	0.9205	0.244189	2	1	mismatch	36	-51	C	G	I	S	S	S	0	47	S	C	G	S	S	A:U	1	1										6	23	8	1	-1	S	2	2
TTYH_ECS_BC_141	0.0135	-82	-82.79	0.279037	3.95	0.8843	0.0670068	2	1	mismatch	29	-58	G	C	I	S	S	S	0	44	I	C	G	S	S		5				5	5				C:G	U:G	2	21	8	1	-1	S	21	21
TTYH_ECS_BC_141	0.0135	-82	-82.79	0.279037	3.95	0.8843	0.0670068	2	1	mismatch	30	-57	G	C	I	S	S	S	0	44	I	C	G	S	S		5				5	5				C:G	U:G	2	21	8	1	-1	S	21	21
TTYH_ECS_BC_142	0.053	-87	-87.25	0.663432	2.37	0.8858	0.32962	2	1	mismatch	29	-58	G	C	I	S	S	S	0	47	I	C	G	S	S		2				2	2				C:G	C:G	2	24	8	1	-1	S	24	24
TTYH_ECS_BC_142	0.053	-87	-87.25	0.663432	2.37	0.8858	0.32962	2	1	mismatch	31	-56	C	U	S	I	I	H	0	47	I	C	G	S	S		2				2	2				C:G	C:G	2	24	8	1	-1	S	24	24
TTYH_ECS_BC_143	0.0205	-83.2	-83.92	0.309848	3.99	0.9576	0.0752986	2	1	mismatch	29	-58	G	C	I	S	S	S	0	45	I	C	G	S	S		2				2	2				C:G	C:G	4	22	8	1	-1	S	1	1
TTYH_ECS_BC_143	0.0205	-83.2	-83.92	0.309848	3.99	0.9576	0.0752986	2	1	mismatch	32	-55	U	G	I	S	S	S	0	45	I	C	G	S	S		2				2	2				C:G	C:G	4	22	8	1	-1	S	1	1
TTYH_ECS_BC_144	0.0285	-80.6	-81.52	0.223948	5.14	0.8811	0.0539538	2	1	mismatch	29	-58	G	C	I	S	S	S	0	43	I	C	G	S	S		6				6	6				C:G	G:C	2	20	8	1	-1	S	20	20
TTYH_ECS_BC_144	0.0285	-80.6	-81.52	0.223948	5.14	0.8811	0.0539538	2	1	mismatch	33	-54	G	U	I	S	S	S	0	43	I	C	G	S	S		6				6	6				C:G	G:C	2	20	8	1	-1	S	20	20
TTYH_ECS_BC_145	0.046	-77.9	-79.41	0.085705	7.84	0.9061	0.0201821	2	1	mismatch	29	-58	G	C	I	S	S	S	0	45	I	C	G	S	S		2				2	2				C:G	C:G	6	22	8	1	-1	S	1	1
TTYH_ECS_BC_145	0.046	-77.9	-79.41	0.085705	7.84	0.9061	0.0201821	2	1	mismatch	34	-53	C	G	I	S	S	S	0	45	I	C	G	S	S		2				2	2				C:G	C:G	6	22	8	1	-1	S	1	1
TTYH_ECS_BC_146	0.042	-77.9	-78.96	0.179612	4.72	0.8854	0.0427254	2	1	mismatch	29	-58	G	C	I	S	S	S	0	45	I	C	G	S	S		2				2	2				C:G	C:G	6	22	8	1	-1	S	1	1
TTYH_ECS_BC_146	0.042	-77.9	-78.96	0.179612	4.72	0.8854	0.0427254	2	1	mismatch	35	-52	C	G	I	S	S	S	0	45	I	C	G	S	S		2				2	2				C:G	C:G	6	22	8	1	-1	S	1	1
TTYH_ECS_BC_147	0.048	-78.3	-79.36	0.179345	4.69	0.8707	0.0427254	2	1	mismatch	29	-58	G	C	I	S	S	S	0	45	I	C	G	S	S		2				2	2				C:G	C:G	6	22	8	1	-1	S	1	1
TTYH_ECS_BC_147	0.048	-78.3	-79.36	0.179345	4.69	0.8707	0.0427254	2	1	mismatch	36	-51	C	G	I	S	S	S	0	45	I	C	G	S	S		2				2	2				C:G	C:G	6	22	8	1	-1	S	1	1
TTYH_ECS_BC_148	0.2645	-84.5	-85.07	0.399801	3.95	0.9644	0.193371	2	1	mismatch	30	-57	G	C	I	S	S	S	0	47	I	C	G	S	S	A:C	1				1	1				C:G	C:G	4	24	8	1	-1	S	1	1
TTYH_ECS_BC_148	0.2645	-84.5	-85.07	0.399801	3.95	0.9644	0.193371	2	1	mismatch	31	-56	C	U	S	I	I	H	0	47	I	C	G	S	S	A:C	1				1	1				C:G	C:G	4	24	8	1	-1	S	1	1
TTYH_ECS_BC_149	0.0405	-83.5	-84.06	0.404315	3.88	0.8809	0.0983102	2	1	mismatch	30	-57	G	C	I	S	S	S	0	44	I	C	G	S	S		5				5	4				C:G	U:G	2	21	8	1	-1	S	21	21
TTYH_ECS_BC_149	0.0405	-83.5	-84.06	0.404315	3.88	0.8809	0.0983102	2	1	mismatch	32	-55	U	G	I	S	S	S	0	44	I	C	G	S	S		5				5	4				C:G	U:G	2	21	8	1	-1	S	21	21
TTYH_ECS_BC_150	0.0655	-81.1	-81.76	0.342605	4.23	0.8776	0.0832178	2	1	mismatch	30	-57	G	C	I	S	S	S	0	43	I	C	G	S	S		6				6	5				C:G	G:C	2	20	8	1	-1	S	20	20
TTYH_ECS_BC_150	0.0655	-81.1	-81.76	0.342605	4.23	0.8776	0.0832178	2	1	mismatch	33	-54	G	U	I	S	S	S	0	43	I	C	G	S	S		6				6	5				C:G	G:C	2	20	8	1	-1	S	20	20
TTYH_ECS_BC_151	0.0385	-78.1	-79.61	0.0856552	7.19	0.9837	0.0201821	2	1	mismatch	30	-57	G	C	I	S	S	S	0	44	I	C	G	S	S		4				4	3				C:G	G:U	4	21	8	1	-1	S	2	2
TTYH_ECS_BC_151	0.0385	-78.1	-79.61	0.0856552	7.19	0.9837	0.0201821	2	1	mismatch	34	-53	C	G	I	S	S	S	0	44	I	C	G	S	S		4				4	3				C:G	G:U	4	21	8	1	-1	S	2	2
TTYH_ECS_BC_152	0.0675	-78.1	-79.14	0.186424	4.59	0.9611	0.0441736	2	1	mismatch	30	-57	G	C	I	S	S	S	0	44	I	C	G	S	S		4				4	3				C:G	G:U	4	21	8	1	-1	S	3	3
TTYH_ECS_BC_152	0.0675	-78.1	-79.14	0.186424	4.59	0.9611	0.0441736	2	1	mismatch	35	-52	C	G	I	S	S	S	0	44	I	C	G	S	S		4				4	3				C:G	G:U	4	21	8	1	-1	S	3	3
TTYH_ECS_BC_153	0.062	-78.5	-79.53	0.187588	4.48	0.9449	0.044916	2	1	mismatch	30	-57	G	C	I	S	S	S	0	44	I	C	G	S	S		4				4	3				C:G	G:U	4	21	8	1	-1	S	4	4
TTYH_ECS_BC_153	0.062	-78.5	-79.53	0.187588	4.48	0.9449	0.044916	2	1	mismatch	36	-51	C	G	I	S	S	S	0	44	I	C	G	S	S		4				4	3				C:G	G:U	4	21	8	1	-1	S	4	4
TTYH_ECS_BC_154	0.2535	-90.9	-91.14	0.678938	2.23	0.9776	0.33516	2	1	mismatch	31	-56	C	U	S	I	I	I	0	47	I	C	G	S	S	A:C	1				1	1				C:G	C:G	4	24	8	1	-1	S	3	3
TTYH_ECS_BC_154	0.2535	-90.9	-91.14	0.678938	2.23	0.9776	0.33516	2	1	mismatch	32	-55	U	G	I	S	S	S	0	47	I	C	G	S	S	A:C	1				1	1				C:G	C:G	4	24	8	1	-1	S	3	3
TTYH_ECS_BC_155	0.202	-88.3	-88.61	0.60812	2.42	0.9619	0.298253	2	1	mismatch	31	-56	C	U	S	I	I	I	0	47	I	C	G	S	S	A:C	1				1	1				C:G	C:G	4	24	8	1	-1	S	4	4
TTYH_ECS_BC_155	0.202	-88.3	-88.61	0.60812	2.42	0.9619	0.298253	2	1	mismatch	33	-54	G	U	I	S	S	S	0	47	I	C	G	S	S	A:C	1				1	1				C:G	C:G	4	24	8	1	-1	S	4	4
TTYH_ECS_BC_156	0.263	-86.8	-87.09	0.629351	2.37	0.9498	0.308362	2	1	mismatch	31	-56	C	U	S	I	I	I	0	47	I	C	G	S	S	A:C	1				1	1				C:G	C:G	4	24	8	1	-1	S	5	5
TTYH_ECS_BC_156	0.263	-86.8	-87.09	0.629351	2.37	0.9498	0.308362	2	1	mismatch	34	-53	C	G	I	S	S	S	0	47	I	C	G	S	S	A:C	1				1	1				C:G	C:G	4	24	8	1	-1	S	5	5
TTYH_ECS_BC_157	0.169	-86.8	-87.04	0.673618	2.25	0.94	0.33516	2	1	mismatch	31	-56	C	U	S	I	I	I	0	47	I	C	G	S	S	A:C	1				1	1				C:G	C:G	4	24	8	1	-1	S	6	6
TTYH_ECS_BC_157	0.169	-86.8	-87.04	0.673618	2.25	0.94	0.33516	2	1	mismatch	35	-52	C	G	I	S	S	S	0	47	I	C	G	S	S	A:C	1				1	1				C:G	C:G	4	24	8	1	-1	S	6	6
TTYH_ECS_BC_158	0.1705	-87.2	-87.45	0.669796	2.26	0.9316	0.32962	2	1	mismatch	31	-56	C	U	S	I	I	I	0	47	I	C	G	S	S	A:C	1				1	1				C:G	C:G	4	24	8	1	-1	S	7	7
TTYH_ECS_BC_158	0.1705	-87.2	-87.45	0.669796	2.26	0.9316	0.32962	2	1	mismatch	36	-51	C	G	I	S	S	S	0	47	I	C	G	S	S	A:C	1				1	1				C:G	C:G	4	24	8	1	-1	S	7	7
TTYH_ECS_BC_159	0.2415	-85.2	-85.57	0.545765	2.83	0.9054	0.134935	2	1	mismatch	32	-55	U	G	S	S	I	B	0	47	I	C	G	S	S	A:C	1				1	1				C:G	C:G	6	24	8	1	-1	S	2	2
TTYH_ECS_BC_159	0.2415	-85.2	-85.57	0.545765	2.83	0.9054	0.134935	2	1	mismatch	33	-54	G	U	B	S	S	S	0	47	I	C	G	S	S	A:C	1				1	1				C:G	C:G	6	24	8	1	-1	S	2	2
TTYH_ECS_BC_160	0.289	-83	-83.31	0.600774	2.69	0.9061	0.149126	2	1	mismatch	32	-55	U	G	I	S	S	S	0	45	I	C	G	S	S	A:C	1				1	1				C:G	C:G	6	22	8	1	-1	S	2	2
TTYH_ECS_BC_160	0.289	-83	-83.31	0.600774	2.69	0.9061	0.149126	2	1	mismatch	34	-53	C	G	I	S	S	S	0	45	I	C	G	S	S	A:C	1				1	1				C:G	C:G	6	22	8	1	-1	S	2	2
TTYH_ECS_BC_161	0.312	-83	-83.29	0.626068	2.69	0.9037	0.154181	2	1	mismatch	32	-55	U	G	I	S	S	S	0	45	I	C	G	S	S	A:C	1				1	1				C:G	C:G	6	22	8	1	-1	S	2	2
TTYH_ECS_BC_161	0.312	-83	-83.29	0.626068	2.69	0.9037	0.154181	2	1	mismatch	35	-52	C	G	I	S	S	S	0	45	I	C	G	S	S	A:C	1				1	1				C:G	C:G	6	22	8	1	-1	S	2	2
TTYH_ECS_BC_162	0.297	-83.4	-83.69	0.627803	2.72	0.9011	0.154181	2	1	mismatch	32	-55	U	G	I	S	S	S	0	45	I	C	G	S	S	A:C	1				1	1				C:G	C:G	6	22	8	1	-1	S	2	2
TTYH_ECS_BC_162	0.297	-83.4	-83.69	0.627803	2.72	0.9011	0.154181	2	1	mismatch	36	-51	C	G	I	S	S	S	0	45	I	C	G	S	S	A:C	1				1	1				C:G	C:G	6	22	8	1	-1	S	2	2
TTYH_ECS_BC_163	0.259	-80.9	-81.79	0.234328	5.47	0.9866	0.05672	2	1	mismatch	33	-54	G	U	I	S	S	S	0	44	I	C	G	S	S	A:C	1				1	1				C:G	C:G	4	21	8	1	-1	S	2	2
TTYH_ECS_BC_163	0.259	-80.9	-81.79	0.234328	5.47	0.9866	0.05672	2	1	mismatch	34	-53	C	G	I	S	S	S	0	44	I	C	G	S	S	A:C	1				1	1				C:G	C:G	4	21	8	1	-1	S	2	2
TTYH_ECS_BC_164	0.3725	-79.7	-80.46	0.293279	3.76	0.9037	0.0704423	2	1	mismatch	33	-54	G	U	I	S	S	S	0	44	I	C	G	S	S	A:C	1				1	1				C:G	C:G	6	21	8	1	-1	S	2	2
TTYH_ECS_BC_164	0.3725	-79.7	-80.46	0.293279	3.76	0.9037	0.0704423	2	1	mismatch	35	-52	C	G	I	S	S	S	0	44	I	C	G	S	S	A:C	1				1	1				C:G	C:G	6	21	8	1	-1	S	2	2
TTYH_ECS_BC_165	0.312	-80.1	-80.83	0.308339	3.84	0.9011	0.074054	2	1	mismatch	33	-54	G	U	I	S	S	S	0	44	I	C	G	S	S	A:C	1				1	1				C:G	C:G	6	21	8	1	-1	S	2	2
TTYH_ECS_BC_165	0.312	-80.1	-80.83	0.308339	3.84	0.9011	0.074054	2	1	mismatch	36	-51	C	G	I	S	S	S	0	44	I	C	G	S	S	A:C	1				1	1				C:G	C:G	6	21	8	1	-1	S	2	2
TTYH_ECS_BC_166	0.276	-77.4	-78.2	0.274137	3.49	0.9006	0.0658993	2	1	mismatch	34	-53	C	G	I	S	S	S	0	44	I	C	G	S	S	A:C	1				1	1				C:G	C:G	6	21	8	1	-1	S	2	2
TTYH_ECS_BC_166	0.276	-77.4	-78.2	0.274137	3.49	0.9006	0.0658993	2	1	mismatch	35	-52	C	G	I	S	S	S	0	44	I	C	G	S	S	A:C	1				1	1				C:G	C:G	6	21	8	1	-1	S	2	2
TTYH_ECS_BC_167	0.3195	-78.1	-78.78	0.329417	3.65	0.8343	0.0804896	2	1	mismatch	34	-53	C	G	I	S	S	S	0	45	I	C	G	S	S	A:C	1				1	1				C:G	C:G	8	22	8	1	-1	S	2	2
TTYH_ECS_BC_167	0.3195	-78.1	-78.78	0.329417	3.65	0.8343	0.0804896	2	1	mismatch	36	-51	C	G	I	S	S	S	0	45	I	C	G	S	S	A:C	1				1	1				C:G	C:G	8	22	8	1	-1	S	2	2
TTYH_ECS_BC_168	0.2825	-76.3	-76.95	0.347751	3.51	0.9011	0.0846164	2	1	mismatch	35	-52	C	G	I	S	S	S	0	45	I	C	G	S	S	A:C	1				1	1				C:G	C:G	6	22	8	1	-1	S	2	2
TTYH_ECS_BC_168	0.2825	-76.3	-76.95	0.347751	3.51	0.9011	0.0846164	2	1	mismatch	36	-51	C	G	I	S	S	S	0	45	I	C	G	S	S	A:C	1				1	1				C:G	C:G	6	22	8	1	-1	S	2	2
TTYH_ECS_BC_169	0.294	-86.5	-87.05	0.406642	2.91	1	0.39985	0	0	wt										47	I	C	G	S	S	A:C	1				1	1				C:G	C:G	4	24	8	1	-1	S	2	2
TTYH_ECS_BC_170	0.026	-80.4	-81.03	0.359208	1.77	0.8571	0.349938	5	1	mismatch	24	-63	C	U	S	S	E	I	0	48	S	C	G	S	S	A:U	1	1										4	24	8	1	-1	S	2	2
TTYH_ECS_BC_170	0.026	-80.4	-81.03	0.359208	1.77	0.8571	0.349938	5	1	mismatch	25	-62	C	U	S	S	E	I	0	48	S	C	G	S	S	A:U	1	1										4	24	8	1	-1	S	2	2
TTYH_ECS_BC_170	0.026	-80.4	-81.03	0.359208	1.77	0.8571	0.349938	5	1	mismatch	26	-61	C	U	S	S	E	I	0	48	S	C	G	S	S	A:U	1	1										4	24	8	1	-1	S	2	2
TTYH_ECS_BC_170	0.026	-80.4	-81.03	0.359208	1.77	0.8571	0.349938	5	1	mismatch	27	-60	C	U	S	S	E	I	0	48	S	C	G	S	S	A:U	1	1										4	24	8	1	-1	S	2	2
TTYH_ECS_BC_170	0.026	-80.4	-81.03	0.359208	1.77	0.8571	0.349938	5	1	mismatch	28	-59	C	U	S	I	E	I	0	48	S	C	G	S	S	A:U	1	1										4	24	8	1	-1	S	2	2
TTYH_ECS_BC_171	0.034	-83.1	-83.59	0.451828	2.02	0.9933	0.441902	2	1	mismatch	25	-62	C	U	I	S	S	S	0	47	B	C	G	S	S		1			1				C:G	G:C			4	24	8	1	-1	S	2	2
TTYH_ECS_BC_171	0.034	-83.1	-83.59	0.451828	2.02	0.9933	0.441902	2	1	mismatch	27	-60	C	U	S	S	I	I	0	47	B	C	G	S	S		1			1				C:G	G:C			4	24	8	1	-1	S	2	2
TTYH_ECS_BC_172	0.04	-85.5	-85.94	0.493459	1.08	0.8571	0.480305	3	1	mismatch	24	-63	C	U	S	S	E	I	0	48	S	C	G	S	S	A:U	1	1										4	24	8	1	-1	S	2	2
TTYH_ECS_BC_172	0.04	-85.5	-85.94	0.493459	1.08	0.8571	0.480305	3	1	mismatch	26	-61	C	U	S	S	E	I	0	48	S	C	G	S	S	A:U	1	1										4	24	8	1	-1	S	2	2
TTYH_ECS_BC_172	0.04	-85.5	-85.94	0.493459	1.08	0.8571	0.480305	3	1	mismatch	28	-59	C	U	S	I	E	I	0	48	S	C	G	S	S	A:U	1	1										4	24	8	1	-1	S	2	2
[truncated: 77 more columns]
