# Supplementary material for: Learning cis-regulatory principles of ADAR-based RNA editing from CRISPR-mediated mutagenesis
Source: Nat Commun. 2021 Apr 12;12:2165. doi: 10.1038/s41467-021-22489-2 (PMC8041805; doi:10.1038/s41467-021-22489-2)
Supplement: Supplementary file 6 — Supplementary Data 4 [file 41467_2021_22489_MOESM6_ESM.xlsx]

## Sheet: Supplementary Table 4- AJUBA Fe
rna_id	editing_value	minimum_free_energy	ensemble_free_energy	mfe_frequency	ensemble_diversity	sim_nor_score	probability_active_conf	num_mutations	mut_exist	mut_type	mut_pos	mut_site_dist	mut_ref_nt	mut_nt	mut_struct	mut_ref_struct	mut_prev_struct	mut_next_struct	mut_same_as_site	all_stem_length	site_struct	site_prev_nt	site_next_nt	site_prev_struct	site_next_struct	site_1_1	site_length	site_length_stem	site_length_hairpin	site_length_bulge	site_length_internal_es	site_length_internal_ecs	site_5prm_cp_hairpin	site_5prm_cp_bulge	site_3prm_cp_bulge	site_5prm_cp_internal	site_3prm_cp_internal	u_count	u_all_stem_length	u_hairpin_length	u1_exist	u1_distance	u1_struct	u1_length	u1_length_stem	u1_length_hairpin	u1_length_bulge	u1_length_internal_es	u1_length_internal_ecs
AJUBA_BC_000	0.351	-69.4	-70.57	0.150318	4.29	1	0.142274	0	0	wt										45	I	G	G	S	S	A:C	1				1	1				C:G	G:C	6	14	4	1	-1	S	9	9
AJUBA_BC_001	0.281	-68.4	-69.67	0.126388	4.58	0.915	0.120432	1	1	mismatch	84	10	G	U	S	I	I	I	0	46	I	G	G	S	S	A:C	1				1	1				C:G	G:C	6	14	4	1	-1	S	9	9
AJUBA_BC_002	0.205	-66.4	-67.58	0.148275	4.33	0.9922	0.0699612	1	1	mismatch	83	9	G	U	I	S	S	S	0	44	I	G	G	S	S	A:C	1				1	1				C:G	G:C	6	14	4	1	-1	S	9	9
AJUBA_BC_003	0.099	-66.5	-67.71	0.139993	4.42	1	0.133098	1	1	mismatch	82	8	C	U	S	S	I	I	0	45	I	G	G	S	S	A:C	1				1	1				C:G	G:C	6	14	4	1	-1	S	9	9
AJUBA_BC_004	0.0745	-66.4	-67.57	0.150056	4.29	1	0.142274	1	1	mismatch	81	7	C	U	S	S	I	I	0	45	I	G	G	S	S	A:C	1				1	1				C:G	G:C	6	14	4	1	-1	S	9	9
AJUBA_BC_005	0.0915	-66.5	-67.67	0.149602	4.33	1	0.142274	1	1	mismatch	80	6	C	U	S	S	I	I	0	45	I	G	G	S	S	A:C	1				1	1				C:G	G:C	6	14	4	1	-1	S	9	9
AJUBA_BC_006	0.351	-69.4	-70.57	0.150318	4.29	1	0.142274	0	0	wt										45	I	G	G	S	S	A:C	1				1	1				C:G	G:C	6	14	4	1	-1	S	9	9
AJUBA_BC_007	0.1445	-67.4	-68.45	0.182636	2.89	0.9784	0.086887	1	1	mismatch	78	4	G	U	I	S	S	S	0	45	B	G	G	S	S		1			1				G:C	G:C			6	14	4	1	-1	S	9	9
AJUBA_BC_008	0.1485	-68.7	-69.86	0.151168	3.11	0.991	0.144665	1	1	mismatch	77	3	G	U	S	I	B	I	0	46	B	G	G	S	S		1			1				G:C	G:C			6	14	4	1	-1	S	9	9
AJUBA_BC_009	0.1545	-66.1	-67.25	0.154116	2.7	0.977	0.0735482	1	1	mismatch	76	2	G	U	I	S	S	S	0	44	I	G	G	S	S	A:C	1				1	1				C:G	G:C	6	14	4	1	-1	S	9	9
AJUBA_BC_010	0.216	-66.4	-67.5	0.167735	2.98	0.977	0.0799399	1	1	mismatch	75	1	G	U	I	S	S	S	0	44	I	G	U	S	S		2				2	2				U:G	G:C	6	14	4	1	-1	S	9	9
AJUBA_BC_011	0.29	-65.9	-67.45	0.0802288	6.27	0.9942	0.0377609	1	1	mismatch	73	-1	G	U	I	S	S	S	0	44	I	U	G	S	S		2				2	2				C:G	A:U	6	13	4	1	-1	S	8	8
AJUBA_BC_012	0.121	-65.4	-66.96	0.080039	6.1	0.9713	0.0371368	1	1	mismatch	72	-2	A	U	B	S	S	S	0	45	S	G	G	B	S	A:U	1	1										7	12	4	1	-1	B	2			2
AJUBA_BC_013	0.104	-67.2	-68.37	0.149447	4.35	1	0.142274	1	1	mismatch	71	-3	C	U	S	S	I	I	0	45	I	G	G	S	S	A:C	1				1	1				C:G	G:C	6	14	4	1	-1	S	9	9
AJUBA_BC_014	0.0615	-66.8	-67.97	0.149819	4.3	1	0.142274	1	1	mismatch	69	-5	C	U	S	S	I	I	0	45	I	G	G	S	S	A:C	1				1	1				C:G	G:C	6	14	4	1	-1	S	9	9
AJUBA_BC_015	0.131	-66.7	-67.88	0.148573	4.53	1	0.139922	1	1	mismatch	67	-7	C	U	S	S	I	I	0	45	I	G	G	S	S	A:C	1				1	1				C:G	G:C	6	14	4	1	-1	S	9	9
AJUBA_BC_016	0.07	-66.8	-67.97	0.15092	4.54	1	0.142274	1	1	mismatch	66	-8	C	U	S	S	I	I	0	45	I	G	G	S	S	A:C	1				1	1				C:G	G:C	6	14	4	1	-1	S	9	9
AJUBA_BC_017	0.2785	-68.6	-69.75	0.154737	4.29	0.9942	0.0735482	1	1	mismatch	65	-9	A	U	I	S	S	S	0	44	I	G	G	S	S	A:C	1				1	1				C:G	G:C	6	13	4	1	-1	S	8	8
AJUBA_BC_018	0.0825	-74	-75.14	0.156444	4.2	0.9208	0.149569	1	1	mismatch	64	-10	C	U	S	I	I	I	0	46	I	G	G	S	S	A:C	1				1	1				C:G	G:C	4	15	4	1	-1	S	14	14
AJUBA_BC_019	0.0945	-66.8	-68.13	0.115918	4.68	1	0.108972	1	1	mismatch	84	10	G	A	I	I	S	S	0	45	I	G	G	S	S	A:C	1				1	1				C:G	G:C	6	14	4	1	-1	S	9	9
AJUBA_BC_020	0.1435	-70.1	-71.27	0.150813	4.28	1	0.142274	1	1	mismatch	83	9	G	A	S	S	I	I	0	45	I	G	G	S	S	A:C	1				1	1				C:G	G:C	6	14	4	1	-1	S	9	9
AJUBA_BC_021	0.2175	-63.5	-64.94	0.0974457	4.84	0.931	0.045359	1	1	mismatch	82	8	C	A	I	S	S	S	0	44	I	G	G	S	S	A:C	1				1	1				C:G	G:C	6	14	4	1	-1	S	9	9
AJUBA_BC_022	0.262	-62.3	-63.56	0.129838	4.71	0.9231	0.0612282	1	1	mismatch	81	7	C	A	I	S	S	S	0	44	I	G	G	S	S	A:C	1				1	1				C:G	G:C	6	14	4	1	-1	S	9	9
AJUBA_BC_023	0.2285	-63.3	-64.51	0.13928	5.12	0.9611	0.0665492	1	1	mismatch	80	6	C	A	I	S	S	S	0	43	B	G	G	S	S		1			1				G:C	G:C			6	14	4	1	-1	S	9	9
AJUBA_BC_024	0.1665	-67.1	-68.06	0.209597	2.51	0.9172	0.100948	1	1	mismatch	79	5	U	A	S	S	I	I	0	45	B	G	G	S	S		1			1				G:C	G:C			6	14	4	1	-1	S	9	9
AJUBA_BC_025	0.0895	-69.1	-70.47	0.108703	4.71	1	0.101944	1	1	mismatch	78	4	G	A	S	S	I	I	0	45	I	G	G	S	S	A:C	1				1	1				C:G	G:C	6	14	4	1	-1	S	9	9
AJUBA_BC_026	0.048	-69.5	-70.64	0.157544	2.7	0.9833	0.149569	1	1	mismatch	77	3	G	A	S	I	B	I	0	46	B	G	G	S	S		1			1				G:C	G:C			6	14	4	1	-1	S	9	9
AJUBA_BC_027	0.0895	-70.3	-71.21	0.227481	2.08	1	0.219442	1	1	mismatch	76	2	G	A	S	S	I	I	0	45	I	G	G	S	S	A:C	1				1	1				C:G	G:C	6	14	4	1	-1	S	9	9
AJUBA_BC_028	0.115	-66.4	-67.5	0.167143	3.03	0.977	0.0799399	1	1	mismatch	75	1	G	A	I	S	S	S	0	44	I	G	A	S	S		2				2	2				U:G	G:C	6	14	4	1	-1	S	9	9
AJUBA_BC_029	0.163	-65.8	-67.42	0.0723451	6.21	0.9942	0.0336028	1	1	mismatch	73	-1	G	A	I	S	S	S	0	44	I	A	G	S	S		2				2	2				C:G	A:U	6	13	4	1	-1	S	8	8
AJUBA_BC_030	0.262	-63	-64.62	0.0725285	7.43	0.931	0.0336028	1	1	mismatch	71	-3	C	A	I	S	S	S	0	44	I	G	G	S	S	A:C	1				1	1				C:G	G:C	8	13	4	1	-1	S	2	2
AJUBA_BC_031	0.208	-64	-65.18	0.146493	4.54	0.9259	0.0699612	1	1	mismatch	70	-4	U	A	I	S	S	S	0	44	I	G	G	S	S	A:C	1				1	1				C:G	G:C	8	13	4	1	-1	S	3	3
AJUBA_BC_032	0.2435	-63	-64.35	0.112009	4.84	0.9201	0.0526996	1	1	mismatch	69	-5	C	A	I	S	S	S	0	44	I	G	G	S	S	A:C	1				1	1				C:G	G:C	8	13	4	1	-1	S	4	4
AJUBA_BC_033	0.26	-64	-65.18	0.146986	4.64	0.9259	0.0699612	1	1	mismatch	68	-6	U	A	I	S	S	S	0	44	I	G	G	S	S	A:C	1				1	1				C:G	G:C	8	13	4	1	-1	S	5	5
AJUBA_BC_034	0.217	-64.1	-65.1	0.198536	7.99	0.8798	0.0944378	1	1	mismatch	67	-7	C	A	B	S	S	S	0	44	I	G	G	S	S	A:C	1				1	1				C:G	G:C	4	13	9	1	-1	S	6	6
AJUBA_BC_035	0.202	-64.1	-65.66	0.0801229	9.84	0.989	0.0371368	1	1	mismatch	66	-8	C	A	I	S	S	S	0	43	I	G	G	S	S	A:C	1				1	1				C:G	G:C	6	12	4	1	-1	S	7	7
AJUBA_BC_036	0.2865	-69.4	-70.56	0.15121	4.28	1	0.144665	1	1	mismatch	64	-10	C	A	I	I	S	S	0	45	I	G	G	S	S	A:C	1				1	1				C:G	G:C	6	14	4	1	-1	S	9	9
AJUBA_BC_037	0.0915	-66.1	-67.27	0.150036	4.29	0.931	0.071137	1	1	mismatch	82	8	C	G	I	S	S	S	0	44	I	G	G	S	S	A:C	1				1	1				C:G	G:C	6	14	4	1	-1	S	9	9
AJUBA_BC_038	0.077	-65	-66.17	0.149979	4.3	0.9231	0.071137	1	1	mismatch	81	7	C	G	I	S	S	S	0	44	I	G	G	S	S	A:C	1				1	1				C:G	G:C	6	14	4	1	-1	S	9	9
AJUBA_BC_039	0.0955	-65.1	-66.29	0.144526	4.52	0.9231	0.0688049	1	1	mismatch	80	6	C	G	I	S	S	S	0	44	I	G	G	S	S	A:C	1				1	1				C:G	G:C	6	14	4	1	-1	S	9	9
AJUBA_BC_040	0.22	-67.4	-68.35	0.215016	2.39	0.9172	0.102645	1	1	mismatch	79	5	U	G	S	S	I	I	0	45	B	G	G	S	S		1			1				G:C	G:C			6	14	4	1	-1	S	9	9
AJUBA_BC_041	0.1385	-65.6	-66.78	0.14739	4.43	0.931	0.0699612	1	1	mismatch	71	-3	C	G	I	S	S	S	0	44	I	G	G	S	S	A:C	1				1	1				C:G	G:C	8	13	4	1	-1	S	2	2
AJUBA_BC_042	0.146	-65	-66.19	0.145823	4.54	0.9259	0.0688049	1	1	mismatch	70	-4	U	G	I	S	S	S	0	44	I	G	G	S	S	A:C	1				1	1				C:G	G:C	8	13	4	1	-1	S	3	3
AJUBA_BC_043	0.1135	-65.6	-66.77	0.148655	4.31	0.9201	0.071137	1	1	mismatch	69	-5	C	G	I	S	S	S	0	44	I	G	G	S	S	A:C	1				1	1				C:G	G:C	8	13	4	1	-1	S	4	4
AJUBA_BC_044	0.295	-65	-66.18	0.148313	4.38	0.9259	0.0699612	1	1	mismatch	68	-6	U	G	I	S	S	S	0	44	I	G	G	S	S	A:C	1				1	1				C:G	G:C	8	13	4	1	-1	S	5	5
AJUBA_BC_045	0.1215	-65.4	-66.62	0.139192	5.89	0.931	0.0654492	1	1	mismatch	67	-7	C	G	I	S	S	S	0	44	I	G	G	S	S	A:C	1				1	1				C:G	G:C	8	13	4	1	-1	S	6	6
AJUBA_BC_046	0.079	-65.3	-66.59	0.123518	6.45	0.9354	0.0582421	1	1	mismatch	66	-8	C	G	I	S	S	S	0	44	I	G	G	S	S	A:C	1				1	1				C:G	G:C	8	13	4	1	-1	S	7	7
AJUBA_BC_047	0.163	-69.4	-70.64	0.133238	4.46	1	0.126607	1	1	mismatch	64	-10	C	G	I	I	S	S	0	45	I	G	G	S	S	A:C	1				1	1				C:G	G:C	6	14	4	1	-1	S	9	9
AJUBA_BC_048	0.1435	-73.3	-74.46	0.151691	4.27	0.915	0.144665	1	1	mismatch	84	10	G	C	S	I	I	I	0	46	I	G	G	S	S	A:C	1				1	1				C:G	G:C	6	14	4	1	-1	S	9	9
AJUBA_BC_049	0.258	-66.8	-68.01	0.141155	4.47	0.9922	0.0665492	1	1	mismatch	83	9	G	C	I	S	S	S	0	44	I	G	G	S	S	A:C	1				1	1				C:G	G:C	6	14	4	1	-1	S	9	9
AJUBA_BC_050	0.0515	-66.1	-67.7	0.0744342	5.74	0.9484	0.0347417	1	1	mismatch	79	5	U	C	S	S	B	I	0	45	S	G	G	B	S	A:U	1	1										7	12	4	1	-1	B	2			2
AJUBA_BC_051	0.121	-71.2	-72.12	0.225565	2.09	0.9693	0.107908	1	1	mismatch	78	4	G	C	S	S	B	I	0	46	B	G	G	S	S		1			1				G:C	G:C			6	14	4	1	-1	S	9	9
AJUBA_BC_052	0.1085	-72.6	-73.58	0.204305	2.83	0.922	0.195278	1	1	mismatch	77	3	G	C	S	I	I	I	0	46	I	G	G	S	S	A:C	1				1	1				C:G	G:C	6	14	4	1	-1	S	9	9
AJUBA_BC_053	0.14	-66.6	-67.69	0.169777	3.02	0.977	0.0812834	1	1	mismatch	76	2	G	C	I	S	S	S	0	44	I	G	G	S	S	A:C	1				1	1				C:G	G:C	6	14	4	1	-1	S	9	9
AJUBA_BC_054	0.0295	-66.4	-67.51	0.165091	3.11	0.977	0.0786186	1	1	mismatch	75	1	G	C	I	S	S	S	0	44	I	G	C	S	S		2				2	2				U:G	G:C	6	14	4	1	-1	S	9	9
AJUBA_BC_055	0.1305	-65.9	-67.56	0.0680917	6.77	0.9942	0.0314356	1	1	mismatch	73	-1	G	C	I	S	S	S	0	44	I	C	G	S	S		2				2	2				C:G	A:U	6	13	4	1	-1	S	8	8
AJUBA_BC_056	0.1545	-65.4	-66.92	0.084721	5.74	0.9713	0.039697	1	1	mismatch	72	-2	A	C	B	S	S	S	0	45	S	G	G	B	S	A:U	1	1										7	12	4	1	-1	B	2			2
AJUBA_BC_057	0.1505	-64.6	-65.78	0.148083	4.41	0.9259	0.0699612	1	1	mismatch	70	-4	U	C	I	S	S	S	0	44	I	G	G	S	S	A:C	1				1	1				C:G	G:C	8	13	4	1	-1	S	3	3
AJUBA_BC_058	0.091	-64.6	-65.78	0.147579	4.56	0.9259	0.0699612	1	1	mismatch	68	-6	U	C	I	S	S	S	0	44	I	G	G	S	S	A:C	1				1	1				C:G	G:C	8	13	4	1	-1	S	5	5
AJUBA_BC_059	0.4235	-67.4	-68.56	0.151287	4.73	0.9942	0.0723326	1	1	mismatch	65	-9	A	C	I	S	S	S	0	44	I	G	G	S	S	A:C	1				1	1				C:G	G:C	6	13	4	1	-1	S	8	8
AJUBA_BC_060	0.0155	-69.5	-70.67	0.15082	4.28	0.9906	0.071137	2	1	mismatch	83	9	G	U	I	S	S	S	0	45	I	G	G	S	S	A:C	1				1	1				C:G	G:C	6	14	4	1	-1	S	9	9
AJUBA_BC_060	0.0155	-69.5	-70.67	0.15082	4.28	0.9906	0.071137	2	1	mismatch	84	10	G	C	S	I	I	I	0	45	I	G	G	S	S	A:C	1				1	1				C:G	G:C	6	14	4	1	-1	S	9	9
AJUBA_BC_061	0.0165	-70	-71.16	0.151272	4.28	0.9805	0.0723326	2	1	mismatch	82	8	C	G	I	S	S	S	0	45	I	G	G	S	S	A:C	1				1	1				C:G	G:C	6	14	4	1	-1	S	9	9
AJUBA_BC_061	0.0165	-70	-71.16	0.151272	4.28	0.9805	0.0723326	2	1	mismatch	84	10	G	C	S	I	I	I	0	45	I	G	G	S	S	A:C	1				1	1				C:G	G:C	6	14	4	1	-1	S	9	9
AJUBA_BC_062	0.0135	-68.9	-70.06	0.151387	4.28	0.9692	0.0723326	2	1	mismatch	81	7	C	G	I	S	S	S	0	45	I	G	G	S	S	A:C	1				1	1				C:G	G:C	6	14	4	1	-1	S	9	9
AJUBA_BC_062	0.0135	-68.9	-70.06	0.151387	4.28	0.9692	0.0723326	2	1	mismatch	84	10	G	C	S	I	I	I	0	45	I	G	G	S	S	A:C	1				1	1				C:G	G:C	6	14	4	1	-1	S	9	9
AJUBA_BC_063	0.0105	-69	-70.19	0.145937	4.5	0.9562	0.0688049	2	1	mismatch	80	6	C	G	I	S	S	S	0	45	I	G	G	S	S	A:C	1				1	1				C:G	G:C	6	14	4	1	-1	S	9	9
AJUBA_BC_063	0.0105	-69	-70.19	0.145937	4.5	0.9562	0.0688049	2	1	mismatch	84	10	G	C	S	I	I	I	0	45	I	G	G	S	S	A:C	1				1	1				C:G	G:C	6	14	4	1	-1	S	9	9
AJUBA_BC_064	0.0115	-71	-71.96	0.211529	2.49	0.9238	0.100948	2	1	mismatch	79	5	U	A	S	S	I	I	0	46	B	G	G	S	S		1			1				G:C	G:C			6	14	4	1	-1	S	9	9
AJUBA_BC_064	0.0115	-71	-71.96	0.211529	2.49	0.9238	0.100948	2	1	mismatch	84	10	G	C	S	I	I	I	0	46	B	G	G	S	S		1			1				G:C	G:C			6	14	4	1	-1	S	9	9
AJUBA_BC_065	0.0155	-71.3	-72.34	0.184304	2.87	0.9002	0.0883472	2	1	mismatch	78	4	G	U	I	S	S	S	0	46	B	G	G	S	S		1			1				G:C	G:C			6	14	4	1	-1	S	9	9
AJUBA_BC_065	0.0155	-71.3	-72.34	0.184304	2.87	0.9002	0.0883472	2	1	mismatch	84	10	G	C	S	I	I	I	0	46	B	G	G	S	S		1			1				G:C	G:C			6	14	4	1	-1	S	9	9
AJUBA_BC_066	0.0505	-76.5	-77.47	0.20617	2.81	0.8382	0.198559	2	1	mismatch	77	3	G	C	S	I	I	I	0	47	I	G	G	S	S	A:C	1				1	1				C:G	G:C	6	14	4	1	-1	S	9	9
AJUBA_BC_066	0.0505	-76.5	-77.47	0.20617	2.81	0.8382	0.198559	2	1	mismatch	84	10	G	C	S	I	I	I	0	47	I	G	G	S	S	A:C	1				1	1				C:G	G:C	6	14	4	1	-1	S	9	9
AJUBA_BC_067	0.017	-70	-71.15	0.155523	2.68	0.8905	0.0735482	2	1	mismatch	76	2	G	U	I	S	S	S	0	45	I	G	G	S	S	A:C	1				1	1				C:G	G:C	6	14	4	1	-1	S	9	9
AJUBA_BC_067	0.017	-70	-71.15	0.155523	2.68	0.8905	0.0735482	2	1	mismatch	84	10	G	C	S	I	I	I	0	45	I	G	G	S	S	A:C	1				1	1				C:G	G:C	6	14	4	1	-1	S	9	9
AJUBA_BC_068	0.001	-70.3	-71.4	0.166598	3.09	0.8905	0.0799399	2	1	mismatch	75	1	G	C	I	S	S	S	0	45	I	G	C	S	S		2				2	2				U:G	G:C	6	14	4	1	-1	S	9	9
AJUBA_BC_068	0.001	-70.3	-71.4	0.166598	3.09	0.8905	0.0799399	2	1	mismatch	84	10	G	C	S	I	I	I	0	45	I	G	C	S	S		2				2	2				U:G	G:C	6	14	4	1	-1	S	9	9
AJUBA_BC_069	0.017	-69.8	-71.45	0.0687135	6.75	0.9089	0.0319639	2	1	mismatch	73	-1	G	C	I	S	S	S	0	45	I	C	G	S	S		2				2	2				C:G	A:U	6	13	4	1	-1	S	8	8
AJUBA_BC_069	0.017	-69.8	-71.45	0.0687135	6.75	0.9089	0.0319639	2	1	mismatch	84	10	G	C	S	I	I	I	0	45	I	C	G	S	S		2				2	2				C:G	A:U	6	13	4	1	-1	S	8	8
AJUBA_BC_070	0.0125	-69.3	-70.85	0.0807699	6.08	0.8933	0.0377609	2	1	mismatch	72	-2	A	U	B	S	S	S	0	46	S	G	G	B	S	A:U	1	1										7	12	4	1	-1	B	2			2
AJUBA_BC_070	0.0125	-69.3	-70.85	0.0807699	6.08	0.8933	0.0377609	2	1	mismatch	84	10	G	C	S	I	B	I	0	46	S	G	G	B	S	A:U	1	1										7	12	4	1	-1	B	2			2
AJUBA_BC_071	0.0155	-69.5	-70.67	0.148736	4.41	0.9372	0.071137	2	1	mismatch	71	-3	C	G	I	S	S	S	0	45	I	G	G	S	S	A:C	1				1	1				C:G	G:C	8	13	4	1	-1	S	2	2
AJUBA_BC_071	0.0155	-69.5	-70.67	0.148736	4.41	0.9372	0.071137	2	1	mismatch	84	10	G	C	S	I	I	I	0	45	I	G	G	S	S	A:C	1				1	1				C:G	G:C	8	13	4	1	-1	S	2	2
AJUBA_BC_072	0.0415	-67.9	-69.08	0.147831	4.52	0.9193	0.0699612	2	1	mismatch	70	-4	U	A	I	S	S	S	0	45	I	G	G	S	S	A:C	1				1	1				C:G	G:C	8	13	4	1	-1	S	3	3
AJUBA_BC_072	0.0415	-67.9	-69.08	0.147831	4.52	0.9193	0.0699612	2	1	mismatch	84	10	G	C	S	I	I	I	0	45	I	G	G	S	S	A:C	1				1	1				C:G	G:C	8	13	4	1	-1	S	3	3
AJUBA_BC_073	0.024	-69.5	-70.67	0.150012	4.3	0.9048	0.071137	2	1	mismatch	69	-5	C	G	I	S	S	S	0	45	I	G	G	S	S	A:C	1				1	1				C:G	G:C	8	13	4	1	-1	S	4	4
AJUBA_BC_073	0.024	-69.5	-70.67	0.150012	4.3	0.9048	0.071137	2	1	mismatch	84	10	G	C	S	I	I	I	0	45	I	G	G	S	S	A:C	1				1	1				C:G	G:C	8	13	4	1	-1	S	4	4
AJUBA_BC_074	0.0265	-67.9	-69.08	0.148328	4.62	0.8916	0.0699612	2	1	mismatch	68	-6	U	A	I	S	S	S	0	45	I	G	G	S	S	A:C	1				1	1				C:G	G:C	8	13	4	1	-1	S	5	5
AJUBA_BC_074	0.0265	-67.9	-69.08	0.148328	4.62	0.8916	0.0699612	2	1	mismatch	84	10	G	C	S	I	I	I	0	45	I	G	G	S	S	A:C	1				1	1				C:G	G:C	8	13	4	1	-1	S	5	5
AJUBA_BC_075	0.0295	-69.3	-70.51	0.140463	5.87	0.8787	0.0665492	2	1	mismatch	67	-7	C	G	I	S	S	S	0	45	I	G	G	S	S	A:C	1				1	1				C:G	G:C	8	13	4	1	-1	S	6	6
AJUBA_BC_075	0.0295	-69.3	-70.51	0.140463	5.87	0.8787	0.0665492	2	1	mismatch	84	10	G	C	S	I	I	I	0	45	I	G	G	S	S	A:C	1				1	1				C:G	G:C	8	13	4	1	-1	S	6	6
AJUBA_BC_076	0.021	-69.2	-70.48	0.124645	6.43	0.865	0.0592209	2	1	mismatch	66	-8	C	G	I	S	S	S	0	45	I	G	G	S	S	A:C	1				1	1				C:G	G:C	8	13	4	1	-1	S	7	7
AJUBA_BC_076	0.021	-69.2	-70.48	0.124645	6.43	0.865	0.0592209	2	1	mismatch	84	10	G	C	S	I	I	I	0	45	I	G	G	S	S	A:C	1				1	1				C:G	G:C	8	13	4	1	-1	S	7	7
AJUBA_BC_077	0.0165	-72.5	-73.64	0.15615	4.27	0.9089	0.0747843	2	1	mismatch	65	-9	A	U	I	S	S	S	0	45	I	G	G	S	S	A:C	1				1	1				C:G	G:C	6	13	4	1	-1	S	8	8
AJUBA_BC_077	0.0165	-72.5	-73.64	0.15615	4.27	0.9089	0.0747843	2	1	mismatch	84	10	G	C	S	I	I	I	0	45	I	G	G	S	S	A:C	1				1	1				C:G	G:C	6	13	4	1	-1	S	8	8
AJUBA_BC_078	0.0015	-77.9	-79.04	0.157873	4.19	0.8283	0.149569	2	1	mismatch	64	-10	C	U	S	I	I	I	0	47	I	G	G	S	S	A:C	1				1	1				C:G	G:C	4	15	4	1	-1	S	14	14
AJUBA_BC_078	0.0015	-77.9	-79.04	0.157873	4.19	0.8283	0.149569	2	1	mismatch	84	10	G	C	S	I	I	I	0	47	I	G	G	S	S	A:C	1				1	1				C:G	G:C	4	15	4	1	-1	S	14	14
AJUBA_BC_079	0.0125	-63.3	-64.48	0.147321	4.38	0.9843	0.0349806	2	1	mismatch	82	8	C	G	I	S	S	S	0	43	I	G	G	S	S	A:C	1				1	1				C:G	G:C	6	14	4	1	-1	S	9	9
AJUBA_BC_079	0.0125	-63.3	-64.48	0.147321	4.38	0.9843	0.0349806	2	1	mismatch	83	9	G	U	I	S	S	S	0	43	I	G	G	S	S	A:C	1				1	1				C:G	G:C	6	14	4	1	-1	S	9	9
AJUBA_BC_080	0.0175	-62	-63.22	0.138881	4.65	0.9231	0.0327246	2	1	mismatch	81	7	C	G	I	S	S	S	0	43	I	G	G	S	S	A:C	1				1	1				C:G	G:C	6	14	4	1	-1	S	9	9
AJUBA_BC_080	0.0175	-62	-63.22	0.138881	4.65	0.9231	0.0327246	2	1	mismatch	83	9	G	U	I	S	S	S	0	43	I	G	G	S	S	A:C	1				1	1				C:G	G:C	6	14	4	1	-1	S	9	9
AJUBA_BC_081	0.0225	-62.1	-63.46	0.109352	7.35	0.9133	0.0259143	2	1	mismatch	80	6	C	G	I	S	S	S	0	43	I	G	G	S	S	A:C	1				1	1				C:G	G:C	6	14	4	1	-1	S	9	9
AJUBA_BC_081	0.0225	-62.1	-63.46	0.109352	7.35	0.9133	0.0259143	2	1	mismatch	83	9	G	U	I	S	S	S	0	43	I	G	G	S	S	A:C	1				1	1				C:G	G:C	6	14	4	1	-1	S	9	9
AJUBA_BC_082	0.01	-64.1	-65.1	0.198494	3.21	0.9074	0.0472189	2	1	mismatch	79	5	U	A	S	S	I	I	0	44	B	G	G	S	S		1			1				G:C	G:C			6	14	4	1	-1	S	9	9
AJUBA_BC_082	0.01	-64.1	-65.1	0.198494	3.21	0.9074	0.0472189	2	1	mismatch	83	9	G	U	I	S	S	S	0	44	B	G	G	S	S		1			1				G:C	G:C			6	14	4	1	-1	S	9	9
AJUBA_BC_083	0.0255	-64.4	-65.46	0.179921	2.94	0.9695	0.0427254	2	1	mismatch	78	4	G	U	I	S	S	S	0	44	B	G	G	S	S		1			1				G:C	G:C			6	14	4	1	-1	S	9	9
AJUBA_BC_083	0.0255	-64.4	-65.46	0.179921	2.94	0.9695	0.0427254	2	1	mismatch	83	9	G	U	I	S	S	S	0	44	B	G	G	S	S		1			1				G:C	G:C			6	14	4	1	-1	S	9	9
AJUBA_BC_084	0.0325	-69.6	-70.59	0.201543	2.86	0.9236	0.096025	2	1	mismatch	77	3	G	C	S	I	I	I	0	45	I	G	G	S	S	A:C	1				1	1				C:G	G:C	6	14	4	1	-1	S	9	9
AJUBA_BC_084	0.0325	-69.6	-70.59	0.201543	2.86	0.9236	0.096025	2	1	mismatch	83	9	G	U	I	S	S	S	0	45	I	G	G	S	S	A:C	1				1	1				C:G	G:C	6	14	4	1	-1	S	9	9
AJUBA_BC_085	0.028	-63.1	-64.26	0.152029	2.73	0.9693	0.0361663	2	1	mismatch	76	2	G	U	I	S	S	S	0	43	I	G	G	S	S	A:C	1				1	1				C:G	G:C	6	14	4	1	-1	S	9	9
AJUBA_BC_085	0.028	-63.1	-64.26	0.152029	2.73	0.9693	0.0361663	2	1	mismatch	83	9	G	U	I	S	S	S	0	43	I	G	G	S	S	A:C	1				1	1				C:G	G:C	6	14	4	1	-1	S	9	9
AJUBA_BC_086	0.001	-63.4	-64.52	0.162847	3.14	0.9693	0.0386596	2	1	mismatch	75	1	G	C	I	S	S	S	0	43	I	G	C	S	S		2				2	2				U:G	G:C	6	14	4	1	-1	S	9	9
AJUBA_BC_086	0.001	-63.4	-64.52	0.162847	3.14	0.9693	0.0386596	2	1	mismatch	83	9	G	U	I	S	S	S	0	43	I	G	C	S	S		2				2	2				U:G	G:C	6	14	4	1	-1	S	9	9
AJUBA_BC_087	0.016	-62.9	-64.56	0.0671497	6.81	0.9864	0.0157178	2	1	mismatch	73	-1	G	C	I	S	S	S	0	43	I	C	G	S	S		2				2	2				C:G	A:U	6	13	4	1	-1	S	8	8
AJUBA_BC_087	0.016	-62.9	-64.56	0.0671497	6.81	0.9864	0.0157178	2	1	mismatch	83	9	G	U	I	S	S	S	0	43	I	C	G	S	S		2				2	2				C:G	A:U	6	13	4	1	-1	S	8	8
AJUBA_BC_088	0.0155	-62.4	-63.96	0.0789286	6.14	0.9635	0.0185684	2	1	mismatch	72	-2	A	U	B	S	S	S	0	44	S	G	G	B	S	A:U	1	1										7	12	4	1	-1	B	2			2
AJUBA_BC_088	0.0155	-62.4	-63.96	0.0789286	6.14	0.9635	0.0185684	2	1	mismatch	83	9	G	U	I	S	S	S	0	44	S	G	G	B	S	A:U	1	1										7	12	4	1	-1	B	2			2
AJUBA_BC_089	0.023	-62.6	-63.79	0.145387	4.46	0.9237	0.0344024	2	1	mismatch	71	-3	C	G	I	S	S	S	0	43	I	G	G	S	S	A:C	1				1	1				C:G	G:C	8	13	4	1	-1	S	2	2
AJUBA_BC_089	0.023	-62.6	-63.79	0.145387	4.46	0.9237	0.0344024	2	1	mismatch	83	9	G	U	I	S	S	S	0	43	I	G	G	S	S	A:C	1				1	1				C:G	G:C	8	13	4	1	-1	S	2	2
AJUBA_BC_090	0.028	-61	-62.19	0.144502	4.58	0.9186	0.0344024	2	1	mismatch	70	-4	U	A	I	S	S	S	0	43	I	G	G	S	S	A:C	1				1	1				C:G	G:C	8	13	4	1	-1	S	3	3
AJUBA_BC_090	0.028	-61	-62.19	0.144502	4.58	0.9186	0.0344024	2	1	mismatch	83	9	G	U	I	S	S	S	0	43	I	G	G	S	S	A:C	1				1	1				C:G	G:C	8	13	4	1	-1	S	3	3
AJUBA_BC_091	0.0555	-62.6	-63.78	0.146635	4.35	0.9128	0.0349806	2	1	mismatch	69	-5	C	G	I	S	S	S	0	43	I	G	G	S	S	A:C	1				1	1				C:G	G:C	8	13	4	1	-1	S	4	4
AJUBA_BC_091	0.0555	-62.6	-63.78	0.146635	4.35	0.9128	0.0349806	2	1	mismatch	83	9	G	U	I	S	S	S	0	43	I	G	G	S	S	A:C	1				1	1				C:G	G:C	8	13	4	1	-1	S	4	4
AJUBA_BC_092	0.0435	-61	-62.19	0.144989	4.68	0.9186	0.0344024	2	1	mismatch	68	-6	U	A	I	S	S	S	0	43	I	G	G	S	S	A:C	1				1	1				C:G	G:C	8	13	4	1	-1	S	5	5
AJUBA_BC_092	0.0435	-61	-62.19	0.144989	4.68	0.9186	0.0344024	2	1	mismatch	83	9	G	U	I	S	S	S	0	43	I	G	G	S	S	A:C	1				1	1				C:G	G:C	8	13	4	1	-1	S	5	5
AJUBA_BC_093	0.037	-62.4	-63.62	0.137301	5.92	0.9237	0.0327246	2	1	mismatch	67	-7	C	G	I	S	S	S	0	43	I	G	G	S	S	A:C	1				1	1				C:G	G:C	8	13	4	1	-1	S	6	6
AJUBA_BC_093	0.037	-62.4	-63.62	0.137301	5.92	0.9237	0.0327246	2	1	mismatch	83	9	G	U	I	S	S	S	0	43	I	G	G	S	S	A:C	1				1	1				C:G	G:C	8	13	4	1	-1	S	6	6
AJUBA_BC_094	0.0275	-62.3	-63.6	0.121839	6.48	0.9281	0.0286397	2	1	mismatch	66	-8	C	G	I	S	S	S	0	43	I	G	G	S	S	A:C	1				1	1				C:G	G:C	8	13	4	1	-1	S	7	7
AJUBA_BC_094	0.0275	-62.3	-63.6	0.121839	6.48	0.9281	0.0286397	2	1	mismatch	83	9	G	U	I	S	S	S	0	43	I	G	G	S	S	A:C	1				1	1				C:G	G:C	8	13	4	1	-1	S	7	7
AJUBA_BC_095	0.0185	-65.6	-66.76	0.152634	4.32	0.9864	0.0361663	2	1	mismatch	65	-9	A	U	I	S	S	S	0	43	I	G	G	S	S	A:C	1				1	1				C:G	G:C	6	13	4	1	-1	S	8	8
AJUBA_BC_095	0.0185	-65.6	-66.76	0.152634	4.32	0.9864	0.0361663	2	1	mismatch	83	9	G	U	I	S	S	S	0	43	I	G	G	S	S	A:C	1				1	1				C:G	G:C	6	13	4	1	-1	S	8	8
AJUBA_BC_096	0.023	-71	-72.15	0.154318	4.24	0.9125	0.0735482	2	1	mismatch	64	-10	C	U	S	I	I	I	0	45	I	G	G	S	S	A:C	1				1	1				C:G	G:C	4	15	4	1	-1	S	14	14
AJUBA_BC_096	0.023	-71	-72.15	0.154318	4.24	0.9125	0.0735482	2	1	mismatch	83	9	G	U	I	S	S	S	0	45	I	G	G	S	S	A:C	1				1	1				C:G	G:C	4	15	4	1	-1	S	14	14
AJUBA_BC_097	0.0085	-59.7	-61.26	0.0791557	4.96	0.9754	0.0185684	2	1	mismatch	81	7	C	G	I	S	S	S	0	42	I	G	G	S	S	A:C	1				1	1				C:G	G:C	6	14	4	1	-1	S	9	9
AJUBA_BC_097	0.0085	-59.7	-61.26	0.0791557	4.96	0.9754	0.0185684	2	1	mismatch	82	8	C	G	I	S	S	S	0	42	I	G	G	S	S	A:C	1				1	1				C:G	G:C	6	14	4	1	-1	S	9	9
AJUBA_BC_098	0.0115	-61.8	-62.99	0.14408	4.53	0.8664	0.0344024	2	1	mismatch	80	6	C	G	I	S	S	S	0	43	I	G	G	S	S	A:C	1				1	1				C:G	G:C	6	14	4	1	-1	S	9	9
AJUBA_BC_098	0.0115	-61.8	-62.99	0.14408	4.53	0.8664	0.0344024	2	1	mismatch	82	8	C	G	I	S	S	S	0	43	I	G	G	S	S	A:C	1				1	1				C:G	G:C	6	14	4	1	-1	S	9	9
AJUBA_BC_099	0.006	-63.8	-64.77	0.208774	2.54	0.8544	0.0496399	2	1	mismatch	79	5	U	A	S	S	I	I	0	44	B	G	G	S	S		1			1				G:C	G:C			6	14	4	1	-1	S	9	9
AJUBA_BC_099	0.006	-63.8	-64.77	0.208774	2.54	0.8544	0.0496399	2	1	mismatch	82	8	C	G	I	S	S	S	0	44	B	G	G	S	S		1			1				G:C	G:C			6	14	4	1	-1	S	9	9
AJUBA_BC_100	0.0345	-64.1	-65.16	0.180052	3.12	0.9082	0.0427254	2	1	mismatch	78	4	G	U	I	S	S	S	0	44	B	G	G	S	S		1			1				G:C	G:C			6	14	4	1	-1	S	9	9
AJUBA_BC_100	0.0345	-64.1	-65.16	0.180052	3.12	0.9082	0.0427254	2	1	mismatch	82	8	C	G	I	S	S	S	0	44	B	G	G	S	S		1			1				G:C	G:C			6	14	4	1	-1	S	9	9
AJUBA_BC_101	0.0465	-69.3	-70.28	0.203928	2.83	0.9206	0.0976388	2	1	mismatch	77	3	G	C	S	I	I	I	0	45	I	G	G	S	S	A:C	1				1	1				C:G	G:C	6	14	4	1	-1	S	9	9
AJUBA_BC_101	0.0465	-69.3	-70.28	0.203928	2.83	0.9206	0.0976388	2	1	mismatch	82	8	C	G	I	S	S	S	0	45	I	G	G	S	S	A:C	1				1	1				C:G	G:C	6	14	4	1	-1	S	9	9
AJUBA_BC_102	0.02	-62.8	-63.95	0.153823	2.7	0.9094	0.0367741	2	1	mismatch	76	2	G	U	I	S	S	S	0	43	I	G	G	S	S	A:C	1				1	1				C:G	G:C	6	14	4	1	-1	S	9	9
AJUBA_BC_102	0.02	-62.8	-63.95	0.153823	2.7	0.9094	0.0367741	2	1	mismatch	82	8	C	G	I	S	S	S	0	43	I	G	G	S	S	A:C	1				1	1				C:G	G:C	6	14	4	1	-1	S	9	9
AJUBA_BC_103	0.0005	-63.1	-64.21	0.164767	3.11	0.9094	0.0393093	2	1	mismatch	75	1	G	C	I	S	S	S	0	43	I	G	C	S	S		2				2	2				U:G	G:C	6	14	4	1	-1	S	9	9
AJUBA_BC_103	0.0005	-63.1	-64.21	0.164767	3.11	0.9094	0.0393093	2	1	mismatch	82	8	C	G	I	S	S	S	0	43	I	G	C	S	S		2				2	2				U:G	G:C	6	14	4	1	-1	S	9	9
AJUBA_BC_104	0.0265	-62.6	-64.26	0.0679504	6.77	0.9255	0.0157178	2	1	mismatch	73	-1	G	C	I	S	S	S	0	43	I	C	G	S	S		2				2	2				C:G	A:U	6	13	4	1	-1	S	8	8
AJUBA_BC_104	0.0265	-62.6	-64.26	0.0679504	6.77	0.9255	0.0157178	2	1	mismatch	82	8	C	G	I	S	S	S	0	43	I	C	G	S	S		2				2	2				C:G	A:U	6	13	4	1	-1	S	8	8
AJUBA_BC_105	0.0265	-62.1	-63.66	0.0798709	6.1	0.904	0.0185684	2	1	mismatch	72	-2	A	U	B	S	S	S	0	44	S	G	G	B	S	A:U	1	1										7	12	4	1	-1	B	2			2
AJUBA_BC_105	0.0265	-62.1	-63.66	0.0798709	6.1	0.904	0.0185684	2	1	mismatch	82	8	C	G	I	S	S	S	0	44	S	G	G	B	S	A:U	1	1										7	12	4	1	-1	B	2			2
AJUBA_BC_106	0.045	-62.3	-63.48	0.147114	4.43	0.872	0.0349806	2	1	mismatch	71	-3	C	G	I	S	S	S	0	43	I	G	G	S	S	A:C	1				1	1				C:G	G:C	8	13	4	1	-1	S	2	2
AJUBA_BC_106	0.045	-62.3	-63.48	0.147114	4.43	0.872	0.0349806	2	1	mismatch	82	8	C	G	I	S	S	S	0	43	I	G	G	S	S	A:C	1				1	1				C:G	G:C	8	13	4	1	-1	S	2	2
AJUBA_BC_107	0.047	-60.7	-61.88	0.146218	4.54	0.8672	0.0349806	2	1	mismatch	70	-4	U	A	I	S	S	S	0	43	I	G	G	S	S	A:C	1				1	1				C:G	G:C	8	13	4	1	-1	S	3	3
AJUBA_BC_107	0.047	-60.7	-61.88	0.146218	4.54	0.8672	0.0349806	2	1	mismatch	82	8	C	G	I	S	S	S	0	43	I	G	G	S	S	A:C	1				1	1				C:G	G:C	8	13	4	1	-1	S	3	3
AJUBA_BC_108	0.039	-62.3	-63.48	0.148377	4.32	0.8617	0.0349806	2	1	mismatch	69	-5	C	G	I	S	S	S	0	43	I	G	G	S	S	A:C	1				1	1				C:G	G:C	8	13	4	1	-1	S	4	4
AJUBA_BC_108	0.039	-62.3	-63.48	0.148377	4.32	0.8617	0.0349806	2	1	mismatch	82	8	C	G	I	S	S	S	0	43	I	G	G	S	S	A:C	1				1	1				C:G	G:C	8	13	4	1	-1	S	4	4
AJUBA_BC_109	0.0355	-60.7	-61.88	0.146711	4.64	0.8672	0.0349806	2	1	mismatch	68	-6	U	A	I	S	S	S	0	43	I	G	G	S	S	A:C	1				1	1				C:G	G:C	8	13	4	1	-1	S	5	5
AJUBA_BC_109	0.0355	-60.7	-61.88	0.146711	4.64	0.8672	0.0349806	2	1	mismatch	82	8	C	G	I	S	S	S	0	43	I	G	G	S	S	A:C	1				1	1				C:G	G:C	8	13	4	1	-1	S	5	5
AJUBA_BC_110	0.031	-62.1	-63.32	0.138931	5.89	0.872	0.0327246	2	1	mismatch	67	-7	C	G	I	S	S	S	0	43	I	G	G	S	S	A:C	1				1	1				C:G	G:C	8	13	4	1	-1	S	6	6
AJUBA_BC_110	0.031	-62.1	-63.32	0.138931	5.89	0.872	0.0327246	2	1	mismatch	82	8	C	G	I	S	S	S	0	43	I	G	G	S	S	A:C	1				1	1				C:G	G:C	8	13	4	1	-1	S	6	6
AJUBA_BC_111	0.021	-62	-63.29	0.123286	6.45	0.8762	0.029121	2	1	mismatch	66	-8	C	G	I	S	S	S	0	43	I	G	G	S	S	A:C	1				1	1				C:G	G:C	8	13	4	1	-1	S	7	7
AJUBA_BC_111	0.021	-62	-63.29	0.123286	6.45	0.8762	0.029121	2	1	mismatch	82	8	C	G	I	S	S	S	0	43	I	G	G	S	S	A:C	1				1	1				C:G	G:C	8	13	4	1	-1	S	7	7
AJUBA_BC_112	0.0225	-65.3	-66.45	0.154448	4.29	0.9255	0.0367741	2	1	mismatch	65	-9	A	U	I	S	S	S	0	43	I	G	G	S	S	A:C	1				1	1				C:G	G:C	6	13	4	1	-1	S	8	8
AJUBA_BC_112	0.0225	-65.3	-66.45	0.154448	4.29	0.9255	0.0367741	2	1	mismatch	82	8	C	G	I	S	S	S	0	43	I	G	G	S	S	A:C	1				1	1				C:G	G:C	6	13	4	1	-1	S	8	8
AJUBA_BC_113	0.016	-70.7	-71.84	0.15615	4.21	0.86	0.0747843	2	1	mismatch	64	-10	C	U	S	I	I	I	0	45	I	G	G	S	S	A:C	1				1	1				C:G	G:C	4	15	4	1	-1	S	14	14
AJUBA_BC_113	0.016	-70.7	-71.84	0.15615	4.21	0.86	0.0747843	2	1	mismatch	82	8	C	G	I	S	S	S	0	45	I	G	G	S	S	A:C	1				1	1				C:G	G:C	4	15	4	1	-1	S	14	14
AJUBA_BC_114	0.017	-59.7	-60.89	0.144481	5.05	0.9501	0.0344024	2	1	mismatch	80	6	C	G	I	S	S	S	0	42	B	G	G	S	S		1			1				G:C	G:C			6	14	4	1	-1	S	9	9
AJUBA_BC_114	0.017	-59.7	-60.89	0.144481	5.05	0.9501	0.0344024	2	1	mismatch	81	7	C	G	I	S	S	S	0	42	B	G	G	S	S		1			1				G:C	G:C			6	14	4	1	-1	S	9	9
AJUBA_BC_115	0.0065	-62.7	-63.7	0.196796	3.58	0.8534	0.0472189	2	1	mismatch	79	5	U	A	S	S	I	I	0	44	B	G	G	S	S		1			1				G:C	G:C			6	14	4	1	-1	S	9	9
AJUBA_BC_115	0.0065	-62.7	-63.7	0.196796	3.58	0.8534	0.0472189	2	1	mismatch	81	7	C	G	I	S	S	S	0	44	B	G	G	S	S		1			1				G:C	G:C			6	14	4	1	-1	S	9	9
AJUBA_BC_116	0.025	-63	-64.06	0.178207	3.15	0.9121	0.0427254	2	1	mismatch	78	4	G	U	I	S	S	S	0	44	B	G	G	S	S		1			1				G:C	G:C			6	14	4	1	-1	S	9	9
AJUBA_BC_116	0.025	-63	-64.06	0.178207	3.15	0.9121	0.0427254	2	1	mismatch	81	7	C	G	I	S	S	S	0	44	B	G	G	S	S		1			1				G:C	G:C			6	14	4	1	-1	S	9	9
AJUBA_BC_117	0.037	-68.2	-69.18	0.203878	2.83	0.9375	0.0976388	2	1	mismatch	77	3	G	C	S	I	I	I	0	45	I	G	G	S	S	A:C	1				1	1				C:G	G:C	6	14	4	1	-1	S	9	9
AJUBA_BC_117	0.037	-68.2	-69.18	0.203878	2.83	0.9375	0.0976388	2	1	mismatch	81	7	C	G	I	S	S	S	0	45	I	G	G	S	S	A:C	1				1	1				C:G	G:C	6	14	4	1	-1	S	9	9
AJUBA_BC_118	0.013	-61.7	-62.85	0.153762	2.7	0.9015	0.0367741	2	1	mismatch	76	2	G	U	I	S	S	S	0	43	I	G	G	S	S	A:C	1				1	1				C:G	G:C	6	14	4	1	-1	S	9	9
AJUBA_BC_118	0.013	-61.7	-62.85	0.153762	2.7	0.9015	0.0367741	2	1	mismatch	81	7	C	G	I	S	S	S	0	43	I	G	G	S	S	A:C	1				1	1				C:G	G:C	6	14	4	1	-1	S	9	9
AJUBA_BC_119	0	-62	-63.11	0.164664	3.12	0.9015		2	1	mismatch	75	1	G	C	I	S	S	S	0	43	I	G	C	S	S		2				2	2				U:G	G:C	6	14	4	1	-1	S	9	9
AJUBA_BC_119	0	-62	-63.11	0.164664	3.12	0.9015		2	1	mismatch	81	7	C	G	I	S	S	S	0	43	I	G	C	S	S		2				2	2				U:G	G:C	6	14	4	1	-1	S	9	9
AJUBA_BC_120	0.012	-61.5	-63.16	0.0678673	6.78	0.9177	0.0157178	2	1	mismatch	73	-1	G	C	I	S	S	S	0	43	I	C	G	S	S		2				2	2				C:G	A:U	6	13	4	1	-1	S	8	8
AJUBA_BC_120	0.012	-61.5	-63.16	0.0678673	6.78	0.9177	0.0157178	2	1	mismatch	81	7	C	G	I	S	S	S	0	43	I	C	G	S	S		2				2	2				C:G	A:U	6	13	4	1	-1	S	8	8
AJUBA_BC_121	0.0175	-61	-62.56	0.0797611	6.11	0.8961	0.0185684	2	1	mismatch	72	-2	A	U	B	S	S	S	0	44	S	G	G	B	S	A:U	1	1										7	12	4	1	-1	B	2			2
AJUBA_BC_121	0.0175	-61	-62.56	0.0797611	6.11	0.8961	0.0185684	2	1	mismatch	81	7	C	G	I	S	S	S	0	44	S	G	G	B	S	A:U	1	1										7	12	4	1	-1	B	2			2
AJUBA_BC_122	0.024	-61.2	-62.38	0.147056	4.44	0.8646	0.0349806	2	1	mismatch	71	-3	C	G	I	S	S	S	0	43	I	G	G	S	S	A:C	1				1	1				C:G	G:C	8	13	4	1	-1	S	2	2
AJUBA_BC_122	0.024	-61.2	-62.38	0.147056	4.44	0.8646	0.0349806	2	1	mismatch	81	7	C	G	I	S	S	S	0	43	I	G	G	S	S	A:C	1				1	1				C:G	G:C	8	13	4	1	-1	S	2	2
AJUBA_BC_123	0.032	-59.6	-60.79	0.146159	4.55	0.8598	0.0344024	2	1	mismatch	70	-4	U	A	I	S	S	S	0	43	I	G	G	S	S	A:C	1				1	1				C:G	G:C	8	13	4	1	-1	S	3	3
AJUBA_BC_123	0.032	-59.6	-60.79	0.146159	4.55	0.8598	0.0344024	2	1	mismatch	81	7	C	G	I	S	S	S	0	43	I	G	G	S	S	A:C	1				1	1				C:G	G:C	8	13	4	1	-1	S	3	3
AJUBA_BC_124	0.042	-61.2	-62.38	0.14832	4.32	0.8542	0.0349806	2	1	mismatch	69	-5	C	G	I	S	S	S	0	43	I	G	G	S	S	A:C	1				1	1				C:G	G:C	8	13	4	1	-1	S	4	4
AJUBA_BC_124	0.042	-61.2	-62.38	0.14832	4.32	0.8542	0.0349806	2	1	mismatch	81	7	C	G	I	S	S	S	0	43	I	G	G	S	S	A:C	1				1	1				C:G	G:C	8	13	4	1	-1	S	4	4
AJUBA_BC_125	0.035	-59.6	-60.78	0.146654	4.65	0.8598	0.0349806	2	1	mismatch	68	-6	U	A	I	S	S	S	0	43	I	G	G	S	S	A:C	1				1	1				C:G	G:C	8	13	4	1	-1	S	5	5
AJUBA_BC_125	0.035	-59.6	-60.78	0.146654	4.65	0.8598	0.0349806	2	1	mismatch	81	7	C	G	I	S	S	S	0	43	I	G	G	S	S	A:C	1				1	1				C:G	G:C	8	13	4	1	-1	S	5	5
AJUBA_BC_126	0.0205	-61	-62.22	0.138878	5.89	0.8646	0.0327246	2	1	mismatch	67	-7	C	G	I	S	S	S	0	43	I	G	G	S	S	A:C	1				1	1				C:G	G:C	8	13	4	1	-1	S	6	6
AJUBA_BC_126	0.0205	-61	-62.22	0.138878	5.89	0.8646	0.0327246	2	1	mismatch	81	7	C	G	I	S	S	S	0	43	I	G	G	S	S	A:C	1				1	1				C:G	G:C	8	13	4	1	-1	S	6	6
AJUBA_BC_127	0.015	-60.9	-62.19	0.123239	6.45	0.8688	0.029121	2	1	mismatch	66	-8	C	G	I	S	S	S	0	43	I	G	G	S	S	A:C	1				1	1				C:G	G:C	8	13	4	1	-1	S	7	7
AJUBA_BC_127	0.015	-60.9	-62.19	0.123239	6.45	0.8688	0.029121	2	1	mismatch	81	7	C	G	I	S	S	S	0	43	I	G	G	S	S	A:C	1				1	1				C:G	G:C	8	13	4	1	-1	S	7	7
AJUBA_BC_128	0.0215	-64.2	-65.35	0.154388	4.3	0.9177	0.0367741	2	1	mismatch	65	-9	A	U	I	S	S	S	0	43	I	G	G	S	S	A:C	1				1	1				C:G	G:C	6	13	4	1	-1	S	8	8
AJUBA_BC_128	0.0215	-64.2	-65.35	0.154388	4.3	0.9177	0.0367741	2	1	mismatch	81	7	C	G	I	S	S	S	0	43	I	G	G	S	S	A:C	1				1	1				C:G	G:C	6	13	4	1	-1	S	8	8
AJUBA_BC_129	0.002	-69.6	-70.74	0.156091	4.21	0.8817	0.0747843	2	1	mismatch	64	-10	C	U	S	I	I	I	0	45	I	G	G	S	S	A:C	1				1	1				C:G	G:C	4	15	4	1	-1	S	14	14
AJUBA_BC_129	0.002	-69.6	-70.74	0.156091	4.21	0.8817	0.0747843	2	1	mismatch	81	7	C	G	I	S	S	S	0	45	I	G	G	S	S	A:C	1				1	1				C:G	G:C	4	15	4	1	-1	S	14	14
AJUBA_BC_130	0.0085	-63.5	-64.8	0.120952	3.5	0.9094	0.0286397	2	1	mismatch	79	5	U	A	S	S	I	I	0	44	B	G	G	S	S		1			1				G:C	G:C			6	14	4	1	-1	S	9	9
AJUBA_BC_130	0.0085	-63.5	-64.8	0.120952	3.5	0.9094	0.0286397	2	1	mismatch	80	6	C	G	I	S	S	S	0	44	B	G	G	S	S		1			1				G:C	G:C			6	14	4	1	-1	S	9	9
AJUBA_BC_131	0.028	-63.1	-64.32	0.138403	3.5	0.9094	0.0327246	2	1	mismatch	78	4	G	U	I	S	S	S	0	44	B	G	G	S	S		1			1				G:C	G:C			6	14	4	1	-1	S	9	9
AJUBA_BC_131	0.028	-63.1	-64.32	0.138403	3.5	0.9094	0.0327246	2	1	mismatch	80	6	C	G	I	S	S	S	0	44	B	G	G	S	S		1			1				G:C	G:C			6	14	4	1	-1	S	9	9
AJUBA_BC_132	0.059	-68.3	-69.28	0.203653	2.83	0.9523	0.0976388	2	1	mismatch	77	3	G	C	S	I	I	I	0	45	I	G	G	S	S	A:C	1				1	1				C:G	G:C	6	14	4	1	-1	S	9	9
AJUBA_BC_132	0.059	-68.3	-69.28	0.203653	2.83	0.9523	0.0976388	2	1	mismatch	80	6	C	G	I	S	S	S	0	45	I	G	G	S	S	A:C	1				1	1				C:G	G:C	6	14	4	1	-1	S	9	9
AJUBA_BC_133	0.024	-61.8	-62.97	0.1509	2.8	0.9231	0.0355685	2	1	mismatch	76	2	G	U	I	S	S	S	0	43	I	G	G	S	S	A:C	1				1	1				C:G	G:C	6	14	4	1	-1	S	9	9
AJUBA_BC_133	0.024	-61.8	-62.97	0.1509	2.8	0.9231	0.0355685	2	1	mismatch	80	6	C	G	I	S	S	S	0	43	I	G	G	S	S	A:C	1				1	1				C:G	G:C	6	14	4	1	-1	S	9	9
AJUBA_BC_134	0.0005	-62.1	-63.23	0.159348	3.43	0.9231	0.0380206	2	1	mismatch	75	1	G	C	I	S	S	S	0	43	I	G	C	S	S		2				2	2				U:G	G:C	6	14	4	1	-1	S	9	9
AJUBA_BC_134	0.0005	-62.1	-63.23	0.159348	3.43	0.9231	0.0380206	2	1	mismatch	80	6	C	G	I	S	S	S	0	43	I	G	C	S	S		2				2	2				U:G	G:C	6	14	4	1	-1	S	9	9
AJUBA_BC_135	0.0225	-61.6	-63.32	0.0608808	7.09	0.9197	0.0142221	2	1	mismatch	73	-1	G	C	I	S	S	S	0	43	I	C	G	S	S		2				2	2				C:G	A:U	6	13	4	1	-1	S	8	8
AJUBA_BC_135	0.0225	-61.6	-63.32	0.0608808	7.09	0.9197	0.0142221	2	1	mismatch	80	6	C	G	I	S	S	S	0	43	I	C	G	S	S		2				2	2				C:G	A:U	6	13	4	1	-1	S	8	8
AJUBA_BC_136	0.021	-61.1	-62.73	0.0704592	6.4	0.9158	0.0165237	2	1	mismatch	72	-2	A	U	B	S	S	S	0	44	S	G	G	B	S	A:U	1	1										7	12	4	1	-1	B	2			2
AJUBA_BC_136	0.021	-61.1	-62.73	0.0704592	6.4	0.9158	0.0165237	2	1	mismatch	80	6	C	G	I	S	S	S	0	44	S	G	G	B	S	A:U	1	1										7	12	4	1	-1	B	2			2
AJUBA_BC_137	0.0555	-61.3	-62.5	0.141567	4.68	0.8646	0.0338338	2	1	mismatch	71	-3	C	G	I	S	S	S	0	43	I	G	G	S	S	A:C	1				1	1				C:G	G:C	8	13	4	1	-1	S	2	2
AJUBA_BC_137	0.0555	-61.3	-62.5	0.141567	4.68	0.8646	0.0338338	2	1	mismatch	80	6	C	G	I	S	S	S	0	43	I	G	G	S	S	A:C	1				1	1				C:G	G:C	8	13	4	1	-1	S	2	2
AJUBA_BC_138	0.03	-59.7	-60.91	0.140596	4.81	0.8598	0.0332746	2	1	mismatch	70	-4	U	A	I	S	S	S	0	43	I	G	G	S	S	A:C	1				1	1				C:G	G:C	8	13	4	1	-1	S	3	3
AJUBA_BC_138	0.03	-59.7	-60.91	0.140596	4.81	0.8598	0.0332746	2	1	mismatch	80	6	C	G	I	S	S	S	0	43	I	G	G	S	S	A:C	1				1	1				C:G	G:C	8	13	4	1	-1	S	3	3
AJUBA_BC_139	0.06	-61.3	-62.5	0.142927	4.55	0.8542	0.0338338	2	1	mismatch	69	-5	C	G	I	S	S	S	0	43	I	G	G	S	S	A:C	1				1	1				C:G	G:C	8	13	4	1	-1	S	4	4
AJUBA_BC_139	0.06	-61.3	-62.5	0.142927	4.55	0.8542	0.0338338	2	1	mismatch	80	6	C	G	I	S	S	S	0	43	I	G	G	S	S	A:C	1				1	1				C:G	G:C	8	13	4	1	-1	S	4	4
AJUBA_BC_140	0.0255	-59.7	-60.91	0.14132	4.87	0.8598	0.0332746	2	1	mismatch	68	-6	U	A	I	S	S	S	0	43	I	G	G	S	S	A:C	1				1	1				C:G	G:C	8	13	4	1	-1	S	5	5
AJUBA_BC_140	0.0255	-59.7	-60.91	0.14132	4.87	0.8598	0.0332746	2	1	mismatch	80	6	C	G	I	S	S	S	0	43	I	G	G	S	S	A:C	1				1	1				C:G	G:C	8	13	4	1	-1	S	5	5
AJUBA_BC_141	0.035	-61.1	-62.34	0.133829	6.12	0.8646	0.0316518	2	1	mismatch	67	-7	C	G	I	S	S	S	0	43	I	G	G	S	S	A:C	1				1	1				C:G	G:C	8	13	4	1	-1	S	6	6
AJUBA_BC_141	0.035	-61.1	-62.34	0.133829	6.12	0.8646	0.0316518	2	1	mismatch	80	6	C	G	I	S	S	S	0	43	I	G	G	S	S	A:C	1				1	1				C:G	G:C	8	13	4	1	-1	S	6	6
AJUBA_BC_142	0.024	-61	-62.31	0.118758	6.68	0.8688	0.0281663	2	1	mismatch	66	-8	C	G	I	S	S	S	0	43	I	G	G	S	S	A:C	1				1	1				C:G	G:C	8	13	4	1	-1	S	7	7
AJUBA_BC_142	0.024	-61	-62.31	0.118758	6.68	0.8688	0.0281663	2	1	mismatch	80	6	C	G	I	S	S	S	0	43	I	G	G	S	S	A:C	1				1	1				C:G	G:C	8	13	4	1	-1	S	7	7
AJUBA_BC_143	0.031	-64.3	-65.47	0.148777	4.52	0.9177	0.0355685	2	1	mismatch	65	-9	A	U	I	S	S	S	0	43	I	G	G	S	S	A:C	1				1	1				C:G	G:C	6	13	4	1	-1	S	8	8
AJUBA_BC_143	0.031	-64.3	-65.47	0.148777	4.52	0.9177	0.0355685	2	1	mismatch	80	6	C	G	I	S	S	S	0	43	I	G	G	S	S	A:C	1				1	1				C:G	G:C	6	13	4	1	-1	S	8	8
AJUBA_BC_144	0.0285	-69.7	-70.87	0.150416	4.44	0.9046	0.071137	2	1	mismatch	64	-10	C	U	S	I	I	I	0	45	I	G	G	S	S	A:C	1				1	1				C:G	G:C	4	15	4	1	-1	S	14	14
AJUBA_BC_144	0.0285	-69.7	-70.87	0.150416	4.44	0.9046	0.071137	2	1	mismatch	80	6	C	G	I	S	S	S	0	45	I	G	G	S	S	A:C	1				1	1				C:G	G:C	4	15	4	1	-1	S	14	14
AJUBA_BC_145	0.0025	-66.1	-67.2	0.167428	3.11	0.9565	0.0399699	2	1	mismatch	78	4	G	U	S	S	B	I	0	46	B	G	G	S	S		1			1				G:C	G:C			6	14	4	1	-1	S	9	9
AJUBA_BC_145	0.0025	-66.1	-67.2	0.167428	3.11	0.9565	0.0399699	2	1	mismatch	79	5	U	A	S	S	B	I	0	46	B	G	G	S	S		1			1				G:C	G:C			6	14	4	1	-1	S	9	9
AJUBA_BC_146	0.058	-66.9	-67.98	0.173453	3.28	0.9666	0.0826494	2	1	mismatch	77	3	G	C	S	I	I	I	0	45	I	G	G	S	S	A:C	1				1	1				C:G	G:C	6	14	4	1	-1	S	9	9
AJUBA_BC_146	0.058	-66.9	-67.98	0.173453	3.28	0.9666	0.0826494	2	1	mismatch	79	5	U	A	I	S	S	S	0	45	I	G	G	S	S	A:C	1				1	1				C:G	G:C	6	14	4	1	-1	S	9	9
AJUBA_BC_147	0.016	-62.5	-63.91	0.102227	5.29	0.9725	0.0238423	2	1	mismatch	76	2	G	U	B	S	S	S	0	44	B	G	G	S	S		3			3				G:C	G:C			6	14	4	1	-1	S	9	9
AJUBA_BC_147	0.016	-62.5	-63.91	0.102227	5.29	0.9725	0.0238423	2	1	mismatch	79	5	U	A	S	S	B	I	0	44	B	G	G	S	S		3			3				G:C	G:C			6	14	4	1	-1	S	9	9
AJUBA_BC_148	0.003	-63.2	-64.74	0.0824644	6.64	0.9604	0.0191978	2	1	mismatch	75	1	G	C	B	S	S	S	0	44	B	G	C	S	S		3			3				A:U	G:C			6	13	4	1	-1	S	8	8
AJUBA_BC_148	0.003	-63.2	-64.74	0.0824644	6.64	0.9604	0.0191978	2	1	mismatch	79	5	U	A	S	S	B	I	0	44	B	G	C	S	S		3			3				A:U	G:C			6	13	4	1	-1	S	8	8
AJUBA_BC_149	0.023	-63.4	-65.41	0.0381034	8.42	0.9508	0.00877109	2	1	mismatch	73	-1	G	C	B	S	S	S	0	44	S	C	G	B	S	A:U	1	1										7	12	4	1	-1	B	2			2
AJUBA_BC_149	0.023	-63.4	-65.41	0.0381034	8.42	0.9508	0.00877109	2	1	mismatch	79	5	U	A	I	S	S	S	0	44	S	C	G	B	S	A:U	1	1										7	12	4	1	-1	B	2			2
AJUBA_BC_150	0.0055	-63.4	-64.95	0.0804602	8.31	0.9508	0.0188805	2	1	mismatch	72	-2	A	U	B	S	S	S	0	44	S	G	G	B	S	A:U	1	1										7	12	4	1	-1	B	2			2
AJUBA_BC_150	0.0055	-63.4	-64.95	0.0804602	8.31	0.9508	0.0188805	2	1	mismatch	79	5	U	A	I	S	S	S	0	44	S	G	G	B	S	A:U	1	1										7	12	4	1	-1	B	2			2
AJUBA_BC_151	0.0035	-63.3	-64.28	0.204074	2.85	0.872	0.0488194	2	1	mismatch	71	-3	C	G	I	S	S	S	0	44	B	G	G	S	S		1			1				G:C	G:C			8	13	4	1	-1	S	2	2
AJUBA_BC_151	0.0035	-63.3	-64.28	0.204074	2.85	0.872	0.0488194	2	1	mismatch	79	5	U	A	S	S	I	I	0	44	B	G	G	S	S		1			1				G:C	G:C			8	13	4	1	-1	S	2	2
AJUBA_BC_152	0.0095	-61.7	-62.69	0.200043	3.32	0.856	0.0480125	2	1	mismatch	70	-4	U	A	I	S	S	S	0	44	B	G	G	S	S		1			1				G:C	G:C			8	13	4	1	-1	S	3	3
AJUBA_BC_152	0.0095	-61.7	-62.69	0.200043	3.32	0.856	0.0480125	2	1	mismatch	79	5	U	A	S	S	I	I	0	44	B	G	G	S	S		1			1				G:C	G:C			8	13	4	1	-1	S	3	3
AJUBA_BC_153	0.0185	-63.3	-64.27	0.207269	2.53	0.8505	0.0496399	2	1	mismatch	69	-5	C	G	I	S	S	S	0	44	B	G	G	S	S		1			1				G:C	G:C			8	13	4	1	-1	S	4	4
AJUBA_BC_153	0.0185	-63.3	-64.27	0.207269	2.53	0.8505	0.0496399	2	1	mismatch	79	5	U	A	S	S	I	I	0	44	B	G	G	S	S		1			1				G:C	G:C			8	13	4	1	-1	S	4	4
AJUBA_BC_154	0.011	-61.7	-62.68	0.20491	2.86	0.8542	0.0488194	2	1	mismatch	68	-6	U	A	I	S	S	S	0	44	B	G	G	S	S		1			1				G:C	G:C			8	13	4	1	-1	S	5	5
AJUBA_BC_154	0.011	-61.7	-62.68	0.20491	2.86	0.8542	0.0488194	2	1	mismatch	79	5	U	A	S	S	I	I	0	44	B	G	G	S	S		1			1				G:C	G:C			8	13	4	1	-1	S	5	5
AJUBA_BC_155	0.0085	-63.1	-64.11	0.194081	4.1	0.859	0.0464384	2	1	mismatch	67	-7	C	G	I	S	S	S	0	44	B	G	G	S	S		1			1				G:C	G:C			8	13	4	1	-1	S	6	6
AJUBA_BC_155	0.0085	-63.1	-64.11	0.194081	4.1	0.859	0.0464384	2	1	mismatch	79	5	U	A	S	S	I	I	0	44	B	G	G	S	S		1			1				G:C	G:C			8	13	4	1	-1	S	6	6
AJUBA_BC_156	0.0075	-63	-64.08	0.172222	4.66	0.8632	0.0413247	2	1	mismatch	66	-8	C	G	I	S	S	S	0	44	B	G	G	S	S		1			1				G:C	G:C			8	13	4	1	-1	S	7	7
AJUBA_BC_156	0.0075	-63	-64.08	0.172222	4.66	0.8632	0.0413247	2	1	mismatch	79	5	U	A	S	S	I	I	0	44	B	G	G	S	S		1			1				G:C	G:C			8	13	4	1	-1	S	7	7
AJUBA_BC_157	0.014	-66.3	-67.25	0.215756	2.51	0.9118	0.0513224	2	1	mismatch	65	-9	A	U	I	S	S	S	0	44	B	G	G	S	S		1			1				G:C	G:C			6	13	4	1	-1	S	8	8
AJUBA_BC_157	0.014	-66.3	-67.25	0.215756	2.51	0.9118	0.0513224	2	1	mismatch	79	5	U	A	S	S	I	I	0	44	B	G	G	S	S		1			1				G:C	G:C			6	13	4	1	-1	S	8	8
AJUBA_BC_158	0.015	-71.7	-72.64	0.218138	2.42	0.8965	0.10437	2	1	mismatch	64	-10	C	U	S	I	I	B	0	46	B	G	G	S	S		1			1				G:C	G:C			4	15	4	1	-1	S	14	14
AJUBA_BC_158	0.015	-71.7	-72.64	0.218138	2.42	0.8965	0.10437	2	1	mismatch	79	5	U	A	S	S	I	I	0	46	B	G	G	S	S		1			1				G:C	G:C			4	15	4	1	-1	S	14	14
AJUBA_BC_159	0.0425	-69	-70.02	0.192488	2.97	0.9818	0.0913418	2	1	mismatch	77	3	G	C	S	I	I	I	0	45	I	G	G	S	S	A:C	1				1	1				C:G	G:C	6	14	4	1	-1	S	9	9
AJUBA_BC_159	0.0425	-69	-70.02	0.192488	2.97	0.9818	0.0913418	2	1	mismatch	78	4	G	U	I	S	S	S	0	45	I	G	G	S	S	A:C	1				1	1				C:G	G:C	6	14	4	1	-1	S	9	9
AJUBA_BC_160	0.025	-64.3	-65.46	0.153436	2.95	0.9703	0.0361663	2	1	mismatch	76	2	G	U	I	S	S	S	0	43	I	G	G	S	S	A:C	1				1	1				C:G	G:C	6	14	4	1	-1	S	9	9
AJUBA_BC_160	0.025	-64.3	-65.46	0.153436	2.95	0.9703	0.0361663	2	1	mismatch	78	4	G	U	I	S	S	S	0	43	I	G	G	S	S	A:C	1				1	1				C:G	G:C	6	14	4	1	-1	S	9	9
AJUBA_BC_161	0.0005	-63.6	-65.24	0.0700721	5.21	0.9922	0.0162506	2	1	mismatch	75	1	G	C	B	S	S	S	0	44	B	G	C	S	S		2			2				G:C	G:C			6	14	4	1	-1	S	9	9
AJUBA_BC_161	0.0005	-63.6	-65.24	0.0700721	5.21	0.9922	0.0162506	2	1	mismatch	78	4	G	U	I	S	S	S	0	44	B	G	C	S	S		2			2				G:C	G:C			6	14	4	1	-1	S	9	9
AJUBA_BC_162	0.006	-64.3	-65.96	0.0674093	4.47	0.9635	0.0157178	2	1	mismatch	73	-1	G	C	B	S	S	S	0	44	S	C	G	B	S	A:U	1	1										7	12	4	1	-1	B	2			2
AJUBA_BC_162	0.006	-64.3	-65.96	0.0674093	4.47	0.9635	0.0157178	2	1	mismatch	78	4	G	U	I	S	S	S	0	44	S	C	G	B	S	A:U	1	1										7	12	4	1	-1	B	2			2
AJUBA_BC_163	0.012	-64.3	-65.45	0.155686	3.81	0.9635	0.0367741	2	1	mismatch	72	-2	A	U	B	S	S	S	0	44	S	G	G	B	S	A:U	1	1										7	12	4	1	-1	B	2			2
AJUBA_BC_163	0.012	-64.3	-65.45	0.155686	3.81	0.9635	0.0367741	2	1	mismatch	78	4	G	U	I	S	S	S	0	44	S	G	G	B	S	A:U	1	1										7	12	4	1	-1	B	2			2
AJUBA_BC_164	0.0045	-63.6	-64.67	0.175413	3.37	0.9244	0.0420192	2	1	mismatch	71	-3	C	G	I	S	S	S	0	44	B	G	G	S	S		1			1				G:C	G:C			8	13	4	1	-1	S	2	2
AJUBA_BC_164	0.0045	-63.6	-64.67	0.175413	3.37	0.9244	0.0420192	2	1	mismatch	78	4	G	U	I	S	S	S	0	44	B	G	G	S	S		1			1				G:C	G:C			8	13	4	1	-1	S	2	2
AJUBA_BC_165	0.01	-62	-63.08	0.172075	3.75	0.9076	0.0413247	2	1	mismatch	70	-4	U	A	I	S	S	S	0	44	B	G	G	S	S		1			1				G:C	G:C			8	13	4	1	-1	S	3	3
AJUBA_BC_165	0.01	-62	-63.08	0.172075	3.75	0.9076	0.0413247	2	1	mismatch	78	4	G	U	I	S	S	S	0	44	B	G	G	S	S		1			1				G:C	G:C			8	13	4	1	-1	S	3	3
AJUBA_BC_166	0.0335	-63.6	-64.65	0.180598	2.91	0.9018	0.0434435	2	1	mismatch	69	-5	C	G	I	S	S	S	0	44	B	G	G	S	S		1			1				G:C	G:C			8	13	4	1	-1	S	4	4
AJUBA_BC_166	0.0335	-63.6	-64.65	0.180598	2.91	0.9018	0.0434435	2	1	mismatch	78	4	G	U	I	S	S	S	0	44	B	G	G	S	S		1			1				G:C	G:C			8	13	4	1	-1	S	4	4
AJUBA_BC_167	0.0345	-62	-63.06	0.178483	3.25	0.9056	0.0427254	2	1	mismatch	68	-6	U	A	I	S	S	S	0	44	B	G	G	S	S		1			1				G:C	G:C			8	13	4	1	-1	S	5	5
AJUBA_BC_167	0.0345	-62	-63.06	0.178483	3.25	0.9056	0.0427254	2	1	mismatch	78	4	G	U	I	S	S	S	0	44	B	G	G	S	S		1			1				G:C	G:C			8	13	4	1	-1	S	5	5
AJUBA_BC_168	0.008	-63.4	-64.5	0.169113	4.48	0.9107	0.0399699	2	1	mismatch	67	-7	C	G	I	S	S	S	0	44	B	G	G	S	S		1			1				G:C	G:C			8	13	4	1	-1	S	6	6
AJUBA_BC_168	0.008	-63.4	-64.5	0.169113	4.48	0.9107	0.0399699	2	1	mismatch	78	4	G	U	I	S	S	S	0	44	B	G	G	S	S		1			1				G:C	G:C			8	13	4	1	-1	S	6	6
AJUBA_BC_169	0.0115	-63.3	-64.47	0.150062	5.05	0.9151	0.0355685	2	1	mismatch	66	-8	C	G	I	S	S	S	0	44	B	G	G	S	S		1			1				G:C	G:C			8	13	4	1	-1	S	7	7
AJUBA_BC_169	0.0115	-63.3	-64.47	0.150062	5.05	0.9151	0.0355685	2	1	mismatch	78	4	G	U	I	S	S	S	0	44	B	G	G	S	S		1			1				G:C	G:C			8	13	4	1	-1	S	7	7
AJUBA_BC_170	0.0095	-66.6	-67.63	0.188	2.89	0.9727	0.044916	2	1	mismatch	65	-9	A	U	I	S	S	S	0	44	B	G	G	S	S		1			1				G:C	G:C			6	13	4	1	-1	S	8	8
AJUBA_BC_170	0.0095	-66.6	-67.63	0.188	2.89	0.9727	0.044916	2	1	mismatch	78	4	G	U	I	S	S	S	0	44	B	G	G	S	S		1			1				G:C	G:C			6	13	4	1	-1	S	8	8
AJUBA_BC_171	0.0025	-72	-73.02	0.190079	2.8	0.8978	0.0913418	2	1	mismatch	64	-10	C	U	S	I	I	B	0	46	B	G	G	S	S		1			1				G:C	G:C			4	15	4	1	-1	S	14	14
AJUBA_BC_171	0.0025	-72	-73.02	0.190079	2.8	0.8978	0.0913418	2	1	mismatch	78	4	G	U	I	S	S	S	0	46	B	G	G	S	S		1			1				G:C	G:C			4	15	4	1	-1	S	14	14
AJUBA_BC_172	0.0325	-69.2	-70.16	0.210967	2.25	0.9743	0.100948	2	1	mismatch	76	2	G	U	I	S	S	S	0	45	I	G	G	S	S	A:C	1				1	1				C:G	G:C	6	14	4	1	-1	S	9	9
AJUBA_BC_172	0.0325	-69.2	-70.16	0.210967	2.25	0.9743	0.100948	2	1	mismatch	77	3	G	C	S	I	I	I	0	45	I	G	G	S	S	A:C	1				1	1				C:G	G:C	6	14	4	1	-1	S	9	9
AJUBA_BC_173	0.0005	-69.6	-70.51	0.227554	2.08	0.9236	0.109721	2	1	mismatch	75	1	G	C	I	S	S	S	0	45	I	G	C	S	S		2				2	2				U:G	G:C	6	14	4	1	-1	S	9	9
AJUBA_BC_173	0.0005	-69.6	-70.51	0.227554	2.08	0.9236	0.109721	2	1	mismatch	77	3	G	C	S	I	I	I	0	45	I	G	C	S	S		2				2	2				U:G	G:C	6	14	4	1	-1	S	9	9
AJUBA_BC_174	0.016	-69.1	-70.03	0.221108	2.26	0.9158	0.106124	2	1	mismatch	73	-1	G	C	I	S	S	S	0	45	I	C	G	S	S		2				2	2				C:G	A:U	6	13	4	1	-1	S	8	8
AJUBA_BC_174	0.016	-69.1	-70.03	0.221108	2.26	0.9158	0.106124	2	1	mismatch	77	3	G	C	S	I	I	I	0	45	I	C	G	S	S		2				2	2				C:G	A:U	6	13	4	1	-1	S	8	8
AJUBA_BC_175	0.026	-68	-69.19	0.143989	3.26	0.9588	0.0688049	2	1	mismatch	72	-2	A	U	I	S	S	S	0	45	I	G	G	S	S	A:C	1				1	1				C:G	G:C	8	13	4	1	-1	S	1	1
AJUBA_BC_175	0.026	-68	-69.19	0.143989	3.26	0.9588	0.0688049	2	1	mismatch	77	3	G	C	S	I	I	I	0	45	I	G	G	S	S	A:C	1				1	1				C:G	G:C	8	13	4	1	-1	S	1	1
AJUBA_BC_176	0.0245	-68.8	-69.79	0.202075	2.85	0.975	0.096025	2	1	mismatch	71	-3	C	G	I	S	S	S	0	45	I	G	G	S	S	A:C	1				1	1				C:G	G:C	8	13	4	1	-1	S	2	2
AJUBA_BC_176	0.0245	-68.8	-69.79	0.202075	2.85	0.975	0.096025	2	1	mismatch	77	3	G	C	S	I	I	I	0	45	I	G	G	S	S	A:C	1				1	1				C:G	G:C	8	13	4	1	-1	S	2	2
AJUBA_BC_177	0.0345	-67.2	-68.19	0.202011	2.85	0.9571	0.096025	2	1	mismatch	70	-4	U	A	I	S	S	S	0	45	I	G	G	S	S	A:C	1				1	1				C:G	G:C	8	13	4	1	-1	S	3	3
AJUBA_BC_177	0.0345	-67.2	-68.19	0.202011	2.85	0.9571	0.096025	2	1	mismatch	77	3	G	C	S	I	I	I	0	45	I	G	G	S	S	A:C	1				1	1				C:G	G:C	8	13	4	1	-1	S	3	3
AJUBA_BC_178	0.0495	-68.8	-69.79	0.202054	2.85	0.9426	0.096025	2	1	mismatch	69	-5	C	G	I	S	S	S	0	45	I	G	G	S	S	A:C	1				1	1				C:G	G:C	8	13	4	1	-1	S	4	4
AJUBA_BC_178	0.0495	-68.8	-69.79	0.202054	2.85	0.9426	0.096025	2	1	mismatch	77	3	G	C	S	I	I	I	0	45	I	G	G	S	S	A:C	1				1	1				C:G	G:C	8	13	4	1	-1	S	4	4
AJUBA_BC_179	0.087	-67.2	-68.19	0.199824	3.17	0.9294	0.096025	2	1	mismatch	68	-6	U	A	I	S	S	S	0	45	I	G	G	S	S	A:C	1				1	1				C:G	G:C	8	13	4	1	-1	S	5	5
AJUBA_BC_179	0.087	-67.2	-68.19	0.199824	3.17	0.9294	0.096025	2	1	mismatch	77	3	G	C	S	I	I	I	0	45	I	G	G	S	S	A:C	1				1	1				C:G	G:C	8	13	4	1	-1	S	5	5
AJUBA_BC_180	0.0195	-68.6	-69.63	0.189185	4.42	0.9164	0.089832	2	1	mismatch	67	-7	C	G	I	S	S	S	0	45	I	G	G	S	S	A:C	1				1	1				C:G	G:C	8	13	4	1	-1	S	6	6
AJUBA_BC_180	0.0195	-68.6	-69.63	0.189185	4.42	0.9164	0.089832	2	1	mismatch	77	3	G	C	S	I	I	I	0	45	I	G	G	S	S	A:C	1				1	1				C:G	G:C	8	13	4	1	-1	S	6	6
AJUBA_BC_181	0.016	-68.5	-69.6	0.167885	4.98	0.9027	0.0799399	2	1	mismatch	66	-8	C	G	I	S	S	S	0	45	I	G	G	S	S	A:C	1				1	1				C:G	G:C	8	13	4	1	-1	S	7	7
AJUBA_BC_181	0.016	-68.5	-69.6	0.167885	4.98	0.9027	0.0799399	2	1	mismatch	77	3	G	C	S	I	I	I	0	45	I	G	G	S	S	A:C	1				1	1				C:G	G:C	8	13	4	1	-1	S	7	7
AJUBA_BC_182	0.071	-71.8	-72.76	0.210316	2.82	0.9158	0.100948	2	1	mismatch	65	-9	A	U	I	S	S	S	0	45	I	G	G	S	S	A:C	1				1	1				C:G	G:C	6	13	4	1	-1	S	8	8
AJUBA_BC_182	0.071	-71.8	-72.76	0.210316	2.82	0.9158	0.100948	2	1	mismatch	77	3	G	C	S	I	I	I	0	45	I	G	G	S	S	A:C	1				1	1				C:G	G:C	6	13	4	1	-1	S	8	8
AJUBA_BC_183	0.014	-77.2	-78.15	0.212631	2.74	0.8359	0.20529	2	1	mismatch	64	-10	C	U	S	I	I	I	0	47	I	G	G	S	S	A:C	1				1	1				C:G	G:C	4	15	4	1	-1	S	14	14
AJUBA_BC_183	0.014	-77.2	-78.15	0.212631	2.74	0.8359	0.20529	2	1	mismatch	77	3	G	C	S	I	I	I	0	47	I	G	G	S	S	A:C	1				1	1				C:G	G:C	4	15	4	1	-1	S	14	14
AJUBA_BC_184	0.001	-65.5	-66.47	0.20842	2.59	0.9314	0.0496399	2	1	mismatch	75	1	G	C	I	S	S	S	0	43	I	G	C	S	S		4				4	4				U:G	G:C	6	14	4	1	-1	S	9	9
AJUBA_BC_184	0.001	-65.5	-66.47	0.20842	2.59	0.9314	0.0496399	2	1	mismatch	76	2	G	U	I	S	S	S	0	43	I	G	C	S	S		4				4	4				U:G	G:C	6	14	4	1	-1	S	9	9
AJUBA_BC_185	0.012	-62.6	-63.94	0.113348	2.93	0.9713	0.0267927	2	1	mismatch	73	-1	G	C	I	S	S	S	0	43	I	C	G	S	S		2				2	2				C:G	A:U	6	13	4	1	-1	S	8	8
AJUBA_BC_185	0.012	-62.6	-63.94	0.113348	2.93	0.9713	0.0267927	2	1	mismatch	76	2	G	U	I	S	S	S	0	43	I	C	G	S	S		2				2	2				C:G	A:U	6	13	4	1	-1	S	8	8
AJUBA_BC_186	0.0335	-61.5	-63.12	0.0717834	3.66	0.9158	0.0168014	2	1	mismatch	72	-2	A	U	I	S	S	S	0	43	I	G	G	S	S	A:C	1				1	1				C:G	G:C	8	13	4	1	-1	S	1	1
AJUBA_BC_186	0.0335	-61.5	-63.12	0.0717834	3.66	0.9158	0.0168014	2	1	mismatch	76	2	G	U	I	S	S	S	0	43	I	G	G	S	S	A:C	1				1	1				C:G	G:C	8	13	4	1	-1	S	1	1
AJUBA_BC_187	0.0365	-62.3	-63.46	0.152174	2.73	0.931	0.0361663	2	1	mismatch	71	-3	C	G	I	S	S	S	0	43	I	G	G	S	S	A:C	1				1	1				C:G	G:C	8	13	4	1	-1	S	2	2
AJUBA_BC_187	0.0365	-62.3	-63.46	0.152174	2.73	0.931	0.0361663	2	1	mismatch	76	2	G	U	I	S	S	S	0	43	I	G	G	S	S	A:C	1				1	1				C:G	G:C	8	13	4	1	-1	S	2	2
AJUBA_BC_188	0.0435	-60.7	-61.86	0.152232	2.75	0.9141	0.0361663	2	1	mismatch	70	-4	U	A	I	S	S	S	0	43	I	G	G	S	S	A:C	1				1	1				C:G	G:C	8	13	4	1	-1	S	3	3
AJUBA_BC_188	0.0435	-60.7	-61.86	0.152232	2.75	0.9141	0.0361663	2	1	mismatch	76	2	G	U	I	S	S	S	0	43	I	G	G	S	S	A:C	1				1	1				C:G	G:C	8	13	4	1	-1	S	3	3
AJUBA_BC_189	0.042	-62.3	-63.46	0.152417	2.72	0.9005	0.0361663	2	1	mismatch	69	-5	C	G	I	S	S	S	0	43	I	G	G	S	S	A:C	1				1	1				C:G	G:C	8	13	4	1	-1	S	4	4
AJUBA_BC_189	0.042	-62.3	-63.46	0.152417	2.72	0.9005	0.0361663	2	1	mismatch	76	2	G	U	I	S	S	S	0	43	I	G	G	S	S	A:C	1				1	1				C:G	G:C	8	13	4	1	-1	S	4	4
AJUBA_BC_190	0.033	-60.7	-61.87	0.150734	3.04	0.9043	0.0355685	2	1	mismatch	68	-6	U	A	I	S	S	S	0	43	I	G	G	S	S	A:C	1				1	1				C:G	G:C	8	13	4	1	-1	S	5	5
AJUBA_BC_190	0.033	-60.7	-61.87	0.150734	3.04	0.9043	0.0355685	2	1	mismatch	76	2	G	U	I	S	S	S	0	43	I	G	G	S	S	A:C	1				1	1				C:G	G:C	8	13	4	1	-1	S	5	5
AJUBA_BC_191	0.022	-62.1	-63.3	0.14271	4.29	0.9094	0.0338338	2	1	mismatch	67	-7	C	G	I	S	S	S	0	43	I	G	G	S	S	A:C	1				1	1				C:G	G:C	8	13	4	1	-1	S	6	6
AJUBA_BC_191	0.022	-62.1	-63.3	0.14271	4.29	0.9094	0.0338338	2	1	mismatch	76	2	G	U	I	S	S	S	0	43	I	G	G	S	S	A:C	1				1	1				C:G	G:C	8	13	4	1	-1	S	6	6
AJUBA_BC_192	0.016	-62	-63.27	0.126643	4.85	0.9138	0.0301081	2	1	mismatch	66	-8	C	G	I	S	S	S	0	43	I	G	G	S	S	A:C	1				1	1				C:G	G:C	8	13	4	1	-1	S	7	7
AJUBA_BC_192	0.016	-62	-63.27	0.126643	4.85	0.9138	0.0301081	2	1	mismatch	76	2	G	U	I	S	S	S	0	43	I	G	G	S	S	A:C	1				1	1				C:G	G:C	8	13	4	1	-1	S	7	7
AJUBA_BC_193	0.019	-65.3	-66.43	0.15865	2.69	0.9713	0.0380206	2	1	mismatch	65	-9	A	U	I	S	S	S	0	43	I	G	G	S	S	A:C	1				1	1				C:G	G:C	6	13	4	1	-1	S	8	8
AJUBA_BC_193	0.019	-65.3	-66.43	0.15865	2.69	0.9713	0.0380206	2	1	mismatch	76	2	G	U	I	S	S	S	0	43	I	G	G	S	S	A:C	1				1	1				C:G	G:C	6	13	4	1	-1	S	8	8
AJUBA_BC_194	0.011	-70.7	-71.83	0.160397	2.61	0.8963	0.0760412	2	1	mismatch	64	-10	C	U	S	I	I	I	0	45	I	G	G	S	S	A:C	1				1	1				C:G	G:C	4	15	4	1	-1	S	14	14
AJUBA_BC_194	0.011	-70.7	-71.83	0.160397	2.61	0.8963	0.0760412	2	1	mismatch	76	2	G	U	I	S	S	S	0	45	I	G	G	S	S	A:C	1				1	1				C:G	G:C	4	15	4	1	-1	S	14	14
AJUBA_BC_195	0.001	-63.2	-64.66	0.0939496	5.29	0.9756	0.021936	2	1	mismatch	73	-1	G	C	B	S	S	S	0	44	B	C	C	S	S		3			3				A:U	G:C			6	13	4	1	-1	S	8	8
AJUBA_BC_195	0.001	-63.2	-64.66	0.0939496	5.29	0.9756	0.021936	2	1	mismatch	75	1	G	C	B	S	S	S	0	44	B	C	C	S	S		3			3				A:U	G:C			6	13	4	1	-1	S	8	8
AJUBA_BC_196	0.001	-62.3	-63.93	0.071253	5.51	0.9776	0.0165237	2	1	mismatch	72	-2	A	U	I	S	S	S	0	44	S	G	C	S	S	A:U	1	1										8	13	4	1	-1	S	1	1
AJUBA_BC_196	0.001	-62.3	-63.93	0.071253	5.51	0.9776	0.0165237	2	1	mismatch	75	1	G	C	S	S	I	B	0	44	S	G	C	S	S	A:U	1	1										8	13	4	1	-1	S	1	1
AJUBA_BC_197	0.0005	-62.6	-63.72	0.16144	3.26	0.931	0.0386596	2	1	mismatch	71	-3	C	G	I	S	S	S	0	43	I	G	C	S	S		2				2	2				U:G	G:C	8	13	4	1	-1	S	2	2
AJUBA_BC_197	0.0005	-62.6	-63.72	0.16144	3.26	0.931	0.0386596	2	1	mismatch	75	1	G	C	I	S	S	S	0	43	I	G	C	S	S		2				2	2				U:G	G:C	8	13	4	1	-1	S	2	2
AJUBA_BC_198	0.0005	-61	-62.13	0.159985	4.06	0.9141	0.0380206	2	1	mismatch	70	-4	U	A	I	S	S	S	0	43	I	G	C	S	S		2				2	2				U:G	G:C	8	13	4	1	-1	S	3	3
AJUBA_BC_198	0.0005	-61	-62.13	0.159985	4.06	0.9141	0.0380206	2	1	mismatch	75	1	G	C	I	S	S	S	0	43	I	G	C	S	S		2				2	2				U:G	G:C	8	13	4	1	-1	S	3	3
AJUBA_BC_199	0	-62.6	-63.72	0.163269	3.13	0.9005		2	1	mismatch	69	-5	C	G	I	S	S	S	0	43	I	G	C	S	S		2				2	2				U:G	G:C	8	13	4	1	-1	S	4	4
AJUBA_BC_199	0	-62.6	-63.72	0.163269	3.13	0.9005		2	1	mismatch	75	1	G	C	I	S	S	S	0	43	I	G	C	S	S		2				2	2				U:G	G:C	8	13	4	1	-1	S	4	4
AJUBA_BC_200	0.002	-61	-62.12	0.161463	3.45	0.9043	0.0386596	2	1	mismatch	68	-6	U	A	I	S	S	S	0	43	I	G	C	S	S		2				2	2				U:G	G:C	8	13	4	1	-1	S	5	5
AJUBA_BC_200	0.002	-61	-62.12	0.161463	3.45	0.9043	0.0386596	2	1	mismatch	75	1	G	C	I	S	S	S	0	43	I	G	C	S	S		2				2	2				U:G	G:C	8	13	4	1	-1	S	5	5
AJUBA_BC_201	0.0005	-62.4	-63.56	0.152872	4.71	0.9094	0.0361663	2	1	mismatch	67	-7	C	G	I	S	S	S	0	43	I	G	C	S	S		2				2	2				U:G	G:C	8	13	4	1	-1	S	6	6
AJUBA_BC_201	0.0005	-62.4	-63.56	0.152872	4.71	0.9094	0.0361663	2	1	mismatch	75	1	G	C	I	S	S	S	0	43	I	G	C	S	S		2				2	2				U:G	G:C	8	13	4	1	-1	S	6	6
AJUBA_BC_202	0	-62.3	-63.53	0.135643	5.27	0.9138		2	1	mismatch	66	-8	C	G	I	S	S	S	0	43	I	G	C	S	S		2				2	2				U:G	G:C	8	13	4	1	-1	S	7	7
AJUBA_BC_202	0	-62.3	-63.53	0.135643	5.27	0.9138		2	1	mismatch	75	1	G	C	I	S	S	S	0	43	I	G	C	S	S		2				2	2				U:G	G:C	8	13	4	1	-1	S	7	7
AJUBA_BC_203	0.002	-65.6	-66.69	0.169921	3.11	0.9713	0.0406417	2	1	mismatch	65	-9	A	U	I	S	S	S	0	43	I	G	C	S	S		2				2	2				U:G	G:C	6	13	4	1	-1	S	8	8
AJUBA_BC_203	0.002	-65.6	-66.69	0.169921	3.11	0.9713	0.0406417	2	1	mismatch	75	1	G	C	I	S	S	S	0	43	I	G	C	S	S		2				2	2				U:G	G:C	6	13	4	1	-1	S	8	8
AJUBA_BC_204	0	-71	-72.09	0.171819	3.02	0.8963		2	1	mismatch	64	-10	C	U	S	I	I	I	0	45	I	G	C	S	S		2				2	2				U:G	G:C	4	15	4	1	-1	S	14	14
AJUBA_BC_204	0	-71	-72.09	0.171819	3.02	0.8963		2	1	mismatch	75	1	G	C	I	S	S	S	0	45	I	G	C	S	S		2				2	2				U:G	G:C	4	15	4	1	-1	S	14	14
AJUBA_BC_205	0.0295	-65.4	-67.74	0.0225835	9.76	0.9312	0.00506048	2	1	mismatch	72	-2	A	U	S	S	B	I	0	45	S	C	G	S	S	A:U	1	1										8	12	4	1	-1	S	4	4
AJUBA_BC_205	0.0295	-65.4	-67.74	0.0225835	9.76	0.9312	0.00506048	2	1	mismatch	73	-1	G	C	S	S	B	I	0	45	S	C	G	S	S	A:U	1	1										8	12	4	1	-1	S	4	4
AJUBA_BC_206	0.0115	-65.1	-66.45	0.111297	3.4	0.9607	0.0263498	2	1	mismatch	71	-3	C	G	B	S	S	S	0	45	S	C	G	S	S	A:U	1	1										8	12	4	1	-1	S	1	1
AJUBA_BC_206	0.0115	-65.1	-66.45	0.111297	3.4	0.9607	0.0263498	2	1	mismatch	73	-1	G	C	S	S	B	I	0	45	S	C	G	S	S	A:U	1	1										8	12	4	1	-1	S	1	1
AJUBA_BC_207	0.0075	-64	-65.25	0.131854	3.11	0.9532	0.0311286	2	1	mismatch	70	-4	U	A	I	S	S	S	0	44	S	C	G	S	S	A:U	1	1										8	11	4	1	-1	S	1	1
AJUBA_BC_207	0.0075	-64	-65.25	0.131854	3.11	0.9532	0.0311286	2	1	mismatch	73	-1	G	C	S	S	I	I	0	44	S	C	G	S	S	A:U	1	1										8	11	4	1	-1	S	1	1
AJUBA_BC_208	0.016	-62.1	-63.82	0.0614066	7.27	0.9201	0.0142221	2	1	mismatch	69	-5	C	G	I	S	S	S	0	43	I	C	G	S	S		2				2	2				C:G	A:U	8	12	4	1	-1	S	3	3
AJUBA_BC_208	0.016	-62.1	-63.82	0.0614066	7.27	0.9201	0.0142221	2	1	mismatch	73	-1	G	C	I	S	S	S	0	43	I	C	G	S	S		2				2	2				C:G	A:U	8	12	4	1	-1	S	3	3
AJUBA_BC_209	0.059	-60.5	-62.39	0.0462742	10.13	0.9181	0.010713	2	1	mismatch	68	-6	U	A	I	S	S	S	0	43	I	C	G	S	S		2				2	2				C:G	A:U	8	12	4	1	-1	S	4	4
AJUBA_BC_209	0.059	-60.5	-62.39	0.0462742	10.13	0.9181	0.010713	2	1	mismatch	73	-1	G	C	I	S	S	S	0	43	I	C	G	S	S		2				2	2				C:G	A:U	8	12	4	1	-1	S	4	4
AJUBA_BC_210	0.0185	-61.9	-63.61	0.0619294	8.71	0.924	0.0144611	2	1	mismatch	67	-7	C	G	I	S	S	S	0	43	I	C	G	S	S		2				2	2				C:G	A:U	8	12	4	1	-1	S	5	5
AJUBA_BC_210	0.0185	-61.9	-63.61	0.0619294	8.71	0.924	0.0144611	2	1	mismatch	73	-1	G	C	I	S	S	S	0	43	I	C	G	S	S		2				2	2				C:G	A:U	8	12	4	1	-1	S	5	5
AJUBA_BC_211	0.013	-61.8	-63.6	0.0537529	9.7	0.929	0.0124468	2	1	mismatch	66	-8	C	G	I	S	S	S	0	43	I	C	G	S	S		2				2	2				C:G	A:U	8	12	4	1	-1	S	6	6
AJUBA_BC_211	0.013	-61.8	-63.6	0.0537529	9.7	0.929	0.0124468	2	1	mismatch	73	-1	G	C	I	S	S	S	0	43	I	C	G	S	S		2				2	2				C:G	A:U	8	12	4	1	-1	S	6	6
AJUBA_BC_212	0.0165	-65.1	-66.74	0.0698425	6.9	0.988	0.0162506	2	1	mismatch	65	-9	A	U	I	S	S	S	0	43	I	C	G	S	S		2				2	2				C:G	A:U	6	12	4	1	-1	S	7	7
AJUBA_BC_212	0.0165	-65.1	-66.74	0.0698425	6.9	0.988	0.0162506	2	1	mismatch	73	-1	G	C	I	S	S	S	0	43	I	C	G	S	S		2				2	2				C:G	A:U	6	12	4	1	-1	S	7	7
AJUBA_BC_213	0.013	-70.5	-72.13	0.0708688	6.68	0.921	0.0330474	2	1	mismatch	64	-10	C	U	S	I	I	I	0	45	I	C	G	S	S		2				2	2				C:G	A:U	4	14	4	1	-1	S	13	13
AJUBA_BC_213	0.013	-70.5	-72.13	0.0708688	6.68	0.921	0.0330474	2	1	mismatch	73	-1	G	C	I	S	S	S	0	45	I	C	G	S	S		2				2	2				C:G	A:U	4	14	4	1	-1	S	13	13
AJUBA_BC_214	0.0095	-62.6	-64.25	0.0690521	5.95	0.9645	0.015982	2	1	mismatch	71	-3	C	G	I	S	S	S	0	44	S	G	G	I	S	A:U	1	1										7	11	4	1	-1	I	1				1	3
AJUBA_BC_214	0.0095	-62.6	-64.25	0.0690521	5.95	0.9645	0.015982	2	1	mismatch	72	-2	A	U	I	S	S	S	0	44	S	G	G	I	S	A:U	1	1										7	11	4	1	-1	I	1				1	3
AJUBA_BC_215	0.007	-61.6	-63.42	0.0524687	5.01	0.9063	0.0120387	2	1	mismatch	70	-4	U	A	B	S	S	S	0	44	S	G	G	I	S	A:U	1	1										9	11	4	1	-1	I	1				1	0
AJUBA_BC_215	0.007	-61.6	-63.42	0.0524687	5.01	0.9063	0.0120387	2	1	mismatch	72	-2	A	U	S	S	B	I	0	44	S	G	G	I	S	A:U	1	1										9	11	4	1	-1	I	1				1	0
AJUBA_BC_216	0.0255	-61.6	-63.64	0.0365747	8.95	0.9201	0.00834332	2	1	mismatch	69	-5	C	G	I	S	S	S	0	44	S	G	G	B	S	A:U	1	1										9	11	4	1	-1	B	2			2
AJUBA_BC_216	0.0255	-61.6	-63.64	0.0365747	8.95	0.9201	0.00834332	2	1	mismatch	72	-2	A	U	B	S	S	S	0	44	S	G	G	B	S	A:U	1	1										9	11	4	1	-1	B	2			2
AJUBA_BC_217	0.0275	-61.6	-63.28	0.0655028	8.19	0.9015	0.0152025	2	1	mismatch	68	-6	U	A	B	S	S	S	0	44	S	G	G	I	S	A:U	1	1										9	11	4	1	-1	I	1				1	0
AJUBA_BC_217	0.0275	-61.6	-63.28	0.0655028	8.19	0.9015	0.0152025	2	1	mismatch	72	-2	A	U	S	S	B	I	0	44	S	G	G	I	S	A:U	1	1										9	11	4	1	-1	I	1				1	0
AJUBA_BC_218	0.022	-61.4	-63.31	0.0452856	12.69	0.9005	0.0103618	2	1	mismatch	67	-7	C	G	I	S	S	S	0	44	S	G	G	B	S	A:U	1	1										9	11	4	1	-1	B	2			2
AJUBA_BC_218	0.022	-61.4	-63.31	0.0452856	12.69	0.9005	0.0103618	2	1	mismatch	72	-2	A	U	B	S	S	S	0	44	S	G	G	B	S	A:U	1	1										9	11	4	1	-1	B	2			2
AJUBA_BC_219	0.015	-61.7	-63.51	0.0528999	12.97	0.8993	0.012241	2	1	mismatch	66	-8	C	G	S	S	I	B	0	44	S	G	G	I	S	A:U	1	1										9	11	4	1	-1	I	1				1	0
AJUBA_BC_219	0.015	-61.7	-63.51	0.0528999	12.97	0.8993	0.012241	2	1	mismatch	72	-2	A	U	S	S	B	I	0	44	S	G	G	I	S	A:U	1	1										9	11	4	1	-1	I	1				1	0
AJUBA_BC_220	0.0175	-64.6	-66.14	0.081803	6.35	0.9645	0.0191978	2	1	mismatch	65	-9	A	U	I	S	S	S	0	44	S	G	G	B	S	A:U	1	1										7	11	4	1	-1	B	2			2
AJUBA_BC_220	0.0175	-64.6	-66.14	0.081803	6.35	0.9645	0.0191978	2	1	mismatch	72	-2	A	U	B	S	S	S	0	44	S	G	G	B	S	A:U	1	1										7	11	4	1	-1	B	2			2
AJUBA_BC_221	0.0165	-70	-71.53	0.0833848	5.97	0.9035	0.0390408	2	1	mismatch	64	-10	C	U	S	I	I	B	0	46	S	G	G	B	S	A:U	1	1										5	13	4	1	-1	B	2			2
AJUBA_BC_221	0.0165	-70	-71.53	0.0833848	5.97	0.9035	0.0390408	2	1	mismatch	72	-2	A	U	B	S	S	S	0	46	S	G	G	B	S	A:U	1	1										5	13	4	1	-1	B	2			2
AJUBA_BC_222	0.0025	-62.4	-63.89	0.089363	14.48	0.8887	0.0208661	2	1	mismatch	70	-4	U	A	S	S	I	B	0	44	B	G	G	S	S		1			1				G:C	G:C			6	13	9	1	-1	S	1	1
AJUBA_BC_222	0.0025	-62.4	-63.89	0.089363	14.48	0.8887	0.0208661	2	1	mismatch	71	-3	C	G	S	S	I	B	0	44	B	G	G	S	S		1			1				G:C	G:C			6	13	9	1	-1	S	1	1
AJUBA_BC_223	0.007	-61.8	-62.99	0.144091	4.6	0.8729	0.0344024	2	1	mismatch	69	-5	C	G	I	S	S	S	0	43	I	G	G	S	S	A:C	1				1	1				C:G	G:C	10	12	4	1	-1	S	2	2
AJUBA_BC_223	0.007	-61.8	-62.99	0.144091	4.6	0.8729	0.0344024	2	1	mismatch	71	-3	C	G	I	S	S	S	0	43	I	G	G	S	S	A:C	1				1	1				C:G	G:C	10	12	4	1	-1	S	2	2
AJUBA_BC_224	0.0225	-60.2	-61.4	0.14348	4.84	0.8664	0.0338338	2	1	mismatch	68	-6	U	A	I	S	S	S	0	43	I	G	G	S	S	A:C	1				1	1				C:G	G:C	10	12	4	1	-1	S	2	2
AJUBA_BC_224	0.0225	-60.2	-61.4	0.14348	4.84	0.8664	0.0338338	2	1	mismatch	71	-3	C	G	I	S	S	S	0	43	I	G	G	S	S	A:C	1				1	1				C:G	G:C	10	12	4	1	-1	S	2	2
AJUBA_BC_225	0.0095	-61.6	-62.83	0.136439	6.04	0.8664	0.0321837	2	1	mismatch	67	-7	C	G	I	S	S	S	0	43	I	G	G	S	S	A:C	1				1	1				C:G	G:C	10	12	4	1	-1	S	2	2
AJUBA_BC_225	0.0095	-61.6	-62.83	0.136439	6.04	0.8664	0.0321837	2	1	mismatch	71	-3	C	G	I	S	S	S	0	43	I	G	G	S	S	A:C	1				1	1				C:G	G:C	10	12	4	1	-1	S	2	2
AJUBA_BC_226	0.009	-61.5	-62.81	0.12019	6.88	0.8729	0.0281663	2	1	mismatch	66	-8	C	G	I	S	S	S	0	43	I	G	G	S	S	A:C	1				1	1				C:G	G:C	10	12	4	1	-1	S	2	2
AJUBA_BC_226	0.009	-61.5	-62.81	0.12019	6.88	0.8729	0.0281663	2	1	mismatch	71	-3	C	G	I	S	S	S	0	43	I	G	G	S	S	A:C	1				1	1				C:G	G:C	10	12	4	1	-1	S	2	2
AJUBA_BC_227	0.0305	-64.8	-65.97	0.150374	4.84	0.924	0.0355685	2	1	mismatch	65	-9	A	U	I	S	S	S	0	43	I	G	G	S	S	A:C	1				1	1				C:G	G:C	8	12	4	1	-1	S	2	2
AJUBA_BC_227	0.0305	-64.8	-65.97	0.150374	4.84	0.924	0.0355685	2	1	mismatch	71	-3	C	G	I	S	S	S	0	43	I	G	G	S	S	A:C	1				1	1				C:G	G:C	8	12	4	1	-1	S	2	2
AJUBA_BC_228	0.0075	-70.2	-71.36	0.153398	4.34	0.931	0.0723326	2	1	mismatch	64	-10	C	U	S	I	I	I	0	45	I	G	G	S	S	A:C	1				1	1				C:G	G:C	6	14	4	1	-1	S	2	2
AJUBA_BC_228	0.0075	-70.2	-71.36	0.153398	4.34	0.931	0.0723326	2	1	mismatch	71	-3	C	G	I	S	S	S	0	45	I	G	G	S	S	A:C	1				1	1				C:G	G:C	6	14	4	1	-1	S	2	2
AJUBA_BC_229	0.031	-61.9	-63.08	0.147613	4.51	0.9201	0.0349806	2	1	mismatch	69	-5	C	G	I	S	S	S	0	43	I	G	G	S	S	A:C	1				1	1				C:G	G:C	8	12	4	1	-1	S	3	3
AJUBA_BC_229	0.031	-61.9	-63.08	0.147613	4.51	0.9201	0.0349806	2	1	mismatch	70	-4	U	A	I	S	S	S	0	43	I	G	G	S	S	A:C	1				1	1				C:G	G:C	8	12	4	1	-1	S	3	3
AJUBA_BC_230	0.037	-58.6	-60.18	0.0775309	6.87	0.8664	0.0179597	2	1	mismatch	68	-6	U	A	I	S	S	S	0	43	I	G	G	S	S	A:C	1				1	1				C:G	G:C	10	12	4	1	-1	S	3	3
AJUBA_BC_230	0.037	-58.6	-60.18	0.0775309	6.87	0.8664	0.0179597	2	1	mismatch	70	-4	U	A	I	S	S	S	0	43	I	G	G	S	S	A:C	1				1	1				C:G	G:C	10	12	4	1	-1	S	3	3
AJUBA_BC_231	0.0145	-60	-61.24	0.134175	6.47	0.8664	0.0316518	2	1	mismatch	67	-7	C	G	I	S	S	S	0	43	I	G	G	S	S	A:C	1				1	1				C:G	G:C	10	12	4	1	-1	S	3	3
AJUBA_BC_231	0.0145	-60	-61.24	0.134175	6.47	0.8664	0.0316518	2	1	mismatch	70	-4	U	A	I	S	S	S	0	43	I	G	G	S	S	A:C	1				1	1				C:G	G:C	10	12	4	1	-1	S	3	3
AJUBA_BC_232	0.0175	-59.9	-61.32	0.100252	12	0.8664	0.0234482	2	1	mismatch	66	-8	C	G	I	S	S	S	0	43	I	G	G	S	S	A:C	1				1	1				C:G	G:C	10	12	4	1	-1	S	3	3
AJUBA_BC_232	0.0175	-59.9	-61.32	0.100252	12	0.8664	0.0234482	2	1	mismatch	70	-4	U	A	I	S	S	S	0	43	I	G	G	S	S	A:C	1				1	1				C:G	G:C	10	12	4	1	-1	S	3	3
AJUBA_BC_233	0.0445	-63.2	-64.51	0.118937	12.2	0.9181	0.0281663	2	1	mismatch	65	-9	A	U	I	S	S	S	0	43	I	G	G	S	S	A:C	1				1	1				C:G	G:C	8	12	4	1	-1	S	3	3
AJUBA_BC_233	0.0445	-63.2	-64.51	0.118937	12.2	0.9181	0.0281663	2	1	mismatch	70	-4	U	A	I	S	S	S	0	43	I	G	G	S	S	A:C	1				1	1				C:G	G:C	8	12	4	1	-1	S	3	3
AJUBA_BC_234	0.0125	-68.6	-69.76	0.1525	4.44	0.9419	0.0723326	2	1	mismatch	64	-10	C	U	S	I	I	I	0	45	I	G	G	S	S	A:C	1				1	1				C:G	G:C	6	14	4	1	-1	S	3	3
AJUBA_BC_234	0.0125	-68.6	-69.76	0.1525	4.44	0.9419	0.0723326	2	1	mismatch	70	-4	U	A	I	S	S	S	0	45	I	G	G	S	S	A:C	1				1	1				C:G	G:C	6	14	4	1	-1	S	3	3
AJUBA_BC_235	0.0425	-62.6	-63.77	0.148933	4.51	0.9201	0.0355685	2	1	mismatch	68	-6	U	A	I	S	S	S	0	43	I	G	G	S	S	A:C	1				1	1				C:G	G:C	8	12	4	1	-1	S	4	4
AJUBA_BC_235	0.0425	-62.6	-63.77	0.148933	4.51	0.9201	0.0355685	2	1	mismatch	69	-5	C	G	I	S	S	S	0	43	I	G	G	S	S	A:C	1				1	1				C:G	G:C	8	12	4	1	-1	S	4	4
AJUBA_BC_236	0.02	-61.6	-62.84	0.133739	6.57	0.8729	0.0316518	2	1	mismatch	67	-7	C	G	I	S	S	S	0	43	I	G	G	S	S	A:C	1				1	1				C:G	G:C	10	12	4	1	-1	S	4	4
AJUBA_BC_236	0.02	-61.6	-62.84	0.133739	6.57	0.8729	0.0316518	2	1	mismatch	69	-5	C	G	I	S	S	S	0	43	I	G	G	S	S	A:C	1				1	1				C:G	G:C	10	12	4	1	-1	S	4	4
AJUBA_BC_237	0.0235	-61.5	-62.81	0.118558	7.06	0.8729	0.0281663	2	1	mismatch	66	-8	C	G	I	S	S	S	0	43	I	G	G	S	S	A:C	1				1	1				C:G	G:C	10	12	4	1	-1	S	4	4
AJUBA_BC_237	0.0235	-61.5	-62.81	0.118558	7.06	0.8729	0.0281663	2	1	mismatch	69	-5	C	G	I	S	S	S	0	43	I	G	G	S	S	A:C	1				1	1				C:G	G:C	10	12	4	1	-1	S	4	4
AJUBA_BC_238	0.037	-64.8	-66.07	0.127427	8.61	0.9201	0.0301081	2	1	mismatch	65	-9	A	U	I	S	S	S	0	43	I	G	G	S	S	A:C	1				1	1				C:G	G:C	8	12	4	1	-1	S	4	4
AJUBA_BC_238	0.037	-64.8	-66.07	0.127427	8.61	0.9201	0.0301081	2	1	mismatch	69	-5	C	G	I	S	S	S	0	43	I	G	G	S	S	A:C	1				1	1				C:G	G:C	8	12	4	1	-1	S	4	4
AJUBA_BC_239	0.0185	-70.2	-71.35	0.154721	4.23	0.9519	0.0735482	2	1	mismatch	64	-10	C	U	S	I	I	I	0	45	I	G	G	S	S	A:C	1				1	1				C:G	G:C	6	14	4	1	-1	S	4	4
AJUBA_BC_239	0.0185	-70.2	-71.35	0.154721	4.23	0.9519	0.0735482	2	1	mismatch	69	-5	C	G	I	S	S	S	0	45	I	G	G	S	S	A:C	1				1	1				C:G	G:C	6	14	4	1	-1	S	4	4
AJUBA_BC_240	0.0285	-61.7	-63.13	0.0980624	9.92	0.9259	0.0230606	2	1	mismatch	67	-7	C	G	I	S	S	S	0	43	I	G	G	S	S	A:C	1				1	1				C:G	G:C	8	12	4	1	-1	S	5	5
AJUBA_BC_240	0.0285	-61.7	-63.13	0.0980624	9.92	0.9259	0.0230606	2	1	mismatch	68	-6	U	A	I	S	S	S	0	43	I	G	G	S	S	A:C	1				1	1				C:G	G:C	8	12	4	1	-1	S	5	5
AJUBA_BC_241	0.038	-61.6	-62.56	0.211709	7.36	0.8745	0.0504741	2	1	mismatch	66	-8	C	G	I	S	S	S	0	43	I	G	G	S	S	A:C	1				1	1				C:G	G:C	4	12	9	1	-1	S	5	5
AJUBA_BC_241	0.038	-61.6	-62.56	0.211709	7.36	0.8745	0.0504741	2	1	mismatch	68	-6	U	A	I	S	S	S	0	43	I	G	G	S	S	A:C	1				1	1				C:G	G:C	4	12	9	1	-1	S	5	5
AJUBA_BC_242	0.0225	-64.1	-65.39	0.123299	9.17	0.8784	0.029121	2	1	mismatch	65	-9	A	U	S	S	H	B	0	44	I	G	G	S	S	A:C	1				1	1				C:G	G:C	4	13	9	1	-1	S	4	4
AJUBA_BC_242	0.0225	-64.1	-65.39	0.123299	9.17	0.8784	0.029121	2	1	mismatch	68	-6	U	A	B	S	S	S	0	44	I	G	G	S	S	A:C	1				1	1				C:G	G:C	4	13	9	1	-1	S	4	4
AJUBA_BC_243	0.01	-68.6	-69.75	0.154874	4.23	0.9613	0.0735482	2	1	mismatch	64	-10	C	U	S	I	I	I	0	45	I	G	G	S	S	A:C	1				1	1				C:G	G:C	6	14	4	1	-1	S	5	5
AJUBA_BC_243	0.01	-68.6	-69.75	0.154874	4.23	0.9613	0.0735482	2	1	mismatch	68	-6	U	A	I	S	S	S	0	45	I	G	G	S	S	A:C	1				1	1				C:G	G:C	6	14	4	1	-1	S	5	5
AJUBA_BC_244	0.0295	-64.1	-64.97	0.243746	4.2	0.8798	0.0586426	2	1	mismatch	66	-8	C	G	B	S	S	S	0	44	I	G	G	S	S	A:C	1				1	1				C:G	G:C	4	13	9	1	-1	S	6	6
AJUBA_BC_244	0.0295	-64.1	-64.97	0.243746	4.2	0.8798	0.0586426	2	1	mismatch	67	-7	C	G	B	S	S	S	0	44	I	G	G	S	S	A:C	1				1	1				C:G	G:C	4	13	9	1	-1	S	6	6
AJUBA_BC_245	0.031	-64.6	-66.09	0.0889168	11.21	0.931	0.0208661	2	1	mismatch	65	-9	A	U	I	S	S	S	0	43	I	G	G	S	S	A:C	1				1	1				C:G	G:C	8	12	4	1	-1	S	6	6
AJUBA_BC_245	0.031	-64.6	-66.09	0.0889168	11.21	0.931	0.0208661	2	1	mismatch	67	-7	C	G	I	S	S	S	0	43	I	G	G	S	S	A:C	1				1	1				C:G	G:C	8	12	4	1	-1	S	6	6
AJUBA_BC_246	0.0265	-70	-71.15	0.155633	4.21	0.9704	0.0735482	2	1	mismatch	64	-10	C	U	S	I	I	I	0	45	I	G	G	S	S	A:C	1				1	1				C:G	G:C	6	14	4	1	-1	S	6	6
AJUBA_BC_246	0.0265	-70	-71.15	0.155633	4.21	0.9704	0.0735482	2	1	mismatch	67	-7	C	G	I	S	S	S	0	45	I	G	G	S	S	A:C	1				1	1				C:G	G:C	6	14	4	1	-1	S	6	6
AJUBA_BC_247	0.0365	-64.1	-65.96	0.048931	11.76	0.989	0.0112623	2	1	mismatch	65	-9	A	U	I	S	S	S	0	43	I	G	G	S	S	A:C	1				1	1				C:G	G:C	6	12	4	1	-1	S	7	7
AJUBA_BC_247	0.0365	-64.1	-65.96	0.048931	11.76	0.989	0.0112623	2	1	mismatch	66	-8	C	G	I	S	S	S	0	43	I	G	G	S	S	A:C	1				1	1				C:G	G:C	6	12	4	1	-1	S	7	7
AJUBA_BC_248	0.024	-69.9	-71.05	0.155517	4.22	0.9796	0.0735482	2	1	mismatch	64	-10	C	U	S	I	I	I	0	45	I	G	G	S	S	A:C	1				1	1				C:G	G:C	6	14	4	1	-1	S	7	7
AJUBA_BC_248	0.024	-69.9	-71.05	0.155517	4.22	0.9796	0.0735482	2	1	mismatch	66	-8	C	G	I	S	S	S	0	45	I	G	G	S	S	A:C	1				1	1				C:G	G:C	6	14	4	1	-1	S	7	7
AJUBA_BC_249	0.0315	-69.3	-70.53	0.136056	4.44	0.9893	0.0643675	2	1	mismatch	64	-10	C	U	S	I	I	I	0	45	I	G	G	S	S	A:C	1				1	1				C:G	G:C	6	14	4	1	-1	S	8	8
AJUBA_BC_249	0.0315	-69.3	-70.53	0.136056	4.44	0.9893	0.0643675	2	1	mismatch	65	-9	A	U	I	S	S	S	0	45	I	G	G	S	S	A:C	1				1	1				C:G	G:C	6	14	4	1	-1	S	8	8
AJUBA_BC_250	0.0025	-63.2	-64.65	0.0950017	5.24	0.9756	0.0223046	2	1	mismatch	73	-1	G	U	B	S	S	S	0	44	B	U	U	S	S		3			3				A:U	G:C			6	13	4	1	-1	S	8	8
AJUBA_BC_250	0.0025	-63.2	-64.65	0.0950017	5.24	0.9756	0.0223046	2	1	mismatch	75	1	G	U	B	S	S	S	0	44	B	U	U	S	S		3			3				A:U	G:C			6	13	4	1	-1	S	8	8
AJUBA_BC_251	0.0095	-63.2	-64.65	0.094766	5.25	0.9756	0.0223046	2	1	mismatch	73	-1	G	A	B	S	S	S	0	44	B	A	U	S	S		3			3				A:U	G:C			6	13	4	1	-1	S	8	8
AJUBA_BC_251	0.0095	-63.2	-64.65	0.094766	5.25	0.9756	0.0223046	2	1	mismatch	75	1	G	U	B	S	S	S	0	44	B	A	U	S	S		3			3				A:U	G:C			6	13	4	1	-1	S	8	8
AJUBA_BC_252	0.001	-63.2	-64.65	0.0948357	5.26	0.9756	0.0223046	2	1	mismatch	73	-1	G	C	B	S	S	S	0	44	B	C	U	S	S		3			3				A:U	G:C			6	13	4	1	-1	S	8	8
AJUBA_BC_252	0.001	-63.2	-64.65	0.0948357	5.26	0.9756	0.0223046	2	1	mismatch	75	1	G	U	B	S	S	S	0	44	B	C	U	S	S		3			3				A:U	G:C			6	13	4	1	-1	S	8	8
AJUBA_BC_253	0.03	-63.2	-64.87	0.0660669	5.65	0.9631	0.015458	2	1	mismatch	73	-1	G	U	B	S	S	S	0	44	B	U	A	S	S		3			3				C:G	A:U			6	12	4	1	-1	S	7	7
AJUBA_BC_253	0.03	-63.2	-64.87	0.0660669	5.65	0.9631	0.015458	2	1	mismatch	75	1	G	A	S	S	B	I	0	44	B	U	A	S	S		3			3				C:G	A:U			6	12	4	1	-1	S	7	7
AJUBA_BC_254	0.031	-63.2	-64.88	0.0659557	5.65	0.9631	0.0152025	2	1	mismatch	73	-1	G	A	B	S	S	S	0	44	B	A	A	S	S		3			3				C:G	A:U			6	12	4	1	-1	S	7	7
AJUBA_BC_254	0.031	-63.2	-64.88	0.0659557	5.65	0.9631	0.0152025	2	1	mismatch	75	1	G	A	S	S	B	I	0	44	B	A	A	S	S		3			3				C:G	A:U			6	12	4	1	-1	S	7	7
AJUBA_BC_255	0.0005	-63.2	-64.88	0.0659357	5.66	0.9631	0.0152025	2	1	mismatch	73	-1	G	C	B	S	S	S	0	44	B	C	A	S	S		3			3				C:G	A:U			6	12	4	1	-1	S	7	7
AJUBA_BC_255	0.0005	-63.2	-64.88	0.0659357	5.66	0.9631	0.0152025	2	1	mismatch	75	1	G	A	S	S	B	I	0	44	B	C	A	S	S		3			3				C:G	A:U			6	12	4	1	-1	S	7	7
AJUBA_BC_256	0.001	-63.2	-64.66	0.0941079	5.28	0.9756	0.021936	2	1	mismatch	73	-1	G	U	B	S	S	S	0	44	B	U	C	S	S		3			3				A:U	G:C			6	13	4	1	-1	S	8	8
AJUBA_BC_256	0.001	-63.2	-64.66	0.0941079	5.28	0.9756	0.021936	2	1	mismatch	75	1	G	C	B	S	S	S	0	44	B	U	C	S	S		3			3				A:U	G:C			6	13	4	1	-1	S	8	8
AJUBA_BC_257	0.001	-63.2	-64.66	0.0938781	5.28	0.9756	0.021936	2	1	mismatch	73	-1	G	A	B	S	S	S	0	44	B	A	C	S	S		3			3				A:U	G:C			6	13	4	1	-1	S	8	8
AJUBA_BC_257	0.001	-63.2	-64.66	0.0938781	5.28	0.9756	0.021936	2	1	mismatch	75	1	G	C	B	S	S	S	0	44	B	A	C	S	S		3			3				A:U	G:C			6	13	4	1	-1	S	8	8
AJUBA_BC_258	0.001	-63.2	-64.66	0.0939496	5.29	0.9756	0.021936	2	1	mismatch	73	-1	G	C	B	S	S	S	0	44	B	C	C	S	S		3			3				A:U	G:C			6	13	4	1	-1	S	8	8
AJUBA_BC_258	0.001	-63.2	-64.66	0.0939496	5.29	0.9756	0.021936	2	1	mismatch	75	1	G	C	B	S	S	S	0	44	B	C	C	S	S		3			3				A:U	G:C			6	13	4	1	-1	S	8	8
AJUBA_BC_259	0.0005	-61	-62.55	0.0804882	4.2	0.9172	0.00944023	5	1	mismatch	75	1	G	C	I	S	S	S	0	41	I	G	C	S	S		6				6	6				G:C	G:C	6	14	4	1	-1	S	9	9
AJUBA_BC_259	0.0005	-61	-62.55	0.0804882	4.2	0.9172	0.00944023	5	1	mismatch	76	2	G	U	I	S	S	S	0	41	I	G	C	S	S		6				6	6				G:C	G:C	6	14	4	1	-1	S	9	9
AJUBA_BC_259	0.0005	-61	-62.55	0.0804882	4.2	0.9172	0.00944023	5	1	mismatch	77	3	G	C	I	I	S	S	0	41	I	G	C	S	S		6				6	6				G:C	G:C	6	14	4	1	-1	S	9	9
AJUBA_BC_259	0.0005	-61	-62.55	0.0804882	4.2	0.9172	0.00944023	5	1	mismatch	78	4	G	U	I	S	S	S	0	41	I	G	C	S	S		6				6	6				G:C	G:C	6	14	4	1	-1	S	9	9
AJUBA_BC_259	0.0005	-61	-62.55	0.0804882	4.2	0.9172	0.00944023	5	1	mismatch	79	5	U	A	I	S	S	S	0	41	I	G	C	S	S		6				6	6				G:C	G:C	6	14	4	1	-1	S	9	9
AJUBA_BC_260	0.0015	-67.5	-68.41	0.227706	2.1	0.9269	0.0548605	3	1	mismatch	75	1	G	C	I	S	S	S	0	44	I	G	C	S	S		3				3	3				G:C	G:C	6	14	4	1	-1	S	9	9
AJUBA_BC_260	0.0015	-67.5	-68.41	0.227706	2.1	0.9269	0.0548605	3	1	mismatch	76	2	G	U	I	S	S	S	0	44	I	G	C	S	S		3				3	3				G:C	G:C	6	14	4	1	-1	S	9	9
AJUBA_BC_260	0.0015	-67.5	-68.41	0.227706	2.1	0.9269	0.0548605	3	1	mismatch	77	3	G	C	S	I	I	I	0	44	I	G	C	S	S		3				3	3				G:C	G:C	6	14	4	1	-1	S	9	9
AJUBA_BC_261	0.0085	-62.6	-63.96	0.110279	3.58	0.9426	0.0103657	5	1	mismatch	69	-5	C	G	I	S	S	S	0	44	S	C	G	S	S	A:U	1	1										8	11	4	1	-1	S	2	2
AJUBA_BC_261	0.0085	-62.6	-63.96	0.110279	3.58	0.9426	0.0103657	5	1	mismatch	70	-4	U	A	I	S	S	S	0	44	S	C	G	S	S	A:U	1	1										8	11	4	1	-1	S	2	2
AJUBA_BC_261	0.0085	-62.6	-63.96	0.110279	3.58	0.9426	0.0103657	5	1	mismatch	71	-3	C	G	I	S	S	S	0	44	S	C	G	S	S	A:U	1	1										8	11	4	1	-1	S	2	2
AJUBA_BC_261	0.0085	-62.6	-63.96	0.110279	3.58	0.9426	0.0103657	5	1	mismatch	72	-2	A	U	S	S	I	I	0	44	S	C	G	S	S	A:U	1	1										8	11	4	1	-1	S	2	2
AJUBA_BC_261	0.0085	-62.6	-63.96	0.110279	3.58	0.9426	0.0103657	5	1	mismatch	73	-1	G	C	S	S	I	I	0	44	S	C	G	S	S	A:U	1	1										8	11	4	1	-1	S	2	2
AJUBA_BC_262	0.0075	-65.4	-66.99	0.0762479	4.05	0.9508	0.0117752	3	1	mismatch	71	-3	C	G	B	S	S	S	0	45	S	C	G	S	S	A:U	1	1										8	12	4	1	-1	S	2	2
AJUBA_BC_262	0.0075	-65.4	-66.99	0.0762479	4.05	0.9508	0.0117752	3	1	mismatch	72	-2	A	U	S	S	B	I	0	45	S	C	G	S	S	A:U	1	1										8	12	4	1	-1	S	2	2
AJUBA_BC_262	0.0075	-65.4	-66.99	0.0762479	4.05	0.9508	0.0117752	3	1	mismatch	73	-1	G	C	S	S	B	I	0	45	S	C	G	S	S	A:U	1	1										8	12	4	1	-1	S	2	2
AJUBA_BC_263	0.0291622	-67.4	-68.52	0.162349	4.17	0.9987		1	1	indel										45	I	G	U	S	S		2				2	1				C:G	G:C	6	14	4	1	-1	S	9	9
AJUBA_BC_264	0.00897243	-66.5	-67.76	0.12978	3.57	0.9231		1	1	indel										45	B	G	G	S	S		1			1				G:C	G:C			6	14	4	1	-1	S	9	9
AJUBA_BC_265	0.0596138	-69.2	-70.12	0.224489	2.15	0.9958		1	1	indel										45	B	G	G	S	S		1			1				G:C	G:C			6	14	4	1	-1	S	9	9
AJUBA_BC_266	0.0187155	-70.2	-71.47	0.126827	2.89	0.9164		1	1	indel										47	B	G	G	S	S		1			1				G:C	G:C			6	14	4	1	-1	S	9	9
AJUBA_BC_267	0.013045	-65.9	-67.48	0.0766415	6.67	0.9393		1	1	indel										45	B	G	G	S	S		1			1				G:C	G:C			8	14	4	1	-1	S	1	1
AJUBA_BC_268	0.025303	-65.6	-67.22	0.0719436	5.66	0.9259		1	1	indel										45	I	G	G	S	S	A:C	1				1	1				C:G	G:C	8	14	4	1	-1	S	4	4
AJUBA_BC_269	0.058174	-65.6	-67.22	0.071774	5.83	0.931		1	1	indel										45	I	G	G	S	S	A:C	1				1	1				C:G	G:C	8	14	4	1	-1	S	6	6
AJUBA_BC_270	0.0645151	-65.6	-66.82	0.137355	5.38	0.9354		1	1	indel										45	I	G	G	S	S	A:C	1				1	1				C:G	G:C	8	14	4	1	-1	S	7	7
[truncated: 77 more columns]
