# Supplementary material for: Learning cis-regulatory principles of ADAR-based RNA editing from CRISPR-mediated mutagenesis
Source: Nat Commun. 2021 Apr 12;12:2165. doi: 10.1038/s41467-021-22489-2 (PMC8041805; doi:10.1038/s41467-021-22489-2)
Supplement: Supplementary file 7 — Supplementary Data 5 [file 41467_2021_22489_MOESM7_ESM.xlsx]

## Sheet: Sheet1
Training Set	Test Set	Test Set Substrate Performance	% Variance Explained (R^2)	Spearman R	Pearson R	MAE (Mean Absolute Error)	MAPE (Mean Absolute Percent Error)	RMSE (Root Mean Square Error)	auPRC (area under Precision Recall Curve)	auROC (area under Receiver Operating Characteristic Curve)
AJUBA	AJUBA	AJUBA	0.75	0.9	0.88	0.01	0.26	0.034	0.93	0.99
NEIL1 + TTYH2 + AJUBA	NEIL1 + TTYH2 + AJUBA	AJUBA	0.28	0.72	0.71	0.022	0.48	0.045	0.93	0.99
NEIL1 + TTYH2	AJUBA	AJUBA	-0.43	0.66	0.55	0.15	4.54	0.19	0.29	0.91
NEIL1	AJUBA	AJUBA	-0.292	0.68	0.66	0.2	6.22	0.24	0.69	0.96
TTYH2	AJUBA	AJUBA	-0.129	0.54	0.43	0.15	5.5	0.17	0.45	0.85
NEIL1	NEIL1	NEIL1	0.88	0.93	0.94	0.05	0.2	0.09	0.97	0.97
NEIL1 + TTYH2 + AJUBA	NEIL1 + TTYH2 + AJUBA	NEIL1	0.83	0.9	0.91	0.06	0.32	0.096	0.93	0.96
TTYH2 + AJUBA	NEIL1	NEIL1	0.16	0.47	0.53	0.2	0.94	0.27	0.84	0.71
TTYH2	NEIL1	NEIL1	0.045	0.31	0.26	0.22	1.28	0.28	0.5	0.69
AJUBA	NEIL1	NEIL1	0.21	0.64	0.59	0.2	0.73	0.27	0.83	0.83
TTYH2	TTYH2	TTYH2	0.68	0.91	0.89	0.03	0.37	0.05	0.81	0.95
NEIL1 + TTYH2 + AJUBA	NEIL1 + TTYH2 + AJUBA	TTYH2	0.73	0.88	0.86	0.039	0.6	0.068	0.83	0.94
NEIL1 + AJUBA	TTYH2	TTYH2	-1.218	0.13	0.09	0.21	3.62	0.25	0.44	0.56
NEIL1	TTYH2	TTYH2	-0.354	0.46	0.4	0.18	3.51	0.23	0.59	0.75
AJUBA	TTYH2	TTYH2	-0.003	0.35	0.29	0.12	0.75	0.16	0.53	0.64
