# Supplementary material for: Learning cis-regulatory principles of ADAR-based RNA editing from CRISPR-mediated mutagenesis
Source: Nat Commun. 2021 Apr 12;12:2165. doi: 10.1038/s41467-021-22489-2 (PMC8041805; doi:10.1038/s41467-021-22489-2)
Supplement: Supplementary file 8 — Supplementary Data 6 [file 41467_2021_22489_MOESM8_ESM.xlsx]

## Sheet: 1_guide RNA
name	sequence
NEIL1-sgRNA-1F	caccgCCCACAGGGGGCAAAGGCTA	anneal to make sgRNA
NEIL1-sgRNA-1R	aaacTAG CCT TTG CCC CCT GTG GGC	anneal to make sgRNA
TTYH2-sgRNA-1F	caccgCCGGCTGCCCAGGCATGCTT	anneal to make sgRNA
TTYH2-sgRNA-1R	aaacAAG CAT GCC TGG GCA GCC GGC	anneal to make sgRNA
TTYH2-sgRNA-2F	caccgTAA GCA TGC CTG GGC AGC CG	anneal to make sgRNA
TTYH2-sgRNA-2R	aaacCGGCTGCCCAGGCATGCTTAc	anneal to make sgRNA
TTYH-sgRNA-3F	caccgTAGGCGTGCCTGGGTGACCA	anneal to make sgRNA
TTYH-sgRNA-3R	aaacTGG TCA CCC AGG CAC GCC TAC	anneal to make sgRNA
TTYH-sgRNA-4F	caccgTTAGGCGTGCCTGGGTGACC	anneal to make sgRNA
TTYH-sgRNA-4R	aaacGGT CAC CCA GGC ACG CCT AAC	anneal to make sgRNA
AJUBA-sgRNA1-F	caccgCCTGAGAGGTAGCAAGTCTA	anneal to make sgRNA
AJUBA-sgRNA1-R	aaacTAG ACT TGC TAC CTC TCA GG	anneal to make sgRNA
AJUBA-sgRNA-2F	caccgCAGTGTGGGATGTCCCTGAG	anneal to make sgRNA
AJUBA-sgRNA-2R	aaacCTC AGG GAC ATC CCA CAC TG	anneal to make sgRNA
AJUBA-sgRNA-3F	caccgCAATCCGGGACCCCTCTGAG	anneal to make sgRNA
AJUBA-sgRNA-3R	aaacCTC AGA GGG GTC CCG GAT TGC	anneal to make sgRNA
AJUBA-sgRNA-4F	caccgTCACTTGCCACCTCTCAGAG	anneal to make sgRNA
AJUBA-sgRNA-4R	aaacCTC TGA GAG GTG GCA AGT GAC	anneal to make sgRNA

## Sheet: 2_degenerate donor oligos
name	sequence	note
NEIL1 degenerate donor	GGTCTAACCAGGCTCCCCACTCCTCCCAACCTGAGCCTGCCCTCTGATCTCTGCCTGTTCCTCTGTCCCACAGGGGNNNANNNCTACAGGTCAGAGAGCGGGGAGGAGGACTTTGCTGCCTTTCGAGCCTGGCTGCGCTGCTATGGCATGCCAGGCATGAGCTCCCTGCAGGACCGGCAT	donor oligo
TTYH2 degenerate donor	AGAGAAAGGAAGGGGACTGCCCAGGGTCAGAGCCAGGATAAGACACTCATGCTTCATACCCAGAGAGAAGYYYYYKKYYKCCCAGGCATGCTTACGCTTACACGTGCTTAGGCGTAGGCGTGCCTGGGTGACCAGGGCGCTTCTCTCTGGGTGTGAAGAACTGACCGGGTCTCCTGAGAATGGGTA	donor oligo
NEIL1 specific RT primer	CTG GAA GGG GCC TTG CTT GGA G	Reverse transcription gene specific primer
fludigm-NEIL1-deg-F	GCGTTATCGAGGTC CTA TGT CAC TCA GTG CCC AAG GAA	primer to amplify the KI region of NEIL1, from mRNA
fludigm-NEIL1-deg-R	GTGCTCTTCCGATCT TCA GGA CTC AGC TGT GTG GC	primer to amplify the KI region of NEIL1, from mRNA
TTYH2 specific RT primer	GTGCTCTTCCGATCT GGA CCC CTA CCC ATT CTC AGG	Reverse transcription gene specific primer
fludigm-TTYH2-deg-F	GCGTTATCGAGGTC AGG ATA AGA CAC TCA TGC TTC ATA CC	primer to amplify the KI region of TTYH2
fludigm-TTYH2-deg-R	GTGCTCTTCCGATCT CCC GGT CAG TTC TTC ACA CCC	primer to amplify the KI region of TTYH2

## Sheet: 3_individual donor oligos
NEIL_1	gagcctgccctctgatctcTGCCTGTTCCTCTGTCCCACAGAGGGCAAAGGCTACGGGTCAGAGAGCGGGGAGGAggac	synthesized oligo donor, from IDT
NEIL_2	gagcctgccctctgatctcTGCCTGTTCCTCTGTCCCACAGGAGGCAAAGGCTACGGGTCAGAGAGCGGGGAGGAggac	synthesized oligo donor, from IDT
NEIL_3	gagcctgccctctgatctcTGCCTGTTCCTCTGTCCCACAGGGAGCAAAGGCTACGGGTCAGAGAGCGGGGAGGAggac	synthesized oligo donor, from IDT
NEIL_4	gagcctgccctctgatctcTGCCTGTTCCTCTGTCCCACAGGGGACAAAGGCTACGGGTCAGAGAGCGGGGAGGAggac	synthesized oligo donor, from IDT
NEIL_5	gagcctgccctctgatctcTGCCTGTTCCTCTGTCCCACAGGGGGAAAAGGCTACGGGTCAGAGAGCGGGGAGGAggac	synthesized oligo donor, from IDT
NEIL_6	gagcctgccctctgatctcTGCCTGTTCCTCTGTCCCACAGGGGGCAAAAGCTACGGGTCAGAGAGCGGGGAGGAggac	synthesized oligo donor, from IDT
NEIL_7	gagcctgccctctgatctcTGCCTGTTCCTCTGTCCCACAGGGGGCAAAGACTACGGGTCAGAGAGCGGGGAGGAggac	synthesized oligo donor, from IDT
NEIL_8	gagcctgccctctgatctcTGCCTGTTCCTCTGTCCCACAGGGGGCAAAGGATACGGGTCAGAGAGCGGGGAGGAggac	synthesized oligo donor, from IDT
NEIL_9	gagcctgccctctgatctcTGCCTGTTCCTCTGTCCCACAGGGGGCAAAGGCAACGGGTCAGAGAGCGGGGAGGAggac	synthesized oligo donor, from IDT
NEIL_10	gagcctgccctctgatctcTGCCTGTTCCTCTGTCCCACAGGGGGCAAAGGCTCCGGGTCAGAGAGCGGGGAGGAggac	synthesized oligo donor, from IDT
NEIL_11	gagcctgccctctgatctcTGCCTGTTCCTCTGTCCCACAGGGGGCAAAGGCTAAGGGTCAGAGAGCGGGGAGGAggac	synthesized oligo donor, from IDT
NEIL_12	gagcctgccctctgatctcTGCCTGTTCCTCTGTCCCACAGGGGGCAAAGGCTACAGGTCAGAGAGCGGGGAGGAggac	synthesized oligo donor, from IDT
NEIL_13	gagcctgccctctgatctcTGCCTGTTCCTCTGTCCCACAGGGGGCAAAGGCTACGAGTCAGAGAGCGGGGAGGAggac	synthesized oligo donor, from IDT
NEIL_14	gagcctgccctctgatctcTGCCTGTTCCTCTGTCCCACAGGGGGCAAAGGCTACGGATCAGAGAGCGGGGAGGAggac	synthesized oligo donor, from IDT
NEIL_15	gagcctgccctctgatctcTGCCTGTTCCTCTGTCCCACAGGGGGCAAAGGCTACGGGACAGAGAGCGGGGAGGAggac	synthesized oligo donor, from IDT
NEIL_16	gagcctgccctctgatctcTGCCTGTTCCTCTGTCCCACAGGGGGCAAAGGCTACGGGTAAGAGAGCGGGGAGGAggac	synthesized oligo donor, from IDT
NEIL_17	gagcctgccctctgatctcTGCCTGTTCCTCTGTCCCACAGGGGGCCAAGGCTACGGGTCAGAGAGCGGGGAGGAggac	synthesized oligo donor, from IDT
NEIL_18	gagcctgccctctgatctcTGCCTGTTCCTCTGTCCCACAGGGGGCAACGGCTACGGGTCAGAGAGCGGGGAGGAggac	synthesized oligo donor, from IDT
NEIL_19	gagcctgccctctgatctcTGCCTGTTCCTCTGTCCCACAGTGGGCAAAGGCTACGGGTCAGAGAGCGGGGAGGAggac	synthesized oligo donor, from IDT
NEIL_20	gagcctgccctctgatctcTGCCTGTTCCTCTGTCCCACAGGTGGCAAAGGCTACGGGTCAGAGAGCGGGGAGGAggac	synthesized oligo donor, from IDT
NEIL_21	gagcctgccctctgatctcTGCCTGTTCCTCTGTCCCACAGGGTGCAAAGGCTACGGGTCAGAGAGCGGGGAGGAggac	synthesized oligo donor, from IDT
NEIL_22	gagcctgccctctgatctcTGCCTGTTCCTCTGTCCCACAGGGGTCAAAGGCTACGGGTCAGAGAGCGGGGAGGAggac	synthesized oligo donor, from IDT
NEIL_23	gagcctgccctctgatctcTGCCTGTTCCTCTGTCCCACAGGGGGTAAAGGCTACGGGTCAGAGAGCGGGGAGGAggac	synthesized oligo donor, from IDT
NEIL_24	gagcctgccctctgatctcTGCCTGTTCCTCTGTCCCACAGGGGGCAAATGCTACGGGTCAGAGAGCGGGGAGGAggac	synthesized oligo donor, from IDT
NEIL_25	gagcctgccctctgatctcTGCCTGTTCCTCTGTCCCACAGGGGGCAAAGTCTACGGGTCAGAGAGCGGGGAGGAggac	synthesized oligo donor, from IDT
NEIL_26	gagcctgccctctgatctcTGCCTGTTCCTCTGTCCCACAGGGGGCAAAGGTTACGGGTCAGAGAGCGGGGAGGAggac	synthesized oligo donor, from IDT
NEIL_27	gagcctgccctctgatctcTGCCTGTTCCTCTGTCCCACAGGGGGCAAAGGCCACGGGTCAGAGAGCGGGGAGGAggac	synthesized oligo donor, from IDT
NEIL_28	gagcctgccctctgatctcTGCCTGTTCCTCTGTCCCACAGGGGGCAAAGGCTTCGGGTCAGAGAGCGGGGAGGAggac	synthesized oligo donor, from IDT
NEIL_29	gagcctgccctctgatctcTGCCTGTTCCTCTGTCCCACAGGGGGCAAAGGCTATGGGTCAGAGAGCGGGGAGGAggac	synthesized oligo donor, from IDT
NEIL_30	gagcctgccctctgatctcTGCCTGTTCCTCTGTCCCACAGGGGGCAAAGGCTACTGGTCAGAGAGCGGGGAGGAggac	synthesized oligo donor, from IDT
NEIL_31	gagcctgccctctgatctcTGCCTGTTCCTCTGTCCCACAGGGGGCAAAGGCTACGTGTCAGAGAGCGGGGAGGAggac	synthesized oligo donor, from IDT
NEIL_32	gagcctgccctctgatctcTGCCTGTTCCTCTGTCCCACAGGGGGCAAAGGCTACGGTTCAGAGAGCGGGGAGGAggac	synthesized oligo donor, from IDT
NEIL_33	gagcctgccctctgatctcTGCCTGTTCCTCTGTCCCACAGGGGGCAAAGGCTACGGGCCAGAGAGCGGGGAGGAggac	synthesized oligo donor, from IDT
NEIL_34	gagcctgccctctgatctcTGCCTGTTCCTCTGTCCCACAGGGGGCAAAGGCTACGGGTTAGAGAGCGGGGAGGAggac	synthesized oligo donor, from IDT
NEIL_35	gagcctgccctctgatctcTGCCTGTTCCTCTGTCCCACAGGGGGCTAAGGCTACGGGTCAGAGAGCGGGGAGGAggac	synthesized oligo donor, from IDT
NEIL_36	gagcctgccctctgatctcTGCCTGTTCCTCTGTCCCACAGGGGGCAATGGCTACGGGTCAGAGAGCGGGGAGGAggac	synthesized oligo donor, from IDT
NEIL_37	gagcctgccctctgatctcTGCCTGTTCCTCTGTCCCACAGCGGGCAAAGGCTACGGGTCAGAGAGCGGGGAGGAggac	synthesized oligo donor, from IDT
NEIL_38	gagcctgccctctgatctcTGCCTGTTCCTCTGTCCCACAGGCGGCAAAGGCTACGGGTCAGAGAGCGGGGAGGAggac	synthesized oligo donor, from IDT
NEIL_39	gagcctgccctctgatctcTGCCTGTTCCTCTGTCCCACAGGGCGCAAAGGCTACGGGTCAGAGAGCGGGGAGGAggac	synthesized oligo donor, from IDT
NEIL_40	gagcctgccctctgatctcTGCCTGTTCCTCTGTCCCACAGGGGCCAAAGGCTACGGGTCAGAGAGCGGGGAGGAggac	synthesized oligo donor, from IDT
NEIL_41	gagcctgccctctgatctcTGCCTGTTCCTCTGTCCCACAGGGGGGAAAGGCTACGGGTCAGAGAGCGGGGAGGAggac	synthesized oligo donor, from IDT
NEIL_42	gagcctgccctctgatctcTGCCTGTTCCTCTGTCCCACAGGGGGCAAACGCTACGGGTCAGAGAGCGGGGAGGAggac	synthesized oligo donor, from IDT
NEIL_43	gagcctgccctctgatctcTGCCTGTTCCTCTGTCCCACAGGGGGCAAAGCCTACGGGTCAGAGAGCGGGGAGGAggac	synthesized oligo donor, from IDT
NEIL_44	gagcctgccctctgatctcTGCCTGTTCCTCTGTCCCACAGGGGGCAAAGGGTACGGGTCAGAGAGCGGGGAGGAggac	synthesized oligo donor, from IDT
NEIL_45	gagcctgccctctgatctcTGCCTGTTCCTCTGTCCCACAGGGGGCAAAGGCGACGGGTCAGAGAGCGGGGAGGAggac	synthesized oligo donor, from IDT
NEIL_46	gagcctgccctctgatctcTGCCTGTTCCTCTGTCCCACAGGGGGCAAAGGCTGCGGGTCAGAGAGCGGGGAGGAggac	synthesized oligo donor, from IDT
NEIL_47	gagcctgccctctgatctcTGCCTGTTCCTCTGTCCCACAGGGGGCAAAGGCTAGGGGTCAGAGAGCGGGGAGGAggac	synthesized oligo donor, from IDT
NEIL_48	gagcctgccctctgatctcTGCCTGTTCCTCTGTCCCACAGGGGGCAAAGGCTACCGGTCAGAGAGCGGGGAGGAggac	synthesized oligo donor, from IDT
NEIL_49	gagcctgccctctgatctcTGCCTGTTCCTCTGTCCCACAGGGGGCAAAGGCTACGCGTCAGAGAGCGGGGAGGAggac	synthesized oligo donor, from IDT
NEIL_50	gagcctgccctctgatctcTGCCTGTTCCTCTGTCCCACAGGGGGCAAAGGCTACGGCTCAGAGAGCGGGGAGGAggac	synthesized oligo donor, from IDT
NEIL_51	gagcctgccctctgatctcTGCCTGTTCCTCTGTCCCACAGGGGGCAAAGGCTACGGGGCAGAGAGCGGGGAGGAggac	synthesized oligo donor, from IDT
NEIL_52	gagcctgccctctgatctcTGCCTGTTCCTCTGTCCCACAGGGGGCAAAGGCTACGGGTGAGAGAGCGGGGAGGAggac	synthesized oligo donor, from IDT
NEIL_53	GAGCCTGCCCTCTGATCTCTGCCTGTTCCTCTGTCCAACAGGGGGCAAAGGCTACGGGTCAGAGAGCGGGGAGGAGGAC	synthesized oligo donor, from IDT
NEIL_54	GAGCCTGCCCTCTGATCTCTGCCTGTTCCTCTGTCACACAGGGGGCAAAGGCTACGGGTCAGAGAGCGGGGAGGAGGAC	synthesized oligo donor, from IDT
NEIL_55	GAGCCTGCCCTCTGATCTCTGCCTGTTCCTCTGTACCACAGGGGGCAAAGGCTACGGGTCAGAGAGCGGGGAGGAGGAC	synthesized oligo donor, from IDT
NEIL_56	GAGCCTGCCCTCTGATCTCTGCCTGTTCCTCTGACCCACAGGGGGCAAAGGCTACGGGTCAGAGAGCGGGGAGGAGGAC	synthesized oligo donor, from IDT
NEIL_57	GAGCCTGCCCTCTGATCTCTGCCTGTTCCTCTATCCCACAGGGGGCAAAGGCTACGGGTCAGAGAGCGGGGAGGAGGAC	synthesized oligo donor, from IDT
NEIL_58	GAGCCTGCCCTCTGATCTCTGCCTGTTCCTCAGTCCCACAGGGGGCAAAGGCTACGGGTCAGAGAGCGGGGAGGAGGAC	synthesized oligo donor, from IDT
NEIL_59	GAGCCTGCCCTCTGATCTCTGCCTGTTCCTATGTCCCACAGGGGGCAAAGGCTACGGGTCAGAGAGCGGGGAGGAGGAC	synthesized oligo donor, from IDT
NEIL_60	GAGCCTGCCCTCTGATCTCTGCCTGTTCCACTGTCCCACAGGGGGCAAAGGCTACGGGTCAGAGAGCGGGGAGGAGGAC	synthesized oligo donor, from IDT
NEIL_61	GAGCCTGCCCTCTGATCTCTGCCTGTTCATCTGTCCCACAGGGGGCAAAGGCTACGGGTCAGAGAGCGGGGAGGAGGAC	synthesized oligo donor, from IDT
NEIL_62	GAGCCTGCCCTCTGATCTCTGCCTGTTACTCTGTCCCACAGGGGGCAAAGGCTACGGGTCAGAGAGCGGGGAGGAGGAC	synthesized oligo donor, from IDT
NEIL_63	GAGCCTGCCCTCTGATCTCTGCCTGTACCTCTGTCCCACAGGGGGCAAAGGCTACGGGTCAGAGAGCGGGGAGGAGGAC	synthesized oligo donor, from IDT
NEIL_64	GAGCCTGCCCTCTGATCTCTGCCTGATCCTCTGTCCCACAGGGGGCAAAGGCTACGGGTCAGAGAGCGGGGAGGAGGAC	synthesized oligo donor, from IDT
NEIL_65	GAGCCTGCCCTCTGATCTCTGCCTATTCCTCTGTCCCACAGGGGGCAAAGGCTACGGGTCAGAGAGCGGGGAGGAGGAC	synthesized oligo donor, from IDT
NEIL_66	GAGCCTGCCCTCTGATCTCTGCCAGTTCCTCTGTCCCACAGGGGGCAAAGGCTACGGGTCAGAGAGCGGGGAGGAGGAC	synthesized oligo donor, from IDT
NEIL_67	GAGCCTGCCCTCTGATCTCTGCATGTTCCTCTGTCCCACAGGGGGCAAAGGCTACGGGTCAGAGAGCGGGGAGGAGGAC	synthesized oligo donor, from IDT
NEIL_68	GAGCCTGCCCTCTGATCTCTGACTGTTCCTCTGTCCCACAGGGGGCAAAGGCTACGGGTCAGAGAGCGGGGAGGAGGAC	synthesized oligo donor, from IDT
NEIL_69	GAGCCTGCCCTCTGATCTCTACCTGTTCCTCTGTCCCACAGGGGGCAAAGGCTACGGGTCAGAGAGCGGGGAGGAGGAC	synthesized oligo donor, from IDT
NEIL_70	GAGCCTGCCCTCTGATCTCTGCCTGTTCCTCTGTCCTACAGGGGGCAAAGGCTACGGGTCAGAGAGCGGGGAGGAGGAC	synthesized oligo donor, from IDT
NEIL_71	GAGCCTGCCCTCTGATCTCTGCCTGTTCCTCTGTCTCACAGGGGGCAAAGGCTACGGGTCAGAGAGCGGGGAGGAGGAC	synthesized oligo donor, from IDT
NEIL_72	GAGCCTGCCCTCTGATCTCTGCCTGTTCCTCTGTTCCACAGGGGGCAAAGGCTACGGGTCAGAGAGCGGGGAGGAGGAC	synthesized oligo donor, from IDT
NEIL_73	GAGCCTGCCCTCTGATCTCTGCCTGTTCCTCTGCCCCACAGGGGGCAAAGGCTACGGGTCAGAGAGCGGGGAGGAGGAC	synthesized oligo donor, from IDT
NEIL_74	GAGCCTGCCCTCTGATCTCTGCCTGTTCCTCTCTCCCACAGGGGGCAAAGGCTACGGGTCAGAGAGCGGGGAGGAGGAC	synthesized oligo donor, from IDT
NEIL_75	GAGCCTGCCCTCTGATCTCTGCCTGTTCCTCCGTCCCACAGGGGGCAAAGGCTACGGGTCAGAGAGCGGGGAGGAGGAC	synthesized oligo donor, from IDT
NEIL_76	GAGCCTGCCCTCTGATCTCTGCCTGTTCCTTTGTCCCACAGGGGGCAAAGGCTACGGGTCAGAGAGCGGGGAGGAGGAC	synthesized oligo donor, from IDT
NEIL_77	GAGCCTGCCCTCTGATCTCTGCCTGTTCCCCTGTCCCACAGGGGGCAAAGGCTACGGGTCAGAGAGCGGGGAGGAGGAC	synthesized oligo donor, from IDT
NEIL_78	GAGCCTGCCCTCTGATCTCTGCCTGTTCTTCTGTCCCACAGGGGGCAAAGGCTACGGGTCAGAGAGCGGGGAGGAGGAC	synthesized oligo donor, from IDT
NEIL_79	GAGCCTGCCCTCTGATCTCTGCCTGTTTCTCTGTCCCACAGGGGGCAAAGGCTACGGGTCAGAGAGCGGGGAGGAGGAC	synthesized oligo donor, from IDT
NEIL_80	GAGCCTGCCCTCTGATCTCTGCCTGTCCCTCTGTCCCACAGGGGGCAAAGGCTACGGGTCAGAGAGCGGGGAGGAGGAC	synthesized oligo donor, from IDT
NEIL_81	GAGCCTGCCCTCTGATCTCTGCCTGCTCCTCTGTCCCACAGGGGGCAAAGGCTACGGGTCAGAGAGCGGGGAGGAGGAC	synthesized oligo donor, from IDT
NEIL_82	GAGCCTGCCCTCTGATCTCTGCCTCTTCCTCTGTCCCACAGGGGGCAAAGGCTACGGGTCAGAGAGCGGGGAGGAGGAC	synthesized oligo donor, from IDT
NEIL_83	GAGCCTGCCCTCTGATCTCTGCCCGTTCCTCTGTCCCACAGGGGGCAAAGGCTACGGGTCAGAGAGCGGGGAGGAGGAC	synthesized oligo donor, from IDT
NEIL_84	GAGCCTGCCCTCTGATCTCTGCTTGTTCCTCTGTCCCACAGGGGGCAAAGGCTACGGGTCAGAGAGCGGGGAGGAGGAC	synthesized oligo donor, from IDT
NEIL_85	GAGCCTGCCCTCTGATCTCTGTCTGTTCCTCTGTCCCACAGGGGGCAAAGGCTACGGGTCAGAGAGCGGGGAGGAGGAC	synthesized oligo donor, from IDT
NEIL_86	GAGCCTGCCCTCTGATCTCTCCCTGTTCCTCTGTCCCACAGGGGGCAAAGGCTACGGGTCAGAGAGCGGGGAGGAGGAC	synthesized oligo donor, from IDT
NEIL_87	GAGCCTGCCCTCTGATCTCTGCCTGTTCCTCTGTCCGACAGGGGGCAAAGGCTACGGGTCAGAGAGCGGGGAGGAGGAC	synthesized oligo donor, from IDT
NEIL_88	GAGCCTGCCCTCTGATCTCTGCCTGTTCCTCTGTCGCACAGGGGGCAAAGGCTACGGGTCAGAGAGCGGGGAGGAGGAC	synthesized oligo donor, from IDT
NEIL_89	GAGCCTGCCCTCTGATCTCTGCCTGTTCCTCTGTGCCACAGGGGGCAAAGGCTACGGGTCAGAGAGCGGGGAGGAGGAC	synthesized oligo donor, from IDT
NEIL_90	GAGCCTGCCCTCTGATCTCTGCCTGTTCCTCTGGCCCACAGGGGGCAAAGGCTACGGGTCAGAGAGCGGGGAGGAGGAC	synthesized oligo donor, from IDT
NEIL_91	GAGCCTGCCCTCTGATCTCTGCCTGTTCCTCTTTCCCACAGGGGGCAAAGGCTACGGGTCAGAGAGCGGGGAGGAGGAC	synthesized oligo donor, from IDT
NEIL_92	GAGCCTGCCCTCTGATCTCTGCCTGTTCCTCGGTCCCACAGGGGGCAAAGGCTACGGGTCAGAGAGCGGGGAGGAGGAC	synthesized oligo donor, from IDT
NEIL_93	GAGCCTGCCCTCTGATCTCTGCCTGTTCCTGTGTCCCACAGGGGGCAAAGGCTACGGGTCAGAGAGCGGGGAGGAGGAC	synthesized oligo donor, from IDT
NEIL_94	GAGCCTGCCCTCTGATCTCTGCCTGTTCCGCTGTCCCACAGGGGGCAAAGGCTACGGGTCAGAGAGCGGGGAGGAGGAC	synthesized oligo donor, from IDT
NEIL_95	GAGCCTGCCCTCTGATCTCTGCCTGTTCGTCTGTCCCACAGGGGGCAAAGGCTACGGGTCAGAGAGCGGGGAGGAGGAC	synthesized oligo donor, from IDT
NEIL_96	GAGCCTGCCCTCTGATCTCTGCCTGTTGCTCTGTCCCACAGGGGGCAAAGGCTACGGGTCAGAGAGCGGGGAGGAGGAC	synthesized oligo donor, from IDT
NEIL_97	GAGCCTGCCCTCTGATCTCTGCCTGTGCCTCTGTCCCACAGGGGGCAAAGGCTACGGGTCAGAGAGCGGGGAGGAGGAC	synthesized oligo donor, from IDT
NEIL_98	GAGCCTGCCCTCTGATCTCTGCCTGGTCCTCTGTCCCACAGGGGGCAAAGGCTACGGGTCAGAGAGCGGGGAGGAGGAC	synthesized oligo donor, from IDT
NEIL_99	GAGCCTGCCCTCTGATCTCTGCCTTTTCCTCTGTCCCACAGGGGGCAAAGGCTACGGGTCAGAGAGCGGGGAGGAGGAC	synthesized oligo donor, from IDT
NEIL_100	GAGCCTGCCCTCTGATCTCTGCCGGTTCCTCTGTCCCACAGGGGGCAAAGGCTACGGGTCAGAGAGCGGGGAGGAGGAC	synthesized oligo donor, from IDT
NEIL_101	GAGCCTGCCCTCTGATCTCTGCGTGTTCCTCTGTCCCACAGGGGGCAAAGGCTACGGGTCAGAGAGCGGGGAGGAGGAC	synthesized oligo donor, from IDT
NEIL_102	GAGCCTGCCCTCTGATCTCTGGCTGTTCCTCTGTCCCACAGGGGGCAAAGGCTACGGGTCAGAGAGCGGGGAGGAGGAC	synthesized oligo donor, from IDT
NEIL_103	GAGCCTGCCCTCTGATCTCTTCCTGTTCCTCTGTCCCACAGGGGGCAAAGGCTACGGGTCAGAGAGCGGGGAGGAGGAC	synthesized oligo donor, from IDT
NEIL_104	GAGCCTGCCCTCTGATCTCTGCCTGTTCCTCTGTCCGACAGCGGGCAAAGGCTACGGGTCAGAGAGCGGGGAGGAGGAC	synthesized oligo donor, from IDT
NEIL_105	GAGCCTGCCCTCTGATCTCTGCCTGTTCCTCTGTCGCACAGGCGGCAAAGGCTACGGGTCAGAGAGCGGGGAGGAGGAC	synthesized oligo donor, from IDT
NEIL_106	GAGCCTGCCCTCTGATCTCTGCCTGTTCCTCTGTGCCACAGGGCGCAAAGGCTACGGGTCAGAGAGCGGGGAGGAGGAC	synthesized oligo donor, from IDT
NEIL_107	GAGCCTGCCCTCTGATCTCTGCCTGTTCCTCTGGCCCACAGGGGTCAAAGGCTACGGGTCAGAGAGCGGGGAGGAGGAC	synthesized oligo donor, from IDT
NEIL_108	GAGCCTGCCCTCTGATCTCTGCCTGTTCCTCTCTCCCACAGGGGGGAAAGGCTACGGGTCAGAGAGCGGGGAGGAGGAC	synthesized oligo donor, from IDT
NEIL_109	GAGCCTGCCCTCTGATCTCTGCCTGTTCCTCAGTCCCACAGGGGGCTAAGGCTACGGGTCAGAGAGCGGGGAGGAGGAC	synthesized oligo donor, from IDT
NEIL_110	GAGCCTGCCCTCTGATCTCTGCCTGTTCCACTGTCCCACAGGGGGCAATGGCTACGGGTCAGAGAGCGGGGAGGAGGAC	synthesized oligo donor, from IDT
NEIL_111	GAGCCTGCCCTCTGATCTCTGCCTGTTCGTCTGTCCCACAGGGGGCAAACGCTACGGGTCAGAGAGCGGGGAGGAGGAC	synthesized oligo donor, from IDT
NEIL_112	GAGCCTGCCCTCTGATCTCTGCCTGTTGCTCTGTCCCACAGGGGGCAAAGCCTACGGGTCAGAGAGCGGGGAGGAGGAC	synthesized oligo donor, from IDT
NEIL_113	GAGCCTGCCCTCTGATCTCTGCCTGATCCTCTGTCCCACAGGGGGCAAAGGCTTCGGGTCAGAGAGCGGGGAGGAGGAC	synthesized oligo donor, from IDT
NEIL_114	GAGCCTGCCCTCTGATCTCTGCCTCTTCCTCTGTCCCACAGGGGGCAAAGGCTAGGGGTCAGAGAGCGGGGAGGAGGAC	synthesized oligo donor, from IDT
NEIL_115	GAGCCTGCCCTCTGATCTCTGCCGGTTCCTCTGTCCCACAGGGGGCAAAGGCTACTGGTCAGAGAGCGGGGAGGAGGAC	synthesized oligo donor, from IDT
NEIL_116	GAGCCTGCCCTCTGATCTCTGCGTGTTCCTCTGTCCCACAGGGGGCAAAGGCTACGCGTCAGAGAGCGGGGAGGAGGAC	synthesized oligo donor, from IDT
NEIL_117	GAGCCTGCCCTCTGATCTCTGGCTGTTCCTCTGTCCCACAGGGGGCAAAGGCTACGGCTCAGAGAGCGGGGAGGAGGAC	synthesized oligo donor, from IDT
NEIL_118	GAGCCTGCCCTCTGATCTCTCCCTGTTCCTCTGTCCCACAGGGGGCAAAGGCTACGGGTGAGAGAGCGGGGAGGAGGAC	synthesized oligo donor, from IDT
NEIL_119	CCTGCCCTCTGATCTCTGCCTGTTCCTCTGTCCCACAGGGGGCAAAGGAACGGGTCAGAGAGCGGGGAGGAGG	synthesized oligo donor, from IDT
NEIL_120	CCTGCCCTCTGATCTCTGCCTGTTCCTCTGTCCCACAGGGGGCAAAGGGACGGGTCAGAGAGCGGGGAGGAGG	synthesized oligo donor, from IDT
NEIL_121	CCTGCCCTCTGATCTCTGCCTGTTCCTCTGTCCCACAGGGGGCAAAGGCTCACGGGTCAGAGAGCGGGGAGGAGG	synthesized oligo donor, from IDT
NEIL_122	CCTGCCCTCTGATCTCTGCCTGTTCCTCTGTCCCACAGGGGGCAAAGGCTCTACGGGTCAGAGAGCGGGGAGGAGG	synthesized oligo donor, from IDT
NEIL_123	CCTGCCCTCTGATCTCTGCCTGTTCCTCTGTCCCACAGGGGGCAAAGGCTACGGGTTCAGAGAGCGGGGAGGAGG	synthesized oligo donor, from IDT
NEIL_124	CCTGCCCTCTGATCTCTGCCTGTTCCTCTGTCCCACAGGGGGCAAAGGCTACGGGTTTCAGAGAGCGGGGAGGAGG	synthesized oligo donor, from IDT
NEIL_125	CCTGCCCTCTGATCTCTGCCTGTTCCTCTGTCCCACAGGGGGCAAAGGCTACGGGTTTTCAGAGAGCGGGGAGGAGG	synthesized oligo donor, from IDT
NEIL_126	CCTGCCCTCTGATCTCTGCCTGTTCCTCTGTCCCACAGGGGGCAAAGGCTACGGGCAGAGAGCGGGGAGGAGG	synthesized oligo donor, from IDT
NEIL_127	CCTGCCCTCTGATCTCTGCCTGTTCCTCTGTCCCACAGGGGGCAAACCCTTGGGGTCAGAGAGCGGGGAGGAGG	synthesized oligo donor, from IDT
NEIL_128	CCTGCCCTCTGATCTCTGCCTGTTCCTCTGTCCCACAGGGGGCAAACCCTTCGGGTCAGAGAGCGGGGAGGAGG	synthesized oligo donor, from IDT
NEIL_129	CCTGCCCTCTGATCTCTGCCTGTTCCTCTGTCCCACAGGGGGCAAACCAACGGGTCAGAGAGCGGGGAGGAGG	synthesized oligo donor, from IDT
NEIL_130	CCTGCCCTCTGATCTCTGCCTGTTCCTCTGTCCCACAGCCCTGAAAGGCTACGGGTCAGAGAGCGGGGAGGAGG	synthesized oligo donor, from IDT
NEIL_131	CCTGCCCTCTGATCTCTGCCTGTTCCTCTGTCCCACAGGCCTGAAAGGCTACGGGTCAGAGAGCGGGGAGGAGG	synthesized oligo donor, from IDT
NEIL_132	CCTGCCCTCTGATCTCTGCCTGTTCCTCTGTCCCACAGGGCTGAAAGGCTACGGGTCAGAGAGCGGGGAGGAGG	synthesized oligo donor, from IDT
NEIL_133	CCTGCCCTCTGATCTCTGCCTGTTCCTCTGTCCCCCACAGGGGGGGCAAAGGCTACGGGTCAGAGAGCGGGGAGGAGG	synthesized oligo donor, from IDT
NEIL_134	CCTGCCCTCTGATCTCTGCCTGTTCCTCTGTACAGGCAAAGGCTACGGGTCAGAGAGCGGGGAGGAGG	synthesized oligo donor, from IDT
NEIL_135	CCTGCCCTCTGATCTCTGCCTGTTCCTCTGACAGCAAAGGCTACGGGTCAGAGAGCGGGGAGGAGG	synthesized oligo donor, from IDT
NEIL_136	CCTGCCCTCTGATCTCTGCCTGTTCCTTTGTCCCCCACAGGGGGGGCAAAGGCTACGGGTCAGAGAGCGGGGAGGAGG	synthesized oligo donor, from IDT
NEIL_137	CCTGCCCTCTGATCTCTGCCTGTTCCTATGTCCCCCACAGGGGGGGCAAAGGCTACGGGTCAGAGAGCGGGGAGGAGG	synthesized oligo donor, from IDT
NEIL_138	CCTGCCCTCTGATCTCTGCCTGTTCCTGTGTCCCCCACAGGGGGGGCAAAGGCTACGGGTCAGAGAGCGGGGAGGAGG	synthesized oligo donor, from IDT
NEIL_139	gagcctgccctctgatctcTGCCTGTTCCTCTGTCCCACAGCCGGCAAAGGCTACGGGTCAGAGAGCGGGGAGGAggac	synthesized oligo donor, from IDT
NEIL_140	gagcctgccctctgatctcTGCCTGTTCCTCTGTCCCACAGCGCGCAAAGGCTACGGGTCAGAGAGCGGGGAGGAggac	synthesized oligo donor, from IDT
NEIL_141	gagcctgccctctgatctcTGCCTGTTCCTCTGTCCCACAGCGGTCAAAGGCTACGGGTCAGAGAGCGGGGAGGAggac	synthesized oligo donor, from IDT
NEIL_142	gagcctgccctctgatctcTGCCTGTTCCTCTGTCCCACAGCGGGGAAAGGCTACGGGTCAGAGAGCGGGGAGGAggac	synthesized oligo donor, from IDT
NEIL_143	gagcctgccctctgatctcTGCCTGTTCCTCTGTCCCACAGCGGGCAAACGCTACGGGTCAGAGAGCGGGGAGGAggac	synthesized oligo donor, from IDT
NEIL_144	gagcctgccctctgatctcTGCCTGTTCCTCTGTCCCACAGCGGGCAAAGCCTACGGGTCAGAGAGCGGGGAGGAggac	synthesized oligo donor, from IDT
NEIL_145	gagcctgccctctgatctcTGCCTGTTCCTCTGTCCCACAGCGGGCAAAGGTTACGGGTCAGAGAGCGGGGAGGAggac	synthesized oligo donor, from IDT
NEIL_146	gagcctgccctctgatctcTGCCTGTTCCTCTGTCCCACAGCGGGCAAAGGCCACGGGTCAGAGAGCGGGGAGGAggac	synthesized oligo donor, from IDT
NEIL_147	gagcctgccctctgatctcTGCCTGTTCCTCTGTCCCACAGCGGGCAAAGGCTTCGGGTCAGAGAGCGGGGAGGAggac	synthesized oligo donor, from IDT
NEIL_148	gagcctgccctctgatctcTGCCTGTTCCTCTGTCCCACAGCGGGCAAAGGCTAGGGGTCAGAGAGCGGGGAGGAggac	synthesized oligo donor, from IDT
NEIL_149	gagcctgccctctgatctcTGCCTGTTCCTCTGTCCCACAGCGGGCAAAGGCTACTGGTCAGAGAGCGGGGAGGAggac	synthesized oligo donor, from IDT
NEIL_150	gagcctgccctctgatctcTGCCTGTTCCTCTGTCCCACAGCGGGCAAAGGCTACGCGTCAGAGAGCGGGGAGGAggac	synthesized oligo donor, from IDT
NEIL_151	gagcctgccctctgatctcTGCCTGTTCCTCTGTCCCACAGCGGGCAAAGGCTACGGCTCAGAGAGCGGGGAGGAggac	synthesized oligo donor, from IDT
NEIL_152	gagcctgccctctgatctcTGCCTGTTCCTCTGTCCCACAGCGGGCAAAGGCTACGGGACAGAGAGCGGGGAGGAggac	synthesized oligo donor, from IDT
NEIL_153	gagcctgccctctgatctcTGCCTGTTCCTCTGTCCCACAGCGGGCAAAGGCTACGGGTGAGAGAGCGGGGAGGAggac	synthesized oligo donor, from IDT
NEIL_154	gagcctgccctctgatctcTGCCTGTTCCTCTGTCCCACAGGCCGCAAAGGCTACGGGTCAGAGAGCGGGGAGGAggac	synthesized oligo donor, from IDT
NEIL_155	gagcctgccctctgatctcTGCCTGTTCCTCTGTCCCACAGGCGTCAAAGGCTACGGGTCAGAGAGCGGGGAGGAggac	synthesized oligo donor, from IDT
NEIL_156	gagcctgccctctgatctcTGCCTGTTCCTCTGTCCCACAGGCGGGAAAGGCTACGGGTCAGAGAGCGGGGAGGAggac	synthesized oligo donor, from IDT
NEIL_157	gagcctgccctctgatctcTGCCTGTTCCTCTGTCCCACAGGCGGCAAACGCTACGGGTCAGAGAGCGGGGAGGAggac	synthesized oligo donor, from IDT
NEIL_158	gagcctgccctctgatctcTGCCTGTTCCTCTGTCCCACAGGCGGCAAAGCCTACGGGTCAGAGAGCGGGGAGGAggac	synthesized oligo donor, from IDT
NEIL_159	gagcctgccctctgatctcTGCCTGTTCCTCTGTCCCACAGGCGGCAAAGGTTACGGGTCAGAGAGCGGGGAGGAggac	synthesized oligo donor, from IDT
NEIL_160	gagcctgccctctgatctcTGCCTGTTCCTCTGTCCCACAGGCGGCAAAGGCCACGGGTCAGAGAGCGGGGAGGAggac	synthesized oligo donor, from IDT
NEIL_161	gagcctgccctctgatctcTGCCTGTTCCTCTGTCCCACAGGCGGCAAAGGCTTCGGGTCAGAGAGCGGGGAGGAggac	synthesized oligo donor, from IDT
NEIL_162	gagcctgccctctgatctcTGCCTGTTCCTCTGTCCCACAGGCGGCAAAGGCTAGGGGTCAGAGAGCGGGGAGGAggac	synthesized oligo donor, from IDT
NEIL_163	gagcctgccctctgatctcTGCCTGTTCCTCTGTCCCACAGGCGGCAAAGGCTACTGGTCAGAGAGCGGGGAGGAggac	synthesized oligo donor, from IDT
NEIL_164	gagcctgccctctgatctcTGCCTGTTCCTCTGTCCCACAGGCGGCAAAGGCTACGCGTCAGAGAGCGGGGAGGAggac	synthesized oligo donor, from IDT
NEIL_165	gagcctgccctctgatctcTGCCTGTTCCTCTGTCCCACAGGCGGCAAAGGCTACGGCTCAGAGAGCGGGGAGGAggac	synthesized oligo donor, from IDT
NEIL_166	gagcctgccctctgatctcTGCCTGTTCCTCTGTCCCACAGGCGGCAAAGGCTACGGGACAGAGAGCGGGGAGGAggac	synthesized oligo donor, from IDT
NEIL_167	gagcctgccctctgatctcTGCCTGTTCCTCTGTCCCACAGGCGGCAAAGGCTACGGGTGAGAGAGCGGGGAGGAggac	synthesized oligo donor, from IDT
NEIL_168	gagcctgccctctgatctcTGCCTGTTCCTCTGTCCCACAGGGCTCAAAGGCTACGGGTCAGAGAGCGGGGAGGAggac	synthesized oligo donor, from IDT
NEIL_169	gagcctgccctctgatctcTGCCTGTTCCTCTGTCCCACAGGGCGGAAAGGCTACGGGTCAGAGAGCGGGGAGGAggac	synthesized oligo donor, from IDT
NEIL_170	gagcctgccctctgatctcTGCCTGTTCCTCTGTCCCACAGGGCGCAAACGCTACGGGTCAGAGAGCGGGGAGGAggac	synthesized oligo donor, from IDT
NEIL_171	gagcctgccctctgatctcTGCCTGTTCCTCTGTCCCACAGGGCGCAAAGCCTACGGGTCAGAGAGCGGGGAGGAggac	synthesized oligo donor, from IDT
NEIL_172	gagcctgccctctgatctcTGCCTGTTCCTCTGTCCCACAGGGCGCAAAGGTTACGGGTCAGAGAGCGGGGAGGAggac	synthesized oligo donor, from IDT
NEIL_173	gagcctgccctctgatctcTGCCTGTTCCTCTGTCCCACAGGGCGCAAAGGCCACGGGTCAGAGAGCGGGGAGGAggac	synthesized oligo donor, from IDT
NEIL_174	gagcctgccctctgatctcTGCCTGTTCCTCTGTCCCACAGGGCGCAAAGGCTTCGGGTCAGAGAGCGGGGAGGAggac	synthesized oligo donor, from IDT
NEIL_175	gagcctgccctctgatctcTGCCTGTTCCTCTGTCCCACAGGGCGCAAAGGCTAGGGGTCAGAGAGCGGGGAGGAggac	synthesized oligo donor, from IDT
NEIL_176	gagcctgccctctgatctcTGCCTGTTCCTCTGTCCCACAGGGCGCAAAGGCTACTGGTCAGAGAGCGGGGAGGAggac	synthesized oligo donor, from IDT
NEIL_177	gagcctgccctctgatctcTGCCTGTTCCTCTGTCCCACAGGGCGCAAAGGCTACGCGTCAGAGAGCGGGGAGGAggac	synthesized oligo donor, from IDT
NEIL_178	gagcctgccctctgatctcTGCCTGTTCCTCTGTCCCACAGGGCGCAAAGGCTACGGCTCAGAGAGCGGGGAGGAggac	synthesized oligo donor, from IDT
NEIL_179	gagcctgccctctgatctcTGCCTGTTCCTCTGTCCCACAGGGCGCAAAGGCTACGGGACAGAGAGCGGGGAGGAggac	synthesized oligo donor, from IDT
NEIL_180	gagcctgccctctgatctcTGCCTGTTCCTCTGTCCCACAGGGCGCAAAGGCTACGGGTGAGAGAGCGGGGAGGAggac	synthesized oligo donor, from IDT
NEIL_181	gagcctgccctctgatctcTGCCTGTTCCTCTGTCCCACAGGGGTGAAAGGCTACGGGTCAGAGAGCGGGGAGGAggac	synthesized oligo donor, from IDT
NEIL_182	gagcctgccctctgatctcTGCCTGTTCCTCTGTCCCACAGGGGTCAAACGCTACGGGTCAGAGAGCGGGGAGGAggac	synthesized oligo donor, from IDT
NEIL_183	gagcctgccctctgatctcTGCCTGTTCCTCTGTCCCACAGGGGTCAAAGCCTACGGGTCAGAGAGCGGGGAGGAggac	synthesized oligo donor, from IDT
NEIL_184	gagcctgccctctgatctcTGCCTGTTCCTCTGTCCCACAGGGGTCAAAGGTTACGGGTCAGAGAGCGGGGAGGAggac	synthesized oligo donor, from IDT
NEIL_185	gagcctgccctctgatctcTGCCTGTTCCTCTGTCCCACAGGGGTCAAAGGCCACGGGTCAGAGAGCGGGGAGGAggac	synthesized oligo donor, from IDT
NEIL_186	gagcctgccctctgatctcTGCCTGTTCCTCTGTCCCACAGGGGTCAAAGGCTTCGGGTCAGAGAGCGGGGAGGAggac	synthesized oligo donor, from IDT
NEIL_187	gagcctgccctctgatctcTGCCTGTTCCTCTGTCCCACAGGGGTCAAAGGCTAGGGGTCAGAGAGCGGGGAGGAggac	synthesized oligo donor, from IDT
NEIL_188	gagcctgccctctgatctcTGCCTGTTCCTCTGTCCCACAGGGGTCAAAGGCTACTGGTCAGAGAGCGGGGAGGAggac	synthesized oligo donor, from IDT
NEIL_189	gagcctgccctctgatctcTGCCTGTTCCTCTGTCCCACAGGGGTCAAAGGCTACGCGTCAGAGAGCGGGGAGGAggac	synthesized oligo donor, from IDT
NEIL_190	gagcctgccctctgatctcTGCCTGTTCCTCTGTCCCACAGGGGTCAAAGGCTACGGCTCAGAGAGCGGGGAGGAggac	synthesized oligo donor, from IDT
NEIL_191	gagcctgccctctgatctcTGCCTGTTCCTCTGTCCCACAGGGGTCAAAGGCTACGGGACAGAGAGCGGGGAGGAggac	synthesized oligo donor, from IDT
NEIL_192	gagcctgccctctgatctcTGCCTGTTCCTCTGTCCCACAGGGGTCAAAGGCTACGGGTGAGAGAGCGGGGAGGAggac	synthesized oligo donor, from IDT
NEIL_193	gagcctgccctctgatctcTGCCTGTTCCTCTGTCCCACAGGGGGGAAACGCTACGGGTCAGAGAGCGGGGAGGAggac	synthesized oligo donor, from IDT
NEIL_194	gagcctgccctctgatctcTGCCTGTTCCTCTGTCCCACAGGGGGGAAAGCCTACGGGTCAGAGAGCGGGGAGGAggac	synthesized oligo donor, from IDT
NEIL_195	gagcctgccctctgatctcTGCCTGTTCCTCTGTCCCACAGGGGGGAAAGGTTACGGGTCAGAGAGCGGGGAGGAggac	synthesized oligo donor, from IDT
NEIL_196	gagcctgccctctgatctcTGCCTGTTCCTCTGTCCCACAGGGGGGAAAGGCCACGGGTCAGAGAGCGGGGAGGAggac	synthesized oligo donor, from IDT
NEIL_197	gagcctgccctctgatctcTGCCTGTTCCTCTGTCCCACAGGGGGGAAAGGCTTCGGGTCAGAGAGCGGGGAGGAggac	synthesized oligo donor, from IDT
NEIL_198	gagcctgccctctgatctcTGCCTGTTCCTCTGTCCCACAGGGGGGAAAGGCTAGGGGTCAGAGAGCGGGGAGGAggac	synthesized oligo donor, from IDT
NEIL_199	gagcctgccctctgatctcTGCCTGTTCCTCTGTCCCACAGGGGGGAAAGGCTACTGGTCAGAGAGCGGGGAGGAggac	synthesized oligo donor, from IDT
NEIL_200	gagcctgccctctgatctcTGCCTGTTCCTCTGTCCCACAGGGGGGAAAGGCTACGCGTCAGAGAGCGGGGAGGAggac	synthesized oligo donor, from IDT
NEIL_201	gagcctgccctctgatctcTGCCTGTTCCTCTGTCCCACAGGGGGGAAAGGCTACGGCTCAGAGAGCGGGGAGGAggac	synthesized oligo donor, from IDT
NEIL_202	gagcctgccctctgatctcTGCCTGTTCCTCTGTCCCACAGGGGGGAAAGGCTACGGGACAGAGAGCGGGGAGGAggac	synthesized oligo donor, from IDT
NEIL_203	gagcctgccctctgatctcTGCCTGTTCCTCTGTCCCACAGGGGGGAAAGGCTACGGGTGAGAGAGCGGGGAGGAggac	synthesized oligo donor, from IDT
NEIL_204	gagcctgccctctgatctcTGCCTGTTCCTCTGTCCCACAGGGGGCAAACCCTACGGGTCAGAGAGCGGGGAGGAggac	synthesized oligo donor, from IDT
NEIL_205	gagcctgccctctgatctcTGCCTGTTCCTCTGTCCCACAGGGGGCAAACGTTACGGGTCAGAGAGCGGGGAGGAggac	synthesized oligo donor, from IDT
NEIL_206	gagcctgccctctgatctcTGCCTGTTCCTCTGTCCCACAGGGGGCAAACGCCACGGGTCAGAGAGCGGGGAGGAggac	synthesized oligo donor, from IDT
NEIL_207	gagcctgccctctgatctcTGCCTGTTCCTCTGTCCCACAGGGGGCAAACGCTTCGGGTCAGAGAGCGGGGAGGAggac	synthesized oligo donor, from IDT
NEIL_208	gagcctgccctctgatctcTGCCTGTTCCTCTGTCCCACAGGGGGCAAACGCTAGGGGTCAGAGAGCGGGGAGGAggac	synthesized oligo donor, from IDT
NEIL_209	gagcctgccctctgatctcTGCCTGTTCCTCTGTCCCACAGGGGGCAAACGCTACTGGTCAGAGAGCGGGGAGGAggac	synthesized oligo donor, from IDT
NEIL_210	gagcctgccctctgatctcTGCCTGTTCCTCTGTCCCACAGGGGGCAAACGCTACGCGTCAGAGAGCGGGGAGGAggac	synthesized oligo donor, from IDT
NEIL_211	gagcctgccctctgatctcTGCCTGTTCCTCTGTCCCACAGGGGGCAAACGCTACGGCTCAGAGAGCGGGGAGGAggac	synthesized oligo donor, from IDT
NEIL_212	gagcctgccctctgatctcTGCCTGTTCCTCTGTCCCACAGGGGGCAAACGCTACGGGACAGAGAGCGGGGAGGAggac	synthesized oligo donor, from IDT
NEIL_213	gagcctgccctctgatctcTGCCTGTTCCTCTGTCCCACAGGGGGCAAACGCTACGGGTGAGAGAGCGGGGAGGAggac	synthesized oligo donor, from IDT
NEIL_214	gagcctgccctctgatctcTGCCTGTTCCTCTGTCCCACAGGGGGCAAAGCTTACGGGTCAGAGAGCGGGGAGGAggac	synthesized oligo donor, from IDT
NEIL_215	gagcctgccctctgatctcTGCCTGTTCCTCTGTCCCACAGGGGGCAAAGCCCACGGGTCAGAGAGCGGGGAGGAggac	synthesized oligo donor, from IDT
NEIL_216	gagcctgccctctgatctcTGCCTGTTCCTCTGTCCCACAGGGGGCAAAGCCTTCGGGTCAGAGAGCGGGGAGGAggac	synthesized oligo donor, from IDT
NEIL_217	gagcctgccctctgatctcTGCCTGTTCCTCTGTCCCACAGGGGGCAAAGCCTAGGGGTCAGAGAGCGGGGAGGAggac	synthesized oligo donor, from IDT
NEIL_218	gagcctgccctctgatctcTGCCTGTTCCTCTGTCCCACAGGGGGCAAAGCCTACTGGTCAGAGAGCGGGGAGGAggac	synthesized oligo donor, from IDT
NEIL_219	gagcctgccctctgatctcTGCCTGTTCCTCTGTCCCACAGGGGGCAAAGCCTACGCGTCAGAGAGCGGGGAGGAggac	synthesized oligo donor, from IDT
NEIL_220	gagcctgccctctgatctcTGCCTGTTCCTCTGTCCCACAGGGGGCAAAGCCTACGGCTCAGAGAGCGGGGAGGAggac	synthesized oligo donor, from IDT
NEIL_221	gagcctgccctctgatctcTGCCTGTTCCTCTGTCCCACAGGGGGCAAAGCCTACGGGACAGAGAGCGGGGAGGAggac	synthesized oligo donor, from IDT
NEIL_222	gagcctgccctctgatctcTGCCTGTTCCTCTGTCCCACAGGGGGCAAAGCCTACGGGTGAGAGAGCGGGGAGGAggac	synthesized oligo donor, from IDT
NEIL_223	gagcctgccctctgatctcTGCCTGTTCCTCTGTCCCACAGGGGGCAAAGGTCACGGGTCAGAGAGCGGGGAGGAggac	synthesized oligo donor, from IDT
NEIL_224	gagcctgccctctgatctcTGCCTGTTCCTCTGTCCCACAGGGGGCAAAGGTTTCGGGTCAGAGAGCGGGGAGGAggac	synthesized oligo donor, from IDT
NEIL_225	gagcctgccctctgatctcTGCCTGTTCCTCTGTCCCACAGGGGGCAAAGGTTAGGGGTCAGAGAGCGGGGAGGAggac	synthesized oligo donor, from IDT
NEIL_226	gagcctgccctctgatctcTGCCTGTTCCTCTGTCCCACAGGGGGCAAAGGTTACTGGTCAGAGAGCGGGGAGGAggac	synthesized oligo donor, from IDT
NEIL_227	gagcctgccctctgatctcTGCCTGTTCCTCTGTCCCACAGGGGGCAAAGGTTACGCGTCAGAGAGCGGGGAGGAggac	synthesized oligo donor, from IDT
NEIL_228	gagcctgccctctgatctcTGCCTGTTCCTCTGTCCCACAGGGGGCAAAGGTTACGGCTCAGAGAGCGGGGAGGAggac	synthesized oligo donor, from IDT
NEIL_229	gagcctgccctctgatctcTGCCTGTTCCTCTGTCCCACAGGGGGCAAAGGTTACGGGACAGAGAGCGGGGAGGAggac	synthesized oligo donor, from IDT
NEIL_230	gagcctgccctctgatctcTGCCTGTTCCTCTGTCCCACAGGGGGCAAAGGTTACGGGTGAGAGAGCGGGGAGGAggac	synthesized oligo donor, from IDT
NEIL_231	gagcctgccctctgatctcTGCCTGTTCCTCTGTCCCACAGGGGGCAAAGGCCTCGGGTCAGAGAGCGGGGAGGAggac	synthesized oligo donor, from IDT
NEIL_232	gagcctgccctctgatctcTGCCTGTTCCTCTGTCCCACAGGGGGCAAAGGCCAGGGGTCAGAGAGCGGGGAGGAggac	synthesized oligo donor, from IDT
NEIL_233	gagcctgccctctgatctcTGCCTGTTCCTCTGTCCCACAGGGGGCAAAGGCCACTGGTCAGAGAGCGGGGAGGAggac	synthesized oligo donor, from IDT
NEIL_234	gagcctgccctctgatctcTGCCTGTTCCTCTGTCCCACAGGGGGCAAAGGCCACGCGTCAGAGAGCGGGGAGGAggac	synthesized oligo donor, from IDT
NEIL_235	gagcctgccctctgatctcTGCCTGTTCCTCTGTCCCACAGGGGGCAAAGGCCACGGCTCAGAGAGCGGGGAGGAggac	synthesized oligo donor, from IDT
NEIL_236	gagcctgccctctgatctcTGCCTGTTCCTCTGTCCCACAGGGGGCAAAGGCCACGGGACAGAGAGCGGGGAGGAggac	synthesized oligo donor, from IDT
NEIL_237	gagcctgccctctgatctcTGCCTGTTCCTCTGTCCCACAGGGGGCAAAGGCCACGGGTGAGAGAGCGGGGAGGAggac	synthesized oligo donor, from IDT
NEIL_238	gagcctgccctctgatctcTGCCTGTTCCTCTGTCCCACAGGGGGCAAAGGCTTGGGGTCAGAGAGCGGGGAGGAggac	synthesized oligo donor, from IDT
NEIL_239	gagcctgccctctgatctcTGCCTGTTCCTCTGTCCCACAGGGGGCAAAGGCTTCTGGTCAGAGAGCGGGGAGGAggac	synthesized oligo donor, from IDT
NEIL_240	gagcctgccctctgatctcTGCCTGTTCCTCTGTCCCACAGGGGGCAAAGGCTTCGCGTCAGAGAGCGGGGAGGAggac	synthesized oligo donor, from IDT
NEIL_241	gagcctgccctctgatctcTGCCTGTTCCTCTGTCCCACAGGGGGCAAAGGCTTCGGCTCAGAGAGCGGGGAGGAggac	synthesized oligo donor, from IDT
NEIL_242	gagcctgccctctgatctcTGCCTGTTCCTCTGTCCCACAGGGGGCAAAGGCTTCGGGACAGAGAGCGGGGAGGAggac	synthesized oligo donor, from IDT
NEIL_243	gagcctgccctctgatctcTGCCTGTTCCTCTGTCCCACAGGGGGCAAAGGCTTCGGGTGAGAGAGCGGGGAGGAggac	synthesized oligo donor, from IDT
NEIL_244	gagcctgccctctgatctcTGCCTGTTCCTCTGTCCCACAGGGGGCAAAGGCTAGTGGTCAGAGAGCGGGGAGGAggac	synthesized oligo donor, from IDT
NEIL_245	gagcctgccctctgatctcTGCCTGTTCCTCTGTCCCACAGGGGGCAAAGGCTAGGCGTCAGAGAGCGGGGAGGAggac	synthesized oligo donor, from IDT
NEIL_246	gagcctgccctctgatctcTGCCTGTTCCTCTGTCCCACAGGGGGCAAAGGCTAGGGCTCAGAGAGCGGGGAGGAggac	synthesized oligo donor, from IDT
NEIL_247	gagcctgccctctgatctcTGCCTGTTCCTCTGTCCCACAGGGGGCAAAGGCTAGGGGACAGAGAGCGGGGAGGAggac	synthesized oligo donor, from IDT
NEIL_248	gagcctgccctctgatctcTGCCTGTTCCTCTGTCCCACAGGGGGCAAAGGCTAGGGGTGAGAGAGCGGGGAGGAggac	synthesized oligo donor, from IDT
NEIL_249	gagcctgccctctgatctcTGCCTGTTCCTCTGTCCCACAGGGGGCAAAGGCTACTCGTCAGAGAGCGGGGAGGAggac	synthesized oligo donor, from IDT
NEIL_250	gagcctgccctctgatctcTGCCTGTTCCTCTGTCCCACAGGGGGCAAAGGCTACTGCTCAGAGAGCGGGGAGGAggac	synthesized oligo donor, from IDT
NEIL_251	gagcctgccctctgatctcTGCCTGTTCCTCTGTCCCACAGGGGGCAAAGGCTACTGGACAGAGAGCGGGGAGGAggac	synthesized oligo donor, from IDT
NEIL_252	gagcctgccctctgatctcTGCCTGTTCCTCTGTCCCACAGGGGGCAAAGGCTACTGGTGAGAGAGCGGGGAGGAggac	synthesized oligo donor, from IDT
NEIL_253	gagcctgccctctgatctcTGCCTGTTCCTCTGTCCCACAGGGGGCAAAGGCTACGCCTCAGAGAGCGGGGAGGAggac	synthesized oligo donor, from IDT
NEIL_254	gagcctgccctctgatctcTGCCTGTTCCTCTGTCCCACAGGGGGCAAAGGCTACGCGACAGAGAGCGGGGAGGAggac	synthesized oligo donor, from IDT
NEIL_255	gagcctgccctctgatctcTGCCTGTTCCTCTGTCCCACAGGGGGCAAAGGCTACGCGTGAGAGAGCGGGGAGGAggac	synthesized oligo donor, from IDT
NEIL_256	gagcctgccctctgatctcTGCCTGTTCCTCTGTCCCACAGGGGGCAAAGGCTACGGCACAGAGAGCGGGGAGGAggac	synthesized oligo donor, from IDT
NEIL_257	gagcctgccctctgatctcTGCCTGTTCCTCTGTCCCACAGGGGGCAAAGGCTACGGCTGAGAGAGCGGGGAGGAggac	synthesized oligo donor, from IDT
NEIL_258	gagcctgccctctgatctcTGCCTGTTCCTCTGTCCCACAGGGGGCAAAGGCTACGGGAGAGAGAGCGGGGAGGAggac	synthesized oligo donor, from IDT
NEIL_259	gagcctgccctctgatctcTGCCTGTTCCTCTGTCCCACAGCGGGCTAAGGCTACGGGTCAGAGAGCGGGGAGGAggac	synthesized oligo donor, from IDT
NEIL_260	gagcctgccctctgatctcTGCCTGTTCCTCTGTCCCACAGGCGGCTAAGGCTACGGGTCAGAGAGCGGGGAGGAggac	synthesized oligo donor, from IDT
NEIL_261	gagcctgccctctgatctcTGCCTGTTCCTCTGTCCCACAGGGCGCTAAGGCTACGGGTCAGAGAGCGGGGAGGAggac	synthesized oligo donor, from IDT
NEIL_262	gagcctgccctctgatctcTGCCTGTTCCTCTGTCCCACAGGGGTCTAAGGCTACGGGTCAGAGAGCGGGGAGGAggac	synthesized oligo donor, from IDT
NEIL_263	gagcctgccctctgatctcTGCCTGTTCCTCTGTCCCACAGGGGGGTAAGGCTACGGGTCAGAGAGCGGGGAGGAggac	synthesized oligo donor, from IDT
NEIL_264	gagcctgccctctgatctcTGCCTGTTCCTCTGTCCCACAGGGGGCTATGGCTACGGGTCAGAGAGCGGGGAGGAggac	synthesized oligo donor, from IDT
NEIL_265	gagcctgccctctgatctcTGCCTGTTCCTCTGTCCCACAGGGGGCTAACGCTACGGGTCAGAGAGCGGGGAGGAggac	synthesized oligo donor, from IDT
NEIL_266	gagcctgccctctgatctcTGCCTGTTCCTCTGTCCCACAGGGGGCTAAGCCTACGGGTCAGAGAGCGGGGAGGAggac	synthesized oligo donor, from IDT
NEIL_267	gagcctgccctctgatctcTGCCTGTTCCTCTGTCCCACAGGGGGCTAAGGTTACGGGTCAGAGAGCGGGGAGGAggac	synthesized oligo donor, from IDT
NEIL_268	gagcctgccctctgatctcTGCCTGTTCCTCTGTCCCACAGGGGGCTAAGGCCACGGGTCAGAGAGCGGGGAGGAggac	synthesized oligo donor, from IDT
NEIL_269	gagcctgccctctgatctcTGCCTGTTCCTCTGTCCCACAGGGGGCTAAGGCTTCGGGTCAGAGAGCGGGGAGGAggac	synthesized oligo donor, from IDT
NEIL_270	gagcctgccctctgatctcTGCCTGTTCCTCTGTCCCACAGGGGGCTAAGGCTAGGGGTCAGAGAGCGGGGAGGAggac	synthesized oligo donor, from IDT
NEIL_271	gagcctgccctctgatctcTGCCTGTTCCTCTGTCCCACAGGGGGCTAAGGCTACTGGTCAGAGAGCGGGGAGGAggac	synthesized oligo donor, from IDT
NEIL_272	gagcctgccctctgatctcTGCCTGTTCCTCTGTCCCACAGGGGGCTAAGGCTACGCGTCAGAGAGCGGGGAGGAggac	synthesized oligo donor, from IDT
NEIL_273	gagcctgccctctgatctcTGCCTGTTCCTCTGTCCCACAGGGGGCTAAGGCTACGGCTCAGAGAGCGGGGAGGAggac	synthesized oligo donor, from IDT
NEIL_274	gagcctgccctctgatctcTGCCTGTTCCTCTGTCCCACAGGGGGCTAAGGCTACGGGACAGAGAGCGGGGAGGAggac	synthesized oligo donor, from IDT
NEIL_275	gagcctgccctctgatctcTGCCTGTTCCTCTGTCCCACAGGGGGCTAAGGCTACGGGTGAGAGAGCGGGGAGGAggac	synthesized oligo donor, from IDT
NEIL_276	gagcctgccctctgatctcTGCCTGTTCCTCTGTCCCACAGCGGGCAATGGCTACGGGTCAGAGAGCGGGGAGGAggac	synthesized oligo donor, from IDT
NEIL_277	gagcctgccctctgatctcTGCCTGTTCCTCTGTCCCACAGGCGGCAATGGCTACGGGTCAGAGAGCGGGGAGGAggac	synthesized oligo donor, from IDT
NEIL_278	gagcctgccctctgatctcTGCCTGTTCCTCTGTCCCACAGGGCGCAATGGCTACGGGTCAGAGAGCGGGGAGGAggac	synthesized oligo donor, from IDT
NEIL_279	gagcctgccctctgatctcTGCCTGTTCCTCTGTCCCACAGGGGTCAATGGCTACGGGTCAGAGAGCGGGGAGGAggac	synthesized oligo donor, from IDT
NEIL_280	gagcctgccctctgatctcTGCCTGTTCCTCTGTCCCACAGGGGGGAATGGCTACGGGTCAGAGAGCGGGGAGGAggac	synthesized oligo donor, from IDT
NEIL_281	gagcctgccctctgatctcTGCCTGTTCCTCTGTCCCACAGGGGGCAATCGCTACGGGTCAGAGAGCGGGGAGGAggac	synthesized oligo donor, from IDT
NEIL_282	gagcctgccctctgatctcTGCCTGTTCCTCTGTCCCACAGGGGGCAATGCCTACGGGTCAGAGAGCGGGGAGGAggac	synthesized oligo donor, from IDT
NEIL_283	gagcctgccctctgatctcTGCCTGTTCCTCTGTCCCACAGGGGGCAATGGTTACGGGTCAGAGAGCGGGGAGGAggac	synthesized oligo donor, from IDT
NEIL_284	gagcctgccctctgatctcTGCCTGTTCCTCTGTCCCACAGGGGGCAATGGCCACGGGTCAGAGAGCGGGGAGGAggac	synthesized oligo donor, from IDT
NEIL_285	gagcctgccctctgatctcTGCCTGTTCCTCTGTCCCACAGGGGGCAATGGCTTCGGGTCAGAGAGCGGGGAGGAggac	synthesized oligo donor, from IDT
NEIL_286	gagcctgccctctgatctcTGCCTGTTCCTCTGTCCCACAGGGGGCAATGGCTAGGGGTCAGAGAGCGGGGAGGAggac	synthesized oligo donor, from IDT
NEIL_287	gagcctgccctctgatctcTGCCTGTTCCTCTGTCCCACAGGGGGCAATGGCTACTGGTCAGAGAGCGGGGAGGAggac	synthesized oligo donor, from IDT
NEIL_288	gagcctgccctctgatctcTGCCTGTTCCTCTGTCCCACAGGGGGCAATGGCTACGCGTCAGAGAGCGGGGAGGAggac	synthesized oligo donor, from IDT
NEIL_289	gagcctgccctctgatctcTGCCTGTTCCTCTGTCCCACAGGGGGCAATGGCTACGGCTCAGAGAGCGGGGAGGAggac	synthesized oligo donor, from IDT
NEIL_290	gagcctgccctctgatctcTGCCTGTTCCTCTGTCCCACAGGGGGCAATGGCTACGGGACAGAGAGCGGGGAGGAggac	synthesized oligo donor, from IDT
NEIL_291	gagcctgccctctgatctcTGCCTGTTCCTCTGTCCCACAGGGGGCAATGGCTACGGGTGAGAGAGCGGGGAGGAggac	synthesized oligo donor, from IDT
TTYH_ECS_1	CCAGGATAAGACACTCATGCTTCATACCCAGAGAGAAACCCCCGGCTGCCCAGGCATGCTTAGGCTTACACGTGCTTAGGCTTAGG	synthesized oligo donor, from Agilent
TTYH_ECS_2	CCAGGATAAGACACTCATGCTTCATACCCAGAGAGAAGACCCCGGCTGCCCAGGCATGCTTAGGCTTACACGTGCTTAGGCTTAGG	synthesized oligo donor, from Agilent
TTYH_ECS_3	CCAGGATAAGACACTCATGCTTCATACCCAGAGAGAAGCACCCGGCTGCCCAGGCATGCTTAGGCTTACACGTGCTTAGGCTTAGG	synthesized oligo donor, from Agilent
TTYH_ECS_4	CCAGGATAAGACACTCATGCTTCATACCCAGAGAGAAGCCACCGGCTGCCCAGGCATGCTTAGGCTTACACGTGCTTAGGCTTAGG	synthesized oligo donor, from Agilent
TTYH_ECS_5	CCAGGATAAGACACTCATGCTTCATACCCAGAGAGAAGCCCACGGCTGCCCAGGCATGCTTAGGCTTACACGTGCTTAGGCTTAGG	synthesized oligo donor, from Agilent
TTYH_ECS_6	CCAGGATAAGACACTCATGCTTCATACCCAGAGAGAAGCCCCAGGCTGCCCAGGCATGCTTAGGCTTACACGTGCTTAGGCTTAGG	synthesized oligo donor, from Agilent
TTYH_ECS_7	CCAGGATAAGACACTCATGCTTCATACCCAGAGAGAAGCCCCCAGCTGCCCAGGCATGCTTAGGCTTACACGTGCTTAGGCTTAGG	synthesized oligo donor, from Agilent
TTYH_ECS_8	CCAGGATAAGACACTCATGCTTCATACCCAGAGAGAAGCCCCCGACTGCCCAGGCATGCTTAGGCTTACACGTGCTTAGGCTTAGG	synthesized oligo donor, from Agilent
TTYH_ECS_9	CCAGGATAAGACACTCATGCTTCATACCCAGAGAGAAGCCCCCGGATGCCCAGGCATGCTTAGGCTTACACGTGCTTAGGCTTAGG	synthesized oligo donor, from Agilent
TTYH_ECS_10	CCAGGATAAGACACTCATGCTTCATACCCAGAGAGAAGCCCCCGGCAGCCCAGGCATGCTTAGGCTTACACGTGCTTAGGCTTAGG	synthesized oligo donor, from Agilent
TTYH_ECS_11	CCAGGATAAGACACTCATGCTTCATACCCAGAGAGAAGCCCCCGGCTACCCAGGCATGCTTAGGCTTACACGTGCTTAGGCTTAGG	synthesized oligo donor, from Agilent
TTYH_ECS_12	CCAGGATAAGACACTCATGCTTCATACCCAGAGAGAAGCCCCCGGCTGACCAGGCATGCTTAGGCTTACACGTGCTTAGGCTTAGG	synthesized oligo donor, from Agilent
TTYH_ECS_13	CCAGGATAAGACACTCATGCTTCATACCCAGAGAGAAGCCCCCGGCTGCACAGGCATGCTTAGGCTTACACGTGCTTAGGCTTAGG	synthesized oligo donor, from Agilent
TTYH_ECS_14	CCAGGATAAGACACTCATGCTTCATACCCAGAGAGAAGCCCCCGGCTGCCAAGGCATGCTTAGGCTTACACGTGCTTAGGCTTAGG	synthesized oligo donor, from Agilent
TTYH_ECS_15	CCAGGATAAGACACTCATGCTTCATACCCAGAGAGTAGCCCCCGGCTGCCCAGGCATGCTTAGGCTTACACGTGCTTAGGCTTAGG	synthesized oligo donor, from Agilent
TTYH_ECS_16	CCAGGATAAGACACTCATGCTTCATACCCAGAGAGATGCCCCCGGCTGCCCAGGCATGCTTAGGCTTACACGTGCTTAGGCTTAGG	synthesized oligo donor, from Agilent
TTYH_ECS_17	CCAGGATAAGACACTCATGCTTCATACCCAGAGAGAATCCCCCGGCTGCCCAGGCATGCTTAGGCTTACACGTGCTTAGGCTTAGG	synthesized oligo donor, from Agilent
TTYH_ECS_18	CCAGGATAAGACACTCATGCTTCATACCCAGAGAGAAGTCCCCGGCTGCCCAGGCATGCTTAGGCTTACACGTGCTTAGGCTTAGG	synthesized oligo donor, from Agilent
TTYH_ECS_19	CCAGGATAAGACACTCATGCTTCATACCCAGAGAGAAGCTCCCGGCTGCCCAGGCATGCTTAGGCTTACACGTGCTTAGGCTTAGG	synthesized oligo donor, from Agilent
TTYH_ECS_20	CCAGGATAAGACACTCATGCTTCATACCCAGAGAGAAGCCTCCGGCTGCCCAGGCATGCTTAGGCTTACACGTGCTTAGGCTTAGG	synthesized oligo donor, from Agilent
TTYH_ECS_21	CCAGGATAAGACACTCATGCTTCATACCCAGAGAGAAGCCCTCGGCTGCCCAGGCATGCTTAGGCTTACACGTGCTTAGGCTTAGG	synthesized oligo donor, from Agilent
TTYH_ECS_22	CCAGGATAAGACACTCATGCTTCATACCCAGAGAGAAGCCCCTGGCTGCCCAGGCATGCTTAGGCTTACACGTGCTTAGGCTTAGG	synthesized oligo donor, from Agilent
TTYH_ECS_23	CCAGGATAAGACACTCATGCTTCATACCCAGAGAGAAGCCCCCTGCTGCCCAGGCATGCTTAGGCTTACACGTGCTTAGGCTTAGG	synthesized oligo donor, from Agilent
TTYH_ECS_24	CCAGGATAAGACACTCATGCTTCATACCCAGAGAGAAGCCCCCGTCTGCCCAGGCATGCTTAGGCTTACACGTGCTTAGGCTTAGG	synthesized oligo donor, from Agilent
TTYH_ECS_25	CCAGGATAAGACACTCATGCTTCATACCCAGAGAGAAGCCCCCGGTTGCCCAGGCATGCTTAGGCTTACACGTGCTTAGGCTTAGG	synthesized oligo donor, from Agilent
TTYH_ECS_26	CCAGGATAAGACACTCATGCTTCATACCCAGAGAGAAGCCCCCGGCTTCCCAGGCATGCTTAGGCTTACACGTGCTTAGGCTTAGG	synthesized oligo donor, from Agilent
TTYH_ECS_27	CCAGGATAAGACACTCATGCTTCATACCCAGAGAGAAGCCCCCGGCTGTCCAGGCATGCTTAGGCTTACACGTGCTTAGGCTTAGG	synthesized oligo donor, from Agilent
TTYH_ECS_28	CCAGGATAAGACACTCATGCTTCATACCCAGAGAGAAGCCCCCGGCTGCTCAGGCATGCTTAGGCTTACACGTGCTTAGGCTTAGG	synthesized oligo donor, from Agilent
TTYH_ECS_29	CCAGGATAAGACACTCATGCTTCATACCCAGAGAGAAGCCCCCGGCTGCCTAGGCATGCTTAGGCTTACACGTGCTTAGGCTTAGG	synthesized oligo donor, from Agilent
TTYH_ECS_30	CCAGGATAAGACACTCATGCTTCATACCCAGAGAGCAGCCCCCGGCTGCCCAGGCATGCTTAGGCTTACACGTGCTTAGGCTTAGG	synthesized oligo donor, from Agilent
TTYH_ECS_31	CCAGGATAAGACACTCATGCTTCATACCCAGAGAGACGCCCCCGGCTGCCCAGGCATGCTTAGGCTTACACGTGCTTAGGCTTAGG	synthesized oligo donor, from Agilent
TTYH_ECS_32	CCAGGATAAGACACTCATGCTTCATACCCAGAGAGAACCCCCCGGCTGCCCAGGCATGCTTAGGCTTACACGTGCTTAGGCTTAGG	synthesized oligo donor, from Agilent
TTYH_ECS_33	CCAGGATAAGACACTCATGCTTCATACCCAGAGAGAAGCCCCCCGCTGCCCAGGCATGCTTAGGCTTACACGTGCTTAGGCTTAGG	synthesized oligo donor, from Agilent
TTYH_ECS_34	CCAGGATAAGACACTCATGCTTCATACCCAGAGAGAAGCCCCCGCCTGCCCAGGCATGCTTAGGCTTACACGTGCTTAGGCTTAGG	synthesized oligo donor, from Agilent
TTYH_ECS_35	CCAGGATAAGACACTCATGCTTCATACCCAGAGAGAAGCCCCCGGCCGCCCAGGCATGCTTAGGCTTACACGTGCTTAGGCTTAGG	synthesized oligo donor, from Agilent
TTYH_ECS_36	CCAGGATAAGACACTCATGCTTCATACCCAGAGAGAAGCCCCCGGCTCCCCAGGCATGCTTAGGCTTACACGTGCTTAGGCTTAGG	synthesized oligo donor, from Agilent
TTYH_ECS_37	CCAGGATAAGACACTCATGCTTCATACCCAGAGAGGAGCCCCCGGCTGCCCAGGCATGCTTAGGCTTACACGTGCTTAGGCTTAGG	synthesized oligo donor, from Agilent
TTYH_ECS_38	CCAGGATAAGACACTCATGCTTCATACCCAGAGAGAGGCCCCCGGCTGCCCAGGCATGCTTAGGCTTACACGTGCTTAGGCTTAGG	synthesized oligo donor, from Agilent
TTYH_ECS_39	CCAGGATAAGACACTCATGCTTCATACCCAGAGAGAAGGCCCCGGCTGCCCAGGCATGCTTAGGCTTACACGTGCTTAGGCTTAGG	synthesized oligo donor, from Agilent
TTYH_ECS_40	CCAGGATAAGACACTCATGCTTCATACCCAGAGAGAAGCGCCCGGCTGCCCAGGCATGCTTAGGCTTACACGTGCTTAGGCTTAGG	synthesized oligo donor, from Agilent
TTYH_ECS_41	CCAGGATAAGACACTCATGCTTCATACCCAGAGAGAAGCCGCCGGCTGCCCAGGCATGCTTAGGCTTACACGTGCTTAGGCTTAGG	synthesized oligo donor, from Agilent
TTYH_ECS_42	CCAGGATAAGACACTCATGCTTCATACCCAGAGAGAAGCCCGCGGCTGCCCAGGCATGCTTAGGCTTACACGTGCTTAGGCTTAGG	synthesized oligo donor, from Agilent
TTYH_ECS_43	CCAGGATAAGACACTCATGCTTCATACCCAGAGAGAAGCCCCGGGCTGCCCAGGCATGCTTAGGCTTACACGTGCTTAGGCTTAGG	synthesized oligo donor, from Agilent
TTYH_ECS_44	CCAGGATAAGACACTCATGCTTCATACCCAGAGAGAAGCCCCCGGGTGCCCAGGCATGCTTAGGCTTACACGTGCTTAGGCTTAGG	synthesized oligo donor, from Agilent
TTYH_ECS_45	CCAGGATAAGACACTCATGCTTCATACCCAGAGAGAAGCCCCCGGCGGCCCAGGCATGCTTAGGCTTACACGTGCTTAGGCTTAGG	synthesized oligo donor, from Agilent
TTYH_ECS_46	CCAGGATAAGACACTCATGCTTCATACCCAGAGAGAAGCCCCCGGCTGGCCAGGCATGCTTAGGCTTACACGTGCTTAGGCTTAGG	synthesized oligo donor, from Agilent
TTYH_ECS_47	CCAGGATAAGACACTCATGCTTCATACCCAGAGAGAAGCCCCCGGCTGCGCAGGCATGCTTAGGCTTACACGTGCTTAGGCTTAGG	synthesized oligo donor, from Agilent
TTYH_ECS_48	CCAGGATAAGACACTCATGCTTCATACCCAGAGAGAAGCCCCCGGCTGCCGAGGCATGCTTAGGCTTACACGTGCTTAGGCTTAGG	synthesized oligo donor, from Agilent
TTYH_ECS_49	CCAGGATAAGACACTCATGCTTCATACCCAGAGAGTTGCCCCCGGCTGCCCAGGCATGCTTAGGCTTACACGTGCTTAGGCTTAGG	synthesized oligo donor, from Agilent
TTYH_ECS_50	CCAGGATAAGACACTCATGCTTCATACCCAGAGAGTACCCCCCGGCTGCCCAGGCATGCTTAGGCTTACACGTGCTTAGGCTTAGG	synthesized oligo donor, from Agilent
TTYH_ECS_51	CCAGGATAAGACACTCATGCTTCATACCCAGAGAGTAGGCCCCGGCTGCCCAGGCATGCTTAGGCTTACACGTGCTTAGGCTTAGG	synthesized oligo donor, from Agilent
TTYH_ECS_52	CCAGGATAAGACACTCATGCTTCATACCCAGAGAGTAGCGCCCGGCTGCCCAGGCATGCTTAGGCTTACACGTGCTTAGGCTTAGG	synthesized oligo donor, from Agilent
TTYH_ECS_53	CCAGGATAAGACACTCATGCTTCATACCCAGAGAGTAGCCGCCGGCTGCCCAGGCATGCTTAGGCTTACACGTGCTTAGGCTTAGG	synthesized oligo donor, from Agilent
TTYH_ECS_54	CCAGGATAAGACACTCATGCTTCATACCCAGAGAGTAGCCCTCGGCTGCCCAGGCATGCTTAGGCTTACACGTGCTTAGGCTTAGG	synthesized oligo donor, from Agilent
TTYH_ECS_55	CCAGGATAAGACACTCATGCTTCATACCCAGAGAGTAGCCCCTGGCTGCCCAGGCATGCTTAGGCTTACACGTGCTTAGGCTTAGG	synthesized oligo donor, from Agilent
TTYH_ECS_56	CCAGGATAAGACACTCATGCTTCATACCCAGAGAGTAGCCCCCCGCTGCCCAGGCATGCTTAGGCTTACACGTGCTTAGGCTTAGG	synthesized oligo donor, from Agilent
TTYH_ECS_57	CCAGGATAAGACACTCATGCTTCATACCCAGAGAGTAGCCCCCGCCTGCCCAGGCATGCTTAGGCTTACACGTGCTTAGGCTTAGG	synthesized oligo donor, from Agilent
TTYH_ECS_58	CCAGGATAAGACACTCATGCTTCATACCCAGAGAGTAGCCCCCGGTTGCCCAGGCATGCTTAGGCTTACACGTGCTTAGGCTTAGG	synthesized oligo donor, from Agilent
TTYH_ECS_59	CCAGGATAAGACACTCATGCTTCATACCCAGAGAGTAGCCCCCGGCGGCCCAGGCATGCTTAGGCTTACACGTGCTTAGGCTTAGG	synthesized oligo donor, from Agilent
TTYH_ECS_60	CCAGGATAAGACACTCATGCTTCATACCCAGAGAGTAGCCCCCGGCTTCCCAGGCATGCTTAGGCTTACACGTGCTTAGGCTTAGG	synthesized oligo donor, from Agilent
TTYH_ECS_61	CCAGGATAAGACACTCATGCTTCATACCCAGAGAGTAGCCCCCGGCTGGCCAGGCATGCTTAGGCTTACACGTGCTTAGGCTTAGG	synthesized oligo donor, from Agilent
TTYH_ECS_62	CCAGGATAAGACACTCATGCTTCATACCCAGAGAGTAGCCCCCGGCTGCGCAGGCATGCTTAGGCTTACACGTGCTTAGGCTTAGG	synthesized oligo donor, from Agilent
TTYH_ECS_63	CCAGGATAAGACACTCATGCTTCATACCCAGAGAGTAGCCCCCGGCTGCCGAGGCATGCTTAGGCTTACACGTGCTTAGGCTTAGG	synthesized oligo donor, from Agilent
TTYH_ECS_64	CCAGGATAAGACACTCATGCTTCATACCCAGAGAGATCCCCCCGGCTGCCCAGGCATGCTTAGGCTTACACGTGCTTAGGCTTAGG	synthesized oligo donor, from Agilent
TTYH_ECS_65	CCAGGATAAGACACTCATGCTTCATACCCAGAGAGATGGCCCCGGCTGCCCAGGCATGCTTAGGCTTACACGTGCTTAGGCTTAGG	synthesized oligo donor, from Agilent
TTYH_ECS_66	CCAGGATAAGACACTCATGCTTCATACCCAGAGAGATGCGCCCGGCTGCCCAGGCATGCTTAGGCTTACACGTGCTTAGGCTTAGG	synthesized oligo donor, from Agilent
TTYH_ECS_67	CCAGGATAAGACACTCATGCTTCATACCCAGAGAGATGCCGCCGGCTGCCCAGGCATGCTTAGGCTTACACGTGCTTAGGCTTAGG	synthesized oligo donor, from Agilent
TTYH_ECS_68	CCAGGATAAGACACTCATGCTTCATACCCAGAGAGATGCCCGCGGCTGCCCAGGCATGCTTAGGCTTACACGTGCTTAGGCTTAGG	synthesized oligo donor, from Agilent
TTYH_ECS_69	CCAGGATAAGACACTCATGCTTCATACCCAGAGAGATGCCCCTGGCTGCCCAGGCATGCTTAGGCTTACACGTGCTTAGGCTTAGG	synthesized oligo donor, from Agilent
TTYH_ECS_70	CCAGGATAAGACACTCATGCTTCATACCCAGAGAGATGCCCCCCGCTGCCCAGGCATGCTTAGGCTTACACGTGCTTAGGCTTAGG	synthesized oligo donor, from Agilent
TTYH_ECS_71	CCAGGATAAGACACTCATGCTTCATACCCAGAGAGATGCCCCCGCCTGCCCAGGCATGCTTAGGCTTACACGTGCTTAGGCTTAGG	synthesized oligo donor, from Agilent
TTYH_ECS_72	CCAGGATAAGACACTCATGCTTCATACCCAGAGAGATGCCCCCGGTTGCCCAGGCATGCTTAGGCTTACACGTGCTTAGGCTTAGG	synthesized oligo donor, from Agilent
TTYH_ECS_73	CCAGGATAAGACACTCATGCTTCATACCCAGAGAGATGCCCCCGGCGGCCCAGGCATGCTTAGGCTTACACGTGCTTAGGCTTAGG	synthesized oligo donor, from Agilent
TTYH_ECS_74	CCAGGATAAGACACTCATGCTTCATACCCAGAGAGATGCCCCCGGCTTCCCAGGCATGCTTAGGCTTACACGTGCTTAGGCTTAGG	synthesized oligo donor, from Agilent
TTYH_ECS_75	CCAGGATAAGACACTCATGCTTCATACCCAGAGAGATGCCCCCGGCTGGCCAGGCATGCTTAGGCTTACACGTGCTTAGGCTTAGG	synthesized oligo donor, from Agilent
TTYH_ECS_76	CCAGGATAAGACACTCATGCTTCATACCCAGAGAGATGCCCCCGGCTGCGCAGGCATGCTTAGGCTTACACGTGCTTAGGCTTAGG	synthesized oligo donor, from Agilent
TTYH_ECS_77	CCAGGATAAGACACTCATGCTTCATACCCAGAGAGATGCCCCCGGCTGCCGAGGCATGCTTAGGCTTACACGTGCTTAGGCTTAGG	synthesized oligo donor, from Agilent
TTYH_ECS_78	CCAGGATAAGACACTCATGCTTCATACCCAGAGAGAACGCCCCGGCTGCCCAGGCATGCTTAGGCTTACACGTGCTTAGGCTTAGG	synthesized oligo donor, from Agilent
TTYH_ECS_79	CCAGGATAAGACACTCATGCTTCATACCCAGAGAGAACCGCCCGGCTGCCCAGGCATGCTTAGGCTTACACGTGCTTAGGCTTAGG	synthesized oligo donor, from Agilent
TTYH_ECS_80	CCAGGATAAGACACTCATGCTTCATACCCAGAGAGAACCCGCCGGCTGCCCAGGCATGCTTAGGCTTACACGTGCTTAGGCTTAGG	synthesized oligo donor, from Agilent
TTYH_ECS_81	CCAGGATAAGACACTCATGCTTCATACCCAGAGAGAACCCCGCGGCTGCCCAGGCATGCTTAGGCTTACACGTGCTTAGGCTTAGG	synthesized oligo donor, from Agilent
TTYH_ECS_82	CCAGGATAAGACACTCATGCTTCATACCCAGAGAGAACCCCCTGGCTGCCCAGGCATGCTTAGGCTTACACGTGCTTAGGCTTAGG	synthesized oligo donor, from Agilent
TTYH_ECS_83	CCAGGATAAGACACTCATGCTTCATACCCAGAGAGAACCCCCCCGCTGCCCAGGCATGCTTAGGCTTACACGTGCTTAGGCTTAGG	synthesized oligo donor, from Agilent
TTYH_ECS_84	CCAGGATAAGACACTCATGCTTCATACCCAGAGAGAACCCCCCGCCTGCCCAGGCATGCTTAGGCTTACACGTGCTTAGGCTTAGG	synthesized oligo donor, from Agilent
TTYH_ECS_85	CCAGGATAAGACACTCATGCTTCATACCCAGAGAGAACCCCCCGGTTGCCCAGGCATGCTTAGGCTTACACGTGCTTAGGCTTAGG	synthesized oligo donor, from Agilent
TTYH_ECS_86	CCAGGATAAGACACTCATGCTTCATACCCAGAGAGAACCCCCCGGCGGCCCAGGCATGCTTAGGCTTACACGTGCTTAGGCTTAGG	synthesized oligo donor, from Agilent
TTYH_ECS_87	CCAGGATAAGACACTCATGCTTCATACCCAGAGAGAACCCCCCGGCTTCCCAGGCATGCTTAGGCTTACACGTGCTTAGGCTTAGG	synthesized oligo donor, from Agilent
TTYH_ECS_88	CCAGGATAAGACACTCATGCTTCATACCCAGAGAGAACCCCCCGGCTGGCCAGGCATGCTTAGGCTTACACGTGCTTAGGCTTAGG	synthesized oligo donor, from Agilent
TTYH_ECS_89	CCAGGATAAGACACTCATGCTTCATACCCAGAGAGAACCCCCCGGCTGCGCAGGCATGCTTAGGCTTACACGTGCTTAGGCTTAGG	synthesized oligo donor, from Agilent
TTYH_ECS_90	CCAGGATAAGACACTCATGCTTCATACCCAGAGAGAACCCCCCGGCTGCCGAGGCATGCTTAGGCTTACACGTGCTTAGGCTTAGG	synthesized oligo donor, from Agilent
TTYH_ECS_91	CCAGGATAAGACACTCATGCTTCATACCCAGAGAGAAGGGCCCGGCTGCCCAGGCATGCTTAGGCTTACACGTGCTTAGGCTTAGG	synthesized oligo donor, from Agilent
TTYH_ECS_92	CCAGGATAAGACACTCATGCTTCATACCCAGAGAGAAGGCGCCGGCTGCCCAGGCATGCTTAGGCTTACACGTGCTTAGGCTTAGG	synthesized oligo donor, from Agilent
TTYH_ECS_93	CCAGGATAAGACACTCATGCTTCATACCCAGAGAGAAGGCCGCGGCTGCCCAGGCATGCTTAGGCTTACACGTGCTTAGGCTTAGG	synthesized oligo donor, from Agilent
TTYH_ECS_94	CCAGGATAAGACACTCATGCTTCATACCCAGAGAGAAGGCCCTGGCTGCCCAGGCATGCTTAGGCTTACACGTGCTTAGGCTTAGG	synthesized oligo donor, from Agilent
TTYH_ECS_95	CCAGGATAAGACACTCATGCTTCATACCCAGAGAGAAGGCCCCCGCTGCCCAGGCATGCTTAGGCTTACACGTGCTTAGGCTTAGG	synthesized oligo donor, from Agilent
TTYH_ECS_96	CCAGGATAAGACACTCATGCTTCATACCCAGAGAGAAGGCCCCGCCTGCCCAGGCATGCTTAGGCTTACACGTGCTTAGGCTTAGG	synthesized oligo donor, from Agilent
TTYH_ECS_97	CCAGGATAAGACACTCATGCTTCATACCCAGAGAGAAGGCCCCGGTTGCCCAGGCATGCTTAGGCTTACACGTGCTTAGGCTTAGG	synthesized oligo donor, from Agilent
TTYH_ECS_98	CCAGGATAAGACACTCATGCTTCATACCCAGAGAGAAGGCCCCGGCGGCCCAGGCATGCTTAGGCTTACACGTGCTTAGGCTTAGG	synthesized oligo donor, from Agilent
TTYH_ECS_99	CCAGGATAAGACACTCATGCTTCATACCCAGAGAGAAGGCCCCGGCTTCCCAGGCATGCTTAGGCTTACACGTGCTTAGGCTTAGG	synthesized oligo donor, from Agilent
TTYH_ECS_100	CCAGGATAAGACACTCATGCTTCATACCCAGAGAGAAGGCCCCGGCTGGCCAGGCATGCTTAGGCTTACACGTGCTTAGGCTTAGG	synthesized oligo donor, from Agilent
TTYH_ECS_101	CCAGGATAAGACACTCATGCTTCATACCCAGAGAGAAGGCCCCGGCTGCGCAGGCATGCTTAGGCTTACACGTGCTTAGGCTTAGG	synthesized oligo donor, from Agilent
TTYH_ECS_102	CCAGGATAAGACACTCATGCTTCATACCCAGAGAGAAGGCCCCGGCTGCCGAGGCATGCTTAGGCTTACACGTGCTTAGGCTTAGG	synthesized oligo donor, from Agilent
TTYH_ECS_103	CCAGGATAAGACACTCATGCTTCATACCCAGAGAGAAGCGGCCGGCTGCCCAGGCATGCTTAGGCTTACACGTGCTTAGGCTTAGG	synthesized oligo donor, from Agilent
TTYH_ECS_104	CCAGGATAAGACACTCATGCTTCATACCCAGAGAGAAGCGCGCGGCTGCCCAGGCATGCTTAGGCTTACACGTGCTTAGGCTTAGG	synthesized oligo donor, from Agilent
TTYH_ECS_105	CCAGGATAAGACACTCATGCTTCATACCCAGAGAGAAGCGCCTGGCTGCCCAGGCATGCTTAGGCTTACACGTGCTTAGGCTTAGG	synthesized oligo donor, from Agilent
TTYH_ECS_106	CCAGGATAAGACACTCATGCTTCATACCCAGAGAGAAGCGCCCCGCTGCCCAGGCATGCTTAGGCTTACACGTGCTTAGGCTTAGG	synthesized oligo donor, from Agilent
TTYH_ECS_107	CCAGGATAAGACACTCATGCTTCATACCCAGAGAGAAGCGCCCGCCTGCCCAGGCATGCTTAGGCTTACACGTGCTTAGGCTTAGG	synthesized oligo donor, from Agilent
TTYH_ECS_108	CCAGGATAAGACACTCATGCTTCATACCCAGAGAGAAGCGCCCGGTTGCCCAGGCATGCTTAGGCTTACACGTGCTTAGGCTTAGG	synthesized oligo donor, from Agilent
TTYH_ECS_109	CCAGGATAAGACACTCATGCTTCATACCCAGAGAGAAGCGCCCGGCGGCCCAGGCATGCTTAGGCTTACACGTGCTTAGGCTTAGG	synthesized oligo donor, from Agilent
TTYH_ECS_110	CCAGGATAAGACACTCATGCTTCATACCCAGAGAGAAGCGCCCGGCTTCCCAGGCATGCTTAGGCTTACACGTGCTTAGGCTTAGG	synthesized oligo donor, from Agilent
TTYH_ECS_111	CCAGGATAAGACACTCATGCTTCATACCCAGAGAGAAGCGCCCGGCTGGCCAGGCATGCTTAGGCTTACACGTGCTTAGGCTTAGG	synthesized oligo donor, from Agilent
TTYH_ECS_112	CCAGGATAAGACACTCATGCTTCATACCCAGAGAGAAGCGCCCGGCTGCGCAGGCATGCTTAGGCTTACACGTGCTTAGGCTTAGG	synthesized oligo donor, from Agilent
TTYH_ECS_113	CCAGGATAAGACACTCATGCTTCATACCCAGAGAGAAGCGCCCGGCTGCCGAGGCATGCTTAGGCTTACACGTGCTTAGGCTTAGG	synthesized oligo donor, from Agilent
TTYH_ECS_114	CCAGGATAAGACACTCATGCTTCATACCCAGAGAGAAGCCGGCGGCTGCCCAGGCATGCTTAGGCTTACACGTGCTTAGGCTTAGG	synthesized oligo donor, from Agilent
TTYH_ECS_115	CCAGGATAAGACACTCATGCTTCATACCCAGAGAGAAGCCGCTGGCTGCCCAGGCATGCTTAGGCTTACACGTGCTTAGGCTTAGG	synthesized oligo donor, from Agilent
TTYH_ECS_116	CCAGGATAAGACACTCATGCTTCATACCCAGAGAGAAGCCGCCCGCTGCCCAGGCATGCTTAGGCTTACACGTGCTTAGGCTTAGG	synthesized oligo donor, from Agilent
TTYH_ECS_117	CCAGGATAAGACACTCATGCTTCATACCCAGAGAGAAGCCGCCGCCTGCCCAGGCATGCTTAGGCTTACACGTGCTTAGGCTTAGG	synthesized oligo donor, from Agilent
TTYH_ECS_118	CCAGGATAAGACACTCATGCTTCATACCCAGAGAGAAGCCGCCGGTTGCCCAGGCATGCTTAGGCTTACACGTGCTTAGGCTTAGG	synthesized oligo donor, from Agilent
TTYH_ECS_119	CCAGGATAAGACACTCATGCTTCATACCCAGAGAGAAGCCGCCGGCGGCCCAGGCATGCTTAGGCTTACACGTGCTTAGGCTTAGG	synthesized oligo donor, from Agilent
TTYH_ECS_120	CCAGGATAAGACACTCATGCTTCATACCCAGAGAGAAGCCGCCGGCTTCCCAGGCATGCTTAGGCTTACACGTGCTTAGGCTTAGG	synthesized oligo donor, from Agilent
TTYH_ECS_121	CCAGGATAAGACACTCATGCTTCATACCCAGAGAGAAGCCGCCGGCTGGCCAGGCATGCTTAGGCTTACACGTGCTTAGGCTTAGG	synthesized oligo donor, from Agilent
TTYH_ECS_122	CCAGGATAAGACACTCATGCTTCATACCCAGAGAGAAGCCGCCGGCTGCGCAGGCATGCTTAGGCTTACACGTGCTTAGGCTTAGG	synthesized oligo donor, from Agilent
TTYH_ECS_123	CCAGGATAAGACACTCATGCTTCATACCCAGAGAGAAGCCGCCGGCTGCCGAGGCATGCTTAGGCTTACACGTGCTTAGGCTTAGG	synthesized oligo donor, from Agilent
TTYH_ECS_124	CCAGGATAAGACACTCATGCTTCATACCCAGAGAGAAGCCCGTGGCTGCCCAGGCATGCTTAGGCTTACACGTGCTTAGGCTTAGG	synthesized oligo donor, from Agilent
TTYH_ECS_125	CCAGGATAAGACACTCATGCTTCATACCCAGAGAGAAGCCCGCCGCTGCCCAGGCATGCTTAGGCTTACACGTGCTTAGGCTTAGG	synthesized oligo donor, from Agilent
TTYH_ECS_126	CCAGGATAAGACACTCATGCTTCATACCCAGAGAGAAGCCCGCGCCTGCCCAGGCATGCTTAGGCTTACACGTGCTTAGGCTTAGG	synthesized oligo donor, from Agilent
TTYH_ECS_127	CCAGGATAAGACACTCATGCTTCATACCCAGAGAGAAGCCCGCGGTTGCCCAGGCATGCTTAGGCTTACACGTGCTTAGGCTTAGG	synthesized oligo donor, from Agilent
TTYH_ECS_128	CCAGGATAAGACACTCATGCTTCATACCCAGAGAGAAGCCCGCGGCGGCCCAGGCATGCTTAGGCTTACACGTGCTTAGGCTTAGG	synthesized oligo donor, from Agilent
TTYH_ECS_129	CCAGGATAAGACACTCATGCTTCATACCCAGAGAGAAGCCCGCGGCTTCCCAGGCATGCTTAGGCTTACACGTGCTTAGGCTTAGG	synthesized oligo donor, from Agilent
TTYH_ECS_130	CCAGGATAAGACACTCATGCTTCATACCCAGAGAGAAGCCCGCGGCTGGCCAGGCATGCTTAGGCTTACACGTGCTTAGGCTTAGG	synthesized oligo donor, from Agilent
TTYH_ECS_131	CCAGGATAAGACACTCATGCTTCATACCCAGAGAGAAGCCCGCGGCTGCGCAGGCATGCTTAGGCTTACACGTGCTTAGGCTTAGG	synthesized oligo donor, from Agilent
TTYH_ECS_132	CCAGGATAAGACACTCATGCTTCATACCCAGAGAGAAGCCCGCGGCTGCCGAGGCATGCTTAGGCTTACACGTGCTTAGGCTTAGG	synthesized oligo donor, from Agilent
TTYH_ECS_133	CCAGGATAAGACACTCATGCTTCATACCCAGAGAGAAGCCCCTCGCTGCCCAGGCATGCTTAGGCTTACACGTGCTTAGGCTTAGG	synthesized oligo donor, from Agilent
TTYH_ECS_134	CCAGGATAAGACACTCATGCTTCATACCCAGAGAGAAGCCCCTGCCTGCCCAGGCATGCTTAGGCTTACACGTGCTTAGGCTTAGG	synthesized oligo donor, from Agilent
TTYH_ECS_135	CCAGGATAAGACACTCATGCTTCATACCCAGAGAGAAGCCCCTGGTTGCCCAGGCATGCTTAGGCTTACACGTGCTTAGGCTTAGG	synthesized oligo donor, from Agilent
TTYH_ECS_136	CCAGGATAAGACACTCATGCTTCATACCCAGAGAGAAGCCCCTGGCGGCCCAGGCATGCTTAGGCTTACACGTGCTTAGGCTTAGG	synthesized oligo donor, from Agilent
TTYH_ECS_137	CCAGGATAAGACACTCATGCTTCATACCCAGAGAGAAGCCCCTGGCTTCCCAGGCATGCTTAGGCTTACACGTGCTTAGGCTTAGG	synthesized oligo donor, from Agilent
TTYH_ECS_138	CCAGGATAAGACACTCATGCTTCATACCCAGAGAGAAGCCCCTGGCTGGCCAGGCATGCTTAGGCTTACACGTGCTTAGGCTTAGG	synthesized oligo donor, from Agilent
TTYH_ECS_139	CCAGGATAAGACACTCATGCTTCATACCCAGAGAGAAGCCCCTGGCTGCGCAGGCATGCTTAGGCTTACACGTGCTTAGGCTTAGG	synthesized oligo donor, from Agilent
TTYH_ECS_140	CCAGGATAAGACACTCATGCTTCATACCCAGAGAGAAGCCCCTGGCTGCCGAGGCATGCTTAGGCTTACACGTGCTTAGGCTTAGG	synthesized oligo donor, from Agilent
TTYH_ECS_141	CCAGGATAAGACACTCATGCTTCATACCCAGAGAGAAGCCCCCCCCTGCCCAGGCATGCTTAGGCTTACACGTGCTTAGGCTTAGG	synthesized oligo donor, from Agilent
TTYH_ECS_142	CCAGGATAAGACACTCATGCTTCATACCCAGAGAGAAGCCCCCCGTTGCCCAGGCATGCTTAGGCTTACACGTGCTTAGGCTTAGG	synthesized oligo donor, from Agilent
TTYH_ECS_143	CCAGGATAAGACACTCATGCTTCATACCCAGAGAGAAGCCCCCCGCGGCCCAGGCATGCTTAGGCTTACACGTGCTTAGGCTTAGG	synthesized oligo donor, from Agilent
TTYH_ECS_144	CCAGGATAAGACACTCATGCTTCATACCCAGAGAGAAGCCCCCCGCTTCCCAGGCATGCTTAGGCTTACACGTGCTTAGGCTTAGG	synthesized oligo donor, from Agilent
TTYH_ECS_145	CCAGGATAAGACACTCATGCTTCATACCCAGAGAGAAGCCCCCCGCTGGCCAGGCATGCTTAGGCTTACACGTGCTTAGGCTTAGG	synthesized oligo donor, from Agilent
TTYH_ECS_146	CCAGGATAAGACACTCATGCTTCATACCCAGAGAGAAGCCCCCCGCTGCGCAGGCATGCTTAGGCTTACACGTGCTTAGGCTTAGG	synthesized oligo donor, from Agilent
TTYH_ECS_147	CCAGGATAAGACACTCATGCTTCATACCCAGAGAGAAGCCCCCCGCTGCCGAGGCATGCTTAGGCTTACACGTGCTTAGGCTTAGG	synthesized oligo donor, from Agilent
TTYH_ECS_148	CCAGGATAAGACACTCATGCTTCATACCCAGAGAGAAGCCCCCGCTTGCCCAGGCATGCTTAGGCTTACACGTGCTTAGGCTTAGG	synthesized oligo donor, from Agilent
TTYH_ECS_149	CCAGGATAAGACACTCATGCTTCATACCCAGAGAGAAGCCCCCGCCGGCCCAGGCATGCTTAGGCTTACACGTGCTTAGGCTTAGG	synthesized oligo donor, from Agilent
TTYH_ECS_150	CCAGGATAAGACACTCATGCTTCATACCCAGAGAGAAGCCCCCGCCTTCCCAGGCATGCTTAGGCTTACACGTGCTTAGGCTTAGG	synthesized oligo donor, from Agilent
TTYH_ECS_151	CCAGGATAAGACACTCATGCTTCATACCCAGAGAGAAGCCCCCGCCTGGCCAGGCATGCTTAGGCTTACACGTGCTTAGGCTTAGG	synthesized oligo donor, from Agilent
TTYH_ECS_152	CCAGGATAAGACACTCATGCTTCATACCCAGAGAGAAGCCCCCGCCTGCGCAGGCATGCTTAGGCTTACACGTGCTTAGGCTTAGG	synthesized oligo donor, from Agilent
TTYH_ECS_153	CCAGGATAAGACACTCATGCTTCATACCCAGAGAGAAGCCCCCGCCTGCCGAGGCATGCTTAGGCTTACACGTGCTTAGGCTTAGG	synthesized oligo donor, from Agilent
TTYH_ECS_154	CCAGGATAAGACACTCATGCTTCATACCCAGAGAGAAGCCCCCGGTGGCCCAGGCATGCTTAGGCTTACACGTGCTTAGGCTTAGG	synthesized oligo donor, from Agilent
TTYH_ECS_155	CCAGGATAAGACACTCATGCTTCATACCCAGAGAGAAGCCCCCGGTTTCCCAGGCATGCTTAGGCTTACACGTGCTTAGGCTTAGG	synthesized oligo donor, from Agilent
TTYH_ECS_156	CCAGGATAAGACACTCATGCTTCATACCCAGAGAGAAGCCCCCGGTTGGCCAGGCATGCTTAGGCTTACACGTGCTTAGGCTTAGG	synthesized oligo donor, from Agilent
TTYH_ECS_157	CCAGGATAAGACACTCATGCTTCATACCCAGAGAGAAGCCCCCGGTTGCGCAGGCATGCTTAGGCTTACACGTGCTTAGGCTTAGG	synthesized oligo donor, from Agilent
TTYH_ECS_158	CCAGGATAAGACACTCATGCTTCATACCCAGAGAGAAGCCCCCGGTTGCCGAGGCATGCTTAGGCTTACACGTGCTTAGGCTTAGG	synthesized oligo donor, from Agilent
TTYH_ECS_159	CCAGGATAAGACACTCATGCTTCATACCCAGAGAGAAGCCCCCGGCGTCCCAGGCATGCTTAGGCTTACACGTGCTTAGGCTTAGG	synthesized oligo donor, from Agilent
TTYH_ECS_160	CCAGGATAAGACACTCATGCTTCATACCCAGAGAGAAGCCCCCGGCGGGCCAGGCATGCTTAGGCTTACACGTGCTTAGGCTTAGG	synthesized oligo donor, from Agilent
TTYH_ECS_161	CCAGGATAAGACACTCATGCTTCATACCCAGAGAGAAGCCCCCGGCGGCGCAGGCATGCTTAGGCTTACACGTGCTTAGGCTTAGG	synthesized oligo donor, from Agilent
TTYH_ECS_162	CCAGGATAAGACACTCATGCTTCATACCCAGAGAGAAGCCCCCGGCGGCCGAGGCATGCTTAGGCTTACACGTGCTTAGGCTTAGG	synthesized oligo donor, from Agilent
TTYH_ECS_163	CCAGGATAAGACACTCATGCTTCATACCCAGAGAGAAGCCCCCGGCTTGCCAGGCATGCTTAGGCTTACACGTGCTTAGGCTTAGG	synthesized oligo donor, from Agilent
TTYH_ECS_164	CCAGGATAAGACACTCATGCTTCATACCCAGAGAGAAGCCCCCGGCTTCGCAGGCATGCTTAGGCTTACACGTGCTTAGGCTTAGG	synthesized oligo donor, from Agilent
TTYH_ECS_165	CCAGGATAAGACACTCATGCTTCATACCCAGAGAGAAGCCCCCGGCTTCCGAGGCATGCTTAGGCTTACACGTGCTTAGGCTTAGG	synthesized oligo donor, from Agilent
TTYH_ECS_166	CCAGGATAAGACACTCATGCTTCATACCCAGAGAGAAGCCCCCGGCTGGGCAGGCATGCTTAGGCTTACACGTGCTTAGGCTTAGG	synthesized oligo donor, from Agilent
TTYH_ECS_167	CCAGGATAAGACACTCATGCTTCATACCCAGAGAGAAGCCCCCGGCTGGCGAGGCATGCTTAGGCTTACACGTGCTTAGGCTTAGG	synthesized oligo donor, from Agilent
TTYH_ECS_168	CCAGGATAAGACACTCATGCTTCATACCCAGAGAGAAGCCCCCGGCTGCGGAGGCATGCTTAGGCTTACACGTGCTTAGGCTTAGG	synthesized oligo donor, from Agilent
TTYH_ECS_169	CCAGGATAAGACACTCATGCTTCATACCCAGAGAGAAGCCCCCGGCTGCCCAGGCATGCTTAGGCTTACACGTGCTTAGGCTTAGG	synthesized oligo donor, from Agilent
TTYH_ECS_170	CCAGGATAAGACACTCATGCTTCATACCCAGAGAGAAGTTTTTGGCTGCCCAGGCATGCTTAGGCTTACACGTGCTTAGGCTTAGG	synthesized oligo donor, from Agilent
TTYH_ECS_171	CCAGGATAAGACACTCATGCTTCATACCCAGAGAGAAGCTCTCGGCTGCCCAGGCATGCTTAGGCTTACACGTGCTTAGGCTTAGG	synthesized oligo donor, from Agilent
TTYH_ECS_172	CCAGGATAAGACACTCATGCTTCATACCCAGAGAGAAGTCTCTGGCTGCCCAGGCATGCTTAGGCTTACACGTGCTTAGGCTTAGG	synthesized oligo donor, from Agilent
TTYH_1	GCTTAGGCTTACACGTGCTTAGGCTTAGGCGTGCCTAGGTGACCAGGGCGCTTCTCTCTGGGTGTGAAGAACTGACCGGGTCTCCTGA	synthesized oligo donor, from Agilent
TTYH_2	GCTTAGGCTTACACGTGCTTAGGCTTAGGCGTGCCTGAGTGACCAGGGCGCTTCTCTCTGGGTGTGAAGAACTGACCGGGTCTCCTGA	synthesized oligo donor, from Agilent
TTYH_3	GCTTAGGCTTACACGTGCTTAGGCTTAGGCGTGCCTGGATGACCAGGGCGCTTCTCTCTGGGTGTGAAGAACTGACCGGGTCTCCTGA	synthesized oligo donor, from Agilent
TTYH_4	GCTTAGGCTTACACGTGCTTAGGCTTAGGCGTGCCTGGGAGACCAGGGCGCTTCTCTCTGGGTGTGAAGAACTGACCGGGTCTCCTGA	synthesized oligo donor, from Agilent
TTYH_5	GCTTAGGCTTACACGTGCTTAGGCTTAGGCGTGCCTGGGTAACCAGGGCGCTTCTCTCTGGGTGTGAAGAACTGACCGGGTCTCCTGA	synthesized oligo donor, from Agilent
TTYH_6	GCTTAGGCTTACACGTGCTTAGGCTTAGGCGTGCCTGGGTGACCAGGGCGCTTCTCTCTGGGTGTGAAGAACTGACCGGGTCTCCTGA	synthesized oligo donor, from Agilent
TTYH_7	GCTTAGGCTTACACGTGCTTAGGCTTAGGCGTGCCTGGGTGAACAGGGCGCTTCTCTCTGGGTGTGAAGAACTGACCGGGTCTCCTGA	synthesized oligo donor, from Agilent
TTYH_8	GCTTAGGCTTACACGTGCTTAGGCTTAGGCGTGCCTGGGTGACAAGGGCGCTTCTCTCTGGGTGTGAAGAACTGACCGGGTCTCCTGA	synthesized oligo donor, from Agilent
TTYH_9	GCTTAGGCTTACACGTGCTTAGGCTTAGGCGTGCCTGGGTGACCAAGGCGCTTCTCTCTGGGTGTGAAGAACTGACCGGGTCTCCTGA	synthesized oligo donor, from Agilent
TTYH_10	GCTTAGGCTTACACGTGCTTAGGCTTAGGCGTGCCTGGGTGACCAGAGCGCTTCTCTCTGGGTGTGAAGAACTGACCGGGTCTCCTGA	synthesized oligo donor, from Agilent
TTYH_11	GCTTAGGCTTACACGTGCTTAGGCTTAGGCGTGCCTGGGTGACCAGGACGCTTCTCTCTGGGTGTGAAGAACTGACCGGGTCTCCTGA	synthesized oligo donor, from Agilent
TTYH_12	GCTTAGGCTTACACGTGCTTAGGCTTAGGCGTGCCTGGGTGACCAGGGAGCTTCTCTCTGGGTGTGAAGAACTGACCGGGTCTCCTGA	synthesized oligo donor, from Agilent
TTYH_13	GCTTAGGCTTACACGTGCTTAGGCTTAGGCGTGCCTGGGTGACCAGGGCACTTCTCTCTGGGTGTGAAGAACTGACCGGGTCTCCTGA	synthesized oligo donor, from Agilent
TTYH_14	GCTTAGGCTTACACGTGCTTAGGCTTAGGCGTGCCTGGGTGACCAGGGCGATTCTCTCTGGGTGTGAAGAACTGACCGGGTCTCCTGA	synthesized oligo donor, from Agilent
TTYH_15	GCTTAGGCTTACACGTGCTTAGGCTTAGGCGTGCCTGGGTGACCAGGGCGCATCTCTCTGGGTGTGAAGAACTGACCGGGTCTCCTGA	synthesized oligo donor, from Agilent
TTYH_16	GCTTAGGCTTACACGTGCTTAGGCTTAGGCGTGCCTGGGTGACCAGGGCGCTACTCTCTGGGTGTGAAGAACTGACCGGGTCTCCTGA	synthesized oligo donor, from Agilent
TTYH_17	GCTTAGGCTTACACGTGCTTAGGCTTAGGCGTGCCTTGGTGACCAGGGCGCTTCTCTCTGGGTGTGAAGAACTGACCGGGTCTCCTGA	synthesized oligo donor, from Agilent
TTYH_18	GCTTAGGCTTACACGTGCTTAGGCTTAGGCGTGCCTGTGTGACCAGGGCGCTTCTCTCTGGGTGTGAAGAACTGACCGGGTCTCCTGA	synthesized oligo donor, from Agilent
TTYH_19	GCTTAGGCTTACACGTGCTTAGGCTTAGGCGTGCCTGGTTGACCAGGGCGCTTCTCTCTGGGTGTGAAGAACTGACCGGGTCTCCTGA	synthesized oligo donor, from Agilent
TTYH_20	GCTTAGGCTTACACGTGCTTAGGCTTAGGCGTGCCTGGGTTACCAGGGCGCTTCTCTCTGGGTGTGAAGAACTGACCGGGTCTCCTGA	synthesized oligo donor, from Agilent
TTYH_21	GCTTAGGCTTACACGTGCTTAGGCTTAGGCGTGCCTGGGTGTCCAGGGCGCTTCTCTCTGGGTGTGAAGAACTGACCGGGTCTCCTGA	synthesized oligo donor, from Agilent
TTYH_22	GCTTAGGCTTACACGTGCTTAGGCTTAGGCGTGCCTGGGTGATCAGGGCGCTTCTCTCTGGGTGTGAAGAACTGACCGGGTCTCCTGA	synthesized oligo donor, from Agilent
TTYH_23	GCTTAGGCTTACACGTGCTTAGGCTTAGGCGTGCCTGGGTGACTAGGGCGCTTCTCTCTGGGTGTGAAGAACTGACCGGGTCTCCTGA	synthesized oligo donor, from Agilent
TTYH_24	GCTTAGGCTTACACGTGCTTAGGCTTAGGCGTGCCTGGGTGACCATGGCGCTTCTCTCTGGGTGTGAAGAACTGACCGGGTCTCCTGA	synthesized oligo donor, from Agilent
TTYH_25	GCTTAGGCTTACACGTGCTTAGGCTTAGGCGTGCCTGGGTGACCAGTGCGCTTCTCTCTGGGTGTGAAGAACTGACCGGGTCTCCTGA	synthesized oligo donor, from Agilent
TTYH_26	GCTTAGGCTTACACGTGCTTAGGCTTAGGCGTGCCTGGGTGACCAGGTCGCTTCTCTCTGGGTGTGAAGAACTGACCGGGTCTCCTGA	synthesized oligo donor, from Agilent
TTYH_27	GCTTAGGCTTACACGTGCTTAGGCTTAGGCGTGCCTGGGTGACCAGGGTGCTTCTCTCTGGGTGTGAAGAACTGACCGGGTCTCCTGA	synthesized oligo donor, from Agilent
TTYH_28	GCTTAGGCTTACACGTGCTTAGGCTTAGGCGTGCCTGGGTGACCAGGGCTCTTCTCTCTGGGTGTGAAGAACTGACCGGGTCTCCTGA	synthesized oligo donor, from Agilent
TTYH_29	GCTTAGGCTTACACGTGCTTAGGCTTAGGCGTGCCTGGGTGACCAGGGCGTTTCTCTCTGGGTGTGAAGAACTGACCGGGTCTCCTGA	synthesized oligo donor, from Agilent
TTYH_30	GCTTAGGCTTACACGTGCTTAGGCTTAGGCGTGCCTCGGTGACCAGGGCGCTTCTCTCTGGGTGTGAAGAACTGACCGGGTCTCCTGA	synthesized oligo donor, from Agilent
TTYH_31	GCTTAGGCTTACACGTGCTTAGGCTTAGGCGTGCCTGCGTGACCAGGGCGCTTCTCTCTGGGTGTGAAGAACTGACCGGGTCTCCTGA	synthesized oligo donor, from Agilent
TTYH_32	GCTTAGGCTTACACGTGCTTAGGCTTAGGCGTGCCTGGCTGACCAGGGCGCTTCTCTCTGGGTGTGAAGAACTGACCGGGTCTCCTGA	synthesized oligo donor, from Agilent
TTYH_33	GCTTAGGCTTACACGTGCTTAGGCTTAGGCGTGCCTGGGCGACCAGGGCGCTTCTCTCTGGGTGTGAAGAACTGACCGGGTCTCCTGA	synthesized oligo donor, from Agilent
TTYH_34	GCTTAGGCTTACACGTGCTTAGGCTTAGGCGTGCCTGGGTCACCAGGGCGCTTCTCTCTGGGTGTGAAGAACTGACCGGGTCTCCTGA	synthesized oligo donor, from Agilent
TTYH_35	GCTTAGGCTTACACGTGCTTAGGCTTAGGCGTGCCTGGGTGCCCAGGGCGCTTCTCTCTGGGTGTGAAGAACTGACCGGGTCTCCTGA	synthesized oligo donor, from Agilent
TTYH_36	GCTTAGGCTTACACGTGCTTAGGCTTAGGCGTGCCTGGGTGACCACGGCGCTTCTCTCTGGGTGTGAAGAACTGACCGGGTCTCCTGA	synthesized oligo donor, from Agilent
TTYH_37	GCTTAGGCTTACACGTGCTTAGGCTTAGGCGTGCCTGGGTGACCAGCGCGCTTCTCTCTGGGTGTGAAGAACTGACCGGGTCTCCTGA	synthesized oligo donor, from Agilent
TTYH_38	GCTTAGGCTTACACGTGCTTAGGCTTAGGCGTGCCTGGGTGACCAGGCCGCTTCTCTCTGGGTGTGAAGAACTGACCGGGTCTCCTGA	synthesized oligo donor, from Agilent
TTYH_39	GCTTAGGCTTACACGTGCTTAGGCTTAGGCGTGCCTGGGTGACCAGGGCCCTTCTCTCTGGGTGTGAAGAACTGACCGGGTCTCCTGA	synthesized oligo donor, from Agilent
TTYH_40	GCTTAGGCTTACACGTGCTTAGGCTTAGGCGTGCCTGGGTGACCAGGGCGCCTCTCTCTGGGTGTGAAGAACTGACCGGGTCTCCTGA	synthesized oligo donor, from Agilent
TTYH_41	GCTTAGGCTTACACGTGCTTAGGCTTAGGCGTGCCTGGGTGACCAGGGCGCTCCTCTCTGGGTGTGAAGAACTGACCGGGTCTCCTGA	synthesized oligo donor, from Agilent
TTYH_42	GCTTAGGCTTACACGTGCTTAGGCTTAGGCGTGCCTGGGGGACCAGGGCGCTTCTCTCTGGGTGTGAAGAACTGACCGGGTCTCCTGA	synthesized oligo donor, from Agilent
TTYH_43	GCTTAGGCTTACACGTGCTTAGGCTTAGGCGTGCCTGGGTGAGCAGGGCGCTTCTCTCTGGGTGTGAAGAACTGACCGGGTCTCCTGA	synthesized oligo donor, from Agilent
TTYH_44	GCTTAGGCTTACACGTGCTTAGGCTTAGGCGTGCCTGGGTGACGAGGGCGCTTCTCTCTGGGTGTGAAGAACTGACCGGGTCTCCTGA	synthesized oligo donor, from Agilent
TTYH_45	GCTTAGGCTTACACGTGCTTAGGCTTAGGCGTGCCTGGGTGACCAGGGGGCTTCTCTCTGGGTGTGAAGAACTGACCGGGTCTCCTGA	synthesized oligo donor, from Agilent
TTYH_46	GCTTAGGCTTACACGTGCTTAGGCTTAGGCGTGCCTGGGTGACCAGGGCGGTTCTCTCTGGGTGTGAAGAACTGACCGGGTCTCCTGA	synthesized oligo donor, from Agilent
TTYH_47	GCTTAGGCTTACACGTGCTTAGGCTTAGGCGTGCCTGGGTGACCAGGGCGCGTCTCTCTGGGTGTGAAGAACTGACCGGGTCTCCTGA	synthesized oligo donor, from Agilent
TTYH_48	GCTTAGGCTTACACGTGCTTAGGCTTAGGCGTGCCTGGGTGACCAGGGCGCTGCTCTCTGGGTGTGAAGAACTGACCGGGTCTCCTGA	synthesized oligo donor, from Agilent
TTYH_49	GCTTAGGCTTACACGTGCTTAGGCTTAGGCGTGCCTCCGTGACCAGGGCGCTTCTCTCTGGGTGTGAAGAACTGACCGGGTCTCCTGA	synthesized oligo donor, from Agilent
TTYH_50	GCTTAGGCTTACACGTGCTTAGGCTTAGGCGTGCCTCGCTGACCAGGGCGCTTCTCTCTGGGTGTGAAGAACTGACCGGGTCTCCTGA	synthesized oligo donor, from Agilent
TTYH_51	GCTTAGGCTTACACGTGCTTAGGCTTAGGCGTGCCTCGGGGACCAGGGCGCTTCTCTCTGGGTGTGAAGAACTGACCGGGTCTCCTGA	synthesized oligo donor, from Agilent
TTYH_52	GCTTAGGCTTACACGTGCTTAGGCTTAGGCGTGCCTCGGTTACCAGGGCGCTTCTCTCTGGGTGTGAAGAACTGACCGGGTCTCCTGA	synthesized oligo donor, from Agilent
TTYH_53	GCTTAGGCTTACACGTGCTTAGGCTTAGGCGTGCCTCGGTGCCCAGGGCGCTTCTCTCTGGGTGTGAAGAACTGACCGGGTCTCCTGA	synthesized oligo donor, from Agilent
TTYH_54	GCTTAGGCTTACACGTGCTTAGGCTTAGGCGTGCCTCGGTGAGCAGGGCGCTTCTCTCTGGGTGTGAAGAACTGACCGGGTCTCCTGA	synthesized oligo donor, from Agilent
TTYH_55	GCTTAGGCTTACACGTGCTTAGGCTTAGGCGTGCCTCGGTGACGAGGGCGCTTCTCTCTGGGTGTGAAGAACTGACCGGGTCTCCTGA	synthesized oligo donor, from Agilent
TTYH_56	GCTTAGGCTTACACGTGCTTAGGCTTAGGCGTGCCTCGGTGACCACGGCGCTTCTCTCTGGGTGTGAAGAACTGACCGGGTCTCCTGA	synthesized oligo donor, from Agilent
TTYH_57	GCTTAGGCTTACACGTGCTTAGGCTTAGGCGTGCCTCGGTGACCAGCGCGCTTCTCTCTGGGTGTGAAGAACTGACCGGGTCTCCTGA	synthesized oligo donor, from Agilent
TTYH_58	GCTTAGGCTTACACGTGCTTAGGCTTAGGCGTGCCTCGGTGACCAGGCCGCTTCTCTCTGGGTGTGAAGAACTGACCGGGTCTCCTGA	synthesized oligo donor, from Agilent
TTYH_59	GCTTAGGCTTACACGTGCTTAGGCTTAGGCGTGCCTCGGTGACCAGGGTGCTTCTCTCTGGGTGTGAAGAACTGACCGGGTCTCCTGA	synthesized oligo donor, from Agilent
TTYH_60	GCTTAGGCTTACACGTGCTTAGGCTTAGGCGTGCCTCGGTGACCAGGGCCCTTCTCTCTGGGTGTGAAGAACTGACCGGGTCTCCTGA	synthesized oligo donor, from Agilent
TTYH_61	GCTTAGGCTTACACGTGCTTAGGCTTAGGCGTGCCTCGGTGACCAGGGCGGTTCTCTCTGGGTGTGAAGAACTGACCGGGTCTCCTGA	synthesized oligo donor, from Agilent
TTYH_62	GCTTAGGCTTACACGTGCTTAGGCTTAGGCGTGCCTCGGTGACCAGGGCGCATCTCTCTGGGTGTGAAGAACTGACCGGGTCTCCTGA	synthesized oligo donor, from Agilent
TTYH_63	GCTTAGGCTTACACGTGCTTAGGCTTAGGCGTGCCTCGGTGACCAGGGCGCTACTCTCTGGGTGTGAAGAACTGACCGGGTCTCCTGA	synthesized oligo donor, from Agilent
TTYH_64	GCTTAGGCTTACACGTGCTTAGGCTTAGGCGTGCCTGCCTGACCAGGGCGCTTCTCTCTGGGTGTGAAGAACTGACCGGGTCTCCTGA	synthesized oligo donor, from Agilent
TTYH_65	GCTTAGGCTTACACGTGCTTAGGCTTAGGCGTGCCTGCGGGACCAGGGCGCTTCTCTCTGGGTGTGAAGAACTGACCGGGTCTCCTGA	synthesized oligo donor, from Agilent
TTYH_66	GCTTAGGCTTACACGTGCTTAGGCTTAGGCGTGCCTGCGTTACCAGGGCGCTTCTCTCTGGGTGTGAAGAACTGACCGGGTCTCCTGA	synthesized oligo donor, from Agilent
TTYH_67	GCTTAGGCTTACACGTGCTTAGGCTTAGGCGTGCCTGCGTGCCCAGGGCGCTTCTCTCTGGGTGTGAAGAACTGACCGGGTCTCCTGA	synthesized oligo donor, from Agilent
TTYH_68	GCTTAGGCTTACACGTGCTTAGGCTTAGGCGTGCCTGCGTGAGCAGGGCGCTTCTCTCTGGGTGTGAAGAACTGACCGGGTCTCCTGA	synthesized oligo donor, from Agilent
TTYH_69	GCTTAGGCTTACACGTGCTTAGGCTTAGGCGTGCCTGCGTGACGAGGGCGCTTCTCTCTGGGTGTGAAGAACTGACCGGGTCTCCTGA	synthesized oligo donor, from Agilent
TTYH_70	GCTTAGGCTTACACGTGCTTAGGCTTAGGCGTGCCTGCGTGACCACGGCGCTTCTCTCTGGGTGTGAAGAACTGACCGGGTCTCCTGA	synthesized oligo donor, from Agilent
TTYH_71	GCTTAGGCTTACACGTGCTTAGGCTTAGGCGTGCCTGCGTGACCAGCGCGCTTCTCTCTGGGTGTGAAGAACTGACCGGGTCTCCTGA	synthesized oligo donor, from Agilent
TTYH_72	GCTTAGGCTTACACGTGCTTAGGCTTAGGCGTGCCTGCGTGACCAGGCCGCTTCTCTCTGGGTGTGAAGAACTGACCGGGTCTCCTGA	synthesized oligo donor, from Agilent
TTYH_73	GCTTAGGCTTACACGTGCTTAGGCTTAGGCGTGCCTGCGTGACCAGGGTGCTTCTCTCTGGGTGTGAAGAACTGACCGGGTCTCCTGA	synthesized oligo donor, from Agilent
TTYH_74	GCTTAGGCTTACACGTGCTTAGGCTTAGGCGTGCCTGCGTGACCAGGGCCCTTCTCTCTGGGTGTGAAGAACTGACCGGGTCTCCTGA	synthesized oligo donor, from Agilent
TTYH_75	GCTTAGGCTTACACGTGCTTAGGCTTAGGCGTGCCTGCGTGACCAGGGCGGTTCTCTCTGGGTGTGAAGAACTGACCGGGTCTCCTGA	synthesized oligo donor, from Agilent
TTYH_76	GCTTAGGCTTACACGTGCTTAGGCTTAGGCGTGCCTGCGTGACCAGGGCGCATCTCTCTGGGTGTGAAGAACTGACCGGGTCTCCTGA	synthesized oligo donor, from Agilent
TTYH_77	GCTTAGGCTTACACGTGCTTAGGCTTAGGCGTGCCTGCGTGACCAGGGCGCTACTCTCTGGGTGTGAAGAACTGACCGGGTCTCCTGA	synthesized oligo donor, from Agilent
TTYH_78	GCTTAGGCTTACACGTGCTTAGGCTTAGGCGTGCCTGGCGGACCAGGGCGCTTCTCTCTGGGTGTGAAGAACTGACCGGGTCTCCTGA	synthesized oligo donor, from Agilent
TTYH_79	GCTTAGGCTTACACGTGCTTAGGCTTAGGCGTGCCTGGCTTACCAGGGCGCTTCTCTCTGGGTGTGAAGAACTGACCGGGTCTCCTGA	synthesized oligo donor, from Agilent
TTYH_80	GCTTAGGCTTACACGTGCTTAGGCTTAGGCGTGCCTGGCTGCCCAGGGCGCTTCTCTCTGGGTGTGAAGAACTGACCGGGTCTCCTGA	synthesized oligo donor, from Agilent
TTYH_81	GCTTAGGCTTACACGTGCTTAGGCTTAGGCGTGCCTGGCTGAGCAGGGCGCTTCTCTCTGGGTGTGAAGAACTGACCGGGTCTCCTGA	synthesized oligo donor, from Agilent
TTYH_82	GCTTAGGCTTACACGTGCTTAGGCTTAGGCGTGCCTGGCTGACGAGGGCGCTTCTCTCTGGGTGTGAAGAACTGACCGGGTCTCCTGA	synthesized oligo donor, from Agilent
TTYH_83	GCTTAGGCTTACACGTGCTTAGGCTTAGGCGTGCCTGGCTGACCACGGCGCTTCTCTCTGGGTGTGAAGAACTGACCGGGTCTCCTGA	synthesized oligo donor, from Agilent
TTYH_84	GCTTAGGCTTACACGTGCTTAGGCTTAGGCGTGCCTGGCTGACCAGCGCGCTTCTCTCTGGGTGTGAAGAACTGACCGGGTCTCCTGA	synthesized oligo donor, from Agilent
TTYH_85	GCTTAGGCTTACACGTGCTTAGGCTTAGGCGTGCCTGGCTGACCAGGCCGCTTCTCTCTGGGTGTGAAGAACTGACCGGGTCTCCTGA	synthesized oligo donor, from Agilent
TTYH_86	GCTTAGGCTTACACGTGCTTAGGCTTAGGCGTGCCTGGCTGACCAGGGGGCTTCTCTCTGGGTGTGAAGAACTGACCGGGTCTCCTGA	synthesized oligo donor, from Agilent
TTYH_87	GCTTAGGCTTACACGTGCTTAGGCTTAGGCGTGCCTGGCTGACCAGGGCCCTTCTCTCTGGGTGTGAAGAACTGACCGGGTCTCCTGA	synthesized oligo donor, from Agilent
TTYH_88	GCTTAGGCTTACACGTGCTTAGGCTTAGGCGTGCCTGGCTGACCAGGGCGGTTCTCTCTGGGTGTGAAGAACTGACCGGGTCTCCTGA	synthesized oligo donor, from Agilent
TTYH_89	GCTTAGGCTTACACGTGCTTAGGCTTAGGCGTGCCTGGCTGACCAGGGCGCATCTCTCTGGGTGTGAAGAACTGACCGGGTCTCCTGA	synthesized oligo donor, from Agilent
TTYH_90	GCTTAGGCTTACACGTGCTTAGGCTTAGGCGTGCCTGGCTGACCAGGGCGCTACTCTCTGGGTGTGAAGAACTGACCGGGTCTCCTGA	synthesized oligo donor, from Agilent
TTYH_91	GCTTAGGCTTACACGTGCTTAGGCTTAGGCGTGCCTGGGGTACCAGGGCGCTTCTCTCTGGGTGTGAAGAACTGACCGGGTCTCCTGA	synthesized oligo donor, from Agilent
TTYH_92	GCTTAGGCTTACACGTGCTTAGGCTTAGGCGTGCCTGGGGGCCCAGGGCGCTTCTCTCTGGGTGTGAAGAACTGACCGGGTCTCCTGA	synthesized oligo donor, from Agilent
TTYH_93	GCTTAGGCTTACACGTGCTTAGGCTTAGGCGTGCCTGGGGGAGCAGGGCGCTTCTCTCTGGGTGTGAAGAACTGACCGGGTCTCCTGA	synthesized oligo donor, from Agilent
TTYH_94	GCTTAGGCTTACACGTGCTTAGGCTTAGGCGTGCCTGGGGGACGAGGGCGCTTCTCTCTGGGTGTGAAGAACTGACCGGGTCTCCTGA	synthesized oligo donor, from Agilent
TTYH_95	GCTTAGGCTTACACGTGCTTAGGCTTAGGCGTGCCTGGGGGACCACGGCGCTTCTCTCTGGGTGTGAAGAACTGACCGGGTCTCCTGA	synthesized oligo donor, from Agilent
TTYH_96	GCTTAGGCTTACACGTGCTTAGGCTTAGGCGTGCCTGGGGGACCAGCGCGCTTCTCTCTGGGTGTGAAGAACTGACCGGGTCTCCTGA	synthesized oligo donor, from Agilent
TTYH_97	GCTTAGGCTTACACGTGCTTAGGCTTAGGCGTGCCTGGGGGACCAGGCCGCTTCTCTCTGGGTGTGAAGAACTGACCGGGTCTCCTGA	synthesized oligo donor, from Agilent
TTYH_98	GCTTAGGCTTACACGTGCTTAGGCTTAGGCGTGCCTGGGGGACCAGGGGGCTTCTCTCTGGGTGTGAAGAACTGACCGGGTCTCCTGA	synthesized oligo donor, from Agilent
TTYH_99	GCTTAGGCTTACACGTGCTTAGGCTTAGGCGTGCCTGGGGGACCAGGGCCCTTCTCTCTGGGTGTGAAGAACTGACCGGGTCTCCTGA	synthesized oligo donor, from Agilent
TTYH_100	GCTTAGGCTTACACGTGCTTAGGCTTAGGCGTGCCTGGGGGACCAGGGCGGTTCTCTCTGGGTGTGAAGAACTGACCGGGTCTCCTGA	synthesized oligo donor, from Agilent
TTYH_101	GCTTAGGCTTACACGTGCTTAGGCTTAGGCGTGCCTGGGGGACCAGGGCGCATCTCTCTGGGTGTGAAGAACTGACCGGGTCTCCTGA	synthesized oligo donor, from Agilent
TTYH_102	GCTTAGGCTTACACGTGCTTAGGCTTAGGCGTGCCTGGGGGACCAGGGCGCTACTCTCTGGGTGTGAAGAACTGACCGGGTCTCCTGA	synthesized oligo donor, from Agilent
TTYH_103	GCTTAGGCTTACACGTGCTTAGGCTTAGGCGTGCCTGGGTTCCCAGGGCGCTTCTCTCTGGGTGTGAAGAACTGACCGGGTCTCCTGA	synthesized oligo donor, from Agilent
TTYH_104	GCTTAGGCTTACACGTGCTTAGGCTTAGGCGTGCCTGGGTTAGCAGGGCGCTTCTCTCTGGGTGTGAAGAACTGACCGGGTCTCCTGA	synthesized oligo donor, from Agilent
TTYH_105	GCTTAGGCTTACACGTGCTTAGGCTTAGGCGTGCCTGGGTTACGAGGGCGCTTCTCTCTGGGTGTGAAGAACTGACCGGGTCTCCTGA	synthesized oligo donor, from Agilent
TTYH_106	GCTTAGGCTTACACGTGCTTAGGCTTAGGCGTGCCTGGGTTACCACGGCGCTTCTCTCTGGGTGTGAAGAACTGACCGGGTCTCCTGA	synthesized oligo donor, from Agilent
TTYH_107	GCTTAGGCTTACACGTGCTTAGGCTTAGGCGTGCCTGGGTTACCAGCGCGCTTCTCTCTGGGTGTGAAGAACTGACCGGGTCTCCTGA	synthesized oligo donor, from Agilent
TTYH_108	GCTTAGGCTTACACGTGCTTAGGCTTAGGCGTGCCTGGGTTACCAGGCCGCTTCTCTCTGGGTGTGAAGAACTGACCGGGTCTCCTGA	synthesized oligo donor, from Agilent
TTYH_109	GCTTAGGCTTACACGTGCTTAGGCTTAGGCGTGCCTGGGTTACCAGGGGGCTTCTCTCTGGGTGTGAAGAACTGACCGGGTCTCCTGA	synthesized oligo donor, from Agilent
TTYH_110	GCTTAGGCTTACACGTGCTTAGGCTTAGGCGTGCCTGGGTTACCAGGGCCCTTCTCTCTGGGTGTGAAGAACTGACCGGGTCTCCTGA	synthesized oligo donor, from Agilent
TTYH_111	GCTTAGGCTTACACGTGCTTAGGCTTAGGCGTGCCTGGGTTACCAGGGCGGTTCTCTCTGGGTGTGAAGAACTGACCGGGTCTCCTGA	synthesized oligo donor, from Agilent
TTYH_112	GCTTAGGCTTACACGTGCTTAGGCTTAGGCGTGCCTGGGTTACCAGGGCGCATCTCTCTGGGTGTGAAGAACTGACCGGGTCTCCTGA	synthesized oligo donor, from Agilent
TTYH_113	GCTTAGGCTTACACGTGCTTAGGCTTAGGCGTGCCTGGGTTACCAGGGCGCTACTCTCTGGGTGTGAAGAACTGACCGGGTCTCCTGA	synthesized oligo donor, from Agilent
TTYH_114	GCTTAGGCTTACACGTGCTTAGGCTTAGGCGTGCCTGGGTGCGCAGGGCGCTTCTCTCTGGGTGTGAAGAACTGACCGGGTCTCCTGA	synthesized oligo donor, from Agilent
TTYH_115	GCTTAGGCTTACACGTGCTTAGGCTTAGGCGTGCCTGGGTGCCGAGGGCGCTTCTCTCTGGGTGTGAAGAACTGACCGGGTCTCCTGA	synthesized oligo donor, from Agilent
TTYH_116	GCTTAGGCTTACACGTGCTTAGGCTTAGGCGTGCCTGGGTGCCCACGGCGCTTCTCTCTGGGTGTGAAGAACTGACCGGGTCTCCTGA	synthesized oligo donor, from Agilent
TTYH_117	GCTTAGGCTTACACGTGCTTAGGCTTAGGCGTGCCTGGGTGCCCAGCGCGCTTCTCTCTGGGTGTGAAGAACTGACCGGGTCTCCTGA	synthesized oligo donor, from Agilent
TTYH_118	GCTTAGGCTTACACGTGCTTAGGCTTAGGCGTGCCTGGGTGCCCAGGCCGCTTCTCTCTGGGTGTGAAGAACTGACCGGGTCTCCTGA	synthesized oligo donor, from Agilent
TTYH_119	GCTTAGGCTTACACGTGCTTAGGCTTAGGCGTGCCTGGGTGCCCAGGGGGCTTCTCTCTGGGTGTGAAGAACTGACCGGGTCTCCTGA	synthesized oligo donor, from Agilent
TTYH_120	GCTTAGGCTTACACGTGCTTAGGCTTAGGCGTGCCTGGGTGCCCAGGGCCCTTCTCTCTGGGTGTGAAGAACTGACCGGGTCTCCTGA	synthesized oligo donor, from Agilent
TTYH_121	GCTTAGGCTTACACGTGCTTAGGCTTAGGCGTGCCTGGGTGCCCAGGGCGGTTCTCTCTGGGTGTGAAGAACTGACCGGGTCTCCTGA	synthesized oligo donor, from Agilent
TTYH_122	GCTTAGGCTTACACGTGCTTAGGCTTAGGCGTGCCTGGGTGCCCAGGGCGCATCTCTCTGGGTGTGAAGAACTGACCGGGTCTCCTGA	synthesized oligo donor, from Agilent
TTYH_123	GCTTAGGCTTACACGTGCTTAGGCTTAGGCGTGCCTGGGTGCCCAGGGCGCTACTCTCTGGGTGTGAAGAACTGACCGGGTCTCCTGA	synthesized oligo donor, from Agilent
TTYH_124	GCTTAGGCTTACACGTGCTTAGGCTTAGGCGTGCCTGGGTGAGGAGGGCGCTTCTCTCTGGGTGTGAAGAACTGACCGGGTCTCCTGA	synthesized oligo donor, from Agilent
TTYH_125	GCTTAGGCTTACACGTGCTTAGGCTTAGGCGTGCCTGGGTGAGCACGGCGCTTCTCTCTGGGTGTGAAGAACTGACCGGGTCTCCTGA	synthesized oligo donor, from Agilent
TTYH_126	GCTTAGGCTTACACGTGCTTAGGCTTAGGCGTGCCTGGGTGAGCAGCGCGCTTCTCTCTGGGTGTGAAGAACTGACCGGGTCTCCTGA	synthesized oligo donor, from Agilent
TTYH_127	GCTTAGGCTTACACGTGCTTAGGCTTAGGCGTGCCTGGGTGAGCAGGCCGCTTCTCTCTGGGTGTGAAGAACTGACCGGGTCTCCTGA	synthesized oligo donor, from Agilent
TTYH_128	GCTTAGGCTTACACGTGCTTAGGCTTAGGCGTGCCTGGGTGAGCAGGGGGCTTCTCTCTGGGTGTGAAGAACTGACCGGGTCTCCTGA	synthesized oligo donor, from Agilent
TTYH_129	GCTTAGGCTTACACGTGCTTAGGCTTAGGCGTGCCTGGGTGAGCAGGGCCCTTCTCTCTGGGTGTGAAGAACTGACCGGGTCTCCTGA	synthesized oligo donor, from Agilent
TTYH_130	GCTTAGGCTTACACGTGCTTAGGCTTAGGCGTGCCTGGGTGAGCAGGGCGGTTCTCTCTGGGTGTGAAGAACTGACCGGGTCTCCTGA	synthesized oligo donor, from Agilent
TTYH_131	GCTTAGGCTTACACGTGCTTAGGCTTAGGCGTGCCTGGGTGAGCAGGGCGCATCTCTCTGGGTGTGAAGAACTGACCGGGTCTCCTGA	synthesized oligo donor, from Agilent
TTYH_132	GCTTAGGCTTACACGTGCTTAGGCTTAGGCGTGCCTGGGTGAGCAGGGCGCTACTCTCTGGGTGTGAAGAACTGACCGGGTCTCCTGA	synthesized oligo donor, from Agilent
TTYH_133	GCTTAGGCTTACACGTGCTTAGGCTTAGGCGTGCCTGGGTGACGACGGCGCTTCTCTCTGGGTGTGAAGAACTGACCGGGTCTCCTGA	synthesized oligo donor, from Agilent
TTYH_134	GCTTAGGCTTACACGTGCTTAGGCTTAGGCGTGCCTGGGTGACGAGCGCGCTTCTCTCTGGGTGTGAAGAACTGACCGGGTCTCCTGA	synthesized oligo donor, from Agilent
TTYH_135	GCTTAGGCTTACACGTGCTTAGGCTTAGGCGTGCCTGGGTGACGAGGCCGCTTCTCTCTGGGTGTGAAGAACTGACCGGGTCTCCTGA	synthesized oligo donor, from Agilent
TTYH_136	GCTTAGGCTTACACGTGCTTAGGCTTAGGCGTGCCTGGGTGACGAGGGGGCTTCTCTCTGGGTGTGAAGAACTGACCGGGTCTCCTGA	synthesized oligo donor, from Agilent
TTYH_137	GCTTAGGCTTACACGTGCTTAGGCTTAGGCGTGCCTGGGTGACGAGGGCCCTTCTCTCTGGGTGTGAAGAACTGACCGGGTCTCCTGA	synthesized oligo donor, from Agilent
TTYH_138	GCTTAGGCTTACACGTGCTTAGGCTTAGGCGTGCCTGGGTGACGAGGGCGGTTCTCTCTGGGTGTGAAGAACTGACCGGGTCTCCTGA	synthesized oligo donor, from Agilent
TTYH_139	GCTTAGGCTTACACGTGCTTAGGCTTAGGCGTGCCTGGGTGACGAGGGCGCATCTCTCTGGGTGTGAAGAACTGACCGGGTCTCCTGA	synthesized oligo donor, from Agilent
TTYH_140	GCTTAGGCTTACACGTGCTTAGGCTTAGGCGTGCCTGGGTGACGAGGGCGCTACTCTCTGGGTGTGAAGAACTGACCGGGTCTCCTGA	synthesized oligo donor, from Agilent
TTYH_141	GCTTAGGCTTACACGTGCTTAGGCTTAGGCGTGCCTGGGTGACCACCGCGCTTCTCTCTGGGTGTGAAGAACTGACCGGGTCTCCTGA	synthesized oligo donor, from Agilent
TTYH_142	GCTTAGGCTTACACGTGCTTAGGCTTAGGCGTGCCTGGGTGACCACGGCGCTTCTCTCTGGGTGTGAAGAACTGACCGGGTCTCCTGA	synthesized oligo donor, from Agilent
TTYH_143	GCTTAGGCTTACACGTGCTTAGGCTTAGGCGTGCCTGGGTGACCACGGGGCTTCTCTCTGGGTGTGAAGAACTGACCGGGTCTCCTGA	synthesized oligo donor, from Agilent
TTYH_144	GCTTAGGCTTACACGTGCTTAGGCTTAGGCGTGCCTGGGTGACCACGGCCCTTCTCTCTGGGTGTGAAGAACTGACCGGGTCTCCTGA	synthesized oligo donor, from Agilent
TTYH_145	GCTTAGGCTTACACGTGCTTAGGCTTAGGCGTGCCTGGGTGACCACGGCGGTTCTCTCTGGGTGTGAAGAACTGACCGGGTCTCCTGA	synthesized oligo donor, from Agilent
TTYH_146	GCTTAGGCTTACACGTGCTTAGGCTTAGGCGTGCCTGGGTGACCACGGCGCATCTCTCTGGGTGTGAAGAACTGACCGGGTCTCCTGA	synthesized oligo donor, from Agilent
TTYH_147	GCTTAGGCTTACACGTGCTTAGGCTTAGGCGTGCCTGGGTGACCACGGCGCTACTCTCTGGGTGTGAAGAACTGACCGGGTCTCCTGA	synthesized oligo donor, from Agilent
TTYH_148	GCTTAGGCTTACACGTGCTTAGGCTTAGGCGTGCCTGGGTGACCAGCCCGCTTCTCTCTGGGTGTGAAGAACTGACCGGGTCTCCTGA	synthesized oligo donor, from Agilent
TTYH_149	GCTTAGGCTTACACGTGCTTAGGCTTAGGCGTGCCTGGGTGACCAGCGGGCTTCTCTCTGGGTGTGAAGAACTGACCGGGTCTCCTGA	synthesized oligo donor, from Agilent
TTYH_150	GCTTAGGCTTACACGTGCTTAGGCTTAGGCGTGCCTGGGTGACCAGCGCCCTTCTCTCTGGGTGTGAAGAACTGACCGGGTCTCCTGA	synthesized oligo donor, from Agilent
TTYH_151	GCTTAGGCTTACACGTGCTTAGGCTTAGGCGTGCCTGGGTGACCAGCGCGGTTCTCTCTGGGTGTGAAGAACTGACCGGGTCTCCTGA	synthesized oligo donor, from Agilent
TTYH_152	GCTTAGGCTTACACGTGCTTAGGCTTAGGCGTGCCTGGGTGACCAGCGCGCATCTCTCTGGGTGTGAAGAACTGACCGGGTCTCCTGA	synthesized oligo donor, from Agilent
TTYH_153	GCTTAGGCTTACACGTGCTTAGGCTTAGGCGTGCCTGGGTGACCAGCGCGCTACTCTCTGGGTGTGAAGAACTGACCGGGTCTCCTGA	synthesized oligo donor, from Agilent
TTYH_154	GCTTAGGCTTACACGTGCTTAGGCTTAGGCGTGCCTGGGTGACCAGGCCGCTTCTCTCTGGGTGTGAAGAACTGACCGGGTCTCCTGA	synthesized oligo donor, from Agilent
TTYH_155	GCTTAGGCTTACACGTGCTTAGGCTTAGGCGTGCCTGGGTGACCAGGCCCCTTCTCTCTGGGTGTGAAGAACTGACCGGGTCTCCTGA	synthesized oligo donor, from Agilent
TTYH_156	GCTTAGGCTTACACGTGCTTAGGCTTAGGCGTGCCTGGGTGACCAGGCCGGTTCTCTCTGGGTGTGAAGAACTGACCGGGTCTCCTGA	synthesized oligo donor, from Agilent
TTYH_157	GCTTAGGCTTACACGTGCTTAGGCTTAGGCGTGCCTGGGTGACCAGGCCGCATCTCTCTGGGTGTGAAGAACTGACCGGGTCTCCTGA	synthesized oligo donor, from Agilent
TTYH_158	GCTTAGGCTTACACGTGCTTAGGCTTAGGCGTGCCTGGGTGACCAGGCCGCTACTCTCTGGGTGTGAAGAACTGACCGGGTCTCCTGA	synthesized oligo donor, from Agilent
TTYH_159	GCTTAGGCTTACACGTGCTTAGGCTTAGGCGTGCCTGGGTGACCAGGGGCCTTCTCTCTGGGTGTGAAGAACTGACCGGGTCTCCTGA	synthesized oligo donor, from Agilent
TTYH_160	GCTTAGGCTTACACGTGCTTAGGCTTAGGCGTGCCTGGGTGACCAGGGGGGTTCTCTCTGGGTGTGAAGAACTGACCGGGTCTCCTGA	synthesized oligo donor, from Agilent
TTYH_161	GCTTAGGCTTACACGTGCTTAGGCTTAGGCGTGCCTGGGTGACCAGGGGGCATCTCTCTGGGTGTGAAGAACTGACCGGGTCTCCTGA	synthesized oligo donor, from Agilent
TTYH_162	GCTTAGGCTTACACGTGCTTAGGCTTAGGCGTGCCTGGGTGACCAGGGGGCTACTCTCTGGGTGTGAAGAACTGACCGGGTCTCCTGA	synthesized oligo donor, from Agilent
TTYH_163	GCTTAGGCTTACACGTGCTTAGGCTTAGGCGTGCCTGGGTGACCAGGGCCGTTCTCTCTGGGTGTGAAGAACTGACCGGGTCTCCTGA	synthesized oligo donor, from Agilent
TTYH_164	GCTTAGGCTTACACGTGCTTAGGCTTAGGCGTGCCTGGGTGACCAGGGCCCATCTCTCTGGGTGTGAAGAACTGACCGGGTCTCCTGA	synthesized oligo donor, from Agilent
TTYH_165	GCTTAGGCTTACACGTGCTTAGGCTTAGGCGTGCCTGGGTGACCAGGGCCCTACTCTCTGGGTGTGAAGAACTGACCGGGTCTCCTGA	synthesized oligo donor, from Agilent
TTYH_166	GCTTAGGCTTACACGTGCTTAGGCTTAGGCGTGCCTGGGTGACCAGGGCGGATCTCTCTGGGTGTGAAGAACTGACCGGGTCTCCTGA	synthesized oligo donor, from Agilent
TTYH_167	GCTTAGGCTTACACGTGCTTAGGCTTAGGCGTGCCTGGGTGACCAGGGCGGTACTCTCTGGGTGTGAAGAACTGACCGGGTCTCCTGA	synthesized oligo donor, from Agilent
TTYH_168	GCTTAGGCTTACACGTGCTTAGGCTTAGGCGTGCCTGGGTGACCAGGGCGCAACTCTCTGGGTGTGAAGAACTGACCGGGTCTCCTGA	synthesized oligo donor, from Agilent
TTYH_169	GCTTAGGCTTACACGTGCTTAGGCTTAGGCGTGCCTGGGTGACAAAGGCGCTTCTCTCTGGGTGTGAAGAACTGACCGGGTCTCCTGA	synthesized oligo donor, from Agilent
TTYH_170	GCTTAGGCTTACACGTGCTTAGGCTTAGGCGTGCCTGGGTGACAATGGCGCTTCTCTCTGGGTGTGAAGAACTGACCGGGTCTCCTGA	synthesized oligo donor, from Agilent
TTYH_171	GCTTAGGCTTACACGTGCTTAGGCTTAGGCGTGCCTGGGTGACAACGGCGCTTCTCTCTGGGTGTGAAGAACTGACCGGGTCTCCTGA	synthesized oligo donor, from Agilent
TTYH_172	GCTTAGGCTTACACGTGCTTAGGCTTAGGCGTGCCTGGGTGACTAAGGCGCTTCTCTCTGGGTGTGAAGAACTGACCGGGTCTCCTGA	synthesized oligo donor, from Agilent
TTYH_173	GCTTAGGCTTACACGTGCTTAGGCTTAGGCGTGCCTGGGTGACTATGGCGCTTCTCTCTGGGTGTGAAGAACTGACCGGGTCTCCTGA	synthesized oligo donor, from Agilent
TTYH_174	GCTTAGGCTTACACGTGCTTAGGCTTAGGCGTGCCTGGGTGACTACGGCGCTTCTCTCTGGGTGTGAAGAACTGACCGGGTCTCCTGA	synthesized oligo donor, from Agilent
TTYH_175	GCTTAGGCTTACACGTGCTTAGGCTTAGGCGTGCCTGGGTGACGAAGGCGCTTCTCTCTGGGTGTGAAGAACTGACCGGGTCTCCTGA	synthesized oligo donor, from Agilent
TTYH_176	GCTTAGGCTTACACGTGCTTAGGCTTAGGCGTGCCTGGGTGACGATGGCGCTTCTCTCTGGGTGTGAAGAACTGACCGGGTCTCCTGA	synthesized oligo donor, from Agilent
TTYH_177	GCTTAGGCTTACACGTGCTTAGGCTTAGGCGTGCCTGGGTGACGACGGCGCTTCTCTCTGGGTGTGAAGAACTGACCGGGTCTCCTGA	synthesized oligo donor, from Agilent
TTYH_178	GCTTAGGCTTACACGTGCTTAGGCTTAGGCGTGCCTGGGTGACCTAGGGCGCTTCTCTCTGGGTGTGAAGAACTGACCGGGTCTCCTGA	synthesized oligo donor, from Agilent
TTYH_179	GCTTAGGCTTACACGTGCTTAGGCTTAGGCGTGCCTGGGTGACTCAGGGCGCTTCTCTCTGGGTGTGAAGAACTGACCGGGTCTCCTGA	synthesized oligo donor, from Agilent
TTYH_180	GCTTAGGCTTACACGTGCTTAGGCTTAGGCGTGCCTGGGTGATCCAGGGCGCTTCTCTCTGGGTGTGAAGAACTGACCGGGTCTCCTGA	synthesized oligo donor, from Agilent
TTYH_181	GCTTAGGCTTACACGTGCTTAGGCTTAGGCGTGCCTGGGTGACCATGGGCGCTTCTCTCTGGGTGTGAAGAACTGACCGGGTCTCCTGA	synthesized oligo donor, from Agilent
TTYH_182	GCTTAGGCTTACACGTGCTTAGGCTTAGGCGTGCCTGGGTGACCAGTGGCGCTTCTCTCTGGGTGTGAAGAACTGACCGGGTCTCCTGA	synthesized oligo donor, from Agilent
TTYH_183	GCTTAGGCTTACACGTGCTTAGGCTTAGGCGTGCCTGGGTGACCAGGTGCGCTTCTCTCTGGGTGTGAAGAACTGACCGGGTCTCCTGA	synthesized oligo donor, from Agilent
TTYH_184	GCTTAGGCTTACACGTGCTTAGGCTTAGGCGTGCCTGGGGTCGGAGGGCGCTTCTCTCTGGGTGTGAAGAACTGACCGGGTCTCCTGA	synthesized oligo donor, from Agilent
TTYH_185	GCTTAGGCTTACACGTGCTTAGGCTTAGGCGTGCCTGGGTGCGGAGGGCGCTTCTCTCTGGGTGTGAAGAACTGACCGGGTCTCCTGA	synthesized oligo donor, from Agilent
TTYH_186	GCTTAGGCTTACACGTGCTTAGGCTTAGGCGTGCCTGGGTGACCACCCGCCTTCTCTCTGGGTGTGAAGAACTGACCGGGTCTCCTGA	synthesized oligo donor, from Agilent
TTYH_187	GCTTAGGCTTACACGTGCTTAGGCTTAGGCGTGCCTGGGTGACCACCCCGCTTCTCTCTGGGTGTGAAGAACTGACCGGGTCTCCTGA	synthesized oligo donor, from Agilent
AJUBA_0	CCCAACTCTAGTTTTGGGATTGTGATGGATGCAATCCGGGACCCCTCTGAGAGGTGGCAAGTGAGCTTCTACTAGGAAACCAAGTGTACAA	synthesized oligo donor, from Agilent
AJUBA_1	CCCAACTCTAGTTTTGGGATTGTGATGGATGCAATACGGGACCCCTCTGAGAGGTGGCAAGTGAGCTTCTACTAGGAAACCAAGTGTACAA	synthesized oligo donor, from Agilent
AJUBA_2	CCCAACTCTAGTTTTGGGATTGTGATGGATGCAATCAGGGACCCCTCTGAGAGGTGGCAAGTGAGCTTCTACTAGGAAACCAAGTGTACAA	synthesized oligo donor, from Agilent
AJUBA_3	CCCAACTCTAGTTTTGGGATTGTGATGGATGCAATCCAGGACCCCTCTGAGAGGTGGCAAGTGAGCTTCTACTAGGAAACCAAGTGTACAA	synthesized oligo donor, from Agilent
AJUBA_4	CCCAACTCTAGTTTTGGGATTGTGATGGATGCAATCCGAGACCCCTCTGAGAGGTGGCAAGTGAGCTTCTACTAGGAAACCAAGTGTACAA	synthesized oligo donor, from Agilent
AJUBA_5	CCCAACTCTAGTTTTGGGATTGTGATGGATGCAATCCGGAACCCCTCTGAGAGGTGGCAAGTGAGCTTCTACTAGGAAACCAAGTGTACAA	synthesized oligo donor, from Agilent
AJUBA_6	CCCAACTCTAGTTTTGGGATTGTGATGGATGCAATCCGGGACCCCTCTGAGAGGTGGCAAGTGAGCTTCTACTAGGAAACCAAGTGTACAA	synthesized oligo donor, from Agilent
AJUBA_7	CCCAACTCTAGTTTTGGGATTGTGATGGATGCAATCCGGGAACCCTCTGAGAGGTGGCAAGTGAGCTTCTACTAGGAAACCAAGTGTACAA	synthesized oligo donor, from Agilent
AJUBA_8	CCCAACTCTAGTTTTGGGATTGTGATGGATGCAATCCGGGACACCTCTGAGAGGTGGCAAGTGAGCTTCTACTAGGAAACCAAGTGTACAA	synthesized oligo donor, from Agilent
AJUBA_9	CCCAACTCTAGTTTTGGGATTGTGATGGATGCAATCCGGGACCACTCTGAGAGGTGGCAAGTGAGCTTCTACTAGGAAACCAAGTGTACAA	synthesized oligo donor, from Agilent
AJUBA_10	CCCAACTCTAGTTTTGGGATTGTGATGGATGCAATCCGGGACCCATCTGAGAGGTGGCAAGTGAGCTTCTACTAGGAAACCAAGTGTACAA	synthesized oligo donor, from Agilent
AJUBA_11	CCCAACTCTAGTTTTGGGATTGTGATGGATGCAATCCGGGACCCCTATGAGAGGTGGCAAGTGAGCTTCTACTAGGAAACCAAGTGTACAA	synthesized oligo donor, from Agilent
AJUBA_12	CCCAACTCTAGTTTTGGGATTGTGATGGATGCAATCCGGGACCCCTCAGAGAGGTGGCAAGTGAGCTTCTACTAGGAAACCAAGTGTACAA	synthesized oligo donor, from Agilent
AJUBA_13	CCCAACTCTAGTTTTGGGATTGTGATGGATGCAATCCGGGACCCCTCTAAGAGGTGGCAAGTGAGCTTCTACTAGGAAACCAAGTGTACAA	synthesized oligo donor, from Agilent
AJUBA_14	CCCAACTCTAGTTTTGGGATTGTGATGGATGCAATCCGGGACCCCTCTGAAAGGTGGCAAGTGAGCTTCTACTAGGAAACCAAGTGTACAA	synthesized oligo donor, from Agilent
AJUBA_15	CCCAACTCTAGTTTTGGGATTGTGATGGATGCAATCCGGGACCCCTCTGAGAAGTGGCAAGTGAGCTTCTACTAGGAAACCAAGTGTACAA	synthesized oligo donor, from Agilent
AJUBA_16	CCCAACTCTAGTTTTGGGATTGTGATGGATGCAATCCGGGACCCCTCTGAGAGATGGCAAGTGAGCTTCTACTAGGAAACCAAGTGTACAA	synthesized oligo donor, from Agilent
AJUBA_17	CCCAACTCTAGTTTTGGGATTGTGATGGATGCAATCCGGGACCCCTCTGAGAGGAGGCAAGTGAGCTTCTACTAGGAAACCAAGTGTACAA	synthesized oligo donor, from Agilent
AJUBA_18	CCCAACTCTAGTTTTGGGATTGTGATGGATGCAATCCGGGACCCCTCTGAGAGGTAGCAAGTGAGCTTCTACTAGGAAACCAAGTGTACAA	synthesized oligo donor, from Agilent
AJUBA_19	CCCAACTCTAGTTTTGGGATTGTGATGGATGCAATTCGGGACCCCTCTGAGAGGTGGCAAGTGAGCTTCTACTAGGAAACCAAGTGTACAA	synthesized oligo donor, from Agilent
AJUBA_20	CCCAACTCTAGTTTTGGGATTGTGATGGATGCAATCTGGGACCCCTCTGAGAGGTGGCAAGTGAGCTTCTACTAGGAAACCAAGTGTACAA	synthesized oligo donor, from Agilent
AJUBA_21	CCCAACTCTAGTTTTGGGATTGTGATGGATGCAATCCTGGACCCCTCTGAGAGGTGGCAAGTGAGCTTCTACTAGGAAACCAAGTGTACAA	synthesized oligo donor, from Agilent
AJUBA_22	CCCAACTCTAGTTTTGGGATTGTGATGGATGCAATCCGTGACCCCTCTGAGAGGTGGCAAGTGAGCTTCTACTAGGAAACCAAGTGTACAA	synthesized oligo donor, from Agilent
AJUBA_23	CCCAACTCTAGTTTTGGGATTGTGATGGATGCAATCCGGTACCCCTCTGAGAGGTGGCAAGTGAGCTTCTACTAGGAAACCAAGTGTACAA	synthesized oligo donor, from Agilent
AJUBA_24	CCCAACTCTAGTTTTGGGATTGTGATGGATGCAATCCGGGTCCCCTCTGAGAGGTGGCAAGTGAGCTTCTACTAGGAAACCAAGTGTACAA	synthesized oligo donor, from Agilent
AJUBA_25	CCCAACTCTAGTTTTGGGATTGTGATGGATGCAATCCGGGATCCCTCTGAGAGGTGGCAAGTGAGCTTCTACTAGGAAACCAAGTGTACAA	synthesized oligo donor, from Agilent
AJUBA_26	CCCAACTCTAGTTTTGGGATTGTGATGGATGCAATCCGGGACTCCTCTGAGAGGTGGCAAGTGAGCTTCTACTAGGAAACCAAGTGTACAA	synthesized oligo donor, from Agilent
AJUBA_27	CCCAACTCTAGTTTTGGGATTGTGATGGATGCAATCCGGGACCTCTCTGAGAGGTGGCAAGTGAGCTTCTACTAGGAAACCAAGTGTACAA	synthesized oligo donor, from Agilent
AJUBA_28	CCCAACTCTAGTTTTGGGATTGTGATGGATGCAATCCGGGACCCTTCTGAGAGGTGGCAAGTGAGCTTCTACTAGGAAACCAAGTGTACAA	synthesized oligo donor, from Agilent
AJUBA_29	CCCAACTCTAGTTTTGGGATTGTGATGGATGCAATCCGGGACCCCTTTGAGAGGTGGCAAGTGAGCTTCTACTAGGAAACCAAGTGTACAA	synthesized oligo donor, from Agilent
AJUBA_30	CCCAACTCTAGTTTTGGGATTGTGATGGATGCAATCCGGGACCCCTCTTAGAGGTGGCAAGTGAGCTTCTACTAGGAAACCAAGTGTACAA	synthesized oligo donor, from Agilent
AJUBA_31	CCCAACTCTAGTTTTGGGATTGTGATGGATGCAATCCGGGACCCCTCTGTGAGGTGGCAAGTGAGCTTCTACTAGGAAACCAAGTGTACAA	synthesized oligo donor, from Agilent
AJUBA_32	CCCAACTCTAGTTTTGGGATTGTGATGGATGCAATCCGGGACCCCTCTGATAGGTGGCAAGTGAGCTTCTACTAGGAAACCAAGTGTACAA	synthesized oligo donor, from Agilent
AJUBA_33	CCCAACTCTAGTTTTGGGATTGTGATGGATGCAATCCGGGACCCCTCTGAGTGGTGGCAAGTGAGCTTCTACTAGGAAACCAAGTGTACAA	synthesized oligo donor, from Agilent
AJUBA_34	CCCAACTCTAGTTTTGGGATTGTGATGGATGCAATCCGGGACCCCTCTGAGATGTGGCAAGTGAGCTTCTACTAGGAAACCAAGTGTACAA	synthesized oligo donor, from Agilent
AJUBA_35	CCCAACTCTAGTTTTGGGATTGTGATGGATGCAATCCGGGACCCCTCTGAGAGTTGGCAAGTGAGCTTCTACTAGGAAACCAAGTGTACAA	synthesized oligo donor, from Agilent
AJUBA_36	CCCAACTCTAGTTTTGGGATTGTGATGGATGCAATCCGGGACCCCTCTGAGAGGTTGCAAGTGAGCTTCTACTAGGAAACCAAGTGTACAA	synthesized oligo donor, from Agilent
AJUBA_37	CCCAACTCTAGTTTTGGGATTGTGATGGATGCAATCCCGGACCCCTCTGAGAGGTGGCAAGTGAGCTTCTACTAGGAAACCAAGTGTACAA	synthesized oligo donor, from Agilent
AJUBA_38	CCCAACTCTAGTTTTGGGATTGTGATGGATGCAATCCGCGACCCCTCTGAGAGGTGGCAAGTGAGCTTCTACTAGGAAACCAAGTGTACAA	synthesized oligo donor, from Agilent
AJUBA_39	CCCAACTCTAGTTTTGGGATTGTGATGGATGCAATCCGGCACCCCTCTGAGAGGTGGCAAGTGAGCTTCTACTAGGAAACCAAGTGTACAA	synthesized oligo donor, from Agilent
AJUBA_40	CCCAACTCTAGTTTTGGGATTGTGATGGATGCAATCCGGGCCCCCTCTGAGAGGTGGCAAGTGAGCTTCTACTAGGAAACCAAGTGTACAA	synthesized oligo donor, from Agilent
AJUBA_41	CCCAACTCTAGTTTTGGGATTGTGATGGATGCAATCCGGGACCCCTCTCAGAGGTGGCAAGTGAGCTTCTACTAGGAAACCAAGTGTACAA	synthesized oligo donor, from Agilent
AJUBA_42	CCCAACTCTAGTTTTGGGATTGTGATGGATGCAATCCGGGACCCCTCTGCGAGGTGGCAAGTGAGCTTCTACTAGGAAACCAAGTGTACAA	synthesized oligo donor, from Agilent
AJUBA_43	CCCAACTCTAGTTTTGGGATTGTGATGGATGCAATCCGGGACCCCTCTGACAGGTGGCAAGTGAGCTTCTACTAGGAAACCAAGTGTACAA	synthesized oligo donor, from Agilent
AJUBA_44	CCCAACTCTAGTTTTGGGATTGTGATGGATGCAATCCGGGACCCCTCTGAGCGGTGGCAAGTGAGCTTCTACTAGGAAACCAAGTGTACAA	synthesized oligo donor, from Agilent
AJUBA_45	CCCAACTCTAGTTTTGGGATTGTGATGGATGCAATCCGGGACCCCTCTGAGACGTGGCAAGTGAGCTTCTACTAGGAAACCAAGTGTACAA	synthesized oligo donor, from Agilent
AJUBA_46	CCCAACTCTAGTTTTGGGATTGTGATGGATGCAATCCGGGACCCCTCTGAGAGCTGGCAAGTGAGCTTCTACTAGGAAACCAAGTGTACAA	synthesized oligo donor, from Agilent
AJUBA_47	CCCAACTCTAGTTTTGGGATTGTGATGGATGCAATCCGGGACCCCTCTGAGAGGTCGCAAGTGAGCTTCTACTAGGAAACCAAGTGTACAA	synthesized oligo donor, from Agilent
AJUBA_48	CCCAACTCTAGTTTTGGGATTGTGATGGATGCAATGCGGGACCCCTCTGAGAGGTGGCAAGTGAGCTTCTACTAGGAAACCAAGTGTACAA	synthesized oligo donor, from Agilent
AJUBA_49	CCCAACTCTAGTTTTGGGATTGTGATGGATGCAATCGGGGACCCCTCTGAGAGGTGGCAAGTGAGCTTCTACTAGGAAACCAAGTGTACAA	synthesized oligo donor, from Agilent
AJUBA_50	CCCAACTCTAGTTTTGGGATTGTGATGGATGCAATCCGGGGCCCCTCTGAGAGGTGGCAAGTGAGCTTCTACTAGGAAACCAAGTGTACAA	synthesized oligo donor, from Agilent
AJUBA_51	CCCAACTCTAGTTTTGGGATTGTGATGGATGCAATCCGGGAGCCCTCTGAGAGGTGGCAAGTGAGCTTCTACTAGGAAACCAAGTGTACAA	synthesized oligo donor, from Agilent
AJUBA_52	CCCAACTCTAGTTTTGGGATTGTGATGGATGCAATCCGGGACGCCTCTGAGAGGTGGCAAGTGAGCTTCTACTAGGAAACCAAGTGTACAA	synthesized oligo donor, from Agilent
AJUBA_53	CCCAACTCTAGTTTTGGGATTGTGATGGATGCAATCCGGGACCGCTCTGAGAGGTGGCAAGTGAGCTTCTACTAGGAAACCAAGTGTACAA	synthesized oligo donor, from Agilent
AJUBA_54	CCCAACTCTAGTTTTGGGATTGTGATGGATGCAATCCGGGACCCGTCTGAGAGGTGGCAAGTGAGCTTCTACTAGGAAACCAAGTGTACAA	synthesized oligo donor, from Agilent
AJUBA_55	CCCAACTCTAGTTTTGGGATTGTGATGGATGCAATCCGGGACCCCTGTGAGAGGTGGCAAGTGAGCTTCTACTAGGAAACCAAGTGTACAA	synthesized oligo donor, from Agilent
AJUBA_56	CCCAACTCTAGTTTTGGGATTGTGATGGATGCAATCCGGGACCCCTCGGAGAGGTGGCAAGTGAGCTTCTACTAGGAAACCAAGTGTACAA	synthesized oligo donor, from Agilent
AJUBA_57	CCCAACTCTAGTTTTGGGATTGTGATGGATGCAATCCGGGACCCCTCTGGGAGGTGGCAAGTGAGCTTCTACTAGGAAACCAAGTGTACAA	synthesized oligo donor, from Agilent
AJUBA_58	CCCAACTCTAGTTTTGGGATTGTGATGGATGCAATCCGGGACCCCTCTGAGGGGTGGCAAGTGAGCTTCTACTAGGAAACCAAGTGTACAA	synthesized oligo donor, from Agilent
AJUBA_59	CCCAACTCTAGTTTTGGGATTGTGATGGATGCAATCCGGGACCCCTCTGAGAGGGGGCAAGTGAGCTTCTACTAGGAAACCAAGTGTACAA	synthesized oligo donor, from Agilent
AJUBA_60	CCCAACTCTAGTTTTGGGATTGTGATGGATGCAATGAGGGACCCCTCTGAGAGGTGGCAAGTGAGCTTCTACTAGGAAACCAAGTGTACAA	synthesized oligo donor, from Agilent
AJUBA_61	CCCAACTCTAGTTTTGGGATTGTGATGGATGCAATGCCGGACCCCTCTGAGAGGTGGCAAGTGAGCTTCTACTAGGAAACCAAGTGTACAA	synthesized oligo donor, from Agilent
AJUBA_62	CCCAACTCTAGTTTTGGGATTGTGATGGATGCAATGCGCGACCCCTCTGAGAGGTGGCAAGTGAGCTTCTACTAGGAAACCAAGTGTACAA	synthesized oligo donor, from Agilent
AJUBA_63	CCCAACTCTAGTTTTGGGATTGTGATGGATGCAATGCGGCACCCCTCTGAGAGGTGGCAAGTGAGCTTCTACTAGGAAACCAAGTGTACAA	synthesized oligo donor, from Agilent
AJUBA_64	CCCAACTCTAGTTTTGGGATTGTGATGGATGCAATGCGGGTCCCCTCTGAGAGGTGGCAAGTGAGCTTCTACTAGGAAACCAAGTGTACAA	synthesized oligo donor, from Agilent
AJUBA_65	CCCAACTCTAGTTTTGGGATTGTGATGGATGCAATGCGGGAACCCTCTGAGAGGTGGCAAGTGAGCTTCTACTAGGAAACCAAGTGTACAA	synthesized oligo donor, from Agilent
AJUBA_66	CCCAACTCTAGTTTTGGGATTGTGATGGATGCAATGCGGGACGCCTCTGAGAGGTGGCAAGTGAGCTTCTACTAGGAAACCAAGTGTACAA	synthesized oligo donor, from Agilent
AJUBA_67	CCCAACTCTAGTTTTGGGATTGTGATGGATGCAATGCGGGACCACTCTGAGAGGTGGCAAGTGAGCTTCTACTAGGAAACCAAGTGTACAA	synthesized oligo donor, from Agilent
AJUBA_68	CCCAACTCTAGTTTTGGGATTGTGATGGATGCAATGCGGGACCCGTCTGAGAGGTGGCAAGTGAGCTTCTACTAGGAAACCAAGTGTACAA	synthesized oligo donor, from Agilent
AJUBA_69	CCCAACTCTAGTTTTGGGATTGTGATGGATGCAATGCGGGACCCCTGTGAGAGGTGGCAAGTGAGCTTCTACTAGGAAACCAAGTGTACAA	synthesized oligo donor, from Agilent
AJUBA_70	CCCAACTCTAGTTTTGGGATTGTGATGGATGCAATGCGGGACCCCTCAGAGAGGTGGCAAGTGAGCTTCTACTAGGAAACCAAGTGTACAA	synthesized oligo donor, from Agilent
AJUBA_71	CCCAACTCTAGTTTTGGGATTGTGATGGATGCAATGCGGGACCCCTCTCAGAGGTGGCAAGTGAGCTTCTACTAGGAAACCAAGTGTACAA	synthesized oligo donor, from Agilent
AJUBA_72	CCCAACTCTAGTTTTGGGATTGTGATGGATGCAATGCGGGACCCCTCTGTGAGGTGGCAAGTGAGCTTCTACTAGGAAACCAAGTGTACAA	synthesized oligo donor, from Agilent
AJUBA_73	CCCAACTCTAGTTTTGGGATTGTGATGGATGCAATGCGGGACCCCTCTGACAGGTGGCAAGTGAGCTTCTACTAGGAAACCAAGTGTACAA	synthesized oligo donor, from Agilent
AJUBA_74	CCCAACTCTAGTTTTGGGATTGTGATGGATGCAATGCGGGACCCCTCTGAGTGGTGGCAAGTGAGCTTCTACTAGGAAACCAAGTGTACAA	synthesized oligo donor, from Agilent
AJUBA_75	CCCAACTCTAGTTTTGGGATTGTGATGGATGCAATGCGGGACCCCTCTGAGACGTGGCAAGTGAGCTTCTACTAGGAAACCAAGTGTACAA	synthesized oligo donor, from Agilent
AJUBA_76	CCCAACTCTAGTTTTGGGATTGTGATGGATGCAATGCGGGACCCCTCTGAGAGCTGGCAAGTGAGCTTCTACTAGGAAACCAAGTGTACAA	synthesized oligo donor, from Agilent
AJUBA_77	CCCAACTCTAGTTTTGGGATTGTGATGGATGCAATGCGGGACCCCTCTGAGAGGAGGCAAGTGAGCTTCTACTAGGAAACCAAGTGTACAA	synthesized oligo donor, from Agilent
AJUBA_78	CCCAACTCTAGTTTTGGGATTGTGATGGATGCAATGCGGGACCCCTCTGAGAGGTAGCAAGTGAGCTTCTACTAGGAAACCAAGTGTACAA	synthesized oligo donor, from Agilent
AJUBA_79	CCCAACTCTAGTTTTGGGATTGTGATGGATGCAATCACGGACCCCTCTGAGAGGTGGCAAGTGAGCTTCTACTAGGAAACCAAGTGTACAA	synthesized oligo donor, from Agilent
AJUBA_80	CCCAACTCTAGTTTTGGGATTGTGATGGATGCAATCAGCGACCCCTCTGAGAGGTGGCAAGTGAGCTTCTACTAGGAAACCAAGTGTACAA	synthesized oligo donor, from Agilent
AJUBA_81	CCCAACTCTAGTTTTGGGATTGTGATGGATGCAATCAGGCACCCCTCTGAGAGGTGGCAAGTGAGCTTCTACTAGGAAACCAAGTGTACAA	synthesized oligo donor, from Agilent
AJUBA_82	CCCAACTCTAGTTTTGGGATTGTGATGGATGCAATCAGGGTCCCCTCTGAGAGGTGGCAAGTGAGCTTCTACTAGGAAACCAAGTGTACAA	synthesized oligo donor, from Agilent
AJUBA_83	CCCAACTCTAGTTTTGGGATTGTGATGGATGCAATCAGGGAACCCTCTGAGAGGTGGCAAGTGAGCTTCTACTAGGAAACCAAGTGTACAA	synthesized oligo donor, from Agilent
AJUBA_84	CCCAACTCTAGTTTTGGGATTGTGATGGATGCAATCAGGGACGCCTCTGAGAGGTGGCAAGTGAGCTTCTACTAGGAAACCAAGTGTACAA	synthesized oligo donor, from Agilent
AJUBA_85	CCCAACTCTAGTTTTGGGATTGTGATGGATGCAATCAGGGACCACTCTGAGAGGTGGCAAGTGAGCTTCTACTAGGAAACCAAGTGTACAA	synthesized oligo donor, from Agilent
AJUBA_86	CCCAACTCTAGTTTTGGGATTGTGATGGATGCAATCAGGGACCCGTCTGAGAGGTGGCAAGTGAGCTTCTACTAGGAAACCAAGTGTACAA	synthesized oligo donor, from Agilent
AJUBA_87	CCCAACTCTAGTTTTGGGATTGTGATGGATGCAATCAGGGACCCCTGTGAGAGGTGGCAAGTGAGCTTCTACTAGGAAACCAAGTGTACAA	synthesized oligo donor, from Agilent
AJUBA_88	CCCAACTCTAGTTTTGGGATTGTGATGGATGCAATCAGGGACCCCTCAGAGAGGTGGCAAGTGAGCTTCTACTAGGAAACCAAGTGTACAA	synthesized oligo donor, from Agilent
AJUBA_89	CCCAACTCTAGTTTTGGGATTGTGATGGATGCAATCAGGGACCCCTCTCAGAGGTGGCAAGTGAGCTTCTACTAGGAAACCAAGTGTACAA	synthesized oligo donor, from Agilent
AJUBA_90	CCCAACTCTAGTTTTGGGATTGTGATGGATGCAATCAGGGACCCCTCTGTGAGGTGGCAAGTGAGCTTCTACTAGGAAACCAAGTGTACAA	synthesized oligo donor, from Agilent
AJUBA_91	CCCAACTCTAGTTTTGGGATTGTGATGGATGCAATCAGGGACCCCTCTGACAGGTGGCAAGTGAGCTTCTACTAGGAAACCAAGTGTACAA	synthesized oligo donor, from Agilent
AJUBA_92	CCCAACTCTAGTTTTGGGATTGTGATGGATGCAATCAGGGACCCCTCTGAGTGGTGGCAAGTGAGCTTCTACTAGGAAACCAAGTGTACAA	synthesized oligo donor, from Agilent
AJUBA_93	CCCAACTCTAGTTTTGGGATTGTGATGGATGCAATCAGGGACCCCTCTGAGACGTGGCAAGTGAGCTTCTACTAGGAAACCAAGTGTACAA	synthesized oligo donor, from Agilent
AJUBA_94	CCCAACTCTAGTTTTGGGATTGTGATGGATGCAATCAGGGACCCCTCTGAGAGCTGGCAAGTGAGCTTCTACTAGGAAACCAAGTGTACAA	synthesized oligo donor, from Agilent
AJUBA_95	CCCAACTCTAGTTTTGGGATTGTGATGGATGCAATCAGGGACCCCTCTGAGAGGAGGCAAGTGAGCTTCTACTAGGAAACCAAGTGTACAA	synthesized oligo donor, from Agilent
AJUBA_96	CCCAACTCTAGTTTTGGGATTGTGATGGATGCAATCAGGGACCCCTCTGAGAGGTAGCAAGTGAGCTTCTACTAGGAAACCAAGTGTACAA	synthesized oligo donor, from Agilent
AJUBA_97	CCCAACTCTAGTTTTGGGATTGTGATGGATGCAATCCCCGACCCCTCTGAGAGGTGGCAAGTGAGCTTCTACTAGGAAACCAAGTGTACAA	synthesized oligo donor, from Agilent
AJUBA_98	CCCAACTCTAGTTTTGGGATTGTGATGGATGCAATCCCGCACCCCTCTGAGAGGTGGCAAGTGAGCTTCTACTAGGAAACCAAGTGTACAA	synthesized oligo donor, from Agilent
AJUBA_99	CCCAACTCTAGTTTTGGGATTGTGATGGATGCAATCCCGGTCCCCTCTGAGAGGTGGCAAGTGAGCTTCTACTAGGAAACCAAGTGTACAA	synthesized oligo donor, from Agilent
AJUBA_100	CCCAACTCTAGTTTTGGGATTGTGATGGATGCAATCCCGGAACCCTCTGAGAGGTGGCAAGTGAGCTTCTACTAGGAAACCAAGTGTACAA	synthesized oligo donor, from Agilent
AJUBA_101	CCCAACTCTAGTTTTGGGATTGTGATGGATGCAATCCCGGACGCCTCTGAGAGGTGGCAAGTGAGCTTCTACTAGGAAACCAAGTGTACAA	synthesized oligo donor, from Agilent
AJUBA_102	CCCAACTCTAGTTTTGGGATTGTGATGGATGCAATCCCGGACCACTCTGAGAGGTGGCAAGTGAGCTTCTACTAGGAAACCAAGTGTACAA	synthesized oligo donor, from Agilent
AJUBA_103	CCCAACTCTAGTTTTGGGATTGTGATGGATGCAATCCCGGACCCGTCTGAGAGGTGGCAAGTGAGCTTCTACTAGGAAACCAAGTGTACAA	synthesized oligo donor, from Agilent
AJUBA_104	CCCAACTCTAGTTTTGGGATTGTGATGGATGCAATCCCGGACCCCTGTGAGAGGTGGCAAGTGAGCTTCTACTAGGAAACCAAGTGTACAA	synthesized oligo donor, from Agilent
AJUBA_105	CCCAACTCTAGTTTTGGGATTGTGATGGATGCAATCCCGGACCCCTCAGAGAGGTGGCAAGTGAGCTTCTACTAGGAAACCAAGTGTACAA	synthesized oligo donor, from Agilent
AJUBA_106	CCCAACTCTAGTTTTGGGATTGTGATGGATGCAATCCCGGACCCCTCTCAGAGGTGGCAAGTGAGCTTCTACTAGGAAACCAAGTGTACAA	synthesized oligo donor, from Agilent
AJUBA_107	CCCAACTCTAGTTTTGGGATTGTGATGGATGCAATCCCGGACCCCTCTGTGAGGTGGCAAGTGAGCTTCTACTAGGAAACCAAGTGTACAA	synthesized oligo donor, from Agilent
AJUBA_108	CCCAACTCTAGTTTTGGGATTGTGATGGATGCAATCCCGGACCCCTCTGACAGGTGGCAAGTGAGCTTCTACTAGGAAACCAAGTGTACAA	synthesized oligo donor, from Agilent
AJUBA_109	CCCAACTCTAGTTTTGGGATTGTGATGGATGCAATCCCGGACCCCTCTGAGTGGTGGCAAGTGAGCTTCTACTAGGAAACCAAGTGTACAA	synthesized oligo donor, from Agilent
AJUBA_110	CCCAACTCTAGTTTTGGGATTGTGATGGATGCAATCCCGGACCCCTCTGAGACGTGGCAAGTGAGCTTCTACTAGGAAACCAAGTGTACAA	synthesized oligo donor, from Agilent
AJUBA_111	CCCAACTCTAGTTTTGGGATTGTGATGGATGCAATCCCGGACCCCTCTGAGAGCTGGCAAGTGAGCTTCTACTAGGAAACCAAGTGTACAA	synthesized oligo donor, from Agilent
AJUBA_112	CCCAACTCTAGTTTTGGGATTGTGATGGATGCAATCCCGGACCCCTCTGAGAGGAGGCAAGTGAGCTTCTACTAGGAAACCAAGTGTACAA	synthesized oligo donor, from Agilent
AJUBA_113	CCCAACTCTAGTTTTGGGATTGTGATGGATGCAATCCCGGACCCCTCTGAGAGGTAGCAAGTGAGCTTCTACTAGGAAACCAAGTGTACAA	synthesized oligo donor, from Agilent
AJUBA_114	CCCAACTCTAGTTTTGGGATTGTGATGGATGCAATCCGCCACCCCTCTGAGAGGTGGCAAGTGAGCTTCTACTAGGAAACCAAGTGTACAA	synthesized oligo donor, from Agilent
AJUBA_115	CCCAACTCTAGTTTTGGGATTGTGATGGATGCAATCCGCGTCCCCTCTGAGAGGTGGCAAGTGAGCTTCTACTAGGAAACCAAGTGTACAA	synthesized oligo donor, from Agilent
AJUBA_116	CCCAACTCTAGTTTTGGGATTGTGATGGATGCAATCCGCGAACCCTCTGAGAGGTGGCAAGTGAGCTTCTACTAGGAAACCAAGTGTACAA	synthesized oligo donor, from Agilent
AJUBA_117	CCCAACTCTAGTTTTGGGATTGTGATGGATGCAATCCGCGACGCCTCTGAGAGGTGGCAAGTGAGCTTCTACTAGGAAACCAAGTGTACAA	synthesized oligo donor, from Agilent
AJUBA_118	CCCAACTCTAGTTTTGGGATTGTGATGGATGCAATCCGCGACCACTCTGAGAGGTGGCAAGTGAGCTTCTACTAGGAAACCAAGTGTACAA	synthesized oligo donor, from Agilent
AJUBA_119	CCCAACTCTAGTTTTGGGATTGTGATGGATGCAATCCGCGACCCGTCTGAGAGGTGGCAAGTGAGCTTCTACTAGGAAACCAAGTGTACAA	synthesized oligo donor, from Agilent
AJUBA_120	CCCAACTCTAGTTTTGGGATTGTGATGGATGCAATCCGCGACCCCTGTGAGAGGTGGCAAGTGAGCTTCTACTAGGAAACCAAGTGTACAA	synthesized oligo donor, from Agilent
AJUBA_121	CCCAACTCTAGTTTTGGGATTGTGATGGATGCAATCCGCGACCCCTCAGAGAGGTGGCAAGTGAGCTTCTACTAGGAAACCAAGTGTACAA	synthesized oligo donor, from Agilent
AJUBA_122	CCCAACTCTAGTTTTGGGATTGTGATGGATGCAATCCGCGACCCCTCTCAGAGGTGGCAAGTGAGCTTCTACTAGGAAACCAAGTGTACAA	synthesized oligo donor, from Agilent
AJUBA_123	CCCAACTCTAGTTTTGGGATTGTGATGGATGCAATCCGCGACCCCTCTGTGAGGTGGCAAGTGAGCTTCTACTAGGAAACCAAGTGTACAA	synthesized oligo donor, from Agilent
AJUBA_124	CCCAACTCTAGTTTTGGGATTGTGATGGATGCAATCCGCGACCCCTCTGACAGGTGGCAAGTGAGCTTCTACTAGGAAACCAAGTGTACAA	synthesized oligo donor, from Agilent
AJUBA_125	CCCAACTCTAGTTTTGGGATTGTGATGGATGCAATCCGCGACCCCTCTGAGTGGTGGCAAGTGAGCTTCTACTAGGAAACCAAGTGTACAA	synthesized oligo donor, from Agilent
AJUBA_126	CCCAACTCTAGTTTTGGGATTGTGATGGATGCAATCCGCGACCCCTCTGAGACGTGGCAAGTGAGCTTCTACTAGGAAACCAAGTGTACAA	synthesized oligo donor, from Agilent
AJUBA_127	CCCAACTCTAGTTTTGGGATTGTGATGGATGCAATCCGCGACCCCTCTGAGAGCTGGCAAGTGAGCTTCTACTAGGAAACCAAGTGTACAA	synthesized oligo donor, from Agilent
AJUBA_128	CCCAACTCTAGTTTTGGGATTGTGATGGATGCAATCCGCGACCCCTCTGAGAGGAGGCAAGTGAGCTTCTACTAGGAAACCAAGTGTACAA	synthesized oligo donor, from Agilent
AJUBA_129	CCCAACTCTAGTTTTGGGATTGTGATGGATGCAATCCGCGACCCCTCTGAGAGGTAGCAAGTGAGCTTCTACTAGGAAACCAAGTGTACAA	synthesized oligo donor, from Agilent
AJUBA_130	CCCAACTCTAGTTTTGGGATTGTGATGGATGCAATCCGGCTCCCCTCTGAGAGGTGGCAAGTGAGCTTCTACTAGGAAACCAAGTGTACAA	synthesized oligo donor, from Agilent
AJUBA_131	CCCAACTCTAGTTTTGGGATTGTGATGGATGCAATCCGGCAACCCTCTGAGAGGTGGCAAGTGAGCTTCTACTAGGAAACCAAGTGTACAA	synthesized oligo donor, from Agilent
AJUBA_132	CCCAACTCTAGTTTTGGGATTGTGATGGATGCAATCCGGCACGCCTCTGAGAGGTGGCAAGTGAGCTTCTACTAGGAAACCAAGTGTACAA	synthesized oligo donor, from Agilent
AJUBA_133	CCCAACTCTAGTTTTGGGATTGTGATGGATGCAATCCGGCACCACTCTGAGAGGTGGCAAGTGAGCTTCTACTAGGAAACCAAGTGTACAA	synthesized oligo donor, from Agilent
AJUBA_134	CCCAACTCTAGTTTTGGGATTGTGATGGATGCAATCCGGCACCCGTCTGAGAGGTGGCAAGTGAGCTTCTACTAGGAAACCAAGTGTACAA	synthesized oligo donor, from Agilent
AJUBA_135	CCCAACTCTAGTTTTGGGATTGTGATGGATGCAATCCGGCACCCCTGTGAGAGGTGGCAAGTGAGCTTCTACTAGGAAACCAAGTGTACAA	synthesized oligo donor, from Agilent
AJUBA_136	CCCAACTCTAGTTTTGGGATTGTGATGGATGCAATCCGGCACCCCTCAGAGAGGTGGCAAGTGAGCTTCTACTAGGAAACCAAGTGTACAA	synthesized oligo donor, from Agilent
AJUBA_137	CCCAACTCTAGTTTTGGGATTGTGATGGATGCAATCCGGCACCCCTCTCAGAGGTGGCAAGTGAGCTTCTACTAGGAAACCAAGTGTACAA	synthesized oligo donor, from Agilent
AJUBA_138	CCCAACTCTAGTTTTGGGATTGTGATGGATGCAATCCGGCACCCCTCTGTGAGGTGGCAAGTGAGCTTCTACTAGGAAACCAAGTGTACAA	synthesized oligo donor, from Agilent
AJUBA_139	CCCAACTCTAGTTTTGGGATTGTGATGGATGCAATCCGGCACCCCTCTGACAGGTGGCAAGTGAGCTTCTACTAGGAAACCAAGTGTACAA	synthesized oligo donor, from Agilent
AJUBA_140	CCCAACTCTAGTTTTGGGATTGTGATGGATGCAATCCGGCACCCCTCTGAGTGGTGGCAAGTGAGCTTCTACTAGGAAACCAAGTGTACAA	synthesized oligo donor, from Agilent
AJUBA_141	CCCAACTCTAGTTTTGGGATTGTGATGGATGCAATCCGGCACCCCTCTGAGACGTGGCAAGTGAGCTTCTACTAGGAAACCAAGTGTACAA	synthesized oligo donor, from Agilent
AJUBA_142	CCCAACTCTAGTTTTGGGATTGTGATGGATGCAATCCGGCACCCCTCTGAGAGCTGGCAAGTGAGCTTCTACTAGGAAACCAAGTGTACAA	synthesized oligo donor, from Agilent
AJUBA_143	CCCAACTCTAGTTTTGGGATTGTGATGGATGCAATCCGGCACCCCTCTGAGAGGAGGCAAGTGAGCTTCTACTAGGAAACCAAGTGTACAA	synthesized oligo donor, from Agilent
AJUBA_144	CCCAACTCTAGTTTTGGGATTGTGATGGATGCAATCCGGCACCCCTCTGAGAGGTAGCAAGTGAGCTTCTACTAGGAAACCAAGTGTACAA	synthesized oligo donor, from Agilent
AJUBA_145	CCCAACTCTAGTTTTGGGATTGTGATGGATGCAATCCGGGTACCCTCTGAGAGGTGGCAAGTGAGCTTCTACTAGGAAACCAAGTGTACAA	synthesized oligo donor, from Agilent
AJUBA_146	CCCAACTCTAGTTTTGGGATTGTGATGGATGCAATCCGGGTCGCCTCTGAGAGGTGGCAAGTGAGCTTCTACTAGGAAACCAAGTGTACAA	synthesized oligo donor, from Agilent
AJUBA_147	CCCAACTCTAGTTTTGGGATTGTGATGGATGCAATCCGGGTCCACTCTGAGAGGTGGCAAGTGAGCTTCTACTAGGAAACCAAGTGTACAA	synthesized oligo donor, from Agilent
AJUBA_148	CCCAACTCTAGTTTTGGGATTGTGATGGATGCAATCCGGGTCCCGTCTGAGAGGTGGCAAGTGAGCTTCTACTAGGAAACCAAGTGTACAA	synthesized oligo donor, from Agilent
AJUBA_149	CCCAACTCTAGTTTTGGGATTGTGATGGATGCAATCCGGGTCCCCTGTGAGAGGTGGCAAGTGAGCTTCTACTAGGAAACCAAGTGTACAA	synthesized oligo donor, from Agilent
AJUBA_150	CCCAACTCTAGTTTTGGGATTGTGATGGATGCAATCCGGGTCCCCTCAGAGAGGTGGCAAGTGAGCTTCTACTAGGAAACCAAGTGTACAA	synthesized oligo donor, from Agilent
AJUBA_151	CCCAACTCTAGTTTTGGGATTGTGATGGATGCAATCCGGGTCCCCTCTCAGAGGTGGCAAGTGAGCTTCTACTAGGAAACCAAGTGTACAA	synthesized oligo donor, from Agilent
AJUBA_152	CCCAACTCTAGTTTTGGGATTGTGATGGATGCAATCCGGGTCCCCTCTGTGAGGTGGCAAGTGAGCTTCTACTAGGAAACCAAGTGTACAA	synthesized oligo donor, from Agilent
AJUBA_153	CCCAACTCTAGTTTTGGGATTGTGATGGATGCAATCCGGGTCCCCTCTGACAGGTGGCAAGTGAGCTTCTACTAGGAAACCAAGTGTACAA	synthesized oligo donor, from Agilent
AJUBA_154	CCCAACTCTAGTTTTGGGATTGTGATGGATGCAATCCGGGTCCCCTCTGAGTGGTGGCAAGTGAGCTTCTACTAGGAAACCAAGTGTACAA	synthesized oligo donor, from Agilent
AJUBA_155	CCCAACTCTAGTTTTGGGATTGTGATGGATGCAATCCGGGTCCCCTCTGAGACGTGGCAAGTGAGCTTCTACTAGGAAACCAAGTGTACAA	synthesized oligo donor, from Agilent
AJUBA_156	CCCAACTCTAGTTTTGGGATTGTGATGGATGCAATCCGGGTCCCCTCTGAGAGCTGGCAAGTGAGCTTCTACTAGGAAACCAAGTGTACAA	synthesized oligo donor, from Agilent
AJUBA_157	CCCAACTCTAGTTTTGGGATTGTGATGGATGCAATCCGGGTCCCCTCTGAGAGGAGGCAAGTGAGCTTCTACTAGGAAACCAAGTGTACAA	synthesized oligo donor, from Agilent
AJUBA_158	CCCAACTCTAGTTTTGGGATTGTGATGGATGCAATCCGGGTCCCCTCTGAGAGGTAGCAAGTGAGCTTCTACTAGGAAACCAAGTGTACAA	synthesized oligo donor, from Agilent
AJUBA_159	CCCAACTCTAGTTTTGGGATTGTGATGGATGCAATCCGGGAAGCCTCTGAGAGGTGGCAAGTGAGCTTCTACTAGGAAACCAAGTGTACAA	synthesized oligo donor, from Agilent
AJUBA_160	CCCAACTCTAGTTTTGGGATTGTGATGGATGCAATCCGGGAACACTCTGAGAGGTGGCAAGTGAGCTTCTACTAGGAAACCAAGTGTACAA	synthesized oligo donor, from Agilent
AJUBA_161	CCCAACTCTAGTTTTGGGATTGTGATGGATGCAATCCGGGAACCGTCTGAGAGGTGGCAAGTGAGCTTCTACTAGGAAACCAAGTGTACAA	synthesized oligo donor, from Agilent
AJUBA_162	CCCAACTCTAGTTTTGGGATTGTGATGGATGCAATCCGGGAACCCTGTGAGAGGTGGCAAGTGAGCTTCTACTAGGAAACCAAGTGTACAA	synthesized oligo donor, from Agilent
AJUBA_163	CCCAACTCTAGTTTTGGGATTGTGATGGATGCAATCCGGGAACCCTCAGAGAGGTGGCAAGTGAGCTTCTACTAGGAAACCAAGTGTACAA	synthesized oligo donor, from Agilent
AJUBA_164	CCCAACTCTAGTTTTGGGATTGTGATGGATGCAATCCGGGAACCCTCTCAGAGGTGGCAAGTGAGCTTCTACTAGGAAACCAAGTGTACAA	synthesized oligo donor, from Agilent
AJUBA_165	CCCAACTCTAGTTTTGGGATTGTGATGGATGCAATCCGGGAACCCTCTGTGAGGTGGCAAGTGAGCTTCTACTAGGAAACCAAGTGTACAA	synthesized oligo donor, from Agilent
AJUBA_166	CCCAACTCTAGTTTTGGGATTGTGATGGATGCAATCCGGGAACCCTCTGACAGGTGGCAAGTGAGCTTCTACTAGGAAACCAAGTGTACAA	synthesized oligo donor, from Agilent
AJUBA_167	CCCAACTCTAGTTTTGGGATTGTGATGGATGCAATCCGGGAACCCTCTGAGTGGTGGCAAGTGAGCTTCTACTAGGAAACCAAGTGTACAA	synthesized oligo donor, from Agilent
AJUBA_168	CCCAACTCTAGTTTTGGGATTGTGATGGATGCAATCCGGGAACCCTCTGAGACGTGGCAAGTGAGCTTCTACTAGGAAACCAAGTGTACAA	synthesized oligo donor, from Agilent
AJUBA_169	CCCAACTCTAGTTTTGGGATTGTGATGGATGCAATCCGGGAACCCTCTGAGAGCTGGCAAGTGAGCTTCTACTAGGAAACCAAGTGTACAA	synthesized oligo donor, from Agilent
AJUBA_170	CCCAACTCTAGTTTTGGGATTGTGATGGATGCAATCCGGGAACCCTCTGAGAGGAGGCAAGTGAGCTTCTACTAGGAAACCAAGTGTACAA	synthesized oligo donor, from Agilent
AJUBA_171	CCCAACTCTAGTTTTGGGATTGTGATGGATGCAATCCGGGAACCCTCTGAGAGGTAGCAAGTGAGCTTCTACTAGGAAACCAAGTGTACAA	synthesized oligo donor, from Agilent
AJUBA_172	CCCAACTCTAGTTTTGGGATTGTGATGGATGCAATCCGGGACGACTCTGAGAGGTGGCAAGTGAGCTTCTACTAGGAAACCAAGTGTACAA	synthesized oligo donor, from Agilent
AJUBA_173	CCCAACTCTAGTTTTGGGATTGTGATGGATGCAATCCGGGACGCGTCTGAGAGGTGGCAAGTGAGCTTCTACTAGGAAACCAAGTGTACAA	synthesized oligo donor, from Agilent
AJUBA_174	CCCAACTCTAGTTTTGGGATTGTGATGGATGCAATCCGGGACGCCTGTGAGAGGTGGCAAGTGAGCTTCTACTAGGAAACCAAGTGTACAA	synthesized oligo donor, from Agilent
AJUBA_175	CCCAACTCTAGTTTTGGGATTGTGATGGATGCAATCCGGGACGCCTCAGAGAGGTGGCAAGTGAGCTTCTACTAGGAAACCAAGTGTACAA	synthesized oligo donor, from Agilent
AJUBA_176	CCCAACTCTAGTTTTGGGATTGTGATGGATGCAATCCGGGACGCCTCTCAGAGGTGGCAAGTGAGCTTCTACTAGGAAACCAAGTGTACAA	synthesized oligo donor, from Agilent
AJUBA_177	CCCAACTCTAGTTTTGGGATTGTGATGGATGCAATCCGGGACGCCTCTGTGAGGTGGCAAGTGAGCTTCTACTAGGAAACCAAGTGTACAA	synthesized oligo donor, from Agilent
AJUBA_178	CCCAACTCTAGTTTTGGGATTGTGATGGATGCAATCCGGGACGCCTCTGACAGGTGGCAAGTGAGCTTCTACTAGGAAACCAAGTGTACAA	synthesized oligo donor, from Agilent
AJUBA_179	CCCAACTCTAGTTTTGGGATTGTGATGGATGCAATCCGGGACGCCTCTGAGTGGTGGCAAGTGAGCTTCTACTAGGAAACCAAGTGTACAA	synthesized oligo donor, from Agilent
AJUBA_180	CCCAACTCTAGTTTTGGGATTGTGATGGATGCAATCCGGGACGCCTCTGAGACGTGGCAAGTGAGCTTCTACTAGGAAACCAAGTGTACAA	synthesized oligo donor, from Agilent
AJUBA_181	CCCAACTCTAGTTTTGGGATTGTGATGGATGCAATCCGGGACGCCTCTGAGAGCTGGCAAGTGAGCTTCTACTAGGAAACCAAGTGTACAA	synthesized oligo donor, from Agilent
AJUBA_182	CCCAACTCTAGTTTTGGGATTGTGATGGATGCAATCCGGGACGCCTCTGAGAGGAGGCAAGTGAGCTTCTACTAGGAAACCAAGTGTACAA	synthesized oligo donor, from Agilent
AJUBA_183	CCCAACTCTAGTTTTGGGATTGTGATGGATGCAATCCGGGACGCCTCTGAGAGGTAGCAAGTGAGCTTCTACTAGGAAACCAAGTGTACAA	synthesized oligo donor, from Agilent
AJUBA_184	CCCAACTCTAGTTTTGGGATTGTGATGGATGCAATCCGGGACCAGTCTGAGAGGTGGCAAGTGAGCTTCTACTAGGAAACCAAGTGTACAA	synthesized oligo donor, from Agilent
AJUBA_185	CCCAACTCTAGTTTTGGGATTGTGATGGATGCAATCCGGGACCACTGTGAGAGGTGGCAAGTGAGCTTCTACTAGGAAACCAAGTGTACAA	synthesized oligo donor, from Agilent
AJUBA_186	CCCAACTCTAGTTTTGGGATTGTGATGGATGCAATCCGGGACCACTCAGAGAGGTGGCAAGTGAGCTTCTACTAGGAAACCAAGTGTACAA	synthesized oligo donor, from Agilent
AJUBA_187	CCCAACTCTAGTTTTGGGATTGTGATGGATGCAATCCGGGACCACTCTCAGAGGTGGCAAGTGAGCTTCTACTAGGAAACCAAGTGTACAA	synthesized oligo donor, from Agilent
AJUBA_188	CCCAACTCTAGTTTTGGGATTGTGATGGATGCAATCCGGGACCACTCTGTGAGGTGGCAAGTGAGCTTCTACTAGGAAACCAAGTGTACAA	synthesized oligo donor, from Agilent
AJUBA_189	CCCAACTCTAGTTTTGGGATTGTGATGGATGCAATCCGGGACCACTCTGACAGGTGGCAAGTGAGCTTCTACTAGGAAACCAAGTGTACAA	synthesized oligo donor, from Agilent
AJUBA_190	CCCAACTCTAGTTTTGGGATTGTGATGGATGCAATCCGGGACCACTCTGAGTGGTGGCAAGTGAGCTTCTACTAGGAAACCAAGTGTACAA	synthesized oligo donor, from Agilent
AJUBA_191	CCCAACTCTAGTTTTGGGATTGTGATGGATGCAATCCGGGACCACTCTGAGACGTGGCAAGTGAGCTTCTACTAGGAAACCAAGTGTACAA	synthesized oligo donor, from Agilent
AJUBA_192	CCCAACTCTAGTTTTGGGATTGTGATGGATGCAATCCGGGACCACTCTGAGAGCTGGCAAGTGAGCTTCTACTAGGAAACCAAGTGTACAA	synthesized oligo donor, from Agilent
AJUBA_193	CCCAACTCTAGTTTTGGGATTGTGATGGATGCAATCCGGGACCACTCTGAGAGGAGGCAAGTGAGCTTCTACTAGGAAACCAAGTGTACAA	synthesized oligo donor, from Agilent
AJUBA_194	CCCAACTCTAGTTTTGGGATTGTGATGGATGCAATCCGGGACCACTCTGAGAGGTAGCAAGTGAGCTTCTACTAGGAAACCAAGTGTACAA	synthesized oligo donor, from Agilent
AJUBA_195	CCCAACTCTAGTTTTGGGATTGTGATGGATGCAATCCGGGACCCGTGTGAGAGGTGGCAAGTGAGCTTCTACTAGGAAACCAAGTGTACAA	synthesized oligo donor, from Agilent
AJUBA_196	CCCAACTCTAGTTTTGGGATTGTGATGGATGCAATCCGGGACCCGTCAGAGAGGTGGCAAGTGAGCTTCTACTAGGAAACCAAGTGTACAA	synthesized oligo donor, from Agilent
AJUBA_197	CCCAACTCTAGTTTTGGGATTGTGATGGATGCAATCCGGGACCCGTCTCAGAGGTGGCAAGTGAGCTTCTACTAGGAAACCAAGTGTACAA	synthesized oligo donor, from Agilent
AJUBA_198	CCCAACTCTAGTTTTGGGATTGTGATGGATGCAATCCGGGACCCGTCTGTGAGGTGGCAAGTGAGCTTCTACTAGGAAACCAAGTGTACAA	synthesized oligo donor, from Agilent
AJUBA_199	CCCAACTCTAGTTTTGGGATTGTGATGGATGCAATCCGGGACCCGTCTGACAGGTGGCAAGTGAGCTTCTACTAGGAAACCAAGTGTACAA	synthesized oligo donor, from Agilent
AJUBA_200	CCCAACTCTAGTTTTGGGATTGTGATGGATGCAATCCGGGACCCGTCTGAGTGGTGGCAAGTGAGCTTCTACTAGGAAACCAAGTGTACAA	synthesized oligo donor, from Agilent
AJUBA_201	CCCAACTCTAGTTTTGGGATTGTGATGGATGCAATCCGGGACCCGTCTGAGACGTGGCAAGTGAGCTTCTACTAGGAAACCAAGTGTACAA	synthesized oligo donor, from Agilent
AJUBA_202	CCCAACTCTAGTTTTGGGATTGTGATGGATGCAATCCGGGACCCGTCTGAGAGCTGGCAAGTGAGCTTCTACTAGGAAACCAAGTGTACAA	synthesized oligo donor, from Agilent
AJUBA_203	CCCAACTCTAGTTTTGGGATTGTGATGGATGCAATCCGGGACCCGTCTGAGAGGAGGCAAGTGAGCTTCTACTAGGAAACCAAGTGTACAA	synthesized oligo donor, from Agilent
AJUBA_204	CCCAACTCTAGTTTTGGGATTGTGATGGATGCAATCCGGGACCCGTCTGAGAGGTAGCAAGTGAGCTTCTACTAGGAAACCAAGTGTACAA	synthesized oligo donor, from Agilent
AJUBA_205	CCCAACTCTAGTTTTGGGATTGTGATGGATGCAATCCGGGACCCCTGAGAGAGGTGGCAAGTGAGCTTCTACTAGGAAACCAAGTGTACAA	synthesized oligo donor, from Agilent
AJUBA_206	CCCAACTCTAGTTTTGGGATTGTGATGGATGCAATCCGGGACCCCTGTCAGAGGTGGCAAGTGAGCTTCTACTAGGAAACCAAGTGTACAA	synthesized oligo donor, from Agilent
AJUBA_207	CCCAACTCTAGTTTTGGGATTGTGATGGATGCAATCCGGGACCCCTGTGTGAGGTGGCAAGTGAGCTTCTACTAGGAAACCAAGTGTACAA	synthesized oligo donor, from Agilent
AJUBA_208	CCCAACTCTAGTTTTGGGATTGTGATGGATGCAATCCGGGACCCCTGTGACAGGTGGCAAGTGAGCTTCTACTAGGAAACCAAGTGTACAA	synthesized oligo donor, from Agilent
AJUBA_209	CCCAACTCTAGTTTTGGGATTGTGATGGATGCAATCCGGGACCCCTGTGAGTGGTGGCAAGTGAGCTTCTACTAGGAAACCAAGTGTACAA	synthesized oligo donor, from Agilent
AJUBA_210	CCCAACTCTAGTTTTGGGATTGTGATGGATGCAATCCGGGACCCCTGTGAGACGTGGCAAGTGAGCTTCTACTAGGAAACCAAGTGTACAA	synthesized oligo donor, from Agilent
AJUBA_211	CCCAACTCTAGTTTTGGGATTGTGATGGATGCAATCCGGGACCCCTGTGAGAGCTGGCAAGTGAGCTTCTACTAGGAAACCAAGTGTACAA	synthesized oligo donor, from Agilent
AJUBA_212	CCCAACTCTAGTTTTGGGATTGTGATGGATGCAATCCGGGACCCCTGTGAGAGGAGGCAAGTGAGCTTCTACTAGGAAACCAAGTGTACAA	synthesized oligo donor, from Agilent
AJUBA_213	CCCAACTCTAGTTTTGGGATTGTGATGGATGCAATCCGGGACCCCTGTGAGAGGTAGCAAGTGAGCTTCTACTAGGAAACCAAGTGTACAA	synthesized oligo donor, from Agilent
AJUBA_214	CCCAACTCTAGTTTTGGGATTGTGATGGATGCAATCCGGGACCCCTCACAGAGGTGGCAAGTGAGCTTCTACTAGGAAACCAAGTGTACAA	synthesized oligo donor, from Agilent
AJUBA_215	CCCAACTCTAGTTTTGGGATTGTGATGGATGCAATCCGGGACCCCTCAGTGAGGTGGCAAGTGAGCTTCTACTAGGAAACCAAGTGTACAA	synthesized oligo donor, from Agilent
AJUBA_216	CCCAACTCTAGTTTTGGGATTGTGATGGATGCAATCCGGGACCCCTCAGACAGGTGGCAAGTGAGCTTCTACTAGGAAACCAAGTGTACAA	synthesized oligo donor, from Agilent
AJUBA_217	CCCAACTCTAGTTTTGGGATTGTGATGGATGCAATCCGGGACCCCTCAGAGTGGTGGCAAGTGAGCTTCTACTAGGAAACCAAGTGTACAA	synthesized oligo donor, from Agilent
AJUBA_218	CCCAACTCTAGTTTTGGGATTGTGATGGATGCAATCCGGGACCCCTCAGAGACGTGGCAAGTGAGCTTCTACTAGGAAACCAAGTGTACAA	synthesized oligo donor, from Agilent
AJUBA_219	CCCAACTCTAGTTTTGGGATTGTGATGGATGCAATCCGGGACCCCTCAGAGAGCTGGCAAGTGAGCTTCTACTAGGAAACCAAGTGTACAA	synthesized oligo donor, from Agilent
AJUBA_220	CCCAACTCTAGTTTTGGGATTGTGATGGATGCAATCCGGGACCCCTCAGAGAGGAGGCAAGTGAGCTTCTACTAGGAAACCAAGTGTACAA	synthesized oligo donor, from Agilent
AJUBA_221	CCCAACTCTAGTTTTGGGATTGTGATGGATGCAATCCGGGACCCCTCAGAGAGGTAGCAAGTGAGCTTCTACTAGGAAACCAAGTGTACAA	synthesized oligo donor, from Agilent
AJUBA_222	CCCAACTCTAGTTTTGGGATTGTGATGGATGCAATCCGGGACCCCTCTCTGAGGTGGCAAGTGAGCTTCTACTAGGAAACCAAGTGTACAA	synthesized oligo donor, from Agilent
AJUBA_223	CCCAACTCTAGTTTTGGGATTGTGATGGATGCAATCCGGGACCCCTCTCACAGGTGGCAAGTGAGCTTCTACTAGGAAACCAAGTGTACAA	synthesized oligo donor, from Agilent
AJUBA_224	CCCAACTCTAGTTTTGGGATTGTGATGGATGCAATCCGGGACCCCTCTCAGTGGTGGCAAGTGAGCTTCTACTAGGAAACCAAGTGTACAA	synthesized oligo donor, from Agilent
AJUBA_225	CCCAACTCTAGTTTTGGGATTGTGATGGATGCAATCCGGGACCCCTCTCAGACGTGGCAAGTGAGCTTCTACTAGGAAACCAAGTGTACAA	synthesized oligo donor, from Agilent
AJUBA_226	CCCAACTCTAGTTTTGGGATTGTGATGGATGCAATCCGGGACCCCTCTCAGAGCTGGCAAGTGAGCTTCTACTAGGAAACCAAGTGTACAA	synthesized oligo donor, from Agilent
AJUBA_227	CCCAACTCTAGTTTTGGGATTGTGATGGATGCAATCCGGGACCCCTCTCAGAGGAGGCAAGTGAGCTTCTACTAGGAAACCAAGTGTACAA	synthesized oligo donor, from Agilent
AJUBA_228	CCCAACTCTAGTTTTGGGATTGTGATGGATGCAATCCGGGACCCCTCTCAGAGGTAGCAAGTGAGCTTCTACTAGGAAACCAAGTGTACAA	synthesized oligo donor, from Agilent
AJUBA_229	CCCAACTCTAGTTTTGGGATTGTGATGGATGCAATCCGGGACCCCTCTGTCAGGTGGCAAGTGAGCTTCTACTAGGAAACCAAGTGTACAA	synthesized oligo donor, from Agilent
AJUBA_230	CCCAACTCTAGTTTTGGGATTGTGATGGATGCAATCCGGGACCCCTCTGTGTGGTGGCAAGTGAGCTTCTACTAGGAAACCAAGTGTACAA	synthesized oligo donor, from Agilent
AJUBA_231	CCCAACTCTAGTTTTGGGATTGTGATGGATGCAATCCGGGACCCCTCTGTGACGTGGCAAGTGAGCTTCTACTAGGAAACCAAGTGTACAA	synthesized oligo donor, from Agilent
AJUBA_232	CCCAACTCTAGTTTTGGGATTGTGATGGATGCAATCCGGGACCCCTCTGTGAGCTGGCAAGTGAGCTTCTACTAGGAAACCAAGTGTACAA	synthesized oligo donor, from Agilent
AJUBA_233	CCCAACTCTAGTTTTGGGATTGTGATGGATGCAATCCGGGACCCCTCTGTGAGGAGGCAAGTGAGCTTCTACTAGGAAACCAAGTGTACAA	synthesized oligo donor, from Agilent
AJUBA_234	CCCAACTCTAGTTTTGGGATTGTGATGGATGCAATCCGGGACCCCTCTGTGAGGTAGCAAGTGAGCTTCTACTAGGAAACCAAGTGTACAA	synthesized oligo donor, from Agilent
AJUBA_235	CCCAACTCTAGTTTTGGGATTGTGATGGATGCAATCCGGGACCCCTCTGACTGGTGGCAAGTGAGCTTCTACTAGGAAACCAAGTGTACAA	synthesized oligo donor, from Agilent
AJUBA_236	CCCAACTCTAGTTTTGGGATTGTGATGGATGCAATCCGGGACCCCTCTGACACGTGGCAAGTGAGCTTCTACTAGGAAACCAAGTGTACAA	synthesized oligo donor, from Agilent
AJUBA_237	CCCAACTCTAGTTTTGGGATTGTGATGGATGCAATCCGGGACCCCTCTGACAGCTGGCAAGTGAGCTTCTACTAGGAAACCAAGTGTACAA	synthesized oligo donor, from Agilent
AJUBA_238	CCCAACTCTAGTTTTGGGATTGTGATGGATGCAATCCGGGACCCCTCTGACAGGAGGCAAGTGAGCTTCTACTAGGAAACCAAGTGTACAA	synthesized oligo donor, from Agilent
AJUBA_239	CCCAACTCTAGTTTTGGGATTGTGATGGATGCAATCCGGGACCCCTCTGACAGGTAGCAAGTGAGCTTCTACTAGGAAACCAAGTGTACAA	synthesized oligo donor, from Agilent
AJUBA_240	CCCAACTCTAGTTTTGGGATTGTGATGGATGCAATCCGGGACCCCTCTGAGTCGTGGCAAGTGAGCTTCTACTAGGAAACCAAGTGTACAA	synthesized oligo donor, from Agilent
AJUBA_241	CCCAACTCTAGTTTTGGGATTGTGATGGATGCAATCCGGGACCCCTCTGAGTGCTGGCAAGTGAGCTTCTACTAGGAAACCAAGTGTACAA	synthesized oligo donor, from Agilent
AJUBA_242	CCCAACTCTAGTTTTGGGATTGTGATGGATGCAATCCGGGACCCCTCTGAGTGGAGGCAAGTGAGCTTCTACTAGGAAACCAAGTGTACAA	synthesized oligo donor, from Agilent
AJUBA_243	CCCAACTCTAGTTTTGGGATTGTGATGGATGCAATCCGGGACCCCTCTGAGTGGTAGCAAGTGAGCTTCTACTAGGAAACCAAGTGTACAA	synthesized oligo donor, from Agilent
AJUBA_244	CCCAACTCTAGTTTTGGGATTGTGATGGATGCAATCCGGGACCCCTCTGAGACCTGGCAAGTGAGCTTCTACTAGGAAACCAAGTGTACAA	synthesized oligo donor, from Agilent
AJUBA_245	CCCAACTCTAGTTTTGGGATTGTGATGGATGCAATCCGGGACCCCTCTGAGACGAGGCAAGTGAGCTTCTACTAGGAAACCAAGTGTACAA	synthesized oligo donor, from Agilent
AJUBA_246	CCCAACTCTAGTTTTGGGATTGTGATGGATGCAATCCGGGACCCCTCTGAGACGTAGCAAGTGAGCTTCTACTAGGAAACCAAGTGTACAA	synthesized oligo donor, from Agilent
AJUBA_247	CCCAACTCTAGTTTTGGGATTGTGATGGATGCAATCCGGGACCCCTCTGAGAGCAGGCAAGTGAGCTTCTACTAGGAAACCAAGTGTACAA	synthesized oligo donor, from Agilent
AJUBA_248	CCCAACTCTAGTTTTGGGATTGTGATGGATGCAATCCGGGACCCCTCTGAGAGCTAGCAAGTGAGCTTCTACTAGGAAACCAAGTGTACAA	synthesized oligo donor, from Agilent
AJUBA_249	CCCAACTCTAGTTTTGGGATTGTGATGGATGCAATCCGGGACCCCTCTGAGAGGAAGCAAGTGAGCTTCTACTAGGAAACCAAGTGTACAA	synthesized oligo donor, from Agilent
AJUBA_250	CCCAACTCTAGTTTTGGGATTGTGATGGATGCAATCCGGGACCCATATGAGAGGTGGCAAGTGAGCTTCTACTAGGAAACCAAGTGTACAA	synthesized oligo donor, from Agilent
AJUBA_251	CCCAACTCTAGTTTTGGGATTGTGATGGATGCAATCCGGGACCCATTTGAGAGGTGGCAAGTGAGCTTCTACTAGGAAACCAAGTGTACAA	synthesized oligo donor, from Agilent
AJUBA_252	CCCAACTCTAGTTTTGGGATTGTGATGGATGCAATCCGGGACCCATGTGAGAGGTGGCAAGTGAGCTTCTACTAGGAAACCAAGTGTACAA	synthesized oligo donor, from Agilent
AJUBA_253	CCCAACTCTAGTTTTGGGATTGTGATGGATGCAATCCGGGACCCTTATGAGAGGTGGCAAGTGAGCTTCTACTAGGAAACCAAGTGTACAA	synthesized oligo donor, from Agilent
AJUBA_254	CCCAACTCTAGTTTTGGGATTGTGATGGATGCAATCCGGGACCCTTTTGAGAGGTGGCAAGTGAGCTTCTACTAGGAAACCAAGTGTACAA	synthesized oligo donor, from Agilent
AJUBA_255	CCCAACTCTAGTTTTGGGATTGTGATGGATGCAATCCGGGACCCTTGTGAGAGGTGGCAAGTGAGCTTCTACTAGGAAACCAAGTGTACAA	synthesized oligo donor, from Agilent
AJUBA_256	CCCAACTCTAGTTTTGGGATTGTGATGGATGCAATCCGGGACCCGTATGAGAGGTGGCAAGTGAGCTTCTACTAGGAAACCAAGTGTACAA	synthesized oligo donor, from Agilent
AJUBA_257	CCCAACTCTAGTTTTGGGATTGTGATGGATGCAATCCGGGACCCGTTTGAGAGGTGGCAAGTGAGCTTCTACTAGGAAACCAAGTGTACAA	synthesized oligo donor, from Agilent
AJUBA_258	CCCAACTCTAGTTTTGGGATTGTGATGGATGCAATCCGGGACCCGTGTGAGAGGTGGCAAGTGAGCTTCTACTAGGAAACCAAGTGTACAA	synthesized oligo donor, from Agilent
AJUBA_259	CCCAACTCTAGTTTTGGGATTGTGATGGATGCAATCCGGGTAGAGTCTGAGAGGTGGCAAGTGAGCTTCTACTAGGAAACCAAGTGTACAA	synthesized oligo donor, from Agilent
AJUBA_260	CCCAACTCTAGTTTTGGGATTGTGATGGATGCAATCCGGGACGAGTCTGAGAGGTGGCAAGTGAGCTTCTACTAGGAAACCAAGTGTACAA	synthesized oligo donor, from Agilent
AJUBA_261	CCCAACTCTAGTTTTGGGATTGTGATGGATGCAATCCGGGACCCCTGACTCAGGTGGCAAGTGAGCTTCTACTAGGAAACCAAGTGTACAA	synthesized oligo donor, from Agilent
AJUBA_262	CCCAACTCTAGTTTTGGGATTGTGATGGATGCAATCCGGGACCCCTGACAGAGGTGGCAAGTGAGCTTCTACTAGGAAACCAAGTGTACAA	synthesized oligo donor, from Agilent
AJUBA_263	CCCAACTCTAGTTTTGGGATTGTGATGGATGCAATCCGGGACCCCATCTGAGAGGTGGCAAGTGAGCTTCTACTAGGAAACCAAGTGTACAA	synthesized oligo donor, from Agilent
AJUBA_264	CCCAACTCTAGTTTTGGGATTGTGATGGATGCAATCCGGGACCCACTCTGAGAGGTGGCAAGTGAGCTTCTACTAGGAAACCAAGTGTACAA	synthesized oligo donor, from Agilent
AJUBA_265	CCCAACTCTAGTTTTGGGATTGTGATGGATGCAATCCGGGACCACCTCTGAGAGGTGGCAAGTGAGCTTCTACTAGGAAACCAAGTGTACAA	synthesized oligo donor, from Agilent
AJUBA_266	CCCAACTCTAGTTTTGGGATTGTGATGGATGCAATCCGGGACACCCTCTGAGAGGTGGCAAGTGAGCTTCTACTAGGAAACCAAGTGTACAA	synthesized oligo donor, from Agilent
AJUBA_267	CCCAACTCTAGTTTTGGGATTGTGATGGATGCAATCCGGGACCCCTCATGAGAGGTGGCAAGTGAGCTTCTACTAGGAAACCAAGTGTACAA	synthesized oligo donor, from Agilent
AJUBA_268	CCCAACTCTAGTTTTGGGATTGTGATGGATGCAATCCGGGACCCCTCTGAAGAGGTGGCAAGTGAGCTTCTACTAGGAAACCAAGTGTACAA	synthesized oligo donor, from Agilent
AJUBA_269	CCCAACTCTAGTTTTGGGATTGTGATGGATGCAATCCGGGACCCCTCTGAGAAGGTGGCAAGTGAGCTTCTACTAGGAAACCAAGTGTACAA	synthesized oligo donor, from Agilent
AJUBA_270	CCCAACTCTAGTTTTGGGATTGTGATGGATGCAATCCGGGACCCCTCTGAGAGAGTGGCAAGTGAGCTTCTACTAGGAAACCAAGTGTACAA	synthesized oligo donor, from Agilent
AJUBA_ECS_0	GGTTGCCTAGCAGGAACTCACCACCCTAGACTTGCTACCTCTCAGGGACATCCCACACTGCATCAACCACAACCCCAAAACTCTGGGGTTT	synthesized oligo donor, from Agilent
AJUBA_ECS_1	GGTTGCCTAGCAGGAACTCACCACCCTAGACTTGCAACCTCTCAGGGACATCCCACACTGCATCAACCACAACCCCAAAACTCTGGGGTTT	synthesized oligo donor, from Agilent
AJUBA_ECS_2	GGTTGCCTAGCAGGAACTCACCACCCTAGACTTGCTACCTCTCAGGGACATCCCACACTGCATCAACCACAACCCCAAAACTCTGGGGTTT	synthesized oligo donor, from Agilent
AJUBA_ECS_3	GGTTGCCTAGCAGGAACTCACCACCCTAGACTTGCTAACTCTCAGGGACATCCCACACTGCATCAACCACAACCCCAAAACTCTGGGGTTT	synthesized oligo donor, from Agilent
AJUBA_ECS_4	GGTTGCCTAGCAGGAACTCACCACCCTAGACTTGCTACATCTCAGGGACATCCCACACTGCATCAACCACAACCCCAAAACTCTGGGGTTT	synthesized oligo donor, from Agilent
AJUBA_ECS_5	GGTTGCCTAGCAGGAACTCACCACCCTAGACTTGCTACCACTCAGGGACATCCCACACTGCATCAACCACAACCCCAAAACTCTGGGGTTT	synthesized oligo donor, from Agilent
AJUBA_ECS_6	GGTTGCCTAGCAGGAACTCACCACCCTAGACTTGCTACCTATCAGGGACATCCCACACTGCATCAACCACAACCCCAAAACTCTGGGGTTT	synthesized oligo donor, from Agilent
AJUBA_ECS_7	GGTTGCCTAGCAGGAACTCACCACCCTAGACTTGCTACCTCACAGGGACATCCCACACTGCATCAACCACAACCCCAAAACTCTGGGGTTT	synthesized oligo donor, from Agilent
AJUBA_ECS_8	GGTTGCCTAGCAGGAACTCACCACCCTAGACTTGCTACCTCTAAGGGACATCCCACACTGCATCAACCACAACCCCAAAACTCTGGGGTTT	synthesized oligo donor, from Agilent
AJUBA_ECS_9	GGTTGCCTAGCAGGAACTCACCACCCTAGACTTGCTACCTCTCAAGGACATCCCACACTGCATCAACCACAACCCCAAAACTCTGGGGTTT	synthesized oligo donor, from Agilent
AJUBA_ECS_10	GGTTGCCTAGCAGGAACTCACCACCCTAGACTTGCTACCTCTCAGAGACATCCCACACTGCATCAACCACAACCCCAAAACTCTGGGGTTT	synthesized oligo donor, from Agilent
AJUBA_ECS_11	GGTTGCCTAGCAGGAACTCACCACCCTAGACTTGCTACCTCTCAGGAACATCCCACACTGCATCAACCACAACCCCAAAACTCTGGGGTTT	synthesized oligo donor, from Agilent
AJUBA_ECS_12	GGTTGCCTAGCAGGAACTCACCACCCTAGACTTGCTACCTCTCAGGGAAATCCCACACTGCATCAACCACAACCCCAAAACTCTGGGGTTT	synthesized oligo donor, from Agilent
AJUBA_ECS_13	GGTTGCCTAGCAGGAACTCACCACCCTAGACTTGCTACCTCTCAGGGACAACCCACACTGCATCAACCACAACCCCAAAACTCTGGGGTTT	synthesized oligo donor, from Agilent
AJUBA_ECS_14	GGTTGCCTAGCAGGAACTCACCACCCTAGACTTGCTACCTCTCAGGGACATACCACACTGCATCAACCACAACCCCAAAACTCTGGGGTTT	synthesized oligo donor, from Agilent
AJUBA_ECS_15	GGTTGCCTAGCAGGAACTCACCACCCTAGACTTGCTACCTCTCAGGGACATCACACACTGCATCAACCACAACCCCAAAACTCTGGGGTTT	synthesized oligo donor, from Agilent
AJUBA_ECS_16	GGTTGCCTAGCAGGAACTCACCACCCTAGACTTGCTACCTCTCAGGGACATCCAACACTGCATCAACCACAACCCCAAAACTCTGGGGTTT	synthesized oligo donor, from Agilent
AJUBA_ECS_17	GGTTGCCTAGCAGGAACTCACCACCCTAGACTTGCTACCTCTCAGGGACATCCCAAACTGCATCAACCACAACCCCAAAACTCTGGGGTTT	synthesized oligo donor, from Agilent
AJUBA_ECS_18	GGTTGCCTAGCAGGAACTCACCACCCTAGACTTGCTTCCTCTCAGGGACATCCCACACTGCATCAACCACAACCCCAAAACTCTGGGGTTT	synthesized oligo donor, from Agilent
AJUBA_ECS_19	GGTTGCCTAGCAGGAACTCACCACCCTAGACTTGCTATCTCTCAGGGACATCCCACACTGCATCAACCACAACCCCAAAACTCTGGGGTTT	synthesized oligo donor, from Agilent
AJUBA_ECS_20	GGTTGCCTAGCAGGAACTCACCACCCTAGACTTGCTACTTCTCAGGGACATCCCACACTGCATCAACCACAACCCCAAAACTCTGGGGTTT	synthesized oligo donor, from Agilent
AJUBA_ECS_21	GGTTGCCTAGCAGGAACTCACCACCCTAGACTTGCTACCTTTCAGGGACATCCCACACTGCATCAACCACAACCCCAAAACTCTGGGGTTT	synthesized oligo donor, from Agilent
AJUBA_ECS_22	GGTTGCCTAGCAGGAACTCACCACCCTAGACTTGCTACCTCTTAGGGACATCCCACACTGCATCAACCACAACCCCAAAACTCTGGGGTTT	synthesized oligo donor, from Agilent
AJUBA_ECS_23	GGTTGCCTAGCAGGAACTCACCACCCTAGACTTGCTACCTCTCTGGGACATCCCACACTGCATCAACCACAACCCCAAAACTCTGGGGTTT	synthesized oligo donor, from Agilent
AJUBA_ECS_24	GGTTGCCTAGCAGGAACTCACCACCCTAGACTTGCTACCTCTCATGGACATCCCACACTGCATCAACCACAACCCCAAAACTCTGGGGTTT	synthesized oligo donor, from Agilent
AJUBA_ECS_25	GGTTGCCTAGCAGGAACTCACCACCCTAGACTTGCTACCTCTCAGTGACATCCCACACTGCATCAACCACAACCCCAAAACTCTGGGGTTT	synthesized oligo donor, from Agilent
AJUBA_ECS_26	GGTTGCCTAGCAGGAACTCACCACCCTAGACTTGCTACCTCTCAGGTACATCCCACACTGCATCAACCACAACCCCAAAACTCTGGGGTTT	synthesized oligo donor, from Agilent
AJUBA_ECS_27	GGTTGCCTAGCAGGAACTCACCACCCTAGACTTGCTACCTCTCAGGGTCATCCCACACTGCATCAACCACAACCCCAAAACTCTGGGGTTT	synthesized oligo donor, from Agilent
AJUBA_ECS_28	GGTTGCCTAGCAGGAACTCACCACCCTAGACTTGCTACCTCTCAGGGATATCCCACACTGCATCAACCACAACCCCAAAACTCTGGGGTTT	synthesized oligo donor, from Agilent
AJUBA_ECS_29	GGTTGCCTAGCAGGAACTCACCACCCTAGACTTGCTACCTCTCAGGGACTTCCCACACTGCATCAACCACAACCCCAAAACTCTGGGGTTT	synthesized oligo donor, from Agilent
AJUBA_ECS_30	GGTTGCCTAGCAGGAACTCACCACCCTAGACTTGCTACCTCTCAGGGACATTCCACACTGCATCAACCACAACCCCAAAACTCTGGGGTTT	synthesized oligo donor, from Agilent
AJUBA_ECS_31	GGTTGCCTAGCAGGAACTCACCACCCTAGACTTGCTACCTCTCAGGGACATCTCACACTGCATCAACCACAACCCCAAAACTCTGGGGTTT	synthesized oligo donor, from Agilent
AJUBA_ECS_32	GGTTGCCTAGCAGGAACTCACCACCCTAGACTTGCTACCTCTCAGGGACATCCTACACTGCATCAACCACAACCCCAAAACTCTGGGGTTT	synthesized oligo donor, from Agilent
AJUBA_ECS_33	GGTTGCCTAGCAGGAACTCACCACCCTAGACTTGCTACCTCTCAGGGACATCCCTCACTGCATCAACCACAACCCCAAAACTCTGGGGTTT	synthesized oligo donor, from Agilent
AJUBA_ECS_34	GGTTGCCTAGCAGGAACTCACCACCCTAGACTTGCTACCTCTCAGGGACATCCCATACTGCATCAACCACAACCCCAAAACTCTGGGGTTT	synthesized oligo donor, from Agilent
AJUBA_ECS_35	GGTTGCCTAGCAGGAACTCACCACCCTAGACTTGCCACCTCTCAGGGACATCCCACACTGCATCAACCACAACCCCAAAACTCTGGGGTTT	synthesized oligo donor, from Agilent
AJUBA_ECS_36	GGTTGCCTAGCAGGAACTCACCACCCTAGACTTGCTCCCTCTCAGGGACATCCCACACTGCATCAACCACAACCCCAAAACTCTGGGGTTT	synthesized oligo donor, from Agilent
AJUBA_ECS_37	GGTTGCCTAGCAGGAACTCACCACCCTAGACTTGCTACCCCTCAGGGACATCCCACACTGCATCAACCACAACCCCAAAACTCTGGGGTTT	synthesized oligo donor, from Agilent
AJUBA_ECS_38	GGTTGCCTAGCAGGAACTCACCACCCTAGACTTGCTACCTCCCAGGGACATCCCACACTGCATCAACCACAACCCCAAAACTCTGGGGTTT	synthesized oligo donor, from Agilent
AJUBA_ECS_39	GGTTGCCTAGCAGGAACTCACCACCCTAGACTTGCTACCTCTCCGGGACATCCCACACTGCATCAACCACAACCCCAAAACTCTGGGGTTT	synthesized oligo donor, from Agilent
AJUBA_ECS_40	GGTTGCCTAGCAGGAACTCACCACCCTAGACTTGCTACCTCTCACGGACATCCCACACTGCATCAACCACAACCCCAAAACTCTGGGGTTT	synthesized oligo donor, from Agilent
AJUBA_ECS_41	GGTTGCCTAGCAGGAACTCACCACCCTAGACTTGCTACCTCTCAGCGACATCCCACACTGCATCAACCACAACCCCAAAACTCTGGGGTTT	synthesized oligo donor, from Agilent
AJUBA_ECS_42	GGTTGCCTAGCAGGAACTCACCACCCTAGACTTGCTACCTCTCAGGCACATCCCACACTGCATCAACCACAACCCCAAAACTCTGGGGTTT	synthesized oligo donor, from Agilent
AJUBA_ECS_43	GGTTGCCTAGCAGGAACTCACCACCCTAGACTTGCTACCTCTCAGGGCCATCCCACACTGCATCAACCACAACCCCAAAACTCTGGGGTTT	synthesized oligo donor, from Agilent
AJUBA_ECS_44	GGTTGCCTAGCAGGAACTCACCACCCTAGACTTGCTACCTCTCAGGGACCTCCCACACTGCATCAACCACAACCCCAAAACTCTGGGGTTT	synthesized oligo donor, from Agilent
AJUBA_ECS_45	GGTTGCCTAGCAGGAACTCACCACCCTAGACTTGCTACCTCTCAGGGACACCCCACACTGCATCAACCACAACCCCAAAACTCTGGGGTTT	synthesized oligo donor, from Agilent
AJUBA_ECS_46	GGTTGCCTAGCAGGAACTCACCACCCTAGACTTGCTACCTCTCAGGGACATCCCCCACTGCATCAACCACAACCCCAAAACTCTGGGGTTT	synthesized oligo donor, from Agilent
AJUBA_ECS_47	GGTTGCCTAGCAGGAACTCACCACCCTAGACTTGCGACCTCTCAGGGACATCCCACACTGCATCAACCACAACCCCAAAACTCTGGGGTTT	synthesized oligo donor, from Agilent
AJUBA_ECS_48	GGTTGCCTAGCAGGAACTCACCACCCTAGACTTGCTGCCTCTCAGGGACATCCCACACTGCATCAACCACAACCCCAAAACTCTGGGGTTT	synthesized oligo donor, from Agilent
AJUBA_ECS_49	GGTTGCCTAGCAGGAACTCACCACCCTAGACTTGCTAGCTCTCAGGGACATCCCACACTGCATCAACCACAACCCCAAAACTCTGGGGTTT	synthesized oligo donor, from Agilent
AJUBA_ECS_50	GGTTGCCTAGCAGGAACTCACCACCCTAGACTTGCTACGTCTCAGGGACATCCCACACTGCATCAACCACAACCCCAAAACTCTGGGGTTT	synthesized oligo donor, from Agilent
AJUBA_ECS_51	GGTTGCCTAGCAGGAACTCACCACCCTAGACTTGCTACCGCTCAGGGACATCCCACACTGCATCAACCACAACCCCAAAACTCTGGGGTTT	synthesized oligo donor, from Agilent
AJUBA_ECS_52	GGTTGCCTAGCAGGAACTCACCACCCTAGACTTGCTACCTGTCAGGGACATCCCACACTGCATCAACCACAACCCCAAAACTCTGGGGTTT	synthesized oligo donor, from Agilent
AJUBA_ECS_53	GGTTGCCTAGCAGGAACTCACCACCCTAGACTTGCTACCTCGCAGGGACATCCCACACTGCATCAACCACAACCCCAAAACTCTGGGGTTT	synthesized oligo donor, from Agilent
AJUBA_ECS_54	GGTTGCCTAGCAGGAACTCACCACCCTAGACTTGCTACCTCTGAGGGACATCCCACACTGCATCAACCACAACCCCAAAACTCTGGGGTTT	synthesized oligo donor, from Agilent
AJUBA_ECS_55	GGTTGCCTAGCAGGAACTCACCACCCTAGACTTGCTACCTCTCGGGGACATCCCACACTGCATCAACCACAACCCCAAAACTCTGGGGTTT	synthesized oligo donor, from Agilent
AJUBA_ECS_56	GGTTGCCTAGCAGGAACTCACCACCCTAGACTTGCTACCTCTCAGGGGCATCCCACACTGCATCAACCACAACCCCAAAACTCTGGGGTTT	synthesized oligo donor, from Agilent
AJUBA_ECS_57	GGTTGCCTAGCAGGAACTCACCACCCTAGACTTGCTACCTCTCAGGGAGATCCCACACTGCATCAACCACAACCCCAAAACTCTGGGGTTT	synthesized oligo donor, from Agilent
AJUBA_ECS_58	GGTTGCCTAGCAGGAACTCACCACCCTAGACTTGCTACCTCTCAGGGACGTCCCACACTGCATCAACCACAACCCCAAAACTCTGGGGTTT	synthesized oligo donor, from Agilent
AJUBA_ECS_59	GGTTGCCTAGCAGGAACTCACCACCCTAGACTTGCTACCTCTCAGGGACAGCCCACACTGCATCAACCACAACCCCAAAACTCTGGGGTTT	synthesized oligo donor, from Agilent
AJUBA_ECS_60	GGTTGCCTAGCAGGAACTCACCACCCTAGACTTGCTACCTCTCAGGGACATGCCACACTGCATCAACCACAACCCCAAAACTCTGGGGTTT	synthesized oligo donor, from Agilent
AJUBA_ECS_61	GGTTGCCTAGCAGGAACTCACCACCCTAGACTTGCTACCTCTCAGGGACATCGCACACTGCATCAACCACAACCCCAAAACTCTGGGGTTT	synthesized oligo donor, from Agilent
AJUBA_ECS_62	GGTTGCCTAGCAGGAACTCACCACCCTAGACTTGCTACCTCTCAGGGACATCCGACACTGCATCAACCACAACCCCAAAACTCTGGGGTTT	synthesized oligo donor, from Agilent
AJUBA_ECS_63	GGTTGCCTAGCAGGAACTCACCACCCTAGACTTGCTACCTCTCAGGGACATCCCGCACTGCATCAACCACAACCCCAAAACTCTGGGGTTT	synthesized oligo donor, from Agilent
AJUBA_ECS_64	GGTTGCCTAGCAGGAACTCACCACCCTAGACTTGCTACCTCTCAGGGACATCCCAGACTGCATCAACCACAACCCCAAAACTCTGGGGTTT	synthesized oligo donor, from Agilent
AJUBA_ECS_65	GGTTGCCTAGCAGGAACTCACCACCCTAGACTTGCGTCCTCTCAGGGACATCCCACACTGCATCAACCACAACCCCAAAACTCTGGGGTTT	synthesized oligo donor, from Agilent
AJUBA_ECS_66	GGTTGCCTAGCAGGAACTCACCACCCTAGACTTGCGAGCTCTCAGGGACATCCCACACTGCATCAACCACAACCCCAAAACTCTGGGGTTT	synthesized oligo donor, from Agilent
AJUBA_ECS_67	GGTTGCCTAGCAGGAACTCACCACCCTAGACTTGCGACGTCTCAGGGACATCCCACACTGCATCAACCACAACCCCAAAACTCTGGGGTTT	synthesized oligo donor, from Agilent
AJUBA_ECS_68	GGTTGCCTAGCAGGAACTCACCACCCTAGACTTGCGACCACTCAGGGACATCCCACACTGCATCAACCACAACCCCAAAACTCTGGGGTTT	synthesized oligo donor, from Agilent
AJUBA_ECS_69	GGTTGCCTAGCAGGAACTCACCACCCTAGACTTGCGACCTGTCAGGGACATCCCACACTGCATCAACCACAACCCCAAAACTCTGGGGTTT	synthesized oligo donor, from Agilent
AJUBA_ECS_70	GGTTGCCTAGCAGGAACTCACCACCCTAGACTTGCGACCTCACAGGGACATCCCACACTGCATCAACCACAACCCCAAAACTCTGGGGTTT	synthesized oligo donor, from Agilent
AJUBA_ECS_71	GGTTGCCTAGCAGGAACTCACCACCCTAGACTTGCGACCTCTGAGGGACATCCCACACTGCATCAACCACAACCCCAAAACTCTGGGGTTT	synthesized oligo donor, from Agilent
AJUBA_ECS_72	GGTTGCCTAGCAGGAACTCACCACCCTAGACTTGCGACCTCTCTGGGACATCCCACACTGCATCAACCACAACCCCAAAACTCTGGGGTTT	synthesized oligo donor, from Agilent
AJUBA_ECS_73	GGTTGCCTAGCAGGAACTCACCACCCTAGACTTGCGACCTCTCACGGACATCCCACACTGCATCAACCACAACCCCAAAACTCTGGGGTTT	synthesized oligo donor, from Agilent
AJUBA_ECS_74	GGTTGCCTAGCAGGAACTCACCACCCTAGACTTGCGACCTCTCAGAGACATCCCACACTGCATCAACCACAACCCCAAAACTCTGGGGTTT	synthesized oligo donor, from Agilent
AJUBA_ECS_75	GGTTGCCTAGCAGGAACTCACCACCCTAGACTTGCGACCTCTCAGGCACATCCCACACTGCATCAACCACAACCCCAAAACTCTGGGGTTT	synthesized oligo donor, from Agilent
AJUBA_ECS_76	GGTTGCCTAGCAGGAACTCACCACCCTAGACTTGCGACCTCTCAGGGCCATCCCACACTGCATCAACCACAACCCCAAAACTCTGGGGTTT	synthesized oligo donor, from Agilent
AJUBA_ECS_77	GGTTGCCTAGCAGGAACTCACCACCCTAGACTTGCGACCTCTCAGGGAGATCCCACACTGCATCAACCACAACCCCAAAACTCTGGGGTTT	synthesized oligo donor, from Agilent
AJUBA_ECS_78	GGTTGCCTAGCAGGAACTCACCACCCTAGACTTGCGACCTCTCAGGGACCTCCCACACTGCATCAACCACAACCCCAAAACTCTGGGGTTT	synthesized oligo donor, from Agilent
AJUBA_ECS_79	GGTTGCCTAGCAGGAACTCACCACCCTAGACTTGCGACCTCTCAGGGACAACCCACACTGCATCAACCACAACCCCAAAACTCTGGGGTTT	synthesized oligo donor, from Agilent
AJUBA_ECS_80	GGTTGCCTAGCAGGAACTCACCACCCTAGACTTGCGACCTCTCAGGGACATGCCACACTGCATCAACCACAACCCCAAAACTCTGGGGTTT	synthesized oligo donor, from Agilent
AJUBA_ECS_81	GGTTGCCTAGCAGGAACTCACCACCCTAGACTTGCGACCTCTCAGGGACATCGCACACTGCATCAACCACAACCCCAAAACTCTGGGGTTT	synthesized oligo donor, from Agilent
AJUBA_ECS_82	GGTTGCCTAGCAGGAACTCACCACCCTAGACTTGCGACCTCTCAGGGACATCCGACACTGCATCAACCACAACCCCAAAACTCTGGGGTTT	synthesized oligo donor, from Agilent
AJUBA_ECS_83	GGTTGCCTAGCAGGAACTCACCACCCTAGACTTGCGACCTCTCAGGGACATCCCCCACTGCATCAACCACAACCCCAAAACTCTGGGGTTT	synthesized oligo donor, from Agilent
AJUBA_ECS_84	GGTTGCCTAGCAGGAACTCACCACCCTAGACTTGCGACCTCTCAGGGACATCCCAGACTGCATCAACCACAACCCCAAAACTCTGGGGTTT	synthesized oligo donor, from Agilent
AJUBA_ECS_85	GGTTGCCTAGCAGGAACTCACCACCCTAGACTTGCTTGCTCTCAGGGACATCCCACACTGCATCAACCACAACCCCAAAACTCTGGGGTTT	synthesized oligo donor, from Agilent
AJUBA_ECS_86	GGTTGCCTAGCAGGAACTCACCACCCTAGACTTGCTTCGTCTCAGGGACATCCCACACTGCATCAACCACAACCCCAAAACTCTGGGGTTT	synthesized oligo donor, from Agilent
AJUBA_ECS_87	GGTTGCCTAGCAGGAACTCACCACCCTAGACTTGCTTCCACTCAGGGACATCCCACACTGCATCAACCACAACCCCAAAACTCTGGGGTTT	synthesized oligo donor, from Agilent
AJUBA_ECS_88	GGTTGCCTAGCAGGAACTCACCACCCTAGACTTGCTTCCTGTCAGGGACATCCCACACTGCATCAACCACAACCCCAAAACTCTGGGGTTT	synthesized oligo donor, from Agilent
AJUBA_ECS_89	GGTTGCCTAGCAGGAACTCACCACCCTAGACTTGCTTCCTCACAGGGACATCCCACACTGCATCAACCACAACCCCAAAACTCTGGGGTTT	synthesized oligo donor, from Agilent
AJUBA_ECS_90	GGTTGCCTAGCAGGAACTCACCACCCTAGACTTGCTTCCTCTGAGGGACATCCCACACTGCATCAACCACAACCCCAAAACTCTGGGGTTT	synthesized oligo donor, from Agilent
AJUBA_ECS_91	GGTTGCCTAGCAGGAACTCACCACCCTAGACTTGCTTCCTCTCTGGGACATCCCACACTGCATCAACCACAACCCCAAAACTCTGGGGTTT	synthesized oligo donor, from Agilent
AJUBA_ECS_92	GGTTGCCTAGCAGGAACTCACCACCCTAGACTTGCTTCCTCTCACGGACATCCCACACTGCATCAACCACAACCCCAAAACTCTGGGGTTT	synthesized oligo donor, from Agilent
AJUBA_ECS_93	GGTTGCCTAGCAGGAACTCACCACCCTAGACTTGCTTCCTCTCAGAGACATCCCACACTGCATCAACCACAACCCCAAAACTCTGGGGTTT	synthesized oligo donor, from Agilent
AJUBA_ECS_94	GGTTGCCTAGCAGGAACTCACCACCCTAGACTTGCTTCCTCTCAGGCACATCCCACACTGCATCAACCACAACCCCAAAACTCTGGGGTTT	synthesized oligo donor, from Agilent
AJUBA_ECS_95	GGTTGCCTAGCAGGAACTCACCACCCTAGACTTGCTTCCTCTCAGGGCCATCCCACACTGCATCAACCACAACCCCAAAACTCTGGGGTTT	synthesized oligo donor, from Agilent
AJUBA_ECS_96	GGTTGCCTAGCAGGAACTCACCACCCTAGACTTGCTTCCTCTCAGGGAGATCCCACACTGCATCAACCACAACCCCAAAACTCTGGGGTTT	synthesized oligo donor, from Agilent
AJUBA_ECS_97	GGTTGCCTAGCAGGAACTCACCACCCTAGACTTGCTTCCTCTCAGGGACCTCCCACACTGCATCAACCACAACCCCAAAACTCTGGGGTTT	synthesized oligo donor, from Agilent
AJUBA_ECS_98	GGTTGCCTAGCAGGAACTCACCACCCTAGACTTGCTTCCTCTCAGGGACAACCCACACTGCATCAACCACAACCCCAAAACTCTGGGGTTT	synthesized oligo donor, from Agilent
AJUBA_ECS_99	GGTTGCCTAGCAGGAACTCACCACCCTAGACTTGCTTCCTCTCAGGGACATGCCACACTGCATCAACCACAACCCCAAAACTCTGGGGTTT	synthesized oligo donor, from Agilent
AJUBA_ECS_100	GGTTGCCTAGCAGGAACTCACCACCCTAGACTTGCTTCCTCTCAGGGACATCGCACACTGCATCAACCACAACCCCAAAACTCTGGGGTTT	synthesized oligo donor, from Agilent
AJUBA_ECS_101	GGTTGCCTAGCAGGAACTCACCACCCTAGACTTGCTTCCTCTCAGGGACATCCGACACTGCATCAACCACAACCCCAAAACTCTGGGGTTT	synthesized oligo donor, from Agilent
AJUBA_ECS_102	GGTTGCCTAGCAGGAACTCACCACCCTAGACTTGCTTCCTCTCAGGGACATCCCCCACTGCATCAACCACAACCCCAAAACTCTGGGGTTT	synthesized oligo donor, from Agilent
AJUBA_ECS_103	GGTTGCCTAGCAGGAACTCACCACCCTAGACTTGCTTCCTCTCAGGGACATCCCAGACTGCATCAACCACAACCCCAAAACTCTGGGGTTT	synthesized oligo donor, from Agilent
AJUBA_ECS_104	GGTTGCCTAGCAGGAACTCACCACCCTAGACTTGCTAGGTCTCAGGGACATCCCACACTGCATCAACCACAACCCCAAAACTCTGGGGTTT	synthesized oligo donor, from Agilent
AJUBA_ECS_105	GGTTGCCTAGCAGGAACTCACCACCCTAGACTTGCTAGCACTCAGGGACATCCCACACTGCATCAACCACAACCCCAAAACTCTGGGGTTT	synthesized oligo donor, from Agilent
AJUBA_ECS_106	GGTTGCCTAGCAGGAACTCACCACCCTAGACTTGCTAGCTGTCAGGGACATCCCACACTGCATCAACCACAACCCCAAAACTCTGGGGTTT	synthesized oligo donor, from Agilent
AJUBA_ECS_107	GGTTGCCTAGCAGGAACTCACCACCCTAGACTTGCTAGCTCACAGGGACATCCCACACTGCATCAACCACAACCCCAAAACTCTGGGGTTT	synthesized oligo donor, from Agilent
AJUBA_ECS_108	GGTTGCCTAGCAGGAACTCACCACCCTAGACTTGCTAGCTCTGAGGGACATCCCACACTGCATCAACCACAACCCCAAAACTCTGGGGTTT	synthesized oligo donor, from Agilent
AJUBA_ECS_109	GGTTGCCTAGCAGGAACTCACCACCCTAGACTTGCTAGCTCTCTGGGACATCCCACACTGCATCAACCACAACCCCAAAACTCTGGGGTTT	synthesized oligo donor, from Agilent
AJUBA_ECS_110	GGTTGCCTAGCAGGAACTCACCACCCTAGACTTGCTAGCTCTCACGGACATCCCACACTGCATCAACCACAACCCCAAAACTCTGGGGTTT	synthesized oligo donor, from Agilent
AJUBA_ECS_111	GGTTGCCTAGCAGGAACTCACCACCCTAGACTTGCTAGCTCTCAGAGACATCCCACACTGCATCAACCACAACCCCAAAACTCTGGGGTTT	synthesized oligo donor, from Agilent
AJUBA_ECS_112	GGTTGCCTAGCAGGAACTCACCACCCTAGACTTGCTAGCTCTCAGGCACATCCCACACTGCATCAACCACAACCCCAAAACTCTGGGGTTT	synthesized oligo donor, from Agilent
AJUBA_ECS_113	GGTTGCCTAGCAGGAACTCACCACCCTAGACTTGCTAGCTCTCAGGGCCATCCCACACTGCATCAACCACAACCCCAAAACTCTGGGGTTT	synthesized oligo donor, from Agilent
AJUBA_ECS_114	GGTTGCCTAGCAGGAACTCACCACCCTAGACTTGCTAGCTCTCAGGGAGATCCCACACTGCATCAACCACAACCCCAAAACTCTGGGGTTT	synthesized oligo donor, from Agilent
AJUBA_ECS_115	GGTTGCCTAGCAGGAACTCACCACCCTAGACTTGCTAGCTCTCAGGGACCTCCCACACTGCATCAACCACAACCCCAAAACTCTGGGGTTT	synthesized oligo donor, from Agilent
AJUBA_ECS_116	GGTTGCCTAGCAGGAACTCACCACCCTAGACTTGCTAGCTCTCAGGGACAACCCACACTGCATCAACCACAACCCCAAAACTCTGGGGTTT	synthesized oligo donor, from Agilent
AJUBA_ECS_117	GGTTGCCTAGCAGGAACTCACCACCCTAGACTTGCTAGCTCTCAGGGACATGCCACACTGCATCAACCACAACCCCAAAACTCTGGGGTTT	synthesized oligo donor, from Agilent
AJUBA_ECS_118	GGTTGCCTAGCAGGAACTCACCACCCTAGACTTGCTAGCTCTCAGGGACATCGCACACTGCATCAACCACAACCCCAAAACTCTGGGGTTT	synthesized oligo donor, from Agilent
AJUBA_ECS_119	GGTTGCCTAGCAGGAACTCACCACCCTAGACTTGCTAGCTCTCAGGGACATCCGACACTGCATCAACCACAACCCCAAAACTCTGGGGTTT	synthesized oligo donor, from Agilent
AJUBA_ECS_120	GGTTGCCTAGCAGGAACTCACCACCCTAGACTTGCTAGCTCTCAGGGACATCCCCCACTGCATCAACCACAACCCCAAAACTCTGGGGTTT	synthesized oligo donor, from Agilent
AJUBA_ECS_121	GGTTGCCTAGCAGGAACTCACCACCCTAGACTTGCTAGCTCTCAGGGACATCCCAGACTGCATCAACCACAACCCCAAAACTCTGGGGTTT	synthesized oligo donor, from Agilent
AJUBA_ECS_122	GGTTGCCTAGCAGGAACTCACCACCCTAGACTTGCTACGACTCAGGGACATCCCACACTGCATCAACCACAACCCCAAAACTCTGGGGTTT	synthesized oligo donor, from Agilent
AJUBA_ECS_123	GGTTGCCTAGCAGGAACTCACCACCCTAGACTTGCTACGTGTCAGGGACATCCCACACTGCATCAACCACAACCCCAAAACTCTGGGGTTT	synthesized oligo donor, from Agilent
AJUBA_ECS_124	GGTTGCCTAGCAGGAACTCACCACCCTAGACTTGCTACGTCACAGGGACATCCCACACTGCATCAACCACAACCCCAAAACTCTGGGGTTT	synthesized oligo donor, from Agilent
AJUBA_ECS_125	GGTTGCCTAGCAGGAACTCACCACCCTAGACTTGCTACGTCTGAGGGACATCCCACACTGCATCAACCACAACCCCAAAACTCTGGGGTTT	synthesized oligo donor, from Agilent
AJUBA_ECS_126	GGTTGCCTAGCAGGAACTCACCACCCTAGACTTGCTACGTCTCTGGGACATCCCACACTGCATCAACCACAACCCCAAAACTCTGGGGTTT	synthesized oligo donor, from Agilent
AJUBA_ECS_127	GGTTGCCTAGCAGGAACTCACCACCCTAGACTTGCTACGTCTCACGGACATCCCACACTGCATCAACCACAACCCCAAAACTCTGGGGTTT	synthesized oligo donor, from Agilent
AJUBA_ECS_128	GGTTGCCTAGCAGGAACTCACCACCCTAGACTTGCTACGTCTCAGAGACATCCCACACTGCATCAACCACAACCCCAAAACTCTGGGGTTT	synthesized oligo donor, from Agilent
AJUBA_ECS_129	GGTTGCCTAGCAGGAACTCACCACCCTAGACTTGCTACGTCTCAGGCACATCCCACACTGCATCAACCACAACCCCAAAACTCTGGGGTTT	synthesized oligo donor, from Agilent
AJUBA_ECS_130	GGTTGCCTAGCAGGAACTCACCACCCTAGACTTGCTACGTCTCAGGGCCATCCCACACTGCATCAACCACAACCCCAAAACTCTGGGGTTT	synthesized oligo donor, from Agilent
AJUBA_ECS_131	GGTTGCCTAGCAGGAACTCACCACCCTAGACTTGCTACGTCTCAGGGAGATCCCACACTGCATCAACCACAACCCCAAAACTCTGGGGTTT	synthesized oligo donor, from Agilent
AJUBA_ECS_132	GGTTGCCTAGCAGGAACTCACCACCCTAGACTTGCTACGTCTCAGGGACCTCCCACACTGCATCAACCACAACCCCAAAACTCTGGGGTTT	synthesized oligo donor, from Agilent
AJUBA_ECS_133	GGTTGCCTAGCAGGAACTCACCACCCTAGACTTGCTACGTCTCAGGGACAACCCACACTGCATCAACCACAACCCCAAAACTCTGGGGTTT	synthesized oligo donor, from Agilent
AJUBA_ECS_134	GGTTGCCTAGCAGGAACTCACCACCCTAGACTTGCTACGTCTCAGGGACATGCCACACTGCATCAACCACAACCCCAAAACTCTGGGGTTT	synthesized oligo donor, from Agilent
AJUBA_ECS_135	GGTTGCCTAGCAGGAACTCACCACCCTAGACTTGCTACGTCTCAGGGACATCGCACACTGCATCAACCACAACCCCAAAACTCTGGGGTTT	synthesized oligo donor, from Agilent
AJUBA_ECS_136	GGTTGCCTAGCAGGAACTCACCACCCTAGACTTGCTACGTCTCAGGGACATCCGACACTGCATCAACCACAACCCCAAAACTCTGGGGTTT	synthesized oligo donor, from Agilent
AJUBA_ECS_137	GGTTGCCTAGCAGGAACTCACCACCCTAGACTTGCTACGTCTCAGGGACATCCCCCACTGCATCAACCACAACCCCAAAACTCTGGGGTTT	synthesized oligo donor, from Agilent
AJUBA_ECS_138	GGTTGCCTAGCAGGAACTCACCACCCTAGACTTGCTACGTCTCAGGGACATCCCAGACTGCATCAACCACAACCCCAAAACTCTGGGGTTT	synthesized oligo donor, from Agilent
AJUBA_ECS_139	GGTTGCCTAGCAGGAACTCACCACCCTAGACTTGCTACCAGTCAGGGACATCCCACACTGCATCAACCACAACCCCAAAACTCTGGGGTTT	synthesized oligo donor, from Agilent
AJUBA_ECS_140	GGTTGCCTAGCAGGAACTCACCACCCTAGACTTGCTACCACACAGGGACATCCCACACTGCATCAACCACAACCCCAAAACTCTGGGGTTT	synthesized oligo donor, from Agilent
AJUBA_ECS_141	GGTTGCCTAGCAGGAACTCACCACCCTAGACTTGCTACCACTGAGGGACATCCCACACTGCATCAACCACAACCCCAAAACTCTGGGGTTT	synthesized oligo donor, from Agilent
AJUBA_ECS_142	GGTTGCCTAGCAGGAACTCACCACCCTAGACTTGCTACCACTCTGGGACATCCCACACTGCATCAACCACAACCCCAAAACTCTGGGGTTT	synthesized oligo donor, from Agilent
AJUBA_ECS_143	GGTTGCCTAGCAGGAACTCACCACCCTAGACTTGCTACCACTCACGGACATCCCACACTGCATCAACCACAACCCCAAAACTCTGGGGTTT	synthesized oligo donor, from Agilent
AJUBA_ECS_144	GGTTGCCTAGCAGGAACTCACCACCCTAGACTTGCTACCACTCAGAGACATCCCACACTGCATCAACCACAACCCCAAAACTCTGGGGTTT	synthesized oligo donor, from Agilent
AJUBA_ECS_145	GGTTGCCTAGCAGGAACTCACCACCCTAGACTTGCTACCACTCAGGCACATCCCACACTGCATCAACCACAACCCCAAAACTCTGGGGTTT	synthesized oligo donor, from Agilent
AJUBA_ECS_146	GGTTGCCTAGCAGGAACTCACCACCCTAGACTTGCTACCACTCAGGGCCATCCCACACTGCATCAACCACAACCCCAAAACTCTGGGGTTT	synthesized oligo donor, from Agilent
AJUBA_ECS_147	GGTTGCCTAGCAGGAACTCACCACCCTAGACTTGCTACCACTCAGGGAGATCCCACACTGCATCAACCACAACCCCAAAACTCTGGGGTTT	synthesized oligo donor, from Agilent
AJUBA_ECS_148	GGTTGCCTAGCAGGAACTCACCACCCTAGACTTGCTACCACTCAGGGACCTCCCACACTGCATCAACCACAACCCCAAAACTCTGGGGTTT	synthesized oligo donor, from Agilent
AJUBA_ECS_149	GGTTGCCTAGCAGGAACTCACCACCCTAGACTTGCTACCACTCAGGGACAACCCACACTGCATCAACCACAACCCCAAAACTCTGGGGTTT	synthesized oligo donor, from Agilent
AJUBA_ECS_150	GGTTGCCTAGCAGGAACTCACCACCCTAGACTTGCTACCACTCAGGGACATGCCACACTGCATCAACCACAACCCCAAAACTCTGGGGTTT	synthesized oligo donor, from Agilent
AJUBA_ECS_151	GGTTGCCTAGCAGGAACTCACCACCCTAGACTTGCTACCACTCAGGGACATCGCACACTGCATCAACCACAACCCCAAAACTCTGGGGTTT	synthesized oligo donor, from Agilent
AJUBA_ECS_152	GGTTGCCTAGCAGGAACTCACCACCCTAGACTTGCTACCACTCAGGGACATCCGACACTGCATCAACCACAACCCCAAAACTCTGGGGTTT	synthesized oligo donor, from Agilent
AJUBA_ECS_153	GGTTGCCTAGCAGGAACTCACCACCCTAGACTTGCTACCACTCAGGGACATCCCCCACTGCATCAACCACAACCCCAAAACTCTGGGGTTT	synthesized oligo donor, from Agilent
AJUBA_ECS_154	GGTTGCCTAGCAGGAACTCACCACCCTAGACTTGCTACCACTCAGGGACATCCCAGACTGCATCAACCACAACCCCAAAACTCTGGGGTTT	synthesized oligo donor, from Agilent
AJUBA_ECS_155	GGTTGCCTAGCAGGAACTCACCACCCTAGACTTGCTACCTGACAGGGACATCCCACACTGCATCAACCACAACCCCAAAACTCTGGGGTTT	synthesized oligo donor, from Agilent
AJUBA_ECS_156	GGTTGCCTAGCAGGAACTCACCACCCTAGACTTGCTACCTGTGAGGGACATCCCACACTGCATCAACCACAACCCCAAAACTCTGGGGTTT	synthesized oligo donor, from Agilent
AJUBA_ECS_157	GGTTGCCTAGCAGGAACTCACCACCCTAGACTTGCTACCTGTCTGGGACATCCCACACTGCATCAACCACAACCCCAAAACTCTGGGGTTT	synthesized oligo donor, from Agilent
AJUBA_ECS_158	GGTTGCCTAGCAGGAACTCACCACCCTAGACTTGCTACCTGTCACGGACATCCCACACTGCATCAACCACAACCCCAAAACTCTGGGGTTT	synthesized oligo donor, from Agilent
AJUBA_ECS_159	GGTTGCCTAGCAGGAACTCACCACCCTAGACTTGCTACCTGTCAGAGACATCCCACACTGCATCAACCACAACCCCAAAACTCTGGGGTTT	synthesized oligo donor, from Agilent
AJUBA_ECS_160	GGTTGCCTAGCAGGAACTCACCACCCTAGACTTGCTACCTGTCAGGCACATCCCACACTGCATCAACCACAACCCCAAAACTCTGGGGTTT	synthesized oligo donor, from Agilent
AJUBA_ECS_161	GGTTGCCTAGCAGGAACTCACCACCCTAGACTTGCTACCTGTCAGGGCCATCCCACACTGCATCAACCACAACCCCAAAACTCTGGGGTTT	synthesized oligo donor, from Agilent
AJUBA_ECS_162	GGTTGCCTAGCAGGAACTCACCACCCTAGACTTGCTACCTGTCAGGGAGATCCCACACTGCATCAACCACAACCCCAAAACTCTGGGGTTT	synthesized oligo donor, from Agilent
AJUBA_ECS_163	GGTTGCCTAGCAGGAACTCACCACCCTAGACTTGCTACCTGTCAGGGACCTCCCACACTGCATCAACCACAACCCCAAAACTCTGGGGTTT	synthesized oligo donor, from Agilent
AJUBA_ECS_164	GGTTGCCTAGCAGGAACTCACCACCCTAGACTTGCTACCTGTCAGGGACAACCCACACTGCATCAACCACAACCCCAAAACTCTGGGGTTT	synthesized oligo donor, from Agilent
AJUBA_ECS_165	GGTTGCCTAGCAGGAACTCACCACCCTAGACTTGCTACCTGTCAGGGACATGCCACACTGCATCAACCACAACCCCAAAACTCTGGGGTTT	synthesized oligo donor, from Agilent
AJUBA_ECS_166	GGTTGCCTAGCAGGAACTCACCACCCTAGACTTGCTACCTGTCAGGGACATCGCACACTGCATCAACCACAACCCCAAAACTCTGGGGTTT	synthesized oligo donor, from Agilent
AJUBA_ECS_167	GGTTGCCTAGCAGGAACTCACCACCCTAGACTTGCTACCTGTCAGGGACATCCGACACTGCATCAACCACAACCCCAAAACTCTGGGGTTT	synthesized oligo donor, from Agilent
AJUBA_ECS_168	GGTTGCCTAGCAGGAACTCACCACCCTAGACTTGCTACCTGTCAGGGACATCCCCCACTGCATCAACCACAACCCCAAAACTCTGGGGTTT	synthesized oligo donor, from Agilent
AJUBA_ECS_169	GGTTGCCTAGCAGGAACTCACCACCCTAGACTTGCTACCTGTCAGGGACATCCCAGACTGCATCAACCACAACCCCAAAACTCTGGGGTTT	synthesized oligo donor, from Agilent
AJUBA_ECS_170	GGTTGCCTAGCAGGAACTCACCACCCTAGACTTGCTACCTCAGAGGGACATCCCACACTGCATCAACCACAACCCCAAAACTCTGGGGTTT	synthesized oligo donor, from Agilent
AJUBA_ECS_171	GGTTGCCTAGCAGGAACTCACCACCCTAGACTTGCTACCTCACTGGGACATCCCACACTGCATCAACCACAACCCCAAAACTCTGGGGTTT	synthesized oligo donor, from Agilent
AJUBA_ECS_172	GGTTGCCTAGCAGGAACTCACCACCCTAGACTTGCTACCTCACACGGACATCCCACACTGCATCAACCACAACCCCAAAACTCTGGGGTTT	synthesized oligo donor, from Agilent
AJUBA_ECS_173	GGTTGCCTAGCAGGAACTCACCACCCTAGACTTGCTACCTCACAGAGACATCCCACACTGCATCAACCACAACCCCAAAACTCTGGGGTTT	synthesized oligo donor, from Agilent
AJUBA_ECS_174	GGTTGCCTAGCAGGAACTCACCACCCTAGACTTGCTACCTCACAGGCACATCCCACACTGCATCAACCACAACCCCAAAACTCTGGGGTTT	synthesized oligo donor, from Agilent
AJUBA_ECS_175	GGTTGCCTAGCAGGAACTCACCACCCTAGACTTGCTACCTCACAGGGCCATCCCACACTGCATCAACCACAACCCCAAAACTCTGGGGTTT	synthesized oligo donor, from Agilent
AJUBA_ECS_176	GGTTGCCTAGCAGGAACTCACCACCCTAGACTTGCTACCTCACAGGGAGATCCCACACTGCATCAACCACAACCCCAAAACTCTGGGGTTT	synthesized oligo donor, from Agilent
AJUBA_ECS_177	GGTTGCCTAGCAGGAACTCACCACCCTAGACTTGCTACCTCACAGGGACCTCCCACACTGCATCAACCACAACCCCAAAACTCTGGGGTTT	synthesized oligo donor, from Agilent
AJUBA_ECS_178	GGTTGCCTAGCAGGAACTCACCACCCTAGACTTGCTACCTCACAGGGACAACCCACACTGCATCAACCACAACCCCAAAACTCTGGGGTTT	synthesized oligo donor, from Agilent
AJUBA_ECS_179	GGTTGCCTAGCAGGAACTCACCACCCTAGACTTGCTACCTCACAGGGACATGCCACACTGCATCAACCACAACCCCAAAACTCTGGGGTTT	synthesized oligo donor, from Agilent
AJUBA_ECS_180	GGTTGCCTAGCAGGAACTCACCACCCTAGACTTGCTACCTCACAGGGACATCGCACACTGCATCAACCACAACCCCAAAACTCTGGGGTTT	synthesized oligo donor, from Agilent
AJUBA_ECS_181	GGTTGCCTAGCAGGAACTCACCACCCTAGACTTGCTACCTCACAGGGACATCCGACACTGCATCAACCACAACCCCAAAACTCTGGGGTTT	synthesized oligo donor, from Agilent
AJUBA_ECS_182	GGTTGCCTAGCAGGAACTCACCACCCTAGACTTGCTACCTCACAGGGACATCCCCCACTGCATCAACCACAACCCCAAAACTCTGGGGTTT	synthesized oligo donor, from Agilent
AJUBA_ECS_183	GGTTGCCTAGCAGGAACTCACCACCCTAGACTTGCTACCTCACAGGGACATCCCAGACTGCATCAACCACAACCCCAAAACTCTGGGGTTT	synthesized oligo donor, from Agilent
AJUBA_ECS_184	GGTTGCCTAGCAGGAACTCACCACCCTAGACTTGCTACCTCTGTGGGACATCCCACACTGCATCAACCACAACCCCAAAACTCTGGGGTTT	synthesized oligo donor, from Agilent
AJUBA_ECS_185	GGTTGCCTAGCAGGAACTCACCACCCTAGACTTGCTACCTCTGACGGACATCCCACACTGCATCAACCACAACCCCAAAACTCTGGGGTTT	synthesized oligo donor, from Agilent
AJUBA_ECS_186	GGTTGCCTAGCAGGAACTCACCACCCTAGACTTGCTACCTCTGAGAGACATCCCACACTGCATCAACCACAACCCCAAAACTCTGGGGTTT	synthesized oligo donor, from Agilent
AJUBA_ECS_187	GGTTGCCTAGCAGGAACTCACCACCCTAGACTTGCTACCTCTGAGGCACATCCCACACTGCATCAACCACAACCCCAAAACTCTGGGGTTT	synthesized oligo donor, from Agilent
AJUBA_ECS_188	GGTTGCCTAGCAGGAACTCACCACCCTAGACTTGCTACCTCTGAGGGCCATCCCACACTGCATCAACCACAACCCCAAAACTCTGGGGTTT	synthesized oligo donor, from Agilent
AJUBA_ECS_189	GGTTGCCTAGCAGGAACTCACCACCCTAGACTTGCTACCTCTGAGGGAGATCCCACACTGCATCAACCACAACCCCAAAACTCTGGGGTTT	synthesized oligo donor, from Agilent
AJUBA_ECS_190	GGTTGCCTAGCAGGAACTCACCACCCTAGACTTGCTACCTCTGAGGGACCTCCCACACTGCATCAACCACAACCCCAAAACTCTGGGGTTT	synthesized oligo donor, from Agilent
AJUBA_ECS_191	GGTTGCCTAGCAGGAACTCACCACCCTAGACTTGCTACCTCTGAGGGACAACCCACACTGCATCAACCACAACCCCAAAACTCTGGGGTTT	synthesized oligo donor, from Agilent
AJUBA_ECS_192	GGTTGCCTAGCAGGAACTCACCACCCTAGACTTGCTACCTCTGAGGGACATGCCACACTGCATCAACCACAACCCCAAAACTCTGGGGTTT	synthesized oligo donor, from Agilent
AJUBA_ECS_193	GGTTGCCTAGCAGGAACTCACCACCCTAGACTTGCTACCTCTGAGGGACATCGCACACTGCATCAACCACAACCCCAAAACTCTGGGGTTT	synthesized oligo donor, from Agilent
AJUBA_ECS_194	GGTTGCCTAGCAGGAACTCACCACCCTAGACTTGCTACCTCTGAGGGACATCCGACACTGCATCAACCACAACCCCAAAACTCTGGGGTTT	synthesized oligo donor, from Agilent
AJUBA_ECS_195	GGTTGCCTAGCAGGAACTCACCACCCTAGACTTGCTACCTCTGAGGGACATCCCCCACTGCATCAACCACAACCCCAAAACTCTGGGGTTT	synthesized oligo donor, from Agilent
AJUBA_ECS_196	GGTTGCCTAGCAGGAACTCACCACCCTAGACTTGCTACCTCTGAGGGACATCCCAGACTGCATCAACCACAACCCCAAAACTCTGGGGTTT	synthesized oligo donor, from Agilent
AJUBA_ECS_197	GGTTGCCTAGCAGGAACTCACCACCCTAGACTTGCTACCTCTCTCGGACATCCCACACTGCATCAACCACAACCCCAAAACTCTGGGGTTT	synthesized oligo donor, from Agilent
AJUBA_ECS_198	GGTTGCCTAGCAGGAACTCACCACCCTAGACTTGCTACCTCTCTGAGACATCCCACACTGCATCAACCACAACCCCAAAACTCTGGGGTTT	synthesized oligo donor, from Agilent
AJUBA_ECS_199	GGTTGCCTAGCAGGAACTCACCACCCTAGACTTGCTACCTCTCTGGCACATCCCACACTGCATCAACCACAACCCCAAAACTCTGGGGTTT	synthesized oligo donor, from Agilent
AJUBA_ECS_200	GGTTGCCTAGCAGGAACTCACCACCCTAGACTTGCTACCTCTCTGGGCCATCCCACACTGCATCAACCACAACCCCAAAACTCTGGGGTTT	synthesized oligo donor, from Agilent
AJUBA_ECS_201	GGTTGCCTAGCAGGAACTCACCACCCTAGACTTGCTACCTCTCTGGGAGATCCCACACTGCATCAACCACAACCCCAAAACTCTGGGGTTT	synthesized oligo donor, from Agilent
AJUBA_ECS_202	GGTTGCCTAGCAGGAACTCACCACCCTAGACTTGCTACCTCTCTGGGACCTCCCACACTGCATCAACCACAACCCCAAAACTCTGGGGTTT	synthesized oligo donor, from Agilent
AJUBA_ECS_203	GGTTGCCTAGCAGGAACTCACCACCCTAGACTTGCTACCTCTCTGGGACAACCCACACTGCATCAACCACAACCCCAAAACTCTGGGGTTT	synthesized oligo donor, from Agilent
AJUBA_ECS_204	GGTTGCCTAGCAGGAACTCACCACCCTAGACTTGCTACCTCTCTGGGACATGCCACACTGCATCAACCACAACCCCAAAACTCTGGGGTTT	synthesized oligo donor, from Agilent
AJUBA_ECS_205	GGTTGCCTAGCAGGAACTCACCACCCTAGACTTGCTACCTCTCTGGGACATCGCACACTGCATCAACCACAACCCCAAAACTCTGGGGTTT	synthesized oligo donor, from Agilent
AJUBA_ECS_206	GGTTGCCTAGCAGGAACTCACCACCCTAGACTTGCTACCTCTCTGGGACATCCGACACTGCATCAACCACAACCCCAAAACTCTGGGGTTT	synthesized oligo donor, from Agilent
AJUBA_ECS_207	GGTTGCCTAGCAGGAACTCACCACCCTAGACTTGCTACCTCTCTGGGACATCCCCCACTGCATCAACCACAACCCCAAAACTCTGGGGTTT	synthesized oligo donor, from Agilent
AJUBA_ECS_208	GGTTGCCTAGCAGGAACTCACCACCCTAGACTTGCTACCTCTCTGGGACATCCCAGACTGCATCAACCACAACCCCAAAACTCTGGGGTTT	synthesized oligo donor, from Agilent
AJUBA_ECS_209	GGTTGCCTAGCAGGAACTCACCACCCTAGACTTGCTACCTCTCACAGACATCCCACACTGCATCAACCACAACCCCAAAACTCTGGGGTTT	synthesized oligo donor, from Agilent
AJUBA_ECS_210	GGTTGCCTAGCAGGAACTCACCACCCTAGACTTGCTACCTCTCACGCACATCCCACACTGCATCAACCACAACCCCAAAACTCTGGGGTTT	synthesized oligo donor, from Agilent
AJUBA_ECS_211	GGTTGCCTAGCAGGAACTCACCACCCTAGACTTGCTACCTCTCACGGCCATCCCACACTGCATCAACCACAACCCCAAAACTCTGGGGTTT	synthesized oligo donor, from Agilent
AJUBA_ECS_212	GGTTGCCTAGCAGGAACTCACCACCCTAGACTTGCTACCTCTCACGGAGATCCCACACTGCATCAACCACAACCCCAAAACTCTGGGGTTT	synthesized oligo donor, from Agilent
AJUBA_ECS_213	GGTTGCCTAGCAGGAACTCACCACCCTAGACTTGCTACCTCTCACGGACCTCCCACACTGCATCAACCACAACCCCAAAACTCTGGGGTTT	synthesized oligo donor, from Agilent
AJUBA_ECS_214	GGTTGCCTAGCAGGAACTCACCACCCTAGACTTGCTACCTCTCACGGACAACCCACACTGCATCAACCACAACCCCAAAACTCTGGGGTTT	synthesized oligo donor, from Agilent
AJUBA_ECS_215	GGTTGCCTAGCAGGAACTCACCACCCTAGACTTGCTACCTCTCACGGACATGCCACACTGCATCAACCACAACCCCAAAACTCTGGGGTTT	synthesized oligo donor, from Agilent
AJUBA_ECS_216	GGTTGCCTAGCAGGAACTCACCACCCTAGACTTGCTACCTCTCACGGACATCGCACACTGCATCAACCACAACCCCAAAACTCTGGGGTTT	synthesized oligo donor, from Agilent
AJUBA_ECS_217	GGTTGCCTAGCAGGAACTCACCACCCTAGACTTGCTACCTCTCACGGACATCCGACACTGCATCAACCACAACCCCAAAACTCTGGGGTTT	synthesized oligo donor, from Agilent
AJUBA_ECS_218	GGTTGCCTAGCAGGAACTCACCACCCTAGACTTGCTACCTCTCACGGACATCCCCCACTGCATCAACCACAACCCCAAAACTCTGGGGTTT	synthesized oligo donor, from Agilent
AJUBA_ECS_219	GGTTGCCTAGCAGGAACTCACCACCCTAGACTTGCTACCTCTCACGGACATCCCAGACTGCATCAACCACAACCCCAAAACTCTGGGGTTT	synthesized oligo donor, from Agilent
AJUBA_ECS_220	GGTTGCCTAGCAGGAACTCACCACCCTAGACTTGCTACCTCTCAGACACATCCCACACTGCATCAACCACAACCCCAAAACTCTGGGGTTT	synthesized oligo donor, from Agilent
AJUBA_ECS_221	GGTTGCCTAGCAGGAACTCACCACCCTAGACTTGCTACCTCTCAGAGCCATCCCACACTGCATCAACCACAACCCCAAAACTCTGGGGTTT	synthesized oligo donor, from Agilent
AJUBA_ECS_222	GGTTGCCTAGCAGGAACTCACCACCCTAGACTTGCTACCTCTCAGAGAGATCCCACACTGCATCAACCACAACCCCAAAACTCTGGGGTTT	synthesized oligo donor, from Agilent
AJUBA_ECS_223	GGTTGCCTAGCAGGAACTCACCACCCTAGACTTGCTACCTCTCAGAGACCTCCCACACTGCATCAACCACAACCCCAAAACTCTGGGGTTT	synthesized oligo donor, from Agilent
AJUBA_ECS_224	GGTTGCCTAGCAGGAACTCACCACCCTAGACTTGCTACCTCTCAGAGACAACCCACACTGCATCAACCACAACCCCAAAACTCTGGGGTTT	synthesized oligo donor, from Agilent
AJUBA_ECS_225	GGTTGCCTAGCAGGAACTCACCACCCTAGACTTGCTACCTCTCAGAGACATGCCACACTGCATCAACCACAACCCCAAAACTCTGGGGTTT	synthesized oligo donor, from Agilent
AJUBA_ECS_226	GGTTGCCTAGCAGGAACTCACCACCCTAGACTTGCTACCTCTCAGAGACATCGCACACTGCATCAACCACAACCCCAAAACTCTGGGGTTT	synthesized oligo donor, from Agilent
AJUBA_ECS_227	GGTTGCCTAGCAGGAACTCACCACCCTAGACTTGCTACCTCTCAGAGACATCCGACACTGCATCAACCACAACCCCAAAACTCTGGGGTTT	synthesized oligo donor, from Agilent
AJUBA_ECS_228	GGTTGCCTAGCAGGAACTCACCACCCTAGACTTGCTACCTCTCAGAGACATCCCCCACTGCATCAACCACAACCCCAAAACTCTGGGGTTT	synthesized oligo donor, from Agilent
AJUBA_ECS_229	GGTTGCCTAGCAGGAACTCACCACCCTAGACTTGCTACCTCTCAGAGACATCCCAGACTGCATCAACCACAACCCCAAAACTCTGGGGTTT	synthesized oligo donor, from Agilent
AJUBA_ECS_230	GGTTGCCTAGCAGGAACTCACCACCCTAGACTTGCTACCTCTCAGGCCCATCCCACACTGCATCAACCACAACCCCAAAACTCTGGGGTTT	synthesized oligo donor, from Agilent
AJUBA_ECS_231	GGTTGCCTAGCAGGAACTCACCACCCTAGACTTGCTACCTCTCAGGCAGATCCCACACTGCATCAACCACAACCCCAAAACTCTGGGGTTT	synthesized oligo donor, from Agilent
AJUBA_ECS_232	GGTTGCCTAGCAGGAACTCACCACCCTAGACTTGCTACCTCTCAGGCACCTCCCACACTGCATCAACCACAACCCCAAAACTCTGGGGTTT	synthesized oligo donor, from Agilent
AJUBA_ECS_233	GGTTGCCTAGCAGGAACTCACCACCCTAGACTTGCTACCTCTCAGGCACAACCCACACTGCATCAACCACAACCCCAAAACTCTGGGGTTT	synthesized oligo donor, from Agilent
AJUBA_ECS_234	GGTTGCCTAGCAGGAACTCACCACCCTAGACTTGCTACCTCTCAGGCACATGCCACACTGCATCAACCACAACCCCAAAACTCTGGGGTTT	synthesized oligo donor, from Agilent
AJUBA_ECS_235	GGTTGCCTAGCAGGAACTCACCACCCTAGACTTGCTACCTCTCAGGCACATCGCACACTGCATCAACCACAACCCCAAAACTCTGGGGTTT	synthesized oligo donor, from Agilent
AJUBA_ECS_236	GGTTGCCTAGCAGGAACTCACCACCCTAGACTTGCTACCTCTCAGGCACATCCGACACTGCATCAACCACAACCCCAAAACTCTGGGGTTT	synthesized oligo donor, from Agilent
AJUBA_ECS_237	GGTTGCCTAGCAGGAACTCACCACCCTAGACTTGCTACCTCTCAGGCACATCCCCCACTGCATCAACCACAACCCCAAAACTCTGGGGTTT	synthesized oligo donor, from Agilent
AJUBA_ECS_238	GGTTGCCTAGCAGGAACTCACCACCCTAGACTTGCTACCTCTCAGGCACATCCCAGACTGCATCAACCACAACCCCAAAACTCTGGGGTTT	synthesized oligo donor, from Agilent
AJUBA_ECS_239	GGTTGCCTAGCAGGAACTCACCACCCTAGACTTGCTACCTCTCAGGGCGATCCCACACTGCATCAACCACAACCCCAAAACTCTGGGGTTT	synthesized oligo donor, from Agilent
AJUBA_ECS_240	GGTTGCCTAGCAGGAACTCACCACCCTAGACTTGCTACCTCTCAGGGCCCTCCCACACTGCATCAACCACAACCCCAAAACTCTGGGGTTT	synthesized oligo donor, from Agilent
AJUBA_ECS_241	GGTTGCCTAGCAGGAACTCACCACCCTAGACTTGCTACCTCTCAGGGCCAACCCACACTGCATCAACCACAACCCCAAAACTCTGGGGTTT	synthesized oligo donor, from Agilent
AJUBA_ECS_242	GGTTGCCTAGCAGGAACTCACCACCCTAGACTTGCTACCTCTCAGGGCCATGCCACACTGCATCAACCACAACCCCAAAACTCTGGGGTTT	synthesized oligo donor, from Agilent
AJUBA_ECS_243	GGTTGCCTAGCAGGAACTCACCACCCTAGACTTGCTACCTCTCAGGGCCATCGCACACTGCATCAACCACAACCCCAAAACTCTGGGGTTT	synthesized oligo donor, from Agilent
AJUBA_ECS_244	GGTTGCCTAGCAGGAACTCACCACCCTAGACTTGCTACCTCTCAGGGCCATCCGACACTGCATCAACCACAACCCCAAAACTCTGGGGTTT	synthesized oligo donor, from Agilent
AJUBA_ECS_245	GGTTGCCTAGCAGGAACTCACCACCCTAGACTTGCTACCTCTCAGGGCCATCCCCCACTGCATCAACCACAACCCCAAAACTCTGGGGTTT	synthesized oligo donor, from Agilent
AJUBA_ECS_246	GGTTGCCTAGCAGGAACTCACCACCCTAGACTTGCTACCTCTCAGGGCCATCCCAGACTGCATCAACCACAACCCCAAAACTCTGGGGTTT	synthesized oligo donor, from Agilent
AJUBA_ECS_247	GGTTGCCTAGCAGGAACTCACCACCCTAGACTTGCTACCTCTCAGGGAGCTCCCACACTGCATCAACCACAACCCCAAAACTCTGGGGTTT	synthesized oligo donor, from Agilent
AJUBA_ECS_248	GGTTGCCTAGCAGGAACTCACCACCCTAGACTTGCTACCTCTCAGGGAGAACCCACACTGCATCAACCACAACCCCAAAACTCTGGGGTTT	synthesized oligo donor, from Agilent
AJUBA_ECS_249	GGTTGCCTAGCAGGAACTCACCACCCTAGACTTGCTACCTCTCAGGGAGATGCCACACTGCATCAACCACAACCCCAAAACTCTGGGGTTT	synthesized oligo donor, from Agilent
AJUBA_ECS_250	GGTTGCCTAGCAGGAACTCACCACCCTAGACTTGCTACCTCTCAGGGAGATCGCACACTGCATCAACCACAACCCCAAAACTCTGGGGTTT	synthesized oligo donor, from Agilent
AJUBA_ECS_251	GGTTGCCTAGCAGGAACTCACCACCCTAGACTTGCTACCTCTCAGGGAGATCCGACACTGCATCAACCACAACCCCAAAACTCTGGGGTTT	synthesized oligo donor, from Agilent
AJUBA_ECS_252	GGTTGCCTAGCAGGAACTCACCACCCTAGACTTGCTACCTCTCAGGGAGATCCCCCACTGCATCAACCACAACCCCAAAACTCTGGGGTTT	synthesized oligo donor, from Agilent
AJUBA_ECS_253	GGTTGCCTAGCAGGAACTCACCACCCTAGACTTGCTACCTCTCAGGGAGATCCCAGACTGCATCAACCACAACCCCAAAACTCTGGGGTTT	synthesized oligo donor, from Agilent
AJUBA_ECS_254	GGTTGCCTAGCAGGAACTCACCACCCTAGACTTGCTACCTCTCAGGGACCACCCACACTGCATCAACCACAACCCCAAAACTCTGGGGTTT	synthesized oligo donor, from Agilent
AJUBA_ECS_255	GGTTGCCTAGCAGGAACTCACCACCCTAGACTTGCTACCTCTCAGGGACCTGCCACACTGCATCAACCACAACCCCAAAACTCTGGGGTTT	synthesized oligo donor, from Agilent
AJUBA_ECS_256	GGTTGCCTAGCAGGAACTCACCACCCTAGACTTGCTACCTCTCAGGGACCTCGCACACTGCATCAACCACAACCCCAAAACTCTGGGGTTT	synthesized oligo donor, from Agilent
AJUBA_ECS_257	GGTTGCCTAGCAGGAACTCACCACCCTAGACTTGCTACCTCTCAGGGACCTCCGACACTGCATCAACCACAACCCCAAAACTCTGGGGTTT	synthesized oligo donor, from Agilent
AJUBA_ECS_258	GGTTGCCTAGCAGGAACTCACCACCCTAGACTTGCTACCTCTCAGGGACCTCCCCCACTGCATCAACCACAACCCCAAAACTCTGGGGTTT	synthesized oligo donor, from Agilent
AJUBA_ECS_259	GGTTGCCTAGCAGGAACTCACCACCCTAGACTTGCTACCTCTCAGGGACCTCCCAGACTGCATCAACCACAACCCCAAAACTCTGGGGTTT	synthesized oligo donor, from Agilent
AJUBA_ECS_260	GGTTGCCTAGCAGGAACTCACCACCCTAGACTTGCTACCTCTCAGGGACAAGCCACACTGCATCAACCACAACCCCAAAACTCTGGGGTTT	synthesized oligo donor, from Agilent
AJUBA_ECS_261	GGTTGCCTAGCAGGAACTCACCACCCTAGACTTGCTACCTCTCAGGGACAACGCACACTGCATCAACCACAACCCCAAAACTCTGGGGTTT	synthesized oligo donor, from Agilent
AJUBA_ECS_262	GGTTGCCTAGCAGGAACTCACCACCCTAGACTTGCTACCTCTCAGGGACAACCGACACTGCATCAACCACAACCCCAAAACTCTGGGGTTT	synthesized oligo donor, from Agilent
AJUBA_ECS_263	GGTTGCCTAGCAGGAACTCACCACCCTAGACTTGCTACCTCTCAGGGACAACCCCCACTGCATCAACCACAACCCCAAAACTCTGGGGTTT	synthesized oligo donor, from Agilent
AJUBA_ECS_264	GGTTGCCTAGCAGGAACTCACCACCCTAGACTTGCTACCTCTCAGGGACAACCCAGACTGCATCAACCACAACCCCAAAACTCTGGGGTTT	synthesized oligo donor, from Agilent
AJUBA_ECS_265	GGTTGCCTAGCAGGAACTCACCACCCTAGACTTGCTACCTCTCAGGGACATGGCACACTGCATCAACCACAACCCCAAAACTCTGGGGTTT	synthesized oligo donor, from Agilent
AJUBA_ECS_266	GGTTGCCTAGCAGGAACTCACCACCCTAGACTTGCTACCTCTCAGGGACATGCGACACTGCATCAACCACAACCCCAAAACTCTGGGGTTT	synthesized oligo donor, from Agilent
AJUBA_ECS_267	GGTTGCCTAGCAGGAACTCACCACCCTAGACTTGCTACCTCTCAGGGACATGCCCCACTGCATCAACCACAACCCCAAAACTCTGGGGTTT	synthesized oligo donor, from Agilent
AJUBA_ECS_268	GGTTGCCTAGCAGGAACTCACCACCCTAGACTTGCTACCTCTCAGGGACATGCCAGACTGCATCAACCACAACCCCAAAACTCTGGGGTTT	synthesized oligo donor, from Agilent
AJUBA_ECS_269	GGTTGCCTAGCAGGAACTCACCACCCTAGACTTGCTACCTCTCAGGGACATCGGACACTGCATCAACCACAACCCCAAAACTCTGGGGTTT	synthesized oligo donor, from Agilent
AJUBA_ECS_270	GGTTGCCTAGCAGGAACTCACCACCCTAGACTTGCTACCTCTCAGGGACATCGCCCACTGCATCAACCACAACCCCAAAACTCTGGGGTTT	synthesized oligo donor, from Agilent
AJUBA_ECS_271	GGTTGCCTAGCAGGAACTCACCACCCTAGACTTGCTACCTCTCAGGGACATCGCAGACTGCATCAACCACAACCCCAAAACTCTGGGGTTT	synthesized oligo donor, from Agilent
AJUBA_ECS_272	GGTTGCCTAGCAGGAACTCACCACCCTAGACTTGCTACCTCTCAGGGACATCCGCCACTGCATCAACCACAACCCCAAAACTCTGGGGTTT	synthesized oligo donor, from Agilent
AJUBA_ECS_273	GGTTGCCTAGCAGGAACTCACCACCCTAGACTTGCTACCTCTCAGGGACATCCGAGACTGCATCAACCACAACCCCAAAACTCTGGGGTTT	synthesized oligo donor, from Agilent
AJUBA_ECS_274	GGTTGCCTAGCAGGAACTCACCACCCTAGACTTGCTACCTCTCAGGGACATCCCCGACTGCATCAACCACAACCCCAAAACTCTGGGGTTT	synthesized oligo donor, from Agilent
AJUBA_ECS_275	GGTTGCCTAGCAGGAACTCACCACCCTAGACTTGCTACCTGAGTCGGACATCCCACACTGCATCAACCACAACCCCAAAACTCTGGGGTTT	synthesized oligo donor, from Agilent
AJUBA_ECS_276	GGTTGCCTAGCAGGAACTCACCACCCTAGACTTGCTACCTCTGTCGGACATCCCACACTGCATCAACCACAACCCCAAAACTCTGGGGTTT	synthesized oligo donor, from Agilent
AJUBA_ECS_277	GGTTGCCTAGCAGGAACTCACCACCCTAGACTTGCTACCTCTCAGGCCGCACCCACACTGCATCAACCACAACCCCAAAACTCTGGGGTTT	synthesized oligo donor, from Agilent
AJUBA_ECS_278	GGTTGCCTAGCAGGAACTCACCACCCTAGACTTGCTACCTCTCAGGCCGATCCCACACTGCATCAACCACAACCCCAAAACTCTGGGGTTT	synthesized oligo donor, from Agilent
AJUBA_ECS_279	GGTTGCCTAGCAGGAACTCACCACCCTAGACTTGCTACCTCTCAAGGGACATCCCACACTGCATCAACCACAACCCCAAAACTCTGGGGTTT	synthesized oligo donor, from Agilent
AJUBA_ECS_280	GGTTGCCTAGCAGGAACTCACCACCCTAGACTTGCTACCTCTACAGGGACATCCCACACTGCATCAACCACAACCCCAAAACTCTGGGGTTT	synthesized oligo donor, from Agilent
AJUBA_ECS_281	GGTTGCCTAGCAGGAACTCACCACCCTAGACTTGCTACCTCATCAGGGACATCCCACACTGCATCAACCACAACCCCAAAACTCTGGGGTTT	synthesized oligo donor, from Agilent
AJUBA_ECS_282	GGTTGCCTAGCAGGAACTCACCACCCTAGACTTGCTACCTCTCAGGGAACATCCCACACTGCATCAACCACAACCCCAAAACTCTGGGGTTT	synthesized oligo donor, from Agilent
AJUBA_ECS_283	GGTTGCCTAGCAGGAACTCACCACCCTAGACTTGCTACCTCTCAGGGACAATCCCACACTGCATCAACCACAACCCCAAAACTCTGGGGTTT	synthesized oligo donor, from Agilent
AJUBA_ECS_284	GGTTGCCTAGCAGGAACTCACCACCCTAGACTTGCTACCTCTCAGGGACATACCCACACTGCATCAACCACAACCCCAAAACTCTGGGGTTT	synthesized oligo donor, from Agilent
NEIL1_leftarm	CTGAGGTCTGGGCCAGGTCTAACCAGGCTCCCCACTCCTCCCAACCTGAGCCTGCCCTCTGATCTCTGCCTGTTCCTCTG	elongate the donor
NEIL1_leftarm_biotin	/5Biosg/CTGAGGTCTGGGCCAGGTCTAACCAGGCTCCCCACTCCTCCCAACCTGAGCCTGCCCTCTGATCTCTGCCTGTTCCTCTG	elongate the donor, with biotin label
NEIL1_rightarm	ATG CCG GTC CTG CAG GGA GCT CAT GCC TGG CAT GCC ATA GCA GCG CAG CCA GGC TCG AAA GGC AGC AAA GTC CTC CTC CC	elongate the donor
NEIL1_rightarm_biotin	/5Biosg/ATG CCG GTC CTG CAG GGA GCT CAT GCC TGG CAT GCC ATA GCA GCG CAG CCA GGC TCG AAA GGC AGC AAA GTC CTC CTC CC	elongate the donor, with biotin label
TTYH_donor_F	GCT TAG GCT TAC ACG TGC TTA G	elongate the donor
TTYH_donor_R	TCA GGA GAC CCG GTC AGT TCT	elongate the donor
TTYH_donor_F_70	GACACTCATGCTTCATACCCAGAGAGAAGCCCCCGGCTGCCCAGGCATGCTTAGGCTTACACGTGCTTAG	elongate the donor
TTYH_donor_R_70	CTG ATG CGG GAG GGA TTC CCC AGT CTG AGG CTT GGA CCC CTA CCC ATT CTC AGG AGA CCC GGT CAG TTC T	elongate the donor
TTYH_ECS_donor_F	CCA GGA TAA GAC ACT CAT GCT TCA	elongate the donor
TTYH_ECS_donor_R	CCT AAG CCT AAG CAC GTG TAA GC	elongate the donor
TTYH_ECS_donor_F_70	TGGGGAAACAGGCCCAGAGAAAGGAAGGGGACTGCCCAGGGTCAGAGCCAGGATAAGACACTCATGCTTC	elongate the donor
TTYH_ECS_donor_R_70	GTC AGT TCT TCA CAC CCA GAG AGA AGC GCC CTG GTC ACC CAG GCA CGC CTA AGC CTA AGC ACG TGT AAG C	elongate the donor
AJUBA_donor_F	CCC AAC TCT AGT TTT GGG ATT GT	elongate the donor
AJUBA_donor_R	TTG TAC ACT TGG TTT CCT AGT AGA A	elongate the donor
AJUBA_donor_F_70	AGCAAACTGACTAGTATCAAATCAGTGTTTTGCTCCCTCCAGTTCCCCCCAACTCTAGTTTTGGGATTGT	elongate the donor
AJUBA_donor_R_70	CTC TCT GTC TCT CTC TCA CTC TTT CTT ACT CTC TTC TCA GGT CAC TTG TAC ACT TGG TTT CCT AGT AGA A	elongate the donor

## Sheet: 4_PCR primers
fludigm-NEILgDNA-30F	GCGTTATCGAGGTC CTG AGC CTG CCC TCT GAT C
fludigm-NEILgDNA-250R	GTGCTCTTCCGATCT GGA GGG TCT AGA CAG ACC CTG
fludigm-TTYH2-F	GCGTTATCGAGGTC CCA GGA TAA GAC ACT CAT GCT TC
fludigm-TTYH2-R	GTGCTCTTCCGATCT CAG GAG ACC CGG TCA GTT CT
fludigm-AJUBA-F	GCGTTATCGAGGTC CTC TCT GTC TCT CTC TCA CTC TTT CT
fludigm-AJUBA-R	GTGCTCTTCCGATCT CCC AAC TCT AGT TTT GGG ATT GTG
TTYHECSvalid-R	GTGCTCTTCCGATCT GTC AGT TCT TCA CAC CCA GAG AGA A
TTYH-valid-F	GCGTTATCGAGGTC GAC ACT CAT GCT TCA TAC CCA G
AJUBA-valid-F-Flud	GCGTTATCGAGGTC CTC TCT GTC TCT CTC TCA CTC TTT CT
NEIL1_leftarm	AGCTTGTGTAGCTGAGGTCTGGGCCAGGTCTAACCAGGCTCCCCACTCCTCCCAACCTGAGCCTGCCCTCTGATCTCTGC
NEIL_rightarm_biotin	/5Biosg/GCA GGG AGC TCA TGC CTG GCA TGC CAT AGC AGC GCA GCC AGG CTC GAA AGG CAG CAA AGT CCT CCT CCC CGC TCT CTG AC
NEIL_rightarm	GCA GGG AGC TCA TGC CTG GCA TGC CAT AGC AGC GCA GCC AGG CTC GAA AGG CAG CAA AGT CCT CCT CCC CGC TCT CTG AC
NEIL_leftarm_biotin	/5Biosg/AGCTTGTGTAGCTGAGGTCTGGGCCAGGTCTAACCAGGCTCCCCACTCCTCCCAACCTGAGCCTGCCCTCTGATCTCTGC
AJUBA_donor_F	CCC AAC TCT AGT TTT GGG ATT GT
AJUBA_donor_R	TTG TAC ACT TGG TTT CCT AGT AGA A
AJUBA_donor_F_70	AGCAAACTGACTAGTATCAAATCAGTGTTTTGCTCCCTCCAGTTCCCCCCAACTCTAGTTTTGGGATTGT
AJUBA_donor_R_70	CTC TCT GTC TCT CTC TCA CTC TTT CTT ACT CTC TTC TCA GGT CAC TTG TAC ACT TGG TTT CCT AGT AGA A
AJUBA_ECS_donor_F	GGT TGC CTA GCA GGA ACT CAC
AJUBA_ECS_donor_R	AAA CCC CAG AGT TTT GGG G
AJUBA_ECS_donor_F_70	GGACCCCATATCTGACACCATGTGTCACAAAAAGTGAGGAGCTTAAATTTGGTTGCCTAGCAGGAACTCA
AJUBA_ECS_donor_R_70	GCT AAA CTG ACT AGA ACC AAA TCA AAG TGT AAT TCT CCC TCC AGC TCC CCC AAA CCC CAG AGT TTT GGG G
TTYH_donor_F	GCT TAG GCT TAC ACG TGC TTA G
TTYH_donor_R	TCA GGA GAC CCG GTC AGT TCT
TTYH_donor_F_70	GACACTCATGCTTCATACCCAGAGAGAAGCCCCCGGCTGCCCAGGCATGCTTAGGCTTACACGTGCTTAG
TTYH_donor_R_70	CTG ATG CGG GAG GGA TTC CCC AGT CTG AGG CTT GGA CCC CTA CCC ATT CTC AGG AGA CCC GGT CAG TTC T
TTYH_ECS_donor_F	CCA GGA TAA GAC ACT CAT GCT TCA
TTYH_ECS_donor_R	CCT AAG CCT AAG CAC GTG TAA GC
TTYH_ECS_donor_F_70	TGGGGAAACAGGCCCAGAGAAAGGAAGGGGACTGCCCAGGGTCAGAGCCAGGATAAGACACTCATGCTTC
TTYH_ECS_donor_R_70	GTC AGT TCT TCA CAC CCA GAG AGA AGC GCC CTG GTC ACC CAG GCA CGC CTA AGC CTA AGC ACG TGT AAG C

## Sheet: 5_in_vitro_NEIL1
PCR primers and templates to generate DNA template for in vitro transcription for NEIL1 library
	Forward Primers
T7For	TTCTAATACGACTCACTATAGGgagcctgccctctgatctcTG
T7For2	TTCTAATACGACTCACTATAGGgagcctgccctctgatctcTT
T7For3	TTCTAATACGACTCACTATAGGgagcctgccctctgatctcTC
T7For4	TTCTAATACGACTCACTATAGGgagcctgccctctgatctcTACC
	Template Sequence	Sequence of Primer with Barcode+PBS (Reverse primers for PCR)
NEIL1_001	gagcctgccctctgatctcTGCCTGTTCCTCTGTCCCACAGAGGGCAAAGGCTACGGGTCAGAGAGCGGGGAGGAggac	GTTGTTGTTGTTGTTTCTTTTGGTGCCGGTCGAAACCGGCACCgtccTCCTCCCCGCTCTCT
NEIL1_002	gagcctgccctctgatctcTGCCTGTTCCTCTGTCCCACAGGAGGCAAAGGCTACGGGTCAGAGAGCGGGGAGGAggac	GTTGTTGTTGTTGTTTCTTTTTGTTCTCGTCGAAACGAGAACAgtccTCCTCCCCGCTCTCT
NEIL1_003	gagcctgccctctgatctcTGCCTGTTCCTCTGTCCCACAGGGAGCAAAGGCTACGGGTCAGAGAGCGGGGAGGAggac	GTTGTTGTTGTTGTTTCTTTTCCGTGCCGGCGAACCGGCACGGgtccTCCTCCCCGCTCTCT
NEIL1_004	gagcctgccctctgatctcTGCCTGTTCCTCTGTCCCACAGGGGACAAAGGCTACGGGTCAGAGAGCGGGGAGGAggac	GTTGTTGTTGTTGTTTCTTTTTCCGGCTCGCGAACGAGCCGGAgtccTCCTCCCCGCTCTCT
NEIL1_005	gagcctgccctctgatctcTGCCTGTTCCTCTGTCCCACAGGGGGAAAAGGCTACGGGTCAGAGAGCGGGGAGGAggac	GTTGTTGTTGTTGTTTCTTTTCGGCCTGCCCGAAGGCAGGCCGgtccTCCTCCCCGCTCTCT
NEIL1_006	gagcctgccctctgatctcTGCCTGTTCCTCTGTCCCACAGGGGGCAAAAGCTACGGGTCAGAGAGCGGGGAGGAggac	GTTGTTGTTGTTGTTTCTTTTTGGCGCTTGCGAACAAGCGCCAgtccTCCTCCCCGCTCTCT
NEIL1_007	gagcctgccctctgatctcTGCCTGTTCCTCTGTCCCACAGGGGGCAAAGACTACGGGTCAGAGAGCGGGGAGGAggac	GTTGTTGTTGTTGTTTCTTTTTGCCTGCTGCGAACAGCAGGCAgtccTCCTCCCCGCTCTCT
NEIL1_008	gagcctgccctctgatctcTGCCTGTTCCTCTGTCCCACAGGGGGCAAAGGATACGGGTCAGAGAGCGGGGAGGAggac	GTTGTTGTTGTTGTTTCTTTTGCGTTGTCCCGAAGGACAACGCgtccTCCTCCCCGCTCTCT
NEIL1_009	gagcctgccctctgatctcTGCCTGTTCCTCTGTCCCACAGGGGGCAAAGGCAACGGGTCAGAGAGCGGGGAGGAggac	GTTGTTGTTGTTGTTTCTTTTGCTGGTCGGCGAACCGACCAGCgtccTCCTCCCCGCTCTCT
NEIL1_010	gagcctgccctctgatctcTGCCTGTTCCTCTGTCCCACAGGGGGCAAAGGCTCCGGGTCAGAGAGCGGGGAGGAggac	GTTGTTGTTGTTGTTTCTTTTTCTTCCGTTCGAAAACGGAAGAgtccTCCTCCCCGCTCTCT
NEIL1_011	gagcctgccctctgatctcTGCCTGTTCCTCTGTCCCACAGGGGGCAAAGGCTAAGGGTCAGAGAGCGGGGAGGAggac	GTTGTTGTTGTTGTTTCTTTTTGTCTGGCCCGAAGGCCAGACAgtccTCCTCCCCGCTCTCT
NEIL1_012	gagcctgccctctgatctcTGCCTGTTCCTCTGTCCCACAGGGGGCAAAGGCTACAGGTCAGAGAGCGGGGAGGAggac	GTTGTTGTTGTTGTTTCTTTTGGTGTTCCTCGAAAGGAACACCgtccTCCTCCCCGCTCTCT
NEIL1_013	gagcctgccctctgatctcTGCCTGTTCCTCTGTCCCACAGGGGGCAAAGGCTACGAGTCAGAGAGCGGGGAGGAggac	GTTGTTGTTGTTGTTTCTTTTCTGTTGGCGCGAACGCCAACAGgtccTCCTCCCCGCTCTCT
NEIL1_014	gagcctgccctctgatctcTGCCTGTTCCTCTGTCCCACAGGGGGCAAAGGCTACGGATCAGAGAGCGGGGAGGAggac	GTTGTTGTTGTTGTTTCTTTTCCGTCCGGCCGAAGCCGGACGGgtccTCCTCCCCGCTCTCT
NEIL1_015	gagcctgccctctgatctcTGCCTGTTCCTCTGTCCCACAGGGGGCAAAGGCTACGGGACAGAGAGCGGGGAGGAggac	GTTGTTGTTGTTGTTTCTTTTCCGTTGGCTCGAAAGCCAACGGgtccTCCTCCCCGCTCTCT
NEIL1_016	gagcctgccctctgatctcTGCCTGTTCCTCTGTCCCACAGGGGGCAAAGGCTACGGGTAAGAGAGCGGGGAGGAggac	GTTGTTGTTGTTGTTTCTTTTCGCCGGCTGCGAACAGCCGGCGgtccTCCTCCCCGCTCTCT
NEIL1_017	gagcctgccctctgatctcTGCCTGTTCCTCTGTCCCACAGGGGGCCAAGGCTACGGGTCAGAGAGCGGGGAGGAggac	GTTGTTGTTGTTGTTTCTTTTTTCCTTGGTCGAAACCAAGGAAgtccTCCTCCCCGCTCTCT
NEIL1_018	gagcctgccctctgatctcTGCCTGTTCCTCTGTCCCACAGGGGGCAACGGCTACGGGTCAGAGAGCGGGGAGGAggac	GTTGTTGTTGTTGTTTCTTTTGCCTGGCTCCGAAGAGCCAGGCgtccTCCTCCCCGCTCTCT
NEIL1_019	gagcctgccctctgatctcTGCCTGTTCCTCTGTCCCACAGTGGGCAAAGGCTACGGGTCAGAGAGCGGGGAGGAggac	GTTGTTGTTGTTGTTTCTTTTCTGCGTGTTCGAAAACACGCAGgtccTCCTCCCCGCTCTCT
NEIL1_020	gagcctgccctctgatctcTGCCTGTTCCTCTGTCCCACAGGTGGCAAAGGCTACGGGTCAGAGAGCGGGGAGGAggac	GTTGTTGTTGTTGTTTCTTTTGCTCCGTGCCGAAGCACGGAGCgtccTCCTCCCCGCTCTCT
NEIL1_021	gagcctgccctctgatctcTGCCTGTTCCTCTGTCCCACAGGGTGCAAAGGCTACGGGTCAGAGAGCGGGGAGGAggac	GTTGTTGTTGTTGTTTCTTTTGCCTGCTCGCGAACGAGCAGGCgtccTCCTCCCCGCTCTCT
NEIL1_022	gagcctgccctctgatctcTGCCTGTTCCTCTGTCCCACAGGGGTCAAAGGCTACGGGTCAGAGAGCGGGGAGGAggac	GTTGTTGTTGTTGTTTCTTTTGCGTGCCTGCGAACAGGCACGCgtccTCCTCCCCGCTCTCT
NEIL1_023	gagcctgccctctgatctcTGCCTGTTCCTCTGTCCCACAGGGGGTAAAGGCTACGGGTCAGAGAGCGGGGAGGAggac	GTTGTTGTTGTTGTTTCTTTTTCCGGCCGCCGAAGCGGCCGGAgtccTCCTCCCCGCTCTCT
NEIL1_024	gagcctgccctctgatctcTGCCTGTTCCTCTGTCCCACAGGGGGCAAATGCTACGGGTCAGAGAGCGGGGAGGAggac	GTTGTTGTTGTTGTTTCTTTTGGTTGCGTGCGAACACGCAACCgtccTCCTCCCCGCTCTCT
NEIL1_025	gagcctgccctctgatctcTGCCTGTTCCTCTGTCCCACAGGGGGCAAAGTCTACGGGTCAGAGAGCGGGGAGGAggac	GTTGTTGTTGTTGTTTCTTTTGGCCTCGCGCGAACGCGAGGCCgtccTCCTCCCCGCTCTCT
NEIL1_026	gagcctgccctctgatctcTGCCTGTTCCTCTGTCCCACAGGGGGCAAAGGTTACGGGTCAGAGAGCGGGGAGGAggac	GTTGTTGTTGTTGTTTCTTTTTCCTTGGCCCGAAGGCCAAGGAgtccTCCTCCCCGCTCTCT
NEIL1_027	gagcctgccctctgatctcTGCCTGTTCCTCTGTCCCACAGGGGGCAAAGGCCACGGGTCAGAGAGCGGGGAGGAggac	GTTGTTGTTGTTGTTTCTTTTTGCTCGCTGCGAACAGCGAGCAgtccTCCTCCCCGCTCTCT
NEIL1_028	gagcctgccctctgatctcTGCCTGTTCCTCTGTCCCACAGGGGGCAAAGGCTTCGGGTCAGAGAGCGGGGAGGAggac	GTTGTTGTTGTTGTTTCTTTTTTCGGCGGCCGAAGCCGCCGAAgtccTCCTCCCCGCTCTCT
NEIL1_029	gagcctgccctctgatctcTGCCTGTTCCTCTGTCCCACAGGGGGCAAAGGCTATGGGTCAGAGAGCGGGGAGGAggac	GTTGTTGTTGTTGTTTCTTTTTCGTGCTTCCGAAGAAGCACGAgtccTCCTCCCCGCTCTCT
NEIL1_030	gagcctgccctctgatctcTGCCTGTTCCTCTGTCCCACAGGGGGCAAAGGCTACTGGTCAGAGAGCGGGGAGGAggac	GTTGTTGTTGTTGTTTCTTTTCTTCGTCGGCGAACCGACGAAGgtccTCCTCCCCGCTCTCT
NEIL1_031	gagcctgccctctgatctcTGCCTGTTCCTCTGTCCCACAGGGGGCAAAGGCTACGTGTCAGAGAGCGGGGAGGAggac	GTTGTTGTTGTTGTTTCTTTTTCCTTGCTCCGAAGAGCAAGGAgtccTCCTCCCCGCTCTCT
NEIL1_032	gagcctgccctctgatctcTGCCTGTTCCTCTGTCCCACAGGGGGCAAAGGCTACGGTTCAGAGAGCGGGGAGGAggac	GTTGTTGTTGTTGTTTCTTTTTTGTGCGTCCGAAGACGCACAAgtccTCCTCCCCGCTCTCT
NEIL1_033	gagcctgccctctgatctcTGCCTGTTCCTCTGTCCCACAGGGGGCAAAGGCTACGGGCCAGAGAGCGGGGAGGAggac	GTTGTTGTTGTTGTTTCTTTTGTCTCTCTCCGAAGAGAGAGACgtccTCCTCCCCGCTCTCT
NEIL1_034	gagcctgccctctgatctcTGCCTGTTCCTCTGTCCCACAGGGGGCAAAGGCTACGGGTTAGAGAGCGGGGAGGAggac	GTTGTTGTTGTTGTTTCTTTTCCGCGTCTTCGAAAAGACGCGGgtccTCCTCCCCGCTCTCT
NEIL1_035	gagcctgccctctgatctcTGCCTGTTCCTCTGTCCCACAGGGGGCTAAGGCTACGGGTCAGAGAGCGGGGAGGAggac	GTTGTTGTTGTTGTTTCTTTTTTGGTCTGCCGAAGCAGACCAAgtccTCCTCCCCGCTCTCT
NEIL1_036	gagcctgccctctgatctcTGCCTGTTCCTCTGTCCCACAGGGGGCAATGGCTACGGGTCAGAGAGCGGGGAGGAggac	GTTGTTGTTGTTGTTTCTTTTCTGTGTGGTCGAAACCACACAGgtccTCCTCCCCGCTCTCT
NEIL1_037	gagcctgccctctgatctcTGCCTGTTCCTCTGTCCCACAGCGGGCAAAGGCTACGGGTCAGAGAGCGGGGAGGAggac	GTTGTTGTTGTTGTTTCTTTTTGTGTTGCTCGAAAGCAACACAgtccTCCTCCCCGCTCTCT
NEIL1_038	gagcctgccctctgatctcTGCCTGTTCCTCTGTCCCACAGGCGGCAAAGGCTACGGGTCAGAGAGCGGGGAGGAggac	GTTGTTGTTGTTGTTTCTTTTTCCTGCGTGCGAACACGCAGGAgtccTCCTCCCCGCTCTCT
NEIL1_039	gagcctgccctctgatctcTGCCTGTTCCTCTGTCCCACAGGGCGCAAAGGCTACGGGTCAGAGAGCGGGGAGGAggac	GTTGTTGTTGTTGTTTCTTTTCTTCCTTGGCGAACCAAGGAAGgtccTCCTCCCCGCTCTCT
NEIL1_040	gagcctgccctctgatctcTGCCTGTTCCTCTGTCCCACAGGGGCCAAAGGCTACGGGTCAGAGAGCGGGGAGGAggac	GTTGTTGTTGTTGTTTCTTTTCGTGGTCTTCGAAAAGACCACGgtccTCCTCCCCGCTCTCT
NEIL1_041	gagcctgccctctgatctcTGCCTGTTCCTCTGTCCCACAGGGGGGAAAGGCTACGGGTCAGAGAGCGGGGAGGAggac	GTTGTTGTTGTTGTTTCTTTTTCGTGTCCTCGAAAGGACACGAgtccTCCTCCCCGCTCTCT
NEIL1_042	gagcctgccctctgatctcTGCCTGTTCCTCTGTCCCACAGGGGGCAAACGCTACGGGTCAGAGAGCGGGGAGGAggac	GTTGTTGTTGTTGTTTCTTTTCTGGCTCCTCGAAAGGAGCCAGgtccTCCTCCCCGCTCTCT
NEIL1_043	gagcctgccctctgatctcTGCCTGTTCCTCTGTCCCACAGGGGGCAAAGCCTACGGGTCAGAGAGCGGGGAGGAggac	GTTGTTGTTGTTGTTTCTTTTTCTCTCGGTCGAAACCGAGAGAgtccTCCTCCCCGCTCTCT
NEIL1_044	gagcctgccctctgatctcTGCCTGTTCCTCTGTCCCACAGGGGGCAAAGGGTACGGGTCAGAGAGCGGGGAGGAggac	GTTGTTGTTGTTGTTTCTTTTCCGGCGTGTCGAAACACGCCGGgtccTCCTCCCCGCTCTCT
NEIL1_045	gagcctgccctctgatctcTGCCTGTTCCTCTGTCCCACAGGGGGCAAAGGCGACGGGTCAGAGAGCGGGGAGGAggac	GTTGTTGTTGTTGTTTCTTTTCGCTCTTGGCGAACCAAGAGCGgtccTCCTCCCCGCTCTCT
NEIL1_046	gagcctgccctctgatctcTGCCTGTTCCTCTGTCCCACAGGGGGCAAAGGCTGCGGGTCAGAGAGCGGGGAGGAggac	GTTGTTGTTGTTGTTTCTTTTTTCTGGTGCCGAAGCACCAGAAgtccTCCTCCCCGCTCTCT
NEIL1_047	gagcctgccctctgatctcTGCCTGTTCCTCTGTCCCACAGGGGGCAAAGGCTAGGGGTCAGAGAGCGGGGAGGAggac	GTTGTTGTTGTTGTTTCTTTTGGTGCTGCGCGAACGCAGCACCgtccTCCTCCCCGCTCTCT
NEIL1_048	gagcctgccctctgatctcTGCCTGTTCCTCTGTCCCACAGGGGGCAAAGGCTACCGGTCAGAGAGCGGGGAGGAggac	GTTGTTGTTGTTGTTTCTTTTCTGTTGCGCCGAAGCGCAACAGgtccTCCTCCCCGCTCTCT
NEIL1_049	gagcctgccctctgatctcTGCCTGTTCCTCTGTCCCACAGGGGGCAAAGGCTACGCGTCAGAGAGCGGGGAGGAggac	GTTGTTGTTGTTGTTTCTTTTGTTGCGTCTCGAAAGACGCAACgtccTCCTCCCCGCTCTCT
NEIL1_050	gagcctgccctctgatctcTGCCTGTTCCTCTGTCCCACAGGGGGCAAAGGCTACGGCTCAGAGAGCGGGGAGGAggac	GTTGTTGTTGTTGTTTCTTTTCGCTTCTGGCGAACCAGAAGCGgtccTCCTCCCCGCTCTCT
NEIL1_051	gagcctgccctctgatctcTGCCTGTTCCTCTGTCCCACAGGGGGCAAAGGCTACGGGGCAGAGAGCGGGGAGGAggac	GTTGTTGTTGTTGTTTCTTTTGGCCGCGTGCGAACACGCGGCCgtccTCCTCCCCGCTCTCT
NEIL1_052	gagcctgccctctgatctcTGCCTGTTCCTCTGTCCCACAGGGGGCAAAGGCTACGGGTGAGAGAGCGGGGAGGAggac	GTTGTTGTTGTTGTTTCTTTTGCGGCTCTTCGAAAAGAGCCGCgtccTCCTCCCCGCTCTCT
NEIL1_053	GAGCCTGCCCTCTGATCTCTGCCTGTTCCTCTGTCCAACAGGGGGCAAAGGCTACGGGTCAGAGAGCGGGGAGGAGGAC	GTTGTTGTTGTTGTTTCTTTTTCGTGGCTGCGAACAGCCACGAgtccTCCTCCCCGCTCTCT
NEIL1_054	GAGCCTGCCCTCTGATCTCTGCCTGTTCCTCTGTCACACAGGGGGCAAAGGCTACGGGTCAGAGAGCGGGGAGGAGGAC	GTTGTTGTTGTTGTTTCTTTTCTGCGCTGTCGAAACAGCGCAGgtccTCCTCCCCGCTCTCT
NEIL1_055	GAGCCTGCCCTCTGATCTCTGCCTGTTCCTCTGTACCACAGGGGGCAAAGGCTACGGGTCAGAGAGCGGGGAGGAGGAC	GTTGTTGTTGTTGTTTCTTTTGCGCCGTTGCGAACAACGGCGCgtccTCCTCCCCGCTCTCT
NEIL1_056	GAGCCTGCCCTCTGATCTCTGCCTGTTCCTCTGACCCACAGGGGGCAAAGGCTACGGGTCAGAGAGCGGGGAGGAGGAC	GTTGTTGTTGTTGTTTCTTTTTCCGTCTCCCGAAGGAGACGGAgtccTCCTCCCCGCTCTCT
NEIL1_057	GAGCCTGCCCTCTGATCTCTGCCTGTTCCTCTATCCCACAGGGGGCAAAGGCTACGGGTCAGAGAGCGGGGAGGAGGAC	GTTGTTGTTGTTGTTTCTTTTCGCTCCTCTCGAAAGAGGAGCGgtccTCCTCCCCGCTCTCT
NEIL1_058	GAGCCTGCCCTCTGATCTCTGCCTGTTCCTCAGTCCCACAGGGGGCAAAGGCTACGGGTCAGAGAGCGGGGAGGAGGAC	GTTGTTGTTGTTGTTTCTTTTTGCTTGGCGCGAACGCCAAGCAgtccTCCTCCCCGCTCTCT
NEIL1_059	GAGCCTGCCCTCTGATCTCTGCCTGTTCCTATGTCCCACAGGGGGCAAAGGCTACGGGTCAGAGAGCGGGGAGGAGGAC	GTTGTTGTTGTTGTTTCTTTTTGTCGGCCTCGAAAGGCCGACAgtccTCCTCCCCGCTCTCT
NEIL1_060	GAGCCTGCCCTCTGATCTCTGCCTGTTCCACTGTCCCACAGGGGGCAAAGGCTACGGGTCAGAGAGCGGGGAGGAGGAC	GTTGTTGTTGTTGTTTCTTTTTTGCGTTGTCGAAACAACGCAAgtccTCCTCCCCGCTCTCT
NEIL1_061	GAGCCTGCCCTCTGATCTCTGCCTGTTCATCTGTCCCACAGGGGGCAAAGGCTACGGGTCAGAGAGCGGGGAGGAGGAC	GTTGTTGTTGTTGTTTCTTTTCTTGCTGCGCGAACGCAGCAAGgtccTCCTCCCCGCTCTCT
NEIL1_062	GAGCCTGCCCTCTGATCTCTGCCTGTTACTCTGTCCCACAGGGGGCAAAGGCTACGGGTCAGAGAGCGGGGAGGAGGAC	GTTGTTGTTGTTGTTTCTTTTTCGTGGCGTCGAAACGCCACGAgtccTCCTCCCCGCTCTCT
NEIL1_063	GAGCCTGCCCTCTGATCTCTGCCTGTACCTCTGTCCCACAGGGGGCAAAGGCTACGGGTCAGAGAGCGGGGAGGAGGAC	GTTGTTGTTGTTGTTTCTTTTTCCTGGTTCCGAAGAACCAGGAgtccTCCTCCCCGCTCTCT
NEIL1_064	GAGCCTGCCCTCTGATCTCTGCCTGATCCTCTGTCCCACAGGGGGCAAAGGCTACGGGTCAGAGAGCGGGGAGGAGGAC	GTTGTTGTTGTTGTTTCTTTTTTCGTGCTTCGAAAAGCACGAAgtccTCCTCCCCGCTCTCT
NEIL1_065	GAGCCTGCCCTCTGATCTCTGCCTATTCCTCTGTCCCACAGGGGGCAAAGGCTACGGGTCAGAGAGCGGGGAGGAGGAC	GTTGTTGTTGTTGTTTCTTTTTCCGCCTCTCGAAAGAGGCGGAgtccTCCTCCCCGCTCTCT
NEIL1_066	GAGCCTGCCCTCTGATCTCTGCCAGTTCCTCTGTCCCACAGGGGGCAAAGGCTACGGGTCAGAGAGCGGGGAGGAGGAC	GTTGTTGTTGTTGTTTCTTTTGTTCGGTCTCGAAAGACCGAACgtccTCCTCCCCGCTCTCT
NEIL1_067	GAGCCTGCCCTCTGATCTCTGCATGTTCCTCTGTCCCACAGGGGGCAAAGGCTACGGGTCAGAGAGCGGGGAGGAGGAC	GTTGTTGTTGTTGTTTCTTTTGTTCTGCGGCGAACCGCAGAACgtccTCCTCCCCGCTCTCT
NEIL1_068	GAGCCTGCCCTCTGATCTCTGACTGTTCCTCTGTCCCACAGGGGGCAAAGGCTACGGGTCAGAGAGCGGGGAGGAGGAC	GTTGTTGTTGTTGTTTCTTTTTTCTTCTTGCGAACAAGAAGAAgtccTCCTCCCCGCTCTCT
NEIL1_069	GAGCCTGCCCTCTGATCTCTACCTGTTCCTCTGTCCCACAGGGGGCAAAGGCTACGGGTCAGAGAGCGGGGAGGAGGAC	GTTGTTGTTGTTGTTTCTTTTCTGCGCGCGCGAACGCGCGCAGgtccTCCTCCCCGCTCTCT
NEIL1_070	GAGCCTGCCCTCTGATCTCTGCCTGTTCCTCTGTCCTACAGGGGGCAAAGGCTACGGGTCAGAGAGCGGGGAGGAGGAC	GTTGTTGTTGTTGTTTCTTTTGTCGCTGCGCGAACGCAGCGACgtccTCCTCCCCGCTCTCT
NEIL1_071	GAGCCTGCCCTCTGATCTCTGCCTGTTCCTCTGTCTCACAGGGGGCAAAGGCTACGGGTCAGAGAGCGGGGAGGAGGAC	GTTGTTGTTGTTGTTTCTTTTCCTGTCCTCCGAAGAGGACAGGgtccTCCTCCCCGCTCTCT
NEIL1_072	GAGCCTGCCCTCTGATCTCTGCCTGTTCCTCTGTTCCACAGGGGGCAAAGGCTACGGGTCAGAGAGCGGGGAGGAGGAC	GTTGTTGTTGTTGTTTCTTTTTGCCTTGCTCGAAAGCAAGGCAgtccTCCTCCCCGCTCTCT
NEIL1_073	GAGCCTGCCCTCTGATCTCTGCCTGTTCCTCTGCCCCACAGGGGGCAAAGGCTACGGGTCAGAGAGCGGGGAGGAGGAC	GTTGTTGTTGTTGTTTCTTTTGTGTGCGTGCGAACACGCACACgtccTCCTCCCCGCTCTCT
NEIL1_074	GAGCCTGCCCTCTGATCTCTGCCTGTTCCTCTCTCCCACAGGGGGCAAAGGCTACGGGTCAGAGAGCGGGGAGGAGGAC	GTTGTTGTTGTTGTTTCTTTTTTGTGTGCTCGAAAGCACACAAgtccTCCTCCCCGCTCTCT
NEIL1_075	GAGCCTGCCCTCTGATCTCTGCCTGTTCCTCCGTCCCACAGGGGGCAAAGGCTACGGGTCAGAGAGCGGGGAGGAGGAC	GTTGTTGTTGTTGTTTCTTTTGCGTCCTGCCGAAGCAGGACGCgtccTCCTCCCCGCTCTCT
NEIL1_076	GAGCCTGCCCTCTGATCTCTGCCTGTTCCTTTGTCCCACAGGGGGCAAAGGCTACGGGTCAGAGAGCGGGGAGGAGGAC	GTTGTTGTTGTTGTTTCTTTTGTCGTCGCCCGAAGGCGACGACgtccTCCTCCCCGCTCTCT
NEIL1_077	GAGCCTGCCCTCTGATCTCTGCCTGTTCCCCTGTCCCACAGGGGGCAAAGGCTACGGGTCAGAGAGCGGGGAGGAGGAC	GTTGTTGTTGTTGTTTCTTTTGTTGGCCTCCGAAGAGGCCAACgtccTCCTCCCCGCTCTCT
NEIL1_078	GAGCCTGCCCTCTGATCTCTGCCTGTTCTTCTGTCCCACAGGGGGCAAAGGCTACGGGTCAGAGAGCGGGGAGGAGGAC	GTTGTTGTTGTTGTTTCTTTTTTCCTTGCCCGAAGGCAAGGAAgtccTCCTCCCCGCTCTCT
NEIL1_079	GAGCCTGCCCTCTGATCTCTGCCTGTTTCTCTGTCCCACAGGGGGCAAAGGCTACGGGTCAGAGAGCGGGGAGGAGGAC	GTTGTTGTTGTTGTTTCTTTTTTCGTTGTGCGAACACAACGAAgtccTCCTCCCCGCTCTCT
NEIL1_080	GAGCCTGCCCTCTGATCTCTGCCTGTCCCTCTGTCCCACAGGGGGCAAAGGCTACGGGTCAGAGAGCGGGGAGGAGGAC	GTTGTTGTTGTTGTTTCTTTTCTGTTCGCTCGAAAGCGAACAGgtccTCCTCCCCGCTCTCT
NEIL1_081	GAGCCTGCCCTCTGATCTCTGCCTGCTCCTCTGTCCCACAGGGGGCAAAGGCTACGGGTCAGAGAGCGGGGAGGAGGAC	GTTGTTGTTGTTGTTTCTTTTCGCGCGTGGCGAACCACGCGCGgtccTCCTCCCCGCTCTCT
NEIL1_082	GAGCCTGCCCTCTGATCTCTGCCTCTTCCTCTGTCCCACAGGGGGCAAAGGCTACGGGTCAGAGAGCGGGGAGGAGGAC	GTTGTTGTTGTTGTTTCTTTTGGTTCCTGGCGAACCAGGAACCgtccTCCTCCCCGCTCTCT
NEIL1_083	GAGCCTGCCCTCTGATCTCTGCCCGTTCCTCTGTCCCACAGGGGGCAAAGGCTACGGGTCAGAGAGCGGGGAGGAGGAC	GTTGTTGTTGTTGTTTCTTTTTCCGCGGTTCGAAAACCGCGGAgtccTCCTCCCCGCTCTCT
NEIL1_084	GAGCCTGCCCTCTGATCTCTGCTTGTTCCTCTGTCCCACAGGGGGCAAAGGCTACGGGTCAGAGAGCGGGGAGGAGGAC	GTTGTTGTTGTTGTTTCTTTTGTCGGTGCTCGAAAGCACCGACgtccTCCTCCCCGCTCTCT
NEIL1_085	GAGCCTGCCCTCTGATCTCTGTCTGTTCCTCTGTCCCACAGGGGGCAAAGGCTACGGGTCAGAGAGCGGGGAGGAGGAC	GTTGTTGTTGTTGTTTCTTTTCGCGTCCTCCGAAGAGGACGCGgtccTCCTCCCCGCTCTCT
NEIL1_086	GAGCCTGCCCTCTGATCTCTCCCTGTTCCTCTGTCCCACAGGGGGCAAAGGCTACGGGTCAGAGAGCGGGGAGGAGGAC	GTTGTTGTTGTTGTTTCTTTTGCTGCTTGCCGAAGCAAGCAGCgtccTCCTCCCCGCTCTCT
NEIL1_087	GAGCCTGCCCTCTGATCTCTGCCTGTTCCTCTGTCCGACAGGGGGCAAAGGCTACGGGTCAGAGAGCGGGGAGGAGGAC	GTTGTTGTTGTTGTTTCTTTTGTGGTGCGGCGAACCGCACCACgtccTCCTCCCCGCTCTCT
NEIL1_088	GAGCCTGCCCTCTGATCTCTGCCTGTTCCTCTGTCGCACAGGGGGCAAAGGCTACGGGTCAGAGAGCGGGGAGGAGGAC	GTTGTTGTTGTTGTTTCTTTTGTCCTTGCTCGAAAGCAAGGACgtccTCCTCCCCGCTCTCT
NEIL1_089	GAGCCTGCCCTCTGATCTCTGCCTGTTCCTCTGTGCCACAGGGGGCAAAGGCTACGGGTCAGAGAGCGGGGAGGAGGAC	GTTGTTGTTGTTGTTTCTTTTCTGGCTGTTCGAAAACAGCCAGgtccTCCTCCCCGCTCTCT
NEIL1_090	GAGCCTGCCCTCTGATCTCTGCCTGTTCCTCTGGCCCACAGGGGGCAAAGGCTACGGGTCAGAGAGCGGGGAGGAGGAC	GTTGTTGTTGTTGTTTCTTTTTCCTCGTGTCGAAACACGAGGAgtccTCCTCCCCGCTCTCT
NEIL1_091	GAGCCTGCCCTCTGATCTCTGCCTGTTCCTCTTTCCCACAGGGGGCAAAGGCTACGGGTCAGAGAGCGGGGAGGAGGAC	GTTGTTGTTGTTGTTTCTTTTCTTCGCTTCCGAAGAAGCGAAGgtccTCCTCCCCGCTCTCT
NEIL1_092	GAGCCTGCCCTCTGATCTCTGCCTGTTCCTCGGTCCCACAGGGGGCAAAGGCTACGGGTCAGAGAGCGGGGAGGAGGAC	GTTGTTGTTGTTGTTTCTTTTGGTCTCCTTCGAAAAGGAGACCgtccTCCTCCCCGCTCTCT
NEIL1_093	GAGCCTGCCCTCTGATCTCTGCCTGTTCCTGTGTCCCACAGGGGGCAAAGGCTACGGGTCAGAGAGCGGGGAGGAGGAC	GTTGTTGTTGTTGTTTCTTTTTGTTGGTGTCGAAACACCAACAgtccTCCTCCCCGCTCTCT
NEIL1_094	GAGCCTGCCCTCTGATCTCTGCCTGTTCCGCTGTCCCACAGGGGGCAAAGGCTACGGGTCAGAGAGCGGGGAGGAGGAC	GTTGTTGTTGTTGTTTCTTTTGCCTGCTGTCGAAACAGCAGGCgtccTCCTCCCCGCTCTCT
NEIL1_095	GAGCCTGCCCTCTGATCTCTGCCTGTTCGTCTGTCCCACAGGGGGCAAAGGCTACGGGTCAGAGAGCGGGGAGGAGGAC	GTTGTTGTTGTTGTTTCTTTTTCGGCCGTTCGAAAACGGCCGAgtccTCCTCCCCGCTCTCT
NEIL1_096	GAGCCTGCCCTCTGATCTCTGCCTGTTGCTCTGTCCCACAGGGGGCAAAGGCTACGGGTCAGAGAGCGGGGAGGAGGAC	GTTGTTGTTGTTGTTTCTTTTTTCCTCTGGCGAACCAGAGGAAgtccTCCTCCCCGCTCTCT
NEIL1_097	GAGCCTGCCCTCTGATCTCTGCCTGTGCCTCTGTCCCACAGGGGGCAAAGGCTACGGGTCAGAGAGCGGGGAGGAGGAC	GTTGTTGTTGTTGTTTCTTTTCTCGGCGTTCGAAAACGCCGAGgtccTCCTCCCCGCTCTCT
NEIL1_098	GAGCCTGCCCTCTGATCTCTGCCTGGTCCTCTGTCCCACAGGGGGCAAAGGCTACGGGTCAGAGAGCGGGGAGGAGGAC	GTTGTTGTTGTTGTTTCTTTTCTGTTGGTCCGAAGACCAACAGgtccTCCTCCCCGCTCTCT
NEIL1_099	GAGCCTGCCCTCTGATCTCTGCCTTTTCCTCTGTCCCACAGGGGGCAAAGGCTACGGGTCAGAGAGCGGGGAGGAGGAC	GTTGTTGTTGTTGTTTCTTTTCTCGCGGCTCGAAAGCCGCGAGgtccTCCTCCCCGCTCTCT
NEIL1_100	GAGCCTGCCCTCTGATCTCTGCCGGTTCCTCTGTCCCACAGGGGGCAAAGGCTACGGGTCAGAGAGCGGGGAGGAGGAC	GTTGTTGTTGTTGTTTCTTTTGTGCCTGCGCGAACGCAGGCACgtccTCCTCCCCGCTCTCT
NEIL1_101	GAGCCTGCCCTCTGATCTCTGCGTGTTCCTCTGTCCCACAGGGGGCAAAGGCTACGGGTCAGAGAGCGGGGAGGAGGAC	GTTGTTGTTGTTGTTTCTTTTCTTGCTTGCCGAAGCAAGCAAGgtccTCCTCCCCGCTCTCT
NEIL1_102	GAGCCTGCCCTCTGATCTCTGGCTGTTCCTCTGTCCCACAGGGGGCAAAGGCTACGGGTCAGAGAGCGGGGAGGAGGAC	GTTGTTGTTGTTGTTTCTTTTTCCTCCTTCCGAAGAAGGAGGAgtccTCCTCCCCGCTCTCT
NEIL1_103	GAGCCTGCCCTCTGATCTCTTCCTGTTCCTCTGTCCCACAGGGGGCAAAGGCTACGGGTCAGAGAGCGGGGAGGAGGAC	GTTGTTGTTGTTGTTTCTTTTCTCTTGCTGCGAACAGCAAGAGgtccTCCTCCCCGCTCTCT
NEIL1_104	GAGCCTGCCCTCTGATCTCTGCCTGTTCCTCTGTCCGACAGCGGGCAAAGGCTACGGGTCAGAGAGCGGGGAGGAGGAC	GTTGTTGTTGTTGTTTCTTTTGTGTCGTGCCGAAGCACGACACgtccTCCTCCCCGCTCTCT
NEIL1_105	GAGCCTGCCCTCTGATCTCTGCCTGTTCCTCTGTCGCACAGGCGGCAAAGGCTACGGGTCAGAGAGCGGGGAGGAGGAC	GTTGTTGTTGTTGTTTCTTTTCGCCTCGTCCGAAGACGAGGCGgtccTCCTCCCCGCTCTCT
NEIL1_106	GAGCCTGCCCTCTGATCTCTGCCTGTTCCTCTGTGCCACAGGGCGCAAAGGCTACGGGTCAGAGAGCGGGGAGGAGGAC	GTTGTTGTTGTTGTTTCTTTTCCTGTGCGCCGAAGCGCACAGGgtccTCCTCCCCGCTCTCT
NEIL1_107	GAGCCTGCCCTCTGATCTCTGCCTGTTCCTCTGGCCCACAGGGGTCAAAGGCTACGGGTCAGAGAGCGGGGAGGAGGAC	GTTGTTGTTGTTGTTTCTTTTTCCTTGCCTCGAAAGGCAAGGAgtccTCCTCCCCGCTCTCT
NEIL1_108	GAGCCTGCCCTCTGATCTCTGCCTGTTCCTCTCTCCCACAGGGGGGAAAGGCTACGGGTCAGAGAGCGGGGAGGAGGAC	GTTGTTGTTGTTGTTTCTTTTCCTTGCTCCCGAAGGAGCAAGGgtccTCCTCCCCGCTCTCT
NEIL1_109	GAGCCTGCCCTCTGATCTCTGCCTGTTCCTCAGTCCCACAGGGGGCTAAGGCTACGGGTCAGAGAGCGGGGAGGAGGAC	GTTGTTGTTGTTGTTTCTTTTGCTGGCGTGCGAACACGCCAGCgtccTCCTCCCCGCTCTCT
NEIL1_110	GAGCCTGCCCTCTGATCTCTGCCTGTTCCACTGTCCCACAGGGGGCAATGGCTACGGGTCAGAGAGCGGGGAGGAGGAC	GTTGTTGTTGTTGTTTCTTTTCGTCTGTGCCGAAGCACAGACGgtccTCCTCCCCGCTCTCT
NEIL1_111	GAGCCTGCCCTCTGATCTCTGCCTGTTCGTCTGTCCCACAGGGGGCAAACGCTACGGGTCAGAGAGCGGGGAGGAGGAC	GTTGTTGTTGTTGTTTCTTTTTCGGCTGTCCGAAGACAGCCGAgtccTCCTCCCCGCTCTCT
NEIL1_112	GAGCCTGCCCTCTGATCTCTGCCTGTTGCTCTGTCCCACAGGGGGCAAAGCCTACGGGTCAGAGAGCGGGGAGGAGGAC	GTTGTTGTTGTTGTTTCTTTTGTCTGTTGGCGAACCAACAGACgtccTCCTCCCCGCTCTCT
NEIL1_113	GAGCCTGCCCTCTGATCTCTGCCTGATCCTCTGTCCCACAGGGGGCAAAGGCTTCGGGTCAGAGAGCGGGGAGGAGGAC	GTTGTTGTTGTTGTTTCTTTTCGGTGCCTGCGAACAGGCACCGgtccTCCTCCCCGCTCTCT
NEIL1_114	GAGCCTGCCCTCTGATCTCTGCCTCTTCCTCTGTCCCACAGGGGGCAAAGGCTAGGGGTCAGAGAGCGGGGAGGAGGAC	GTTGTTGTTGTTGTTTCTTTTCCGCCGCGTCGAAACGCGGCGGgtccTCCTCCCCGCTCTCT
NEIL1_115	GAGCCTGCCCTCTGATCTCTGCCGGTTCCTCTGTCCCACAGGGGGCAAAGGCTACTGGTCAGAGAGCGGGGAGGAGGAC	GTTGTTGTTGTTGTTTCTTTTCCGTTCGCGCGAACGCGAACGGgtccTCCTCCCCGCTCTCT
NEIL1_116	GAGCCTGCCCTCTGATCTCTGCGTGTTCCTCTGTCCCACAGGGGGCAAAGGCTACGCGTCAGAGAGCGGGGAGGAGGAC	GTTGTTGTTGTTGTTTCTTTTCTGTGTGTCCGAAGACACACAGgtccTCCTCCCCGCTCTCT
NEIL1_117	GAGCCTGCCCTCTGATCTCTGGCTGTTCCTCTGTCCCACAGGGGGCAAAGGCTACGGCTCAGAGAGCGGGGAGGAGGAC	GTTGTTGTTGTTGTTTCTTTTCTTGCCTTCCGAAGAAGGCAAGgtccTCCTCCCCGCTCTCT
NEIL1_118	GAGCCTGCCCTCTGATCTCTCCCTGTTCCTCTGTCCCACAGGGGGCAAAGGCTACGGGTGAGAGAGCGGGGAGGAGGAC	GTTGTTGTTGTTGTTTCTTTTTTCCGTTGCCGAAGCAACGGAAgtccTCCTCCCCGCTCTCT
NEIL1_119	CCTGCCCTCTGATCTCTGCCTGTTCCTCTGTCCCACAGGGGGCAAAGGAACGGGTCAGAGAGCGGGGAGGAGG	GTTGTTGTTGTTGTTTCTTTTGTGCGTGGTCGAAACCACGCACgtccTCCTCCCCGCTCTCT
NEIL1_120	CCTGCCCTCTGATCTCTGCCTGTTCCTCTGTCCCACAGGGGGCAAAGGGACGGGTCAGAGAGCGGGGAGGAGG	GTTGTTGTTGTTGTTTCTTTTCGTGTTGCCCGAAGGCAACACGgtccTCCTCCCCGCTCTCT
NEIL1_121	CCTGCCCTCTGATCTCTGCCTGTTCCTCTGTCCCACAGGGGGCAAAGGCTCACGGGTCAGAGAGCGGGGAGGAGG	GTTGTTGTTGTTGTTTCTTTTGGCCGGTTCCGAAGAACCGGCCgtccTCCTCCCCGCTCTCT
NEIL1_122	CCTGCCCTCTGATCTCTGCCTGTTCCTCTGTCCCACAGGGGGCAAAGGCTCTACGGGTCAGAGAGCGGGGAGGAGG	GTTGTTGTTGTTGTTTCTTTTGTGCTGTCCCGAAGGACAGCACgtccTCCTCCCCGCTCTCT
NEIL1_123	CCTGCCCTCTGATCTCTGCCTGTTCCTCTGTCCCACAGGGGGCAAAGGCTACGGGTTCAGAGAGCGGGGAGGAGG	GTTGTTGTTGTTGTTTCTTTTTCCGTGTCTCGAAAGACACGGAgtccTCCTCCCCGCTCTCT
NEIL1_124	CCTGCCCTCTGATCTCTGCCTGTTCCTCTGTCCCACAGGGGGCAAAGGCTACGGGTTTCAGAGAGCGGGGAGGAGG	GTTGTTGTTGTTGTTTCTTTTTCCGCGCCTCGAAAGGCGCGGAgtccTCCTCCCCGCTCTCT
NEIL1_125	CCTGCCCTCTGATCTCTGCCTGTTCCTCTGTCCCACAGGGGGCAAAGGCTACGGGTTTTCAGAGAGCGGGGAGGAGG	GTTGTTGTTGTTGTTTCTTTTCGCGTTGCTCGAAAGCAACGCGgtccTCCTCCCCGCTCTCT
NEIL1_126	CCTGCCCTCTGATCTCTGCCTGTTCCTCTGTCCCACAGGGGGCAAAGGCTACGGGCAGAGAGCGGGGAGGAGG	GTTGTTGTTGTTGTTTCTTTTCTGCTCTTCCGAAGAAGAGCAGgtccTCCTCCCCGCTCTCT
NEIL1_127	CCTGCCCTCTGATCTCTGCCTGTTCCTCTGTCCCACAGGGGGCAAACCCTTGGGGTCAGAGAGCGGGGAGGAGG	GTTGTTGTTGTTGTTTCTTTTTTCCTCCGTCGAAACGGAGGAAgtccTCCTCCCCGCTCTCT
NEIL1_128	CCTGCCCTCTGATCTCTGCCTGTTCCTCTGTCCCACAGGGGGCAAACCCTTCGGGTCAGAGAGCGGGGAGGAGG	GTTGTTGTTGTTGTTTCTTTTCCTCGCGGTCGAAACCGCGAGGgtccTCCTCCCCGCTCTCT
NEIL1_129	CCTGCCCTCTGATCTCTGCCTGTTCCTCTGTCCCACAGGGGGCAAACCAACGGGTCAGAGAGCGGGGAGGAGG	GTTGTTGTTGTTGTTTCTTTTTGTTCTGCGCGAACGCAGAACAgtccTCCTCCCCGCTCTCT
NEIL1_130	CCTGCCCTCTGATCTCTGCCTGTTCCTCTGTCCCACAGCCCTGAAAGGCTACGGGTCAGAGAGCGGGGAGGAGG	GTTGTTGTTGTTGTTTCTTTTCTTGGCCGGCGAACCGGCCAAGgtccTCCTCCCCGCTCTCT
NEIL1_131	CCTGCCCTCTGATCTCTGCCTGTTCCTCTGTCCCACAGGCCTGAAAGGCTACGGGTCAGAGAGCGGGGAGGAGG	GTTGTTGTTGTTGTTTCTTTTCCTTGGTGTCGAAACACCAAGGgtccTCCTCCCCGCTCTCT
NEIL1_132	CCTGCCCTCTGATCTCTGCCTGTTCCTCTGTCCCACAGGGCTGAAAGGCTACGGGTCAGAGAGCGGGGAGGAGG	GTTGTTGTTGTTGTTTCTTTTGTGGCGTGGCGAACCACGCCACgtccTCCTCCCCGCTCTCT
NEIL1_133	CCTGCCCTCTGATCTCTGCCTGTTCCTCTGTCCCCCACAGGGGGGGCAAAGGCTACGGGTCAGAGAGCGGGGAGGAGG	GTTGTTGTTGTTGTTTCTTTTGGTCTGTCTCGAAAGACAGACCgtccTCCTCCCCGCTCTCT
NEIL1_134	CCTGCCCTCTGATCTCTGCCTGTTCCTCTGTACAGGCAAAGGCTACGGGTCAGAGAGCGGGGAGGAGG	GTTGTTGTTGTTGTTTCTTTTCCTTCCGGTCGAAACCGGAAGGgtccTCCTCCCCGCTCTCT
NEIL1_135	CCTGCCCTCTGATCTCTGCCTGTTCCTCTGACAGCAAAGGCTACGGGTCAGAGAGCGGGGAGGAGG	GTTGTTGTTGTTGTTTCTTTTTCTGCGCGCCGAAGCGCGCAGAgtccTCCTCCCCGCTCTCT
NEIL1_136	CCTGCCCTCTGATCTCTGCCTGTTCCTTTGTCCCCCACAGGGGGGGCAAAGGCTACGGGTCAGAGAGCGGGGAGGAGG	GTTGTTGTTGTTGTTTCTTTTCGCTGCGTTCGAAAACGCAGCGgtccTCCTCCCCGCTCTCT
NEIL1_137	CCTGCCCTCTGATCTCTGCCTGTTCCTATGTCCCCCACAGGGGGGGCAAAGGCTACGGGTCAGAGAGCGGGGAGGAGG	GTTGTTGTTGTTGTTTCTTTTCGCGGTTGTCGAAACAACCGCGgtccTCCTCCCCGCTCTCT
NEIL1_138	CCTGCCCTCTGATCTCTGCCTGTTCCTGTGTCCCCCACAGGGGGGGCAAAGGCTACGGGTCAGAGAGCGGGGAGGAGG	GTTGTTGTTGTTGTTTCTTTTCGTGTCGCTCGAAAGCGACACGgtccTCCTCCCCGCTCTCT
NEIL1_139	gagcctgccctctgatctcTGCCTGTTCCTCTGTCCCACAGCCGGCAAAGGCTACGGGTCAGAGAGCGGGGAGGAggac	GTTGTTGTTGTTGTTTCTTTTCTCTCCGTTCGAAAACGGAGAGgtccTCCTCCCCGCTCTCT
NEIL1_140	gagcctgccctctgatctcTGCCTGTTCCTCTGTCCCACAGCGCGCAAAGGCTACGGGTCAGAGAGCGGGGAGGAggac	GTTGTTGTTGTTGTTTCTTTTTGGCTCGTCCGAAGACGAGCCAgtccTCCTCCCCGCTCTCT
NEIL1_141	gagcctgccctctgatctcTGCCTGTTCCTCTGTCCCACAGCGGTCAAAGGCTACGGGTCAGAGAGCGGGGAGGAggac	GTTGTTGTTGTTGTTTCTTTTGTTGCTGTTCGAAAACAGCAACgtccTCCTCCCCGCTCTCT
NEIL1_142	gagcctgccctctgatctcTGCCTGTTCCTCTGTCCCACAGCGGGGAAAGGCTACGGGTCAGAGAGCGGGGAGGAggac	GTTGTTGTTGTTGTTTCTTTTGCGCTGGCGCGAACGCCAGCGCgtccTCCTCCCCGCTCTCT
NEIL1_143	gagcctgccctctgatctcTGCCTGTTCCTCTGTCCCACAGCGGGCAAACGCTACGGGTCAGAGAGCGGGGAGGAggac	GTTGTTGTTGTTGTTTCTTTTTCGGTCCTCCGAAGAGGACCGAgtccTCCTCCCCGCTCTCT
NEIL1_144	gagcctgccctctgatctcTGCCTGTTCCTCTGTCCCACAGCGGGCAAAGCCTACGGGTCAGAGAGCGGGGAGGAggac	GTTGTTGTTGTTGTTTCTTTTGTGCTTCGTCGAAACGAAGCACgtccTCCTCCCCGCTCTCT
NEIL1_145	gagcctgccctctgatctcTGCCTGTTCCTCTGTCCCACAGCGGGCAAAGGTTACGGGTCAGAGAGCGGGGAGGAggac	GTTGTTGTTGTTGTTTCTTTTCTGTTGTCTCGAAAGACAACAGgtccTCCTCCCCGCTCTCT
NEIL1_146	gagcctgccctctgatctcTGCCTGTTCCTCTGTCCCACAGCGGGCAAAGGCCACGGGTCAGAGAGCGGGGAGGAggac	GTTGTTGTTGTTGTTTCTTTTGTGCCGTGTCGAAACACGGCACgtccTCCTCCCCGCTCTCT
NEIL1_147	gagcctgccctctgatctcTGCCTGTTCCTCTGTCCCACAGCGGGCAAAGGCTTCGGGTCAGAGAGCGGGGAGGAggac	GTTGTTGTTGTTGTTTCTTTTGCGTCGCTGCGAACAGCGACGCgtccTCCTCCCCGCTCTCT
NEIL1_148	gagcctgccctctgatctcTGCCTGTTCCTCTGTCCCACAGCGGGCAAAGGCTAGGGGTCAGAGAGCGGGGAGGAggac	GTTGTTGTTGTTGTTTCTTTTTCTCTCCGGCGAACCGGAGAGAgtccTCCTCCCCGCTCTCT
NEIL1_149	gagcctgccctctgatctcTGCCTGTTCCTCTGTCCCACAGCGGGCAAAGGCTACTGGTCAGAGAGCGGGGAGGAggac	GTTGTTGTTGTTGTTTCTTTTCCTGCGTCCCGAAGGACGCAGGgtccTCCTCCCCGCTCTCT
NEIL1_150	gagcctgccctctgatctcTGCCTGTTCCTCTGTCCCACAGCGGGCAAAGGCTACGCGTCAGAGAGCGGGGAGGAggac	GTTGTTGTTGTTGTTTCTTTTGGCTTCGTCCGAAGACGAAGCCgtccTCCTCCCCGCTCTCT
NEIL1_151	gagcctgccctctgatctcTGCCTGTTCCTCTGTCCCACAGCGGGCAAAGGCTACGGCTCAGAGAGCGGGGAGGAggac	GTTGTTGTTGTTGTTTCTTTTGCTGGTGCGCGAACGCACCAGCgtccTCCTCCCCGCTCTCT
NEIL1_152	gagcctgccctctgatctcTGCCTGTTCCTCTGTCCCACAGCGGGCAAAGGCTACGGGACAGAGAGCGGGGAGGAggac	GTTGTTGTTGTTGTTTCTTTTGGCGCTGTTCGAAAACAGCGCCgtccTCCTCCCCGCTCTCT
NEIL1_153	gagcctgccctctgatctcTGCCTGTTCCTCTGTCCCACAGCGGGCAAAGGCTACGGGTGAGAGAGCGGGGAGGAggac	GTTGTTGTTGTTGTTTCTTTTGGTCTTCTGCGAACAGAAGACCgtccTCCTCCCCGCTCTCT
NEIL1_154	gagcctgccctctgatctcTGCCTGTTCCTCTGTCCCACAGGCCGCAAAGGCTACGGGTCAGAGAGCGGGGAGGAggac	GTTGTTGTTGTTGTTTCTTTTCGGTGTTGTCGAAACAACACCGgtccTCCTCCCCGCTCTCT
NEIL1_155	gagcctgccctctgatctcTGCCTGTTCCTCTGTCCCACAGGCGTCAAAGGCTACGGGTCAGAGAGCGGGGAGGAggac	GTTGTTGTTGTTGTTTCTTTTTTGCCTCTCCGAAGAGAGGCAAgtccTCCTCCCCGCTCTCT
NEIL1_156	gagcctgccctctgatctcTGCCTGTTCCTCTGTCCCACAGGCGGGAAAGGCTACGGGTCAGAGAGCGGGGAGGAggac	GTTGTTGTTGTTGTTTCTTTTTGGCTTGCCCGAAGGCAAGCCAgtccTCCTCCCCGCTCTCT
NEIL1_157	gagcctgccctctgatctcTGCCTGTTCCTCTGTCCCACAGGCGGCAAACGCTACGGGTCAGAGAGCGGGGAGGAggac	GTTGTTGTTGTTGTTTCTTTTGTGCGTGTGCGAACACACGCACgtccTCCTCCCCGCTCTCT
NEIL1_158	gagcctgccctctgatctcTGCCTGTTCCTCTGTCCCACAGGCGGCAAAGCCTACGGGTCAGAGAGCGGGGAGGAggac	GTTGTTGTTGTTGTTTCTTTTCGGCGCGGTCGAAACCGCGCCGgtccTCCTCCCCGCTCTCT
NEIL1_159	gagcctgccctctgatctcTGCCTGTTCCTCTGTCCCACAGGCGGCAAAGGTTACGGGTCAGAGAGCGGGGAGGAggac	GTTGTTGTTGTTGTTTCTTTTTTGGTTCGGCGAACCGAACCAAgtccTCCTCCCCGCTCTCT
NEIL1_160	gagcctgccctctgatctcTGCCTGTTCCTCTGTCCCACAGGCGGCAAAGGCCACGGGTCAGAGAGCGGGGAGGAggac	GTTGTTGTTGTTGTTTCTTTTCCGGTGTGGCGAACCACACCGGgtccTCCTCCCCGCTCTCT
NEIL1_161	gagcctgccctctgatctcTGCCTGTTCCTCTGTCCCACAGGCGGCAAAGGCTTCGGGTCAGAGAGCGGGGAGGAggac	GTTGTTGTTGTTGTTTCTTTTGCGTTGCGGCGAACCGCAACGCgtccTCCTCCCCGCTCTCT
NEIL1_162	gagcctgccctctgatctcTGCCTGTTCCTCTGTCCCACAGGCGGCAAAGGCTAGGGGTCAGAGAGCGGGGAGGAggac	GTTGTTGTTGTTGTTTCTTTTGCTCTGTTGCGAACAACAGAGCgtccTCCTCCCCGCTCTCT
NEIL1_163	gagcctgccctctgatctcTGCCTGTTCCTCTGTCCCACAGGCGGCAAAGGCTACTGGTCAGAGAGCGGGGAGGAggac	GTTGTTGTTGTTGTTTCTTTTGCGCCTCTGCGAACAGAGGCGCgtccTCCTCCCCGCTCTCT
NEIL1_164	gagcctgccctctgatctcTGCCTGTTCCTCTGTCCCACAGGCGGCAAAGGCTACGCGTCAGAGAGCGGGGAGGAggac	GTTGTTGTTGTTGTTTCTTTTCTGGCTCGCCGAAGCGAGCCAGgtccTCCTCCCCGCTCTCT
NEIL1_165	gagcctgccctctgatctcTGCCTGTTCCTCTGTCCCACAGGCGGCAAAGGCTACGGCTCAGAGAGCGGGGAGGAggac	GTTGTTGTTGTTGTTTCTTTTCTCTTCCTTCGAAAAGGAAGAGgtccTCCTCCCCGCTCTCT
NEIL1_166	gagcctgccctctgatctcTGCCTGTTCCTCTGTCCCACAGGCGGCAAAGGCTACGGGACAGAGAGCGGGGAGGAggac	GTTGTTGTTGTTGTTTCTTTTTGTTGGTTCCGAAGAACCAACAgtccTCCTCCCCGCTCTCT
NEIL1_167	gagcctgccctctgatctcTGCCTGTTCCTCTGTCCCACAGGCGGCAAAGGCTACGGGTGAGAGAGCGGGGAGGAggac	GTTGTTGTTGTTGTTTCTTTTTGGTCGGTGCGAACACCGACCAgtccTCCTCCCCGCTCTCT
NEIL1_168	gagcctgccctctgatctcTGCCTGTTCCTCTGTCCCACAGGGCTCAAAGGCTACGGGTCAGAGAGCGGGGAGGAggac	GTTGTTGTTGTTGTTTCTTTTTCGCCGTGTCGAAACACGGCGAgtccTCCTCCCCGCTCTCT
NEIL1_169	gagcctgccctctgatctcTGCCTGTTCCTCTGTCCCACAGGGCGGAAAGGCTACGGGTCAGAGAGCGGGGAGGAggac	GTTGTTGTTGTTGTTTCTTTTGCCTTCGTGCGAACACGAAGGCgtccTCCTCCCCGCTCTCT
NEIL1_170	gagcctgccctctgatctcTGCCTGTTCCTCTGTCCCACAGGGCGCAAACGCTACGGGTCAGAGAGCGGGGAGGAggac	GTTGTTGTTGTTGTTTCTTTTCTTGTCTGTCGAAACAGACAAGgtccTCCTCCCCGCTCTCT
NEIL1_171	gagcctgccctctgatctcTGCCTGTTCCTCTGTCCCACAGGGCGCAAAGCCTACGGGTCAGAGAGCGGGGAGGAggac	GTTGTTGTTGTTGTTTCTTTTGGCTTCCGGCGAACCGGAAGCCgtccTCCTCCCCGCTCTCT
NEIL1_172	gagcctgccctctgatctcTGCCTGTTCCTCTGTCCCACAGGGCGCAAAGGTTACGGGTCAGAGAGCGGGGAGGAggac	GTTGTTGTTGTTGTTTCTTTTCCGTCTGCCCGAAGGCAGACGGgtccTCCTCCCCGCTCTCT
NEIL1_173	gagcctgccctctgatctcTGCCTGTTCCTCTGTCCCACAGGGCGCAAAGGCCACGGGTCAGAGAGCGGGGAGGAggac	GTTGTTGTTGTTGTTTCTTTTTCGTCCGGTCGAAACCGGACGAgtccTCCTCCCCGCTCTCT
NEIL1_174	gagcctgccctctgatctcTGCCTGTTCCTCTGTCCCACAGGGCGCAAAGGCTTCGGGTCAGAGAGCGGGGAGGAggac	GTTGTTGTTGTTGTTTCTTTTCCTGTCGTGCGAACACGACAGGgtccTCCTCCCCGCTCTCT
NEIL1_175	gagcctgccctctgatctcTGCCTGTTCCTCTGTCCCACAGGGCGCAAAGGCTAGGGGTCAGAGAGCGGGGAGGAggac	GTTGTTGTTGTTGTTTCTTTTTTCGTTGCTCGAAAGCAACGAAgtccTCCTCCCCGCTCTCT
NEIL1_176	gagcctgccctctgatctcTGCCTGTTCCTCTGTCCCACAGGGCGCAAAGGCTACTGGTCAGAGAGCGGGGAGGAggac	GTTGTTGTTGTTGTTTCTTTTTTGCCTTGGCGAACCAAGGCAAgtccTCCTCCCCGCTCTCT
NEIL1_177	gagcctgccctctgatctcTGCCTGTTCCTCTGTCCCACAGGGCGCAAAGGCTACGCGTCAGAGAGCGGGGAGGAggac	GTTGTTGTTGTTGTTTCTTTTCCGTCCTGGCGAACCAGGACGGgtccTCCTCCCCGCTCTCT
NEIL1_178	gagcctgccctctgatctcTGCCTGTTCCTCTGTCCCACAGGGCGCAAAGGCTACGGCTCAGAGAGCGGGGAGGAggac	GTTGTTGTTGTTGTTTCTTTTCGCCGTGTCCGAAGACACGGCGgtccTCCTCCCCGCTCTCT
NEIL1_179	gagcctgccctctgatctcTGCCTGTTCCTCTGTCCCACAGGGCGCAAAGGCTACGGGACAGAGAGCGGGGAGGAggac	GTTGTTGTTGTTGTTTCTTTTTGCGGTCGTCGAAACGACCGCAgtccTCCTCCCCGCTCTCT
NEIL1_180	gagcctgccctctgatctcTGCCTGTTCCTCTGTCCCACAGGGCGCAAAGGCTACGGGTGAGAGAGCGGGGAGGAggac	GTTGTTGTTGTTGTTTCTTTTCTTCTGCCGCGAACGGCAGAAGgtccTCCTCCCCGCTCTCT
NEIL1_181	gagcctgccctctgatctcTGCCTGTTCCTCTGTCCCACAGGGGTGAAAGGCTACGGGTCAGAGAGCGGGGAGGAggac	GTTGTTGTTGTTGTTTCTTTTGCCTCCGTCCGAAGACGGAGGCgtccTCCTCCCCGCTCTCT
NEIL1_182	gagcctgccctctgatctcTGCCTGTTCCTCTGTCCCACAGGGGTCAAACGCTACGGGTCAGAGAGCGGGGAGGAggac	GTTGTTGTTGTTGTTTCTTTTGCGCTTGCCCGAAGGCAAGCGCgtccTCCTCCCCGCTCTCT
NEIL1_183	gagcctgccctctgatctcTGCCTGTTCCTCTGTCCCACAGGGGTCAAAGCCTACGGGTCAGAGAGCGGGGAGGAggac	GTTGTTGTTGTTGTTTCTTTTTGGCGTCTTCGAAAAGACGCCAgtccTCCTCCCCGCTCTCT
NEIL1_184	gagcctgccctctgatctcTGCCTGTTCCTCTGTCCCACAGGGGTCAAAGGTTACGGGTCAGAGAGCGGGGAGGAggac	GTTGTTGTTGTTGTTTCTTTTTCTGTCCGTCGAAACGGACAGAgtccTCCTCCCCGCTCTCT
NEIL1_185	gagcctgccctctgatctcTGCCTGTTCCTCTGTCCCACAGGGGTCAAAGGCCACGGGTCAGAGAGCGGGGAGGAggac	GTTGTTGTTGTTGTTTCTTTTTGTGTCGGTCGAAACCGACACAgtccTCCTCCCCGCTCTCT
NEIL1_186	gagcctgccctctgatctcTGCCTGTTCCTCTGTCCCACAGGGGTCAAAGGCTTCGGGTCAGAGAGCGGGGAGGAggac	GTTGTTGTTGTTGTTTCTTTTCCGCTCTCCCGAAGGAGAGCGGgtccTCCTCCCCGCTCTCT
NEIL1_187	gagcctgccctctgatctcTGCCTGTTCCTCTGTCCCACAGGGGTCAAAGGCTAGGGGTCAGAGAGCGGGGAGGAggac	GTTGTTGTTGTTGTTTCTTTTGCTTCGCGGCGAACCGCGAAGCgtccTCCTCCCCGCTCTCT
NEIL1_188	gagcctgccctctgatctcTGCCTGTTCCTCTGTCCCACAGGGGTCAAAGGCTACTGGTCAGAGAGCGGGGAGGAggac	GTTGTTGTTGTTGTTTCTTTTCTCGTTCCTCGAAAGGAACGAGgtccTCCTCCCCGCTCTCT
NEIL1_189	gagcctgccctctgatctcTGCCTGTTCCTCTGTCCCACAGGGGTCAAAGGCTACGCGTCAGAGAGCGGGGAGGAggac	GTTGTTGTTGTTGTTTCTTTTCTCGTTCTGCGAACAGAACGAGgtccTCCTCCCCGCTCTCT
NEIL1_190	gagcctgccctctgatctcTGCCTGTTCCTCTGTCCCACAGGGGTCAAAGGCTACGGCTCAGAGAGCGGGGAGGAggac	GTTGTTGTTGTTGTTTCTTTTTTGCTGTCTCGAAAGACAGCAAgtccTCCTCCCCGCTCTCT
NEIL1_191	gagcctgccctctgatctcTGCCTGTTCCTCTGTCCCACAGGGGTCAAAGGCTACGGGACAGAGAGCGGGGAGGAggac	GTTGTTGTTGTTGTTTCTTTTTGTTGTGTGCGAACACACAACAgtccTCCTCCCCGCTCTCT
NEIL1_192	gagcctgccctctgatctcTGCCTGTTCCTCTGTCCCACAGGGGTCAAAGGCTACGGGTGAGAGAGCGGGGAGGAggac	GTTGTTGTTGTTGTTTCTTTTGGCTCGGCTCGAAAGCCGAGCCgtccTCCTCCCCGCTCTCT
NEIL1_193	gagcctgccctctgatctcTGCCTGTTCCTCTGTCCCACAGGGGGGAAACGCTACGGGTCAGAGAGCGGGGAGGAggac	GTTGTTGTTGTTGTTTCTTTTCTGCTCCGCCGAAGCGGAGCAGgtccTCCTCCCCGCTCTCT
NEIL1_194	gagcctgccctctgatctcTGCCTGTTCCTCTGTCCCACAGGGGGGAAAGCCTACGGGTCAGAGAGCGGGGAGGAggac	GTTGTTGTTGTTGTTTCTTTTGGTGCGCGCCGAAGCGCGCACCgtccTCCTCCCCGCTCTCT
NEIL1_195	gagcctgccctctgatctcTGCCTGTTCCTCTGTCCCACAGGGGGGAAAGGTTACGGGTCAGAGAGCGGGGAGGAggac	GTTGTTGTTGTTGTTTCTTTTCGCTGGTCTCGAAAGACCAGCGgtccTCCTCCCCGCTCTCT
NEIL1_196	gagcctgccctctgatctcTGCCTGTTCCTCTGTCCCACAGGGGGGAAAGGCCACGGGTCAGAGAGCGGGGAGGAggac	GTTGTTGTTGTTGTTTCTTTTGCGTCCGTGCGAACACGGACGCgtccTCCTCCCCGCTCTCT
NEIL1_197	gagcctgccctctgatctcTGCCTGTTCCTCTGTCCCACAGGGGGGAAAGGCTTCGGGTCAGAGAGCGGGGAGGAggac	GTTGTTGTTGTTGTTTCTTTTTTCGTGTTGCGAACAACACGAAgtccTCCTCCCCGCTCTCT
NEIL1_198	gagcctgccctctgatctcTGCCTGTTCCTCTGTCCCACAGGGGGGAAAGGCTAGGGGTCAGAGAGCGGGGAGGAggac	GTTGTTGTTGTTGTTTCTTTTTCGCTCTTCCGAAGAAGAGCGAgtccTCCTCCCCGCTCTCT
NEIL1_199	gagcctgccctctgatctcTGCCTGTTCCTCTGTCCCACAGGGGGGAAAGGCTACTGGTCAGAGAGCGGGGAGGAggac	GTTGTTGTTGTTGTTTCTTTTCCGCCGTCCCGAAGGACGGCGGgtccTCCTCCCCGCTCTCT
NEIL1_200	gagcctgccctctgatctcTGCCTGTTCCTCTGTCCCACAGGGGGGAAAGGCTACGCGTCAGAGAGCGGGGAGGAggac	GTTGTTGTTGTTGTTTCTTTTTCTGCGTTGCGAACAACGCAGAgtccTCCTCCCCGCTCTCT
NEIL1_201	gagcctgccctctgatctcTGCCTGTTCCTCTGTCCCACAGGGGGGAAAGGCTACGGCTCAGAGAGCGGGGAGGAggac	GTTGTTGTTGTTGTTTCTTTTGCCGTGTGTCGAAACACACGGCgtccTCCTCCCCGCTCTCT
NEIL1_202	gagcctgccctctgatctcTGCCTGTTCCTCTGTCCCACAGGGGGGAAAGGCTACGGGACAGAGAGCGGGGAGGAggac	GTTGTTGTTGTTGTTTCTTTTCGGTCGCGTCGAAACGCGACCGgtccTCCTCCCCGCTCTCT
NEIL1_203	gagcctgccctctgatctcTGCCTGTTCCTCTGTCCCACAGGGGGGAAAGGCTACGGGTGAGAGAGCGGGGAGGAggac	GTTGTTGTTGTTGTTTCTTTTTGCTCGGTTCGAAAACCGAGCAgtccTCCTCCCCGCTCTCT
NEIL1_204	gagcctgccctctgatctcTGCCTGTTCCTCTGTCCCACAGGGGGCAAACCCTACGGGTCAGAGAGCGGGGAGGAggac	GTTGTTGTTGTTGTTTCTTTTTTGTCGCGGCGAACCGCGACAAgtccTCCTCCCCGCTCTCT
NEIL1_205	gagcctgccctctgatctcTGCCTGTTCCTCTGTCCCACAGGGGGCAAACGTTACGGGTCAGAGAGCGGGGAGGAggac	GTTGTTGTTGTTGTTTCTTTTTCGGTTCTTCGAAAAGAACCGAgtccTCCTCCCCGCTCTCT
NEIL1_206	gagcctgccctctgatctcTGCCTGTTCCTCTGTCCCACAGGGGGCAAACGCCACGGGTCAGAGAGCGGGGAGGAggac	GTTGTTGTTGTTGTTTCTTTTTGTCGCGTCCGAAGACGCGACAgtccTCCTCCCCGCTCTCT
NEIL1_207	gagcctgccctctgatctcTGCCTGTTCCTCTGTCCCACAGGGGGCAAACGCTTCGGGTCAGAGAGCGGGGAGGAggac	GTTGTTGTTGTTGTTTCTTTTGTGTCTCTGCGAACAGAGACACgtccTCCTCCCCGCTCTCT
NEIL1_208	gagcctgccctctgatctcTGCCTGTTCCTCTGTCCCACAGGGGGCAAACGCTAGGGGTCAGAGAGCGGGGAGGAggac	GTTGTTGTTGTTGTTTCTTTTTTGTCTCTTCGAAAAGAGACAAgtccTCCTCCCCGCTCTCT
NEIL1_209	gagcctgccctctgatctcTGCCTGTTCCTCTGTCCCACAGGGGGCAAACGCTACTGGTCAGAGAGCGGGGAGGAggac	GTTGTTGTTGTTGTTTCTTTTTTCGGCCTTCGAAAAGGCCGAAgtccTCCTCCCCGCTCTCT
NEIL1_210	gagcctgccctctgatctcTGCCTGTTCCTCTGTCCCACAGGGGGCAAACGCTACGCGTCAGAGAGCGGGGAGGAggac	GTTGTTGTTGTTGTTTCTTTTGCTTGCGCCCGAAGGCGCAAGCgtccTCCTCCCCGCTCTCT
NEIL1_211	gagcctgccctctgatctcTGCCTGTTCCTCTGTCCCACAGGGGGCAAACGCTACGGCTCAGAGAGCGGGGAGGAggac	GTTGTTGTTGTTGTTTCTTTTGGTGGTGCTCGAAAGCACCACCgtccTCCTCCCCGCTCTCT
NEIL1_212	gagcctgccctctgatctcTGCCTGTTCCTCTGTCCCACAGGGGGCAAACGCTACGGGACAGAGAGCGGGGAGGAggac	GTTGTTGTTGTTGTTTCTTTTTGTGCTTCGCGAACGAAGCACAgtccTCCTCCCCGCTCTCT
NEIL1_213	gagcctgccctctgatctcTGCCTGTTCCTCTGTCCCACAGGGGGCAAACGCTACGGGTGAGAGAGCGGGGAGGAggac	GTTGTTGTTGTTGTTTCTTTTGGTCGGTGTCGAAACACCGACCgtccTCCTCCCCGCTCTCT
NEIL1_214	gagcctgccctctgatctcTGCCTGTTCCTCTGTCCCACAGGGGGCAAAGCTTACGGGTCAGAGAGCGGGGAGGAggac	GTTGTTGTTGTTGTTTCTTTTTGGTCCGCGCGAACGCGGACCAgtccTCCTCCCCGCTCTCT
NEIL1_215	gagcctgccctctgatctcTGCCTGTTCCTCTGTCCCACAGGGGGCAAAGCCCACGGGTCAGAGAGCGGGGAGGAggac	GTTGTTGTTGTTGTTTCTTTTGTGCGTCCTCGAAAGGACGCACgtccTCCTCCCCGCTCTCT
NEIL1_216	gagcctgccctctgatctcTGCCTGTTCCTCTGTCCCACAGGGGGCAAAGCCTTCGGGTCAGAGAGCGGGGAGGAggac	GTTGTTGTTGTTGTTTCTTTTGCGCTCGGTCGAAACCGAGCGCgtccTCCTCCCCGCTCTCT
NEIL1_217	gagcctgccctctgatctcTGCCTGTTCCTCTGTCCCACAGGGGGCAAAGCCTAGGGGTCAGAGAGCGGGGAGGAggac	GTTGTTGTTGTTGTTTCTTTTCCTTCGCGTCGAAACGCGAAGGgtccTCCTCCCCGCTCTCT
NEIL1_218	gagcctgccctctgatctcTGCCTGTTCCTCTGTCCCACAGGGGGCAAAGCCTACTGGTCAGAGAGCGGGGAGGAggac	GTTGTTGTTGTTGTTTCTTTTGCGCGTGCGCGAACGCACGCGCgtccTCCTCCCCGCTCTCT
NEIL1_219	gagcctgccctctgatctcTGCCTGTTCCTCTGTCCCACAGGGGGCAAAGCCTACGCGTCAGAGAGCGGGGAGGAggac	GTTGTTGTTGTTGTTTCTTTTGTGTGTTGTCGAAACAACACACgtccTCCTCCCCGCTCTCT
NEIL1_220	gagcctgccctctgatctcTGCCTGTTCCTCTGTCCCACAGGGGGCAAAGCCTACGGCTCAGAGAGCGGGGAGGAggac	GTTGTTGTTGTTGTTTCTTTTGCCTTGCTGCGAACAGCAAGGCgtccTCCTCCCCGCTCTCT
NEIL1_221	gagcctgccctctgatctcTGCCTGTTCCTCTGTCCCACAGGGGGCAAAGCCTACGGGACAGAGAGCGGGGAGGAggac	GTTGTTGTTGTTGTTTCTTTTGTGTTCTCTCGAAAGAGAACACgtccTCCTCCCCGCTCTCT
NEIL1_222	gagcctgccctctgatctcTGCCTGTTCCTCTGTCCCACAGGGGGCAAAGCCTACGGGTGAGAGAGCGGGGAGGAggac	GTTGTTGTTGTTGTTTCTTTTTGTTGCGTTCGAAAACGCAACAgtccTCCTCCCCGCTCTCT
NEIL1_223	gagcctgccctctgatctcTGCCTGTTCCTCTGTCCCACAGGGGGCAAAGGTCACGGGTCAGAGAGCGGGGAGGAggac	GTTGTTGTTGTTGTTTCTTTTTGTGCTCCTCGAAAGGAGCACAgtccTCCTCCCCGCTCTCT
NEIL1_224	gagcctgccctctgatctcTGCCTGTTCCTCTGTCCCACAGGGGGCAAAGGTTTCGGGTCAGAGAGCGGGGAGGAggac	GTTGTTGTTGTTGTTTCTTTTGTCGGTCGGCGAACCGACCGACgtccTCCTCCCCGCTCTCT
NEIL1_225	gagcctgccctctgatctcTGCCTGTTCCTCTGTCCCACAGGGGGCAAAGGTTAGGGGTCAGAGAGCGGGGAGGAggac	GTTGTTGTTGTTGTTTCTTTTGTTCCTCTGCGAACAGAGGAACgtccTCCTCCCCGCTCTCT
NEIL1_226	gagcctgccctctgatctcTGCCTGTTCCTCTGTCCCACAGGGGGCAAAGGTTACTGGTCAGAGAGCGGGGAGGAggac	GTTGTTGTTGTTGTTTCTTTTCTCTCTGCTCGAAAGCAGAGAGgtccTCCTCCCCGCTCTCT
NEIL1_227	gagcctgccctctgatctcTGCCTGTTCCTCTGTCCCACAGGGGGCAAAGGTTACGCGTCAGAGAGCGGGGAGGAggac	GTTGTTGTTGTTGTTTCTTTTGTCTGGCCGCGAACGGCCAGACgtccTCCTCCCCGCTCTCT
NEIL1_228	gagcctgccctctgatctcTGCCTGTTCCTCTGTCCCACAGGGGGCAAAGGTTACGGCTCAGAGAGCGGGGAGGAggac	GTTGTTGTTGTTGTTTCTTTTCCGGTGTTCCGAAGAACACCGGgtccTCCTCCCCGCTCTCT
NEIL1_229	gagcctgccctctgatctcTGCCTGTTCCTCTGTCCCACAGGGGGCAAAGGTTACGGGACAGAGAGCGGGGAGGAggac	GTTGTTGTTGTTGTTTCTTTTGCGGCGGCGCGAACGCCGCCGCgtccTCCTCCCCGCTCTCT
NEIL1_230	gagcctgccctctgatctcTGCCTGTTCCTCTGTCCCACAGGGGGCAAAGGTTACGGGTGAGAGAGCGGGGAGGAggac	GTTGTTGTTGTTGTTTCTTTTGCGCCTGGTCGAAACCAGGCGCgtccTCCTCCCCGCTCTCT
NEIL1_231	gagcctgccctctgatctcTGCCTGTTCCTCTGTCCCACAGGGGGCAAAGGCCTCGGGTCAGAGAGCGGGGAGGAggac	GTTGTTGTTGTTGTTTCTTTTCGGTGCGGCCGAAGCCGCACCGgtccTCCTCCCCGCTCTCT
NEIL1_232	gagcctgccctctgatctcTGCCTGTTCCTCTGTCCCACAGGGGGCAAAGGCCAGGGGTCAGAGAGCGGGGAGGAggac	GTTGTTGTTGTTGTTTCTTTTGCCGCTGTCCGAAGACAGCGGCgtccTCCTCCCCGCTCTCT
NEIL1_233	gagcctgccctctgatctcTGCCTGTTCCTCTGTCCCACAGGGGGCAAAGGCCACTGGTCAGAGAGCGGGGAGGAggac	GTTGTTGTTGTTGTTTCTTTTTCGCTCGTTCGAAAACGAGCGAgtccTCCTCCCCGCTCTCT
NEIL1_234	gagcctgccctctgatctcTGCCTGTTCCTCTGTCCCACAGGGGGCAAAGGCCACGCGTCAGAGAGCGGGGAGGAggac	GTTGTTGTTGTTGTTTCTTTTGCTCTCTGTCGAAACAGAGAGCgtccTCCTCCCCGCTCTCT
NEIL1_235	gagcctgccctctgatctcTGCCTGTTCCTCTGTCCCACAGGGGGCAAAGGCCACGGCTCAGAGAGCGGGGAGGAggac	GTTGTTGTTGTTGTTTCTTTTTCGTGTGTTCGAAAACACACGAgtccTCCTCCCCGCTCTCT
NEIL1_236	gagcctgccctctgatctcTGCCTGTTCCTCTGTCCCACAGGGGGCAAAGGCCACGGGACAGAGAGCGGGGAGGAggac	GTTGTTGTTGTTGTTTCTTTTCCGCTGGTTCGAAAACCAGCGGgtccTCCTCCCCGCTCTCT
NEIL1_237	gagcctgccctctgatctcTGCCTGTTCCTCTGTCCCACAGGGGGCAAAGGCCACGGGTGAGAGAGCGGGGAGGAggac	GTTGTTGTTGTTGTTTCTTTTTGTGTTGTGCGAACACAACACAgtccTCCTCCCCGCTCTCT
NEIL1_238	gagcctgccctctgatctcTGCCTGTTCCTCTGTCCCACAGGGGGCAAAGGCTTGGGGTCAGAGAGCGGGGAGGAggac	GTTGTTGTTGTTGTTTCTTTTTTCTTGCGTCGAAACGCAAGAAgtccTCCTCCCCGCTCTCT
NEIL1_239	gagcctgccctctgatctcTGCCTGTTCCTCTGTCCCACAGGGGGCAAAGGCTTCTGGTCAGAGAGCGGGGAGGAggac	GTTGTTGTTGTTGTTTCTTTTTGTCTCGTTCGAAAACGAGACAgtccTCCTCCCCGCTCTCT
NEIL1_240	gagcctgccctctgatctcTGCCTGTTCCTCTGTCCCACAGGGGGCAAAGGCTTCGCGTCAGAGAGCGGGGAGGAggac	GTTGTTGTTGTTGTTTCTTTTCCTGCGGTCCGAAGACCGCAGGgtccTCCTCCCCGCTCTCT
NEIL1_241	gagcctgccctctgatctcTGCCTGTTCCTCTGTCCCACAGGGGGCAAAGGCTTCGGCTCAGAGAGCGGGGAGGAggac	GTTGTTGTTGTTGTTTCTTTTCGTCGCGTTCGAAAACGCGACGgtccTCCTCCCCGCTCTCT
NEIL1_242	gagcctgccctctgatctcTGCCTGTTCCTCTGTCCCACAGGGGGCAAAGGCTTCGGGACAGAGAGCGGGGAGGAggac	GTTGTTGTTGTTGTTTCTTTTGTGTCGTCGCGAACGACGACACgtccTCCTCCCCGCTCTCT
NEIL1_243	gagcctgccctctgatctcTGCCTGTTCCTCTGTCCCACAGGGGGCAAAGGCTTCGGGTGAGAGAGCGGGGAGGAggac	GTTGTTGTTGTTGTTTCTTTTCTGTTCCGGCGAACCGGAACAGgtccTCCTCCCCGCTCTCT
NEIL1_244	gagcctgccctctgatctcTGCCTGTTCCTCTGTCCCACAGGGGGCAAAGGCTAGTGGTCAGAGAGCGGGGAGGAggac	GTTGTTGTTGTTGTTTCTTTTCGGTGTGTTCGAAAACACACCGgtccTCCTCCCCGCTCTCT
NEIL1_245	gagcctgccctctgatctcTGCCTGTTCCTCTGTCCCACAGGGGGCAAAGGCTAGGCGTCAGAGAGCGGGGAGGAggac	GTTGTTGTTGTTGTTTCTTTTGGCTTCGGTCGAAACCGAAGCCgtccTCCTCCCCGCTCTCT
NEIL1_246	gagcctgccctctgatctcTGCCTGTTCCTCTGTCCCACAGGGGGCAAAGGCTAGGGCTCAGAGAGCGGGGAGGAggac	GTTGTTGTTGTTGTTTCTTTTGTCCTCTGTCGAAACAGAGGACgtccTCCTCCCCGCTCTCT
NEIL1_247	gagcctgccctctgatctcTGCCTGTTCCTCTGTCCCACAGGGGGCAAAGGCTAGGGGACAGAGAGCGGGGAGGAggac	GTTGTTGTTGTTGTTTCTTTTGCGGCTGGCCGAAGCCAGCCGCgtccTCCTCCCCGCTCTCT
NEIL1_248	gagcctgccctctgatctcTGCCTGTTCCTCTGTCCCACAGGGGGCAAAGGCTAGGGGTGAGAGAGCGGGGAGGAggac	GTTGTTGTTGTTGTTTCTTTTCGTGGTGCGCGAACGCACCACGgtccTCCTCCCCGCTCTCT
NEIL1_249	gagcctgccctctgatctcTGCCTGTTCCTCTGTCCCACAGGGGGCAAAGGCTACTCGTCAGAGAGCGGGGAGGAggac	GTTGTTGTTGTTGTTTCTTTTGGTTCGTGCCGAAGCACGAACCgtccTCCTCCCCGCTCTCT
NEIL1_250	gagcctgccctctgatctcTGCCTGTTCCTCTGTCCCACAGGGGGCAAAGGCTACTGCTCAGAGAGCGGGGAGGAggac	GTTGTTGTTGTTGTTTCTTTTTTGTGGTCTCGAAAGACCACAAgtccTCCTCCCCGCTCTCT
NEIL1_251	gagcctgccctctgatctcTGCCTGTTCCTCTGTCCCACAGGGGGCAAAGGCTACTGGACAGAGAGCGGGGAGGAggac	GTTGTTGTTGTTGTTTCTTTTGCGTGCTGGCGAACCAGCACGCgtccTCCTCCCCGCTCTCT
NEIL1_252	gagcctgccctctgatctcTGCCTGTTCCTCTGTCCCACAGGGGGCAAAGGCTACTGGTGAGAGAGCGGGGAGGAggac	GTTGTTGTTGTTGTTTCTTTTCTCTCTCTGCGAACAGAGAGAGgtccTCCTCCCCGCTCTCT
NEIL1_253	gagcctgccctctgatctcTGCCTGTTCCTCTGTCCCACAGGGGGCAAAGGCTACGCCTCAGAGAGCGGGGAGGAggac	GTTGTTGTTGTTGTTTCTTTTTTCCGCGCTCGAAAGCGCGGAAgtccTCCTCCCCGCTCTCT
NEIL1_254	gagcctgccctctgatctcTGCCTGTTCCTCTGTCCCACAGGGGGCAAAGGCTACGCGACAGAGAGCGGGGAGGAggac	GTTGTTGTTGTTGTTTCTTTTCGGTGCGCGCGAACGCGCACCGgtccTCCTCCCCGCTCTCT
NEIL1_255	gagcctgccctctgatctcTGCCTGTTCCTCTGTCCCACAGGGGGCAAAGGCTACGCGTGAGAGAGCGGGGAGGAggac	GTTGTTGTTGTTGTTTCTTTTGGTGGTGTGCGAACACACCACCgtccTCCTCCCCGCTCTCT
NEIL1_256	gagcctgccctctgatctcTGCCTGTTCCTCTGTCCCACAGGGGGCAAAGGCTACGGCACAGAGAGCGGGGAGGAggac	GTTGTTGTTGTTGTTTCTTTTGCTGCGTTCCGAAGAACGCAGCgtccTCCTCCCCGCTCTCT
NEIL1_257	gagcctgccctctgatctcTGCCTGTTCCTCTGTCCCACAGGGGGCAAAGGCTACGGCTGAGAGAGCGGGGAGGAggac	GTTGTTGTTGTTGTTTCTTTTGGCTGTCTTCGAAAAGACAGCCgtccTCCTCCCCGCTCTCT
NEIL1_258	gagcctgccctctgatctcTGCCTGTTCCTCTGTCCCACAGGGGGCAAAGGCTACGGGAGAGAGAGCGGGGAGGAggac	GTTGTTGTTGTTGTTTCTTTTGCCGGCTGCCGAAGCAGCCGGCgtccTCCTCCCCGCTCTCT
NEIL1_259	gagcctgccctctgatctcTGCCTGTTCCTCTGTCCCACAGCGGGCTAAGGCTACGGGTCAGAGAGCGGGGAGGAggac	GTTGTTGTTGTTGTTTCTTTTTTCTCGTCCCGAAGGACGAGAAgtccTCCTCCCCGCTCTCT
NEIL1_260	gagcctgccctctgatctcTGCCTGTTCCTCTGTCCCACAGGCGGCTAAGGCTACGGGTCAGAGAGCGGGGAGGAggac	GTTGTTGTTGTTGTTTCTTTTCGTTGTCGCCGAAGCGACAACGgtccTCCTCCCCGCTCTCT
NEIL1_261	gagcctgccctctgatctcTGCCTGTTCCTCTGTCCCACAGGGCGCTAAGGCTACGGGTCAGAGAGCGGGGAGGAggac	GTTGTTGTTGTTGTTTCTTTTGCCTCTGGCCGAAGCCAGAGGCgtccTCCTCCCCGCTCTCT
NEIL1_262	gagcctgccctctgatctcTGCCTGTTCCTCTGTCCCACAGGGGTCTAAGGCTACGGGTCAGAGAGCGGGGAGGAggac	GTTGTTGTTGTTGTTTCTTTTCCTCGTTCCCGAAGGAACGAGGgtccTCCTCCCCGCTCTCT
NEIL1_263	gagcctgccctctgatctcTGCCTGTTCCTCTGTCCCACAGGGGGGTAAGGCTACGGGTCAGAGAGCGGGGAGGAggac	GTTGTTGTTGTTGTTTCTTTTCGTTCGTCGCGAACGACGAACGgtccTCCTCCCCGCTCTCT
NEIL1_264	gagcctgccctctgatctcTGCCTGTTCCTCTGTCCCACAGGGGGCTATGGCTACGGGTCAGAGAGCGGGGAGGAggac	GTTGTTGTTGTTGTTTCTTTTTGTTGTGGCCGAAGCCACAACAgtccTCCTCCCCGCTCTCT
NEIL1_265	gagcctgccctctgatctcTGCCTGTTCCTCTGTCCCACAGGGGGCTAACGCTACGGGTCAGAGAGCGGGGAGGAggac	GTTGTTGTTGTTGTTTCTTTTTCCTCGTTGCGAACAACGAGGAgtccTCCTCCCCGCTCTCT
NEIL1_266	gagcctgccctctgatctcTGCCTGTTCCTCTGTCCCACAGGGGGCTAAGCCTACGGGTCAGAGAGCGGGGAGGAggac	GTTGTTGTTGTTGTTTCTTTTTGGCTCTCTCGAAAGAGAGCCAgtccTCCTCCCCGCTCTCT
NEIL1_267	gagcctgccctctgatctcTGCCTGTTCCTCTGTCCCACAGGGGGCTAAGGTTACGGGTCAGAGAGCGGGGAGGAggac	GTTGTTGTTGTTGTTTCTTTTTTGTCTTCCCGAAGGAAGACAAgtccTCCTCCCCGCTCTCT
NEIL1_268	gagcctgccctctgatctcTGCCTGTTCCTCTGTCCCACAGGGGGCTAAGGCCACGGGTCAGAGAGCGGGGAGGAggac	GTTGTTGTTGTTGTTTCTTTTGCGCGCGCTCGAAAGCGCGCGCgtccTCCTCCCCGCTCTCT
NEIL1_269	gagcctgccctctgatctcTGCCTGTTCCTCTGTCCCACAGGGGGCTAAGGCTTCGGGTCAGAGAGCGGGGAGGAggac	GTTGTTGTTGTTGTTTCTTTTGTGTGTGTTCGAAAACACACACgtccTCCTCCCCGCTCTCT
NEIL1_270	gagcctgccctctgatctcTGCCTGTTCCTCTGTCCCACAGGGGGCTAAGGCTAGGGGTCAGAGAGCGGGGAGGAggac	GTTGTTGTTGTTGTTTCTTTTCGTTCGTTCCGAAGAACGAACGgtccTCCTCCCCGCTCTCT
NEIL1_271	gagcctgccctctgatctcTGCCTGTTCCTCTGTCCCACAGGGGGCTAAGGCTACTGGTCAGAGAGCGGGGAGGAggac	GTTGTTGTTGTTGTTTCTTTTGCGTCTTGTCGAAACAAGACGCgtccTCCTCCCCGCTCTCT
NEIL1_272	gagcctgccctctgatctcTGCCTGTTCCTCTGTCCCACAGGGGGCTAAGGCTACGCGTCAGAGAGCGGGGAGGAggac	GTTGTTGTTGTTGTTTCTTTTCCGGCTTGCCGAAGCAAGCCGGgtccTCCTCCCCGCTCTCT
NEIL1_273	gagcctgccctctgatctcTGCCTGTTCCTCTGTCCCACAGGGGGCTAAGGCTACGGCTCAGAGAGCGGGGAGGAggac	GTTGTTGTTGTTGTTTCTTTTCGGTGGTCGCGAACGACCACCGgtccTCCTCCCCGCTCTCT
NEIL1_274	gagcctgccctctgatctcTGCCTGTTCCTCTGTCCCACAGGGGGCTAAGGCTACGGGACAGAGAGCGGGGAGGAggac	GTTGTTGTTGTTGTTTCTTTTCGGCGCGTGCGAACACGCGCCGgtccTCCTCCCCGCTCTCT
NEIL1_275	gagcctgccctctgatctcTGCCTGTTCCTCTGTCCCACAGGGGGCTAAGGCTACGGGTGAGAGAGCGGGGAGGAggac	GTTGTTGTTGTTGTTTCTTTTTTCTTCTGTCGAAACAGAAGAAgtccTCCTCCCCGCTCTCT
NEIL1_276	gagcctgccctctgatctcTGCCTGTTCCTCTGTCCCACAGCGGGCAATGGCTACGGGTCAGAGAGCGGGGAGGAggac	GTTGTTGTTGTTGTTTCTTTTTGCGTTGGTCGAAACCAACGCAgtccTCCTCCCCGCTCTCT
NEIL1_277	gagcctgccctctgatctcTGCCTGTTCCTCTGTCCCACAGGCGGCAATGGCTACGGGTCAGAGAGCGGGGAGGAggac	GTTGTTGTTGTTGTTTCTTTTCCTCGGTTGCGAACAACCGAGGgtccTCCTCCCCGCTCTCT
NEIL1_278	gagcctgccctctgatctcTGCCTGTTCCTCTGTCCCACAGGGCGCAATGGCTACGGGTCAGAGAGCGGGGAGGAggac	GTTGTTGTTGTTGTTTCTTTTCCTGCTCTTCGAAAAGAGCAGGgtccTCCTCCCCGCTCTCT
NEIL1_279	gagcctgccctctgatctcTGCCTGTTCCTCTGTCCCACAGGGGTCAATGGCTACGGGTCAGAGAGCGGGGAGGAggac	GTTGTTGTTGTTGTTTCTTTTTCCTTGTGGCGAACCACAAGGAgtccTCCTCCCCGCTCTCT
NEIL1_280	gagcctgccctctgatctcTGCCTGTTCCTCTGTCCCACAGGGGGGAATGGCTACGGGTCAGAGAGCGGGGAGGAggac	GTTGTTGTTGTTGTTTCTTTTGGCCGTGCCCGAAGGCACGGCCgtccTCCTCCCCGCTCTCT
NEIL1_281	gagcctgccctctgatctcTGCCTGTTCCTCTGTCCCACAGGGGGCAATCGCTACGGGTCAGAGAGCGGGGAGGAggac	GTTGTTGTTGTTGTTTCTTTTTTGCTTGCGCGAACGCAAGCAAgtccTCCTCCCCGCTCTCT
NEIL1_282	gagcctgccctctgatctcTGCCTGTTCCTCTGTCCCACAGGGGGCAATGCCTACGGGTCAGAGAGCGGGGAGGAggac	GTTGTTGTTGTTGTTTCTTTTTCGGCGCGTCGAAACGCGCCGAgtccTCCTCCCCGCTCTCT
NEIL1_283	gagcctgccctctgatctcTGCCTGTTCCTCTGTCCCACAGGGGGCAATGGTTACGGGTCAGAGAGCGGGGAGGAggac	GTTGTTGTTGTTGTTTCTTTTCTCCTCCTCCGAAGAGGAGGAGgtccTCCTCCCCGCTCTCT
NEIL1_284	gagcctgccctctgatctcTGCCTGTTCCTCTGTCCCACAGGGGGCAATGGCCACGGGTCAGAGAGCGGGGAGGAggac	GTTGTTGTTGTTGTTTCTTTTTGGCTCGCGCGAACGCGAGCCAgtccTCCTCCCCGCTCTCT
NEIL1_285	gagcctgccctctgatctcTGCCTGTTCCTCTGTCCCACAGGGGGCAATGGCTTCGGGTCAGAGAGCGGGGAGGAggac	GTTGTTGTTGTTGTTTCTTTTCCGTGGTCCCGAAGGACCACGGgtccTCCTCCCCGCTCTCT
NEIL1_286	gagcctgccctctgatctcTGCCTGTTCCTCTGTCCCACAGGGGGCAATGGCTAGGGGTCAGAGAGCGGGGAGGAggac	GTTGTTGTTGTTGTTTCTTTTGTCTCCTTGCGAACAAGGAGACgtccTCCTCCCCGCTCTCT
NEIL1_287	gagcctgccctctgatctcTGCCTGTTCCTCTGTCCCACAGGGGGCAATGGCTACTGGTCAGAGAGCGGGGAGGAggac	GTTGTTGTTGTTGTTTCTTTTGCTGTTGTTCGAAAACAACAGCgtccTCCTCCCCGCTCTCT
NEIL1_288	gagcctgccctctgatctcTGCCTGTTCCTCTGTCCCACAGGGGGCAATGGCTACGCGTCAGAGAGCGGGGAGGAggac	GTTGTTGTTGTTGTTTCTTTTCGCGCGTCTCGAAAGACGCGCGgtccTCCTCCCCGCTCTCT
NEIL1_289	gagcctgccctctgatctcTGCCTGTTCCTCTGTCCCACAGGGGGCAATGGCTACGGCTCAGAGAGCGGGGAGGAggac	GTTGTTGTTGTTGTTTCTTTTTCTCTTGCTCGAAAGCAAGAGAgtccTCCTCCCCGCTCTCT
NEIL1_290	gagcctgccctctgatctcTGCCTGTTCCTCTGTCCCACAGGGGGCAATGGCTACGGGACAGAGAGCGGGGAGGAggac	GTTGTTGTTGTTGTTTCTTTTGTGTTGGTGCGAACACCAACACgtccTCCTCCCCGCTCTCT
NEIL1_291	gagcctgccctctgatctcTGCCTGTTCCTCTGTCCCACAGGGGGCAATGGCTACGGGTGAGAGAGCGGGGAGGAggac	GTTGTTGTTGTTGTTTCTTTTGTCCGTGGCCGAAGCCACGGACgtccTCCTCCCCGCTCTCT
NEIL1_292	GAGCCTGCCCTCTGATCTCTGCCTGTTCCTCTGTCCCACAGGGGGCAAAGGCTACGGGTCAGAGAGCGGGGAGGaggac	GTTGTTGTTGTTGTTTCTTTTGCTTCGTCCCGAAGGACGAAGCgtccTCCTCCCCGCTCTCT

## Sheet: 6_TTYH2-ECS_in_vitro
PCR primers and templates to generate DNA template for in vitro transcription for TTYH2-ECS library
	Primers for two rounds of PCR
T7GGG_PBSN	TTC TAA TAC GAC TCA CTA TAG GGC ACA CAC ACA CAA GAA AA
TTYH_5hf_R0	GTG TAA GCC TAA GCA TGC CTG G
T7GGG	TTC TAA TAC GAC TCA CTA TAG GG
TTYH_5hf_R2	AGTTCTTCACACCCAGAGAGAAGCGCCCTGGTCACCCAGGCACGCCTAAGCCTAAGCACGTGTAAGCCTAAGCATG
	Template for TTYH2-ECS library
TTYH_ECS_0	TTCTAATACGACTCACTATAGGTTGCTCCTCTTCGGAGGAGCAACATGCTTCATACCCAGAGAGAAGCCCCCGGCTGCCCAGGCATGCTTAGGCTTACAC
TTYH_ECS_1	TTCTAATACGACTCACTATAGGGGCGTGGTGTTCGCACCACGCCCATGCTTCATACCCAGAGAGAAACCCCCGGCTGCCCAGGCATGCTTAGGCTTACAC
TTYH_ECS_2	TTCTAATACGACTCACTATAGGTTGGCTGCCTTCGGGCAGCCAACATGCTTCATACCCAGAGAGAAGACCCCGGCTGCCCAGGCATGCTTAGGCTTACAC
TTYH_ECS_3	TTCTAATACGACTCACTATAGGTGTGCCTGCTTCGGCAGGCACACATGCTTCATACCCAGAGAGAAGCACCCGGCTGCCCAGGCATGCTTAGGCTTACAC
TTYH_ECS_4	TTCTAATACGACTCACTATAGGCCTGGTTCTTTCGAGAACCAGGCATGCTTCATACCCAGAGAGAAGCCACCGGCTGCCCAGGCATGCTTAGGCTTACAC
TTYH_ECS_5	TTCTAATACGACTCACTATAGGGGTGGTCCGTTCGCGGACCACCCATGCTTCATACCCAGAGAGAAGCCCACGGCTGCCCAGGCATGCTTAGGCTTACAC
TTYH_ECS_6	TTCTAATACGACTCACTATAGGCTGGTTGTCTTCGGACAACCAGCATGCTTCATACCCAGAGAGAAGCCCCAGGCTGCCCAGGCATGCTTAGGCTTACAC
TTYH_ECS_7	TTCTAATACGACTCACTATAGGTCTCTGCCGTTCGCGGCAGAGACATGCTTCATACCCAGAGAGAAGCCCCCAGCTGCCCAGGCATGCTTAGGCTTACAC
TTYH_ECS_8	TTCTAATACGACTCACTATAGGGCTTGGCGCTTCGGCGCCAAGCCATGCTTCATACCCAGAGAGAAGCCCCCGACTGCCCAGGCATGCTTAGGCTTACAC
TTYH_ECS_9	TTCTAATACGACTCACTATAGGTTCTTGGCTTTCGAGCCAAGAACATGCTTCATACCCAGAGAGAAGCCCCCGGATGCCCAGGCATGCTTAGGCTTACAC
TTYH_ECS_10	TTCTAATACGACTCACTATAGGCTGGTGTCGTTCGCGACACCAGCATGCTTCATACCCAGAGAGAAGCCCCCGGCAGCCCAGGCATGCTTAGGCTTACAC
TTYH_ECS_11	TTCTAATACGACTCACTATAGGCTGTGCGCCTTCGGGCGCACAGCATGCTTCATACCCAGAGAGAAGCCCCCGGCTACCCAGGCATGCTTAGGCTTACAC
TTYH_ECS_12	TTCTAATACGACTCACTATAGGGCGGTTGCTTTCGAGCAACCGCCATGCTTCATACCCAGAGAGAAGCCCCCGGCTGACCAGGCATGCTTAGGCTTACAC
TTYH_ECS_13	TTCTAATACGACTCACTATAGGTGTCTCTCGTTCGCGAGAGACACATGCTTCATACCCAGAGAGAAGCCCCCGGCTGCACAGGCATGCTTAGGCTTACAC
TTYH_ECS_14	TTCTAATACGACTCACTATAGGGTCTCGTGTTTCGACACGAGACCATGCTTCATACCCAGAGAGAAGCCCCCGGCTGCCAAGGCATGCTTAGGCTTACAC
TTYH_ECS_15	TTCTAATACGACTCACTATAGGCTCGTCGCGTTCGCGCGACGAGCATGCTTCATACCCAGAGAGTAGCCCCCGGCTGCCCAGGCATGCTTAGGCTTACAC
TTYH_ECS_16	TTCTAATACGACTCACTATAGGGCTGCTGTGTTCGCACAGCAGCCATGCTTCATACCCAGAGAGATGCCCCCGGCTGCCCAGGCATGCTTAGGCTTACAC
TTYH_ECS_17	TTCTAATACGACTCACTATAGGTCTCTCCTTTTCGAAGGAGAGACATGCTTCATACCCAGAGAGAATCCCCCGGCTGCCCAGGCATGCTTAGGCTTACAC
TTYH_ECS_18	TTCTAATACGACTCACTATAGGCGTGCTGTGTTCGCACAGCACGCATGCTTCATACCCAGAGAGAAGTCCCCGGCTGCCCAGGCATGCTTAGGCTTACAC
TTYH_ECS_19	TTCTAATACGACTCACTATAGGTGCGGCGTGTTCGCACGCCGCACATGCTTCATACCCAGAGAGAAGCTCCCGGCTGCCCAGGCATGCTTAGGCTTACAC
TTYH_ECS_20	TTCTAATACGACTCACTATAGGGCCGCTTCCTTCGGGAAGCGGCCATGCTTCATACCCAGAGAGAAGCCTCCGGCTGCCCAGGCATGCTTAGGCTTACAC
TTYH_ECS_21	TTCTAATACGACTCACTATAGGTGCGGTTGGTTCGCCAACCGCACATGCTTCATACCCAGAGAGAAGCCCTCGGCTGCCCAGGCATGCTTAGGCTTACAC
TTYH_ECS_22	TTCTAATACGACTCACTATAGGGCTGTGGTCTTCGGACCACAGCCATGCTTCATACCCAGAGAGAAGCCCCTGGCTGCCCAGGCATGCTTAGGCTTACAC
TTYH_ECS_23	TTCTAATACGACTCACTATAGGGTCGGCCGCTTCGGCGGCCGACCATGCTTCATACCCAGAGAGAAGCCCCCTGCTGCCCAGGCATGCTTAGGCTTACAC
TTYH_ECS_24	TTCTAATACGACTCACTATAGGGGTGTCTGGTTCGCCAGACACCCATGCTTCATACCCAGAGAGAAGCCCCCGTCTGCCCAGGCATGCTTAGGCTTACAC
TTYH_ECS_25	TTCTAATACGACTCACTATAGGGGTCGGTTGTTCGCAACCGACCCATGCTTCATACCCAGAGAGAAGCCCCCGGTTGCCCAGGCATGCTTAGGCTTACAC
TTYH_ECS_26	TTCTAATACGACTCACTATAGGGCTCTCTCGTTCGCGAGAGAGCCATGCTTCATACCCAGAGAGAAGCCCCCGGCTTCCCAGGCATGCTTAGGCTTACAC
TTYH_ECS_27	TTCTAATACGACTCACTATAGGTCTTCTTCCTTCGGGAAGAAGACATGCTTCATACCCAGAGAGAAGCCCCCGGCTGTCCAGGCATGCTTAGGCTTACAC
TTYH_ECS_28	TTCTAATACGACTCACTATAGGCGTCGCTTGTTCGCAAGCGACGCATGCTTCATACCCAGAGAGAAGCCCCCGGCTGCTCAGGCATGCTTAGGCTTACAC
TTYH_ECS_29	TTCTAATACGACTCACTATAGGCTTGTGGTGTTCGCACCACAAGCATGCTTCATACCCAGAGAGAAGCCCCCGGCTGCCTAGGCATGCTTAGGCTTACAC
TTYH_ECS_30	TTCTAATACGACTCACTATAGGGTTCTGGCGTTCGCGCCAGAACCATGCTTCATACCCAGAGAGCAGCCCCCGGCTGCCCAGGCATGCTTAGGCTTACAC
TTYH_ECS_31	TTCTAATACGACTCACTATAGGTTCGCCGTGTTCGCACGGCGAACATGCTTCATACCCAGAGAGACGCCCCCGGCTGCCCAGGCATGCTTAGGCTTACAC
TTYH_ECS_32	TTCTAATACGACTCACTATAGGCTTGTCGGCTTCGGCCGACAAGCATGCTTCATACCCAGAGAGAACCCCCCGGCTGCCCAGGCATGCTTAGGCTTACAC
TTYH_ECS_33	TTCTAATACGACTCACTATAGGGGCGTCTTGTTCGCAAGACGCCCATGCTTCATACCCAGAGAGAAGCCCCCCGCTGCCCAGGCATGCTTAGGCTTACAC
TTYH_ECS_34	TTCTAATACGACTCACTATAGGGCGGCTTCTTTCGAGAAGCCGCCATGCTTCATACCCAGAGAGAAGCCCCCGCCTGCCCAGGCATGCTTAGGCTTACAC
TTYH_ECS_35	TTCTAATACGACTCACTATAGGCGCTCTGGCTTCGGCCAGAGCGCATGCTTCATACCCAGAGAGAAGCCCCCGGCCGCCCAGGCATGCTTAGGCTTACAC
TTYH_ECS_36	TTCTAATACGACTCACTATAGGCTGTGTTGCTTCGGCAACACAGCATGCTTCATACCCAGAGAGAAGCCCCCGGCTCCCCAGGCATGCTTAGGCTTACAC
TTYH_ECS_37	TTCTAATACGACTCACTATAGGTGCGTGCTCTTCGGAGCACGCACATGCTTCATACCCAGAGAGGAGCCCCCGGCTGCCCAGGCATGCTTAGGCTTACAC
TTYH_ECS_38	TTCTAATACGACTCACTATAGGTCTCTGCGTTTCGACGCAGAGACATGCTTCATACCCAGAGAGAGGCCCCCGGCTGCCCAGGCATGCTTAGGCTTACAC
TTYH_ECS_39	TTCTAATACGACTCACTATAGGTTCGTCGTCTTCGGACGACGAACATGCTTCATACCCAGAGAGAAGGCCCCGGCTGCCCAGGCATGCTTAGGCTTACAC
TTYH_ECS_40	TTCTAATACGACTCACTATAGGGTGGTGTTCTTCGGAACACCACCATGCTTCATACCCAGAGAGAAGCGCCCGGCTGCCCAGGCATGCTTAGGCTTACAC
TTYH_ECS_41	TTCTAATACGACTCACTATAGGGTCGCTTCTTTCGAGAAGCGACCATGCTTCATACCCAGAGAGAAGCCGCCGGCTGCCCAGGCATGCTTAGGCTTACAC
TTYH_ECS_42	TTCTAATACGACTCACTATAGGGCGCTGCTCTTCGGAGCAGCGCCATGCTTCATACCCAGAGAGAAGCCCGCGGCTGCCCAGGCATGCTTAGGCTTACAC
TTYH_ECS_43	TTCTAATACGACTCACTATAGGCCGTGTGCTTTCGAGCACACGGCATGCTTCATACCCAGAGAGAAGCCCCGGGCTGCCCAGGCATGCTTAGGCTTACAC
TTYH_ECS_44	TTCTAATACGACTCACTATAGGCCTGCTTCGTTCGCGAAGCAGGCATGCTTCATACCCAGAGAGAAGCCCCCGGGTGCCCAGGCATGCTTAGGCTTACAC
TTYH_ECS_45	TTCTAATACGACTCACTATAGGCTTGGTTGTTTCGACAACCAAGCATGCTTCATACCCAGAGAGAAGCCCCCGGCGGCCCAGGCATGCTTAGGCTTACAC
TTYH_ECS_46	TTCTAATACGACTCACTATAGGTCTCCGCCTTTCGAGGCGGAGACATGCTTCATACCCAGAGAGAAGCCCCCGGCTGGCCAGGCATGCTTAGGCTTACAC
TTYH_ECS_47	TTCTAATACGACTCACTATAGGTTCTCGGCGTTCGCGCCGAGAACATGCTTCATACCCAGAGAGAAGCCCCCGGCTGCGCAGGCATGCTTAGGCTTACAC
TTYH_ECS_48	TTCTAATACGACTCACTATAGGGGCTCGCTCTTCGGAGCGAGCCCATGCTTCATACCCAGAGAGAAGCCCCCGGCTGCCGAGGCATGCTTAGGCTTACAC
TTYH_ECS_49	TTCTAATACGACTCACTATAGGTGTGCTCTGTTCGCAGAGCACACATGCTTCATACCCAGAGAGTTGCCCCCGGCTGCCCAGGCATGCTTAGGCTTACAC
TTYH_ECS_50	TTCTAATACGACTCACTATAGGCGCGCCTGTTTCGACAGGCGCGCATGCTTCATACCCAGAGAGTACCCCCCGGCTGCCCAGGCATGCTTAGGCTTACAC
TTYH_ECS_51	TTCTAATACGACTCACTATAGGGGCTGGCTGTTCGCAGCCAGCCCATGCTTCATACCCAGAGAGTAGGCCCCGGCTGCCCAGGCATGCTTAGGCTTACAC
TTYH_ECS_52	TTCTAATACGACTCACTATAGGGCGTGTTCCTTCGGGAACACGCCATGCTTCATACCCAGAGAGTAGCGCCCGGCTGCCCAGGCATGCTTAGGCTTACAC
TTYH_ECS_53	TTCTAATACGACTCACTATAGGCGCGGTCTGTTCGCAGACCGCGCATGCTTCATACCCAGAGAGTAGCCGCCGGCTGCCCAGGCATGCTTAGGCTTACAC
TTYH_ECS_54	TTCTAATACGACTCACTATAGGTCTTGCGGCTTCGGCCGCAAGACATGCTTCATACCCAGAGAGTAGCCCTCGGCTGCCCAGGCATGCTTAGGCTTACAC
TTYH_ECS_55	TTCTAATACGACTCACTATAGGGCTTGGTCTTTCGAGACCAAGCCATGCTTCATACCCAGAGAGTAGCCCCTGGCTGCCCAGGCATGCTTAGGCTTACAC
TTYH_ECS_56	TTCTAATACGACTCACTATAGGTGGTTCCTTTTCGAAGGAACCACATGCTTCATACCCAGAGAGTAGCCCCCCGCTGCCCAGGCATGCTTAGGCTTACAC
TTYH_ECS_57	TTCTAATACGACTCACTATAGGTGGTTCTTCTTCGGAAGAACCACATGCTTCATACCCAGAGAGTAGCCCCCGCCTGCCCAGGCATGCTTAGGCTTACAC
TTYH_ECS_58	TTCTAATACGACTCACTATAGGGGTGGCGTTTTCGAACGCCACCCATGCTTCATACCCAGAGAGTAGCCCCCGGTTGCCCAGGCATGCTTAGGCTTACAC
TTYH_ECS_59	TTCTAATACGACTCACTATAGGGGCGTGCTTTTCGAAGCACGCCCATGCTTCATACCCAGAGAGTAGCCCCCGGCGGCCCAGGCATGCTTAGGCTTACAC
TTYH_ECS_60	TTCTAATACGACTCACTATAGGTCGCGCCTTTTCGAAGGCGCGACATGCTTCATACCCAGAGAGTAGCCCCCGGCTTCCCAGGCATGCTTAGGCTTACAC
TTYH_ECS_61	TTCTAATACGACTCACTATAGGCTCTCTCGCTTCGGCGAGAGAGCATGCTTCATACCCAGAGAGTAGCCCCCGGCTGGCCAGGCATGCTTAGGCTTACAC
TTYH_ECS_62	TTCTAATACGACTCACTATAGGGGCGTTCGTTTCGACGAACGCCCATGCTTCATACCCAGAGAGTAGCCCCCGGCTGCGCAGGCATGCTTAGGCTTACAC
TTYH_ECS_63	TTCTAATACGACTCACTATAGGTTGTTCGTGTTCGCACGAACAACATGCTTCATACCCAGAGAGTAGCCCCCGGCTGCCGAGGCATGCTTAGGCTTACAC
TTYH_ECS_64	TTCTAATACGACTCACTATAGGGTTGGTTCGTTCGCGAACCAACCATGCTTCATACCCAGAGAGATCCCCCCGGCTGCCCAGGCATGCTTAGGCTTACAC
TTYH_ECS_65	TTCTAATACGACTCACTATAGGCGCTTCCTGTTCGCAGGAAGCGCATGCTTCATACCCAGAGAGATGGCCCCGGCTGCCCAGGCATGCTTAGGCTTACAC
TTYH_ECS_66	TTCTAATACGACTCACTATAGGTCTCCTCGCTTCGGCGAGGAGACATGCTTCATACCCAGAGAGATGCGCCCGGCTGCCCAGGCATGCTTAGGCTTACAC
TTYH_ECS_67	TTCTAATACGACTCACTATAGGCTTGGTCTGTTCGCAGACCAAGCATGCTTCATACCCAGAGAGATGCCGCCGGCTGCCCAGGCATGCTTAGGCTTACAC
TTYH_ECS_68	TTCTAATACGACTCACTATAGGGCGTGCGCGTTCGCGCGCACGCCATGCTTCATACCCAGAGAGATGCCCGCGGCTGCCCAGGCATGCTTAGGCTTACAC
TTYH_ECS_69	TTCTAATACGACTCACTATAGGGGCCGGTCTTTCGAGACCGGCCCATGCTTCATACCCAGAGAGATGCCCCTGGCTGCCCAGGCATGCTTAGGCTTACAC
TTYH_ECS_70	TTCTAATACGACTCACTATAGGCCTGCGTGGTTCGCCACGCAGGCATGCTTCATACCCAGAGAGATGCCCCCCGCTGCCCAGGCATGCTTAGGCTTACAC
TTYH_ECS_71	TTCTAATACGACTCACTATAGGGTTCCTGTCTTCGGACAGGAACCATGCTTCATACCCAGAGAGATGCCCCCGCCTGCCCAGGCATGCTTAGGCTTACAC
TTYH_ECS_72	TTCTAATACGACTCACTATAGGCGGCGTTCTTTCGAGAACGCCGCATGCTTCATACCCAGAGAGATGCCCCCGGTTGCCCAGGCATGCTTAGGCTTACAC
TTYH_ECS_73	TTCTAATACGACTCACTATAGGTTGCTGTTGTTCGCAACAGCAACATGCTTCATACCCAGAGAGATGCCCCCGGCGGCCCAGGCATGCTTAGGCTTACAC
TTYH_ECS_74	TTCTAATACGACTCACTATAGGGCGTCTGCTTTCGAGCAGACGCCATGCTTCATACCCAGAGAGATGCCCCCGGCTTCCCAGGCATGCTTAGGCTTACAC
TTYH_ECS_75	TTCTAATACGACTCACTATAGGTGGTCGTGTTTCGACACGACCACATGCTTCATACCCAGAGAGATGCCCCCGGCTGGCCAGGCATGCTTAGGCTTACAC
TTYH_ECS_76	TTCTAATACGACTCACTATAGGTTGTTGGCCTTCGGGCCAACAACATGCTTCATACCCAGAGAGATGCCCCCGGCTGCGCAGGCATGCTTAGGCTTACAC
TTYH_ECS_77	TTCTAATACGACTCACTATAGGTTGTTGTGCTTCGGCACAACAACATGCTTCATACCCAGAGAGATGCCCCCGGCTGCCGAGGCATGCTTAGGCTTACAC
TTYH_ECS_78	TTCTAATACGACTCACTATAGGCCGGTTCGCTTCGGCGAACCGGCATGCTTCATACCCAGAGAGAACGCCCCGGCTGCCCAGGCATGCTTAGGCTTACAC
TTYH_ECS_79	TTCTAATACGACTCACTATAGGTGGCTTCCTTTCGAGGAAGCCACATGCTTCATACCCAGAGAGAACCGCCCGGCTGCCCAGGCATGCTTAGGCTTACAC
TTYH_ECS_80	TTCTAATACGACTCACTATAGGTTCCTGGTCTTCGGACCAGGAACATGCTTCATACCCAGAGAGAACCCGCCGGCTGCCCAGGCATGCTTAGGCTTACAC
TTYH_ECS_81	TTCTAATACGACTCACTATAGGGTGCGGTCGTTCGCGACCGCACCATGCTTCATACCCAGAGAGAACCCCGCGGCTGCCCAGGCATGCTTAGGCTTACAC
TTYH_ECS_82	TTCTAATACGACTCACTATAGGCTGCTTGGCTTCGGCCAAGCAGCATGCTTCATACCCAGAGAGAACCCCCTGGCTGCCCAGGCATGCTTAGGCTTACAC
TTYH_ECS_83	TTCTAATACGACTCACTATAGGCTCGTTGCCTTCGGGCAACGAGCATGCTTCATACCCAGAGAGAACCCCCCCGCTGCCCAGGCATGCTTAGGCTTACAC
TTYH_ECS_84	TTCTAATACGACTCACTATAGGGTGTTCGGCTTCGGCCGAACACCATGCTTCATACCCAGAGAGAACCCCCCGCCTGCCCAGGCATGCTTAGGCTTACAC
TTYH_ECS_85	TTCTAATACGACTCACTATAGGGCCGTCTTCTTCGGAAGACGGCCATGCTTCATACCCAGAGAGAACCCCCCGGTTGCCCAGGCATGCTTAGGCTTACAC
TTYH_ECS_86	TTCTAATACGACTCACTATAGGTTCGGTTGTTTCGACAACCGAACATGCTTCATACCCAGAGAGAACCCCCCGGCGGCCCAGGCATGCTTAGGCTTACAC
TTYH_ECS_87	TTCTAATACGACTCACTATAGGTGTGTGTCCTTCGGGACACACACATGCTTCATACCCAGAGAGAACCCCCCGGCTTCCCAGGCATGCTTAGGCTTACAC
TTYH_ECS_88	TTCTAATACGACTCACTATAGGGTTCCTTGCTTCGGCAAGGAACCATGCTTCATACCCAGAGAGAACCCCCCGGCTGGCCAGGCATGCTTAGGCTTACAC
TTYH_ECS_89	TTCTAATACGACTCACTATAGGCTCTGGTGTTTCGACACCAGAGCATGCTTCATACCCAGAGAGAACCCCCCGGCTGCGCAGGCATGCTTAGGCTTACAC
TTYH_ECS_90	TTCTAATACGACTCACTATAGGTTCGCGTGTTTCGACACGCGAACATGCTTCATACCCAGAGAGAACCCCCCGGCTGCCGAGGCATGCTTAGGCTTACAC
TTYH_ECS_91	TTCTAATACGACTCACTATAGGTTCTCGCTTTTCGAAGCGAGAACATGCTTCATACCCAGAGAGAAGGGCCCGGCTGCCCAGGCATGCTTAGGCTTACAC
TTYH_ECS_92	TTCTAATACGACTCACTATAGGGTTGCTCCTTTCGAGGAGCAACCATGCTTCATACCCAGAGAGAAGGCGCCGGCTGCCCAGGCATGCTTAGGCTTACAC
TTYH_ECS_93	TTCTAATACGACTCACTATAGGTTCTGCGCCTTCGGGCGCAGAACATGCTTCATACCCAGAGAGAAGGCCGCGGCTGCCCAGGCATGCTTAGGCTTACAC
TTYH_ECS_94	TTCTAATACGACTCACTATAGGGCGTTGGTCTTCGGACCAACGCCATGCTTCATACCCAGAGAGAAGGCCCTGGCTGCCCAGGCATGCTTAGGCTTACAC
TTYH_ECS_95	TTCTAATACGACTCACTATAGGGTTCTTCTTTTCGAAGAAGAACCATGCTTCATACCCAGAGAGAAGGCCCCCGCTGCCCAGGCATGCTTAGGCTTACAC
TTYH_ECS_96	TTCTAATACGACTCACTATAGGGTTCGCGGTTTCGACCGCGAACCATGCTTCATACCCAGAGAGAAGGCCCCGCCTGCCCAGGCATGCTTAGGCTTACAC
TTYH_ECS_97	TTCTAATACGACTCACTATAGGTTGGTGGTGTTCGCACCACCAACATGCTTCATACCCAGAGAGAAGGCCCCGGTTGCCCAGGCATGCTTAGGCTTACAC
TTYH_ECS_98	TTCTAATACGACTCACTATAGGGGTCGTCGTTTCGACGACGACCCATGCTTCATACCCAGAGAGAAGGCCCCGGCGGCCCAGGCATGCTTAGGCTTACAC
TTYH_ECS_99	TTCTAATACGACTCACTATAGGTGTCGTCCGTTCGCGGACGACACATGCTTCATACCCAGAGAGAAGGCCCCGGCTTCCCAGGCATGCTTAGGCTTACAC
TTYH_ECS_100	TTCTAATACGACTCACTATAGGTTGTCGGTCTTCGGACCGACAACATGCTTCATACCCAGAGAGAAGGCCCCGGCTGGCCAGGCATGCTTAGGCTTACAC
TTYH_ECS_101	TTCTAATACGACTCACTATAGGCTCGTTGTTTTCGAACAACGAGCATGCTTCATACCCAGAGAGAAGGCCCCGGCTGCGCAGGCATGCTTAGGCTTACAC
TTYH_ECS_102	TTCTAATACGACTCACTATAGGGGTCGTGGCTTCGGCCACGACCCATGCTTCATACCCAGAGAGAAGGCCCCGGCTGCCGAGGCATGCTTAGGCTTACAC
TTYH_ECS_103	TTCTAATACGACTCACTATAGGGGCTGTGTGTTCGCACACAGCCCATGCTTCATACCCAGAGAGAAGCGGCCGGCTGCCCAGGCATGCTTAGGCTTACAC
TTYH_ECS_104	TTCTAATACGACTCACTATAGGTCGTTGCTTTTCGAAGCAACGACATGCTTCATACCCAGAGAGAAGCGCGCGGCTGCCCAGGCATGCTTAGGCTTACAC
TTYH_ECS_105	TTCTAATACGACTCACTATAGGTGGTGTCGCTTCGGCGACACCACATGCTTCATACCCAGAGAGAAGCGCCTGGCTGCCCAGGCATGCTTAGGCTTACAC
TTYH_ECS_106	TTCTAATACGACTCACTATAGGTGGTCCTCCTTCGGGAGGACCACATGCTTCATACCCAGAGAGAAGCGCCCCGCTGCCCAGGCATGCTTAGGCTTACAC
TTYH_ECS_107	TTCTAATACGACTCACTATAGGTCTGTCTGGTTCGCCAGACAGACATGCTTCATACCCAGAGAGAAGCGCCCGCCTGCCCAGGCATGCTTAGGCTTACAC
TTYH_ECS_108	TTCTAATACGACTCACTATAGGCTCCGGTCTTTCGAGACCGGAGCATGCTTCATACCCAGAGAGAAGCGCCCGGTTGCCCAGGCATGCTTAGGCTTACAC
TTYH_ECS_109	TTCTAATACGACTCACTATAGGTGTGTGGTCTTCGGACCACACACATGCTTCATACCCAGAGAGAAGCGCCCGGCGGCCCAGGCATGCTTAGGCTTACAC
TTYH_ECS_110	TTCTAATACGACTCACTATAGGTGGTGGCGGTTCGCCGCCACCACATGCTTCATACCCAGAGAGAAGCGCCCGGCTTCCCAGGCATGCTTAGGCTTACAC
TTYH_ECS_111	TTCTAATACGACTCACTATAGGTGGCGGCGTTTCGACGCCGCCACATGCTTCATACCCAGAGAGAAGCGCCCGGCTGGCCAGGCATGCTTAGGCTTACAC
TTYH_ECS_112	TTCTAATACGACTCACTATAGGTTCGCTTCGTTCGCGAAGCGAACATGCTTCATACCCAGAGAGAAGCGCCCGGCTGCGCAGGCATGCTTAGGCTTACAC
TTYH_ECS_113	TTCTAATACGACTCACTATAGGCCTCTCGCCTTCGGGCGAGAGGCATGCTTCATACCCAGAGAGAAGCGCCCGGCTGCCGAGGCATGCTTAGGCTTACAC
TTYH_ECS_114	TTCTAATACGACTCACTATAGGGCTCGCGCGTTCGCGCGCGAGCCATGCTTCATACCCAGAGAGAAGCCGGCGGCTGCCCAGGCATGCTTAGGCTTACAC
TTYH_ECS_115	TTCTAATACGACTCACTATAGGCGCTCTCGTTTCGACGAGAGCGCATGCTTCATACCCAGAGAGAAGCCGCTGGCTGCCCAGGCATGCTTAGGCTTACAC
TTYH_ECS_116	TTCTAATACGACTCACTATAGGTCTGTTGTCTTCGGACAACAGACATGCTTCATACCCAGAGAGAAGCCGCCCGCTGCCCAGGCATGCTTAGGCTTACAC
TTYH_ECS_117	TTCTAATACGACTCACTATAGGGCGCTTGTGTTCGCACAAGCGCCATGCTTCATACCCAGAGAGAAGCCGCCGCCTGCCCAGGCATGCTTAGGCTTACAC
TTYH_ECS_118	TTCTAATACGACTCACTATAGGCGCCGGCCTTTCGAGGCCGGCGCATGCTTCATACCCAGAGAGAAGCCGCCGGTTGCCCAGGCATGCTTAGGCTTACAC
TTYH_ECS_119	TTCTAATACGACTCACTATAGGTCGCGTTCCTTCGGGAACGCGACATGCTTCATACCCAGAGAGAAGCCGCCGGCGGCCCAGGCATGCTTAGGCTTACAC
TTYH_ECS_120	TTCTAATACGACTCACTATAGGTCTCGCGCTTTCGAGCGCGAGACATGCTTCATACCCAGAGAGAAGCCGCCGGCTTCCCAGGCATGCTTAGGCTTACAC
TTYH_ECS_121	TTCTAATACGACTCACTATAGGTGGCCGGCGTTCGCGCCGGCCACATGCTTCATACCCAGAGAGAAGCCGCCGGCTGGCCAGGCATGCTTAGGCTTACAC
TTYH_ECS_122	TTCTAATACGACTCACTATAGGTCTTGTCTCTTCGGAGACAAGACATGCTTCATACCCAGAGAGAAGCCGCCGGCTGCGCAGGCATGCTTAGGCTTACAC
TTYH_ECS_123	TTCTAATACGACTCACTATAGGTCCGCTCTGTTCGCAGAGCGGACATGCTTCATACCCAGAGAGAAGCCGCCGGCTGCCGAGGCATGCTTAGGCTTACAC
TTYH_ECS_124	TTCTAATACGACTCACTATAGGCTGTGCGTTTTCGAACGCACAGCATGCTTCATACCCAGAGAGAAGCCCGTGGCTGCCCAGGCATGCTTAGGCTTACAC
TTYH_ECS_125	TTCTAATACGACTCACTATAGGTGCCTGCGCTTCGGCGCAGGCACATGCTTCATACCCAGAGAGAAGCCCGCCGCTGCCCAGGCATGCTTAGGCTTACAC
TTYH_ECS_126	TTCTAATACGACTCACTATAGGCCGGCCTTGTTCGCAAGGCCGGCATGCTTCATACCCAGAGAGAAGCCCGCGCCTGCCCAGGCATGCTTAGGCTTACAC
TTYH_ECS_127	TTCTAATACGACTCACTATAGGTCGGCGCTCTTCGGAGCGCCGACATGCTTCATACCCAGAGAGAAGCCCGCGGTTGCCCAGGCATGCTTAGGCTTACAC
TTYH_ECS_128	TTCTAATACGACTCACTATAGGGTCCGCTCCTTCGGGAGCGGACCATGCTTCATACCCAGAGAGAAGCCCGCGGCGGCCCAGGCATGCTTAGGCTTACAC
TTYH_ECS_129	TTCTAATACGACTCACTATAGGCTGGTGGCTTTCGAGCCACCAGCATGCTTCATACCCAGAGAGAAGCCCGCGGCTTCCCAGGCATGCTTAGGCTTACAC
TTYH_ECS_130	TTCTAATACGACTCACTATAGGTTCTGTGCGTTCGCGCACAGAACATGCTTCATACCCAGAGAGAAGCCCGCGGCTGGCCAGGCATGCTTAGGCTTACAC
TTYH_ECS_131	TTCTAATACGACTCACTATAGGCCTGGTGCCTTCGGGCACCAGGCATGCTTCATACCCAGAGAGAAGCCCGCGGCTGCGCAGGCATGCTTAGGCTTACAC
TTYH_ECS_132	TTCTAATACGACTCACTATAGGCGTGTGCTGTTCGCAGCACACGCATGCTTCATACCCAGAGAGAAGCCCGCGGCTGCCGAGGCATGCTTAGGCTTACAC
TTYH_ECS_133	TTCTAATACGACTCACTATAGGCCGTCCTTCTTCGGAAGGACGGCATGCTTCATACCCAGAGAGAAGCCCCTCGCTGCCCAGGCATGCTTAGGCTTACAC
TTYH_ECS_134	TTCTAATACGACTCACTATAGGTCTGTCGCCTTCGGGCGACAGACATGCTTCATACCCAGAGAGAAGCCCCTGCCTGCCCAGGCATGCTTAGGCTTACAC
TTYH_ECS_135	TTCTAATACGACTCACTATAGGGCTCTTGGCTTCGGCCAAGAGCCATGCTTCATACCCAGAGAGAAGCCCCTGGTTGCCCAGGCATGCTTAGGCTTACAC
TTYH_ECS_136	TTCTAATACGACTCACTATAGGCTTGGTGTTTTCGAACACCAAGCATGCTTCATACCCAGAGAGAAGCCCCTGGCGGCCCAGGCATGCTTAGGCTTACAC
TTYH_ECS_137	TTCTAATACGACTCACTATAGGGTCTGGTCTTTCGAGACCAGACCATGCTTCATACCCAGAGAGAAGCCCCTGGCTTCCCAGGCATGCTTAGGCTTACAC
TTYH_ECS_138	TTCTAATACGACTCACTATAGGTCTCCTCTGTTCGCAGAGGAGACATGCTTCATACCCAGAGAGAAGCCCCTGGCTGGCCAGGCATGCTTAGGCTTACAC
TTYH_ECS_139	TTCTAATACGACTCACTATAGGTCTGGCCTCTTCGGAGGCCAGACATGCTTCATACCCAGAGAGAAGCCCCTGGCTGCGCAGGCATGCTTAGGCTTACAC
TTYH_ECS_140	TTCTAATACGACTCACTATAGGGTTCCGGCCTTCGGGCCGGAACCATGCTTCATACCCAGAGAGAAGCCCCTGGCTGCCGAGGCATGCTTAGGCTTACAC
TTYH_ECS_141	TTCTAATACGACTCACTATAGGGCCGTGCGGTTCGCCGCACGGCCATGCTTCATACCCAGAGAGAAGCCCCCCCCTGCCCAGGCATGCTTAGGCTTACAC
TTYH_ECS_142	TTCTAATACGACTCACTATAGGGTCTCGGTTTTCGAACCGAGACCATGCTTCATACCCAGAGAGAAGCCCCCCGTTGCCCAGGCATGCTTAGGCTTACAC
TTYH_ECS_143	TTCTAATACGACTCACTATAGGGTTCCGCGTTTCGACGCGGAACCATGCTTCATACCCAGAGAGAAGCCCCCCGCGGCCCAGGCATGCTTAGGCTTACAC
TTYH_ECS_144	TTCTAATACGACTCACTATAGGGGTTGGCTCTTCGGAGCCAACCCATGCTTCATACCCAGAGAGAAGCCCCCCGCTTCCCAGGCATGCTTAGGCTTACAC
TTYH_ECS_145	TTCTAATACGACTCACTATAGGCGCCTCGGTTTCGACCGAGGCGCATGCTTCATACCCAGAGAGAAGCCCCCCGCTGGCCAGGCATGCTTAGGCTTACAC
TTYH_ECS_146	TTCTAATACGACTCACTATAGGGCGTCGTCTTTCGAGACGACGCCATGCTTCATACCCAGAGAGAAGCCCCCCGCTGCGCAGGCATGCTTAGGCTTACAC
TTYH_ECS_147	TTCTAATACGACTCACTATAGGGCTTGTTGCTTCGGCAACAAGCCATGCTTCATACCCAGAGAGAAGCCCCCCGCTGCCGAGGCATGCTTAGGCTTACAC
TTYH_ECS_148	TTCTAATACGACTCACTATAGGTTCTCGCGCTTCGGCGCGAGAACATGCTTCATACCCAGAGAGAAGCCCCCGCTTGCCCAGGCATGCTTAGGCTTACAC
TTYH_ECS_149	TTCTAATACGACTCACTATAGGGTGTTCCGTTTCGACGGAACACCATGCTTCATACCCAGAGAGAAGCCCCCGCCGGCCCAGGCATGCTTAGGCTTACAC
TTYH_ECS_150	TTCTAATACGACTCACTATAGGGTCTGTGTCTTCGGACACAGACCATGCTTCATACCCAGAGAGAAGCCCCCGCCTTCCCAGGCATGCTTAGGCTTACAC
TTYH_ECS_151	TTCTAATACGACTCACTATAGGGCGTGTCCGTTCGCGGACACGCCATGCTTCATACCCAGAGAGAAGCCCCCGCCTGGCCAGGCATGCTTAGGCTTACAC
TTYH_ECS_152	TTCTAATACGACTCACTATAGGGGTCTGCCGTTCGCGGCAGACCCATGCTTCATACCCAGAGAGAAGCCCCCGCCTGCGCAGGCATGCTTAGGCTTACAC
TTYH_ECS_153	TTCTAATACGACTCACTATAGGGCCTGGTGGTTCGCCACCAGGCCATGCTTCATACCCAGAGAGAAGCCCCCGCCTGCCGAGGCATGCTTAGGCTTACAC
TTYH_ECS_154	TTCTAATACGACTCACTATAGGGGTCTGCTCTTCGGAGCAGACCCATGCTTCATACCCAGAGAGAAGCCCCCGGTGGCCCAGGCATGCTTAGGCTTACAC
TTYH_ECS_155	TTCTAATACGACTCACTATAGGTTCTCTGGCTTCGGCCAGAGAACATGCTTCATACCCAGAGAGAAGCCCCCGGTTTCCCAGGCATGCTTAGGCTTACAC
TTYH_ECS_156	TTCTAATACGACTCACTATAGGCGGCTCCGGTTCGCCGGAGCCGCATGCTTCATACCCAGAGAGAAGCCCCCGGTTGGCCAGGCATGCTTAGGCTTACAC
TTYH_ECS_157	TTCTAATACGACTCACTATAGGGGTTCTCGCTTCGGCGAGAACCCATGCTTCATACCCAGAGAGAAGCCCCCGGTTGCGCAGGCATGCTTAGGCTTACAC
TTYH_ECS_158	TTCTAATACGACTCACTATAGGGGTGTGGCCTTCGGGCCACACCCATGCTTCATACCCAGAGAGAAGCCCCCGGTTGCCGAGGCATGCTTAGGCTTACAC
TTYH_ECS_159	TTCTAATACGACTCACTATAGGCTTGGTCCTTTCGAGGACCAAGCATGCTTCATACCCAGAGAGAAGCCCCCGGCGTCCCAGGCATGCTTAGGCTTACAC
TTYH_ECS_160	TTCTAATACGACTCACTATAGGTCGGCCTTCTTCGGAAGGCCGACATGCTTCATACCCAGAGAGAAGCCCCCGGCGGGCCAGGCATGCTTAGGCTTACAC
TTYH_ECS_161	TTCTAATACGACTCACTATAGGCGTCTCTGGTTCGCCAGAGACGCATGCTTCATACCCAGAGAGAAGCCCCCGGCGGCGCAGGCATGCTTAGGCTTACAC
TTYH_ECS_162	TTCTAATACGACTCACTATAGGGTGGTCTGGTTCGCCAGACCACCATGCTTCATACCCAGAGAGAAGCCCCCGGCGGCCGAGGCATGCTTAGGCTTACAC
TTYH_ECS_163	TTCTAATACGACTCACTATAGGCCGCCGGCGTTCGCGCCGGCGGCATGCTTCATACCCAGAGAGAAGCCCCCGGCTTGCCAGGCATGCTTAGGCTTACAC
TTYH_ECS_164	TTCTAATACGACTCACTATAGGCCGCGTGTCTTCGGACACGCGGCATGCTTCATACCCAGAGAGAAGCCCCCGGCTTCGCAGGCATGCTTAGGCTTACAC
TTYH_ECS_165	TTCTAATACGACTCACTATAGGCTTCTTGGTTTCGACCAAGAAGCATGCTTCATACCCAGAGAGAAGCCCCCGGCTTCCGAGGCATGCTTAGGCTTACAC
TTYH_ECS_166	TTCTAATACGACTCACTATAGGTTGCGTCTGTTCGCAGACGCAACATGCTTCATACCCAGAGAGAAGCCCCCGGCTGGGCAGGCATGCTTAGGCTTACAC
TTYH_ECS_167	TTCTAATACGACTCACTATAGGGTGTTGTGTTTCGACACAACACCATGCTTCATACCCAGAGAGAAGCCCCCGGCTGGCGAGGCATGCTTAGGCTTACAC
TTYH_ECS_168	TTCTAATACGACTCACTATAGGGCTTGGTTGTTCGCAACCAAGCCATGCTTCATACCCAGAGAGAAGCCCCCGGCTGCGGAGGCATGCTTAGGCTTACAC
TTYH_ECS_169	TTCTAATACGACTCACTATAGGTTGCTGCCGTTCGCGGCAGCAACATGCTTCATACCCAGAGAGAAGCCCCCGGCTGCCCAGGCATGCTTAGGCTTACAC
TTYH_ECS_170	TTCTAATACGACTCACTATAGGTTGTGTGGCTTCGGCCACACAACATGCTTCATACCCAGAGAGAAGTTTTTGGCTGCCCAGGCATGCTTAGGCTTACAC
TTYH_ECS_171	TTCTAATACGACTCACTATAGGGCTCGGCCTTTCGAGGCCGAGCCATGCTTCATACCCAGAGAGAAGCTCTCGGCTGCCCAGGCATGCTTAGGCTTACAC
TTYH_ECS_172	TTCTAATACGACTCACTATAGGGCTCGCCGTTTCGACGGCGAGCCATGCTTCATACCCAGAGAGAAGTCTCTGGCTGCCCAGGCATGCTTAGGCTTACAC

## Sheet: 7_DMS_Primers
RT primers
RT primers for NEIL1
RTB000	AATGATACGGCGACCACCGAGATCTACACTCTTTCCCTACACGACGCTCTTCCGATCTACCAGGCGCTGGGTTGTTGTTGTTGTTTCTTT
RTB001	AATGATACGGCGACCACCGAGATCTACACTCTTTCCCTACACGACGCTCTTCCGATCTGAGGCCTTGGCCGTTGTTGTTGTTGTTTCTTT
RTB002	AATGATACGGCGACCACCGAGATCTACACTCTTTCCCTACACGACGCTCTTCCGATCTCTTTAAAATATAGTTGTTGTTGTTGTTTCTTT
RTB003	AATGATACGGCGACCACCGAGATCTACACTCTTTCCCTACACGACGCTCTTCCGATCTTGACTTGCACATGTTGTTGTTGTTGTTTCTTT
RT primers for TTYH2-ECS
RT10_1_TTYHECS	AATGATACGGCGACCACCGAGATCTACACTCTTTCCCTACACGACGCTCTTCCGATCTATGCATGCACAGAGTTCTTCACACCCAG
RT13_1_TTYHECS	AATGATACGGCGACCACCGAGATCTACACTCTTTCCCTACACGACGCTCTTCCGATCTTGGCGAACATGGAGTTCTTCACACCCAG
PCR primers
PCR primers for NEIL1
PrF001	AAT GAT ACG GCG ACC ACC GAG ATC TAC ACT CTT TCC CTA CAC GAC GCT CTT CCG
PRv004	CAAGCAGAAGACGGCATACGAGATCGGTCTGTGACTGGAGTTCAGACGTGTGCTCTTCCGATCTGGGAGCCTGCCCTCTGATC
PRv013_NEIL1	CAAGCAGAAGACGGCATACGAGATCTGGTTGTGACTGGAGTTCAGACGTGTGCTCTTCCGATCTGGGAGCCTGCCCTCTGATC
PRv014_NEIL1	CAAGCAGAAGACGGCATACGAGATCATTAAGTGACTGGAGTTCAGACGTGTGCTCTTCCGATCTGGGAGCCTGCCCTCTGATC
PRv015_NEIL1	CAAGCAGAAGACGGCATACGAGATGTTAGGGTGACTGGAGTTCAGACGTGTGCTCTTCCGATCTGGGAGCCTGCCCTCTGATC
PCR primers for NEIL1
PrF001	AAT GAT ACG GCG ACC ACC GAG ATC TAC ACT CTT TCC CTA CAC GAC GCT CTT CCG
PRv010_PBSN_5	CAAGCAGAAGACGGCATACGAGATCAACGTGTGACTGGAGTTCAGACGTGTGCTCTTCCGATCTgggcacacacacacaagaaaa
PRv022_PBSN_11	CAAGCAGAAGACGGCATACGAGATataaccGTGACTGGAGTTCAGACGTGTGCTCTTCCGATCTgggcacacacacacaagaaaa
