# Supplementary material for: Learning cis-regulatory principles of ADAR-based RNA editing from CRISPR-mediated mutagenesis
Source: Nat Commun. 2021 Apr 12;12:2165. doi: 10.1038/s41467-021-22489-2 (PMC8041805; doi:10.1038/s41467-021-22489-2)
Supplement: Supplementary file 9 — Supplementary Data 7 [file 41467_2021_22489_MOESM9_ESM.xlsx]

## Sheet: Supplementary Table 7 - NEIl1
rna_id	sequence_string	A-to-I_editing_site	Editing_Level_waston1	Editing_Level_waston2	Editing_Level_ds1	Editing_Level_ds2	Editing_Level_crick1	Editing_Level_crick2	A-to-I_editing_level - Avg	A-to-I_editing_level_z-score	mutation_syntax	computational_MFE_structure	computational_dot_bracket_annotation_by_bpRNA
NEIL1_001	AGCCUGCCCUCUGAUCUCUGCCUGUUCCUCUGUCCCACAGAGGGCAAAGGCUACGGGUCAGAGAGCGGGGAGGAGGAC	47	0.543	0.612	0.544	0.586	0.583	0.582	0.58	-0.323172	G41A	..(((.(((((((.(((((((((((.(((.(((((......))))).)))..))))).)))))).))))).)))))..	EESSSBSSSSSSSISSSSSSSSSSSISSSISSSSSHHHHHHSSSSSISSSIISSSSSBSSSSSSISSSSSBSSSSSEE
NEIL1_002	AGCCUGCCCUCUGAUCUCUGCCUGUUCCUCUGUCCCACAGGAGGCAAAGGCUACGGGUCAGAGAGCGGGGAGGAGGAC	47	0.345	0.545	0.415	0.476	0.505	0.447	0.46	-0.807931	G42A	..(((.(((((((.(((((((((((.(((.((((((...)).)))).)))..))))).)))))).))))).)))))..	EESSSBSSSSSSSISSSSSSSSSSSISSSISSSSSSHHHSSBSSSSISSSIISSSSSBSSSSSSISSSSSBSSSSSEE
NEIL1_003	AGCCUGCCCUCUGAUCUCUGCCUGUUCCUCUGUCCCACAGGGAGCAAAGGCUACGGGUCAGAGAGCGGGGAGGAGGAC	47	0.474	0.557	0.421	0.534	0.455	0.527	0.49	-0.686741	G43A	..(((.(((((((.(((((((((((.(((.((((((...)))).)).)))..))))).)))))).))))).)))))..	EESSSBSSSSSSSISSSSSSSSSSSISSSISSSSSSHHHSSSSBSSISSSIISSSSSBSSSSSSISSSSSBSSSSSEE
NEIL1_004	AGCCUGCCCUCUGAUCUCUGCCUGUUCCUCUGUCCCACAGGGGACAAAGGCUACGGGUCAGAGAGCGGGGAGGAGGAC	47	0.371	0.522	0.406	0.503	0.533	0.548	0.48	-0.727138	G44A	..(((.(((((((.(((((((((((.(((.((((((....)))))).)))..))))).)))))).))))).)))))..	EESSSBSSSSSSSISSSSSSSSSSSISSSISSSSSSHHHHSSSSSSISSSIISSSSSBSSSSSSISSSSSBSSSSSEE
NEIL1_005	AGCCUGCCCUCUGAUCUCUGCCUGUUCCUCUGUCCCACAGGGGGAAAAGGCUACGGGUCAGAGAGCGGGGAGGAGGAC	47	0.528	0.642	0.526	0.586	0.618	0.642	0.59	-0.282776	C45A	..(((((.(((((((((..((((.((((((((.....))))))))..))))...))))))))).))))).........	EESSSSSISSSSSSSSSIISSSSISSSSSSSSHHHHHSSSSSSSSIISSSSIIISSSSSSSSSISSSSSEEEEEEEEE
NEIL1_006	AGCCUGCCCUCUGAUCUCUGCCUGUUCCUCUGUCCCACAGGGGGCAAAAGCUACGGGUCAGAGAGCGGGGAGGAGGAC	47	0.36	0.441	0.314	0.401	0.409	0.419	0.39	-1.09071	G49A	..(((.(((((((.(((((((((((..((.((((((....))))))..))..))))).)))))).))))).)))))..	EESSSBSSSSSSSISSSSSSSSSSSIISSISSSSSSHHHHSSSSSSIISSIISSSSSBSSSSSSISSSSSBSSSSSEE
NEIL1_007	AGCCUGCCCUCUGAUCUCUGCCUGUUCCUCUGUCCCACAGGGGGCAAAGACUACGGGUCAGAGAGCGGGGAGGAGGAC	47	0.445	0.597	0.505	0.597	0.588	0.518	0.54	-0.484759	G50A	..(((.(((((((.(((((((((((..((.((((((....)))))).))...))))).)))))).))))).)))))..	EESSSBSSSSSSSISSSSSSSSSSSIISSISSSSSSHHHHSSSSSSISSIIISSSSSBSSSSSSISSSSSBSSSSSEE
NEIL1_008	AGCCUGCCCUCUGAUCUCUGCCUGUUCCUCUGUCCCACAGGGGGCAAAGGAUACGGGUCAGAGAGCGGGGAGGAGGAC	47	0.48	0.63	0.516	0.604	0.598	0.61	0.57	-0.363569	C51A	..(((.(((((((.(((((((((((((((.((((((....)))))).)))).))))).)))))).))))).)))))..	EESSSBSSSSSSSISSSSSSSSSSSSSSSISSSSSSHHHHSSSSSSISSSSBSSSSSBSSSSSSISSSSSBSSSSSEE
NEIL1_009	AGCCUGCCCUCUGAUCUCUGCCUGUUCCUCUGUCCCACAGGGGGCAAAGGCAACGGGUCAGAGAGCGGGGAGGAGGAC	47	0.677	0.726	0.637	0.694	0.815	0.728	0.71	0.201983	U52A	..(((.(((((((.(((((((((((((((.((((((....)))))).))).)))))).)))))).))))).)))))..	EESSSBSSSSSSSISSSSSSSSSSSSSSSISSSSSSHHHHSSSSSSISSSBSSSSSSBSSSSSSISSSSSBSSSSSEE
NEIL1_010	AGCCUGCCCUCUGAUCUCUGCCUGUUCCUCUGUCCCACAGGGGGCAAAGGCUCCGGGUCAGAGAGCGGGGAGGAGGAC	47	0.474	0.59	0.464	0.575	0.593	0.598	0.55	-0.444362	A53C	..(((.(((((((.((((((((((..(((.((((((....)))))).)))...)))).)))))).))))).)))))..	EESSSBSSSSSSSISSSSSSSSSSIISSSISSSSSSHHHHSSSSSSISSSIIISSSSBSSSSSSISSSSSBSSSSSEE
NEIL1_011	AGCCUGCCCUCUGAUCUCUGCCUGUUCCUCUGUCCCACAGGGGGCAAAGGCUAAGGGUCAGAGAGCGGGGAGGAGGAC	47	0.542	0.63	0.513	0.634	0.639	0.608	0.59	-0.282776	C54A	..(((.(((((((.(((((((((...(((.((((((....)))))).)))....))).)))))).))))).)))))..	EESSSBSSSSSSSISSSSSSSSSIIISSSISSSSSSHHHHSSSSSSISSSIIIISSSBSSSSSSISSSSSBSSSSSEE
NEIL1_012	AGCCUGCCCUCUGAUCUCUGCCUGUUCCUCUGUCCCACAGGGGGCAAAGGCUACAGGUCAGAGAGCGGGGAGGAGGAC	47	0.587	0.706	0.55	0.593	0.721	0.661	0.64	-0.0807931	G55A	..(((.(((((((.(((((((((((.(((.((((((....)))))).)))..))))).)))))).))))).)))))..	EESSSBSSSSSSSISSSSSSSSSSSISSSISSSSSSHHHHSSSSSSISSSIISSSSSBSSSSSSISSSSSBSSSSSEE
NEIL1_013	AGCCUGCCCUCUGAUCUCUGCCUGUUCCUCUGUCCCACAGGGGGCAAAGGCUACGAGUCAGAGAGCGGGGAGGAGGAC	47	0.394	0.586	0.448	0.529	0.538	0.535	0.51	-0.605948	G56A	..(((.(((((((.((((((.((((.(((.((((((....)))))).)))..)).)).)))))).))))).)))))..	EESSSBSSSSSSSISSSSSSISSSSISSSISSSSSSHHHHSSSSSSISSSIISSBSSISSSSSSISSSSSBSSSSSEE
NEIL1_014	AGCCUGCCCUCUGAUCUCUGCCUGUUCCUCUGUCCCACAGGGGGCAAAGGCUACGGAUCAGAGAGCGGGGAGGAGGAC	47	0.53	0.628	0.537	0.603	0.649	0.646	0.6	-0.242379	G57A	..(((((.(((((((((..((((..(((((((.....)))))))...))))...))))))))).))))).........	EESSSSSISSSSSSSSSIISSSSIISSSSSSSHHHHHSSSSSSSIIISSSSIIISSSSSSSSSISSSSSEEEEEEEEE
NEIL1_015	AGCCUGCCCUCUGAUCUCUGCCUGUUCCUCUGUCCCACAGGGGGCAAAGGCUACGGGACAGAGAGCGGGGAGGAGGAC	47	0.46	0.616	0.52	0.604	0.657	0.61	0.58	-0.323172	U58A	..(((.(((((((.(((((((((((.(((.((((((....)))))).)))..))))).)))))).))))).)))))..	EESSSBSSSSSSSISSSSSSSSSSSISSSISSSSSSHHHHSSSSSSISSSIISSSSSBSSSSSSISSSSSBSSSSSEE
NEIL1_016	AGCCUGCCCUCUGAUCUCUGCCUGUUCCUCUGUCCCACAGGGGGCAAAGGCUACGGGUAAGAGAGCGGGGAGGAGGAC	47	0.591	0.691	0.593	0.676	0.693	0.735	0.66	0	C59A	..(((.(((((((.(((((((((((.(((.((((((....)))))).)))..)))))).))))).))))).)))))..	EESSSBSSSSSSSISSSSSSSSSSSISSSISSSSSSHHHHSSSSSSISSSIISSSSSSBSSSSSISSSSSBSSSSSEE
NEIL1_017	AGCCUGCCCUCUGAUCUCUGCCUGUUCCUCUGUCCCACAGGGGGCCAAGGCUACGGGUCAGAGAGCGGGGAGGAGGAC	47	0.464	0.567	0.425	0.528	0.538	0.553	0.51	-0.605948	A46C	..(((.(((((((.(((((((((((.(((..(((((....)))))..)))..))))).)))))).))))).)))))..	EESSSBSSSSSSSISSSSSSSSSSSISSSIISSSSSHHHHSSSSSIISSSIISSSSSBSSSSSSISSSSSBSSSSSEE
NEIL1_018	AGCCUGCCCUCUGAUCUCUGCCUGUUCCUCUGUCCCACAGGGGGCAACGGCUACGGGUCAGAGAGCGGGGAGGAGGAC	47	0.892	0.935	0.897	0.927	0.934	0.928	0.92	1.05031	A48C	..(((.(((((((.(((((((((((.((..((((((....))))))..))..))))).)))))).))))).)))))..	EESSSBSSSSSSSISSSSSSSSSSSISSIISSSSSSHHHHSSSSSSIISSIISSSSSBSSSSSSISSSSSBSSSSSEE
NEIL1_019	AGCCUGCCCUCUGAUCUCUGCCUGUUCCUCUGUCCCACAGUGGGCAAAGGCUACGGGUCAGAGAGCGGGGAGGAGGAC	47	0.529	0.617	0.546	0.661	0.63	0.613	0.6	-0.242379	G41U	..(((.(((((((.(((((((((((.(((.(((((......))))).)))..))))).)))))).))))).)))))..	EESSSBSSSSSSSISSSSSSSSSSSISSSISSSSSHHHHHHSSSSSISSSIISSSSSBSSSSSSISSSSSBSSSSSEE
NEIL1_020	AGCCUGCCCUCUGAUCUCUGCCUGUUCCUCUGUCCCACAGGUGGCAAAGGCUACGGGUCAGAGAGCGGGGAGGAGGAC	47	0.494	0.52	0.442	0.575	0.571	0.522	0.52	-0.565552	G42U	..(((.(((((((.(((((((((((.(((.((((((...)).)))).)))..))))).)))))).))))).)))))..	EESSSBSSSSSSSISSSSSSSSSSSISSSISSSSSSHHHSSBSSSSISSSIISSSSSBSSSSSSISSSSSBSSSSSEE
NEIL1_021	AGCCUGCCCUCUGAUCUCUGCCUGUUCCUCUGUCCCACAGGGUGCAAAGGCUACGGGUCAGAGAGCGGGGAGGAGGAC	47	0.502	0.568	0.464	0.643	0.633	0.566	0.56	-0.403966	G43U	..(((.(((((((.(((((((((((.(((.((((((...))).))).)))..))))).)))))).))))).)))))..	EESSSBSSSSSSSISSSSSSSSSSSISSSISSSSSSHHHSSSBSSSISSSIISSSSSBSSSSSSISSSSSBSSSSSEE
NEIL1_022	AGCCUGCCCUCUGAUCUCUGCCUGUUCCUCUGUCCCACAGGGGUCAAAGGCUACGGGUCAGAGAGCGGGGAGGAGGAC	47	0.295	0.418	0.319	0.383	0.388	0.449	0.38	-1.1311	G44U	..(((.(((((((.(((((((((((.(((.((.(((....))).)).)))..))))).)))))).))))).)))))..	EESSSBSSSSSSSISSSSSSSSSSSISSSISSISSSHHHHSSSISSISSSIISSSSSBSSSSSSISSSSSBSSSSSEE
NEIL1_023	AGCCUGCCCUCUGAUCUCUGCCUGUUCCUCUGUCCCACAGGGGGUAAAGGCUACGGGUCAGAGAGCGGGGAGGAGGAC	47	0.538	0.571	0.452	0.599	0.551	0.573	0.55	-0.444362	C45U	..(((((.(((((((((..((((..(((((((.....)))))))...))))...))))))))).))))).........	EESSSSSISSSSSSSSSIISSSSIISSSSSSSHHHHHSSSSSSSIIISSSSIIISSSSSSSSSISSSSSEEEEEEEEE
NEIL1_024	AGCCUGCCCUCUGAUCUCUGCCUGUUCCUCUGUCCCACAGGGGGCAAAUGCUACGGGUCAGAGAGCGGGGAGGAGGAC	47	0.342	0.402	0.335	0.321	0.416	0.448	0.38	-1.1311	G49U	..(((.(((((((.(((((((((((.....((((((....))))))......))))).)))))).))))).)))))..	EESSSBSSSSSSSISSSSSSSSSSSIIIIISSSSSSHHHHSSSSSSIIIIIISSSSSBSSSSSSISSSSSBSSSSSEE
NEIL1_025	AGCCUGCCCUCUGAUCUCUGCCUGUUCCUCUGUCCCACAGGGGGCAAAGUCUACGGGUCAGAGAGCGGGGAGGAGGAC	47	0.386	0.533	0.424	0.501	0.464	0.531	0.47	-0.767535	G50U	..(((.(((((((.(((((((((((..((.((((((....)))))).))...))))).)))))).))))).)))))..	EESSSBSSSSSSSISSSSSSSSSSSIISSISSSSSSHHHHSSSSSSISSIIISSSSSBSSSSSSISSSSSBSSSSSEE
NEIL1_026	AGCCUGCCCUCUGAUCUCUGCCUGUUCCUCUGUCCCACAGGGGGCAAAGGUUACGGGUCAGAGAGCGGGGAGGAGGAC	47	0.647	0.715	0.646	0.712	0.765	0.746	0.71	0.201983	C51U	..(((.(((((((.(((((((((((.(((.((((((....)))))).)))..))))).)))))).))))).)))))..	EESSSBSSSSSSSISSSSSSSSSSSISSSISSSSSSHHHHSSSSSSISSSIISSSSSBSSSSSSISSSSSBSSSSSEE
NEIL1_027	AGCCUGCCCUCUGAUCUCUGCCUGUUCCUCUGUCCCACAGGGGGCAAAGGCCACGGGUCAGAGAGCGGGGAGGAGGAC	47	0.505	0.579	0.53	0.585	0.603	0.583	0.56	-0.403966	U52C	..(((.(((((((.(((((((((((.(((.((((((....)))))).)))..))))).)))))).))))).)))))..	EESSSBSSSSSSSISSSSSSSSSSSISSSISSSSSSHHHHSSSSSSISSSIISSSSSBSSSSSSISSSSSBSSSSSEE
NEIL1_028	AGCCUGCCCUCUGAUCUCUGCCUGUUCCUCUGUCCCACAGGGGGCAAAGGCUUCGGGUCAGAGAGCGGGGAGGAGGAC	47	0.567	0.685	0.564	0.646	0.672	0.656	0.63	-0.12119	A53U	..(((.(((((((.((((((((((..(((.((((((....)))))).)))...)))).)))))).))))).)))))..	EESSSBSSSSSSSISSSSSSSSSSIISSSISSSSSSHHHHSSSSSSISSSIIISSSSBSSSSSSISSSSSBSSSSSEE
NEIL1_029	AGCCUGCCCUCUGAUCUCUGCCUGUUCCUCUGUCCCACAGGGGGCAAAGGCUAUGGGUCAGAGAGCGGGGAGGAGGAC	47	0.534	0.668	0.565	0.65	0.711	0.697	0.64	-0.0807931	C54U	..(((.(((((((.(((((((((((.(((.((((((....)))))).)))..))))).)))))).))))).)))))..	EESSSBSSSSSSSISSSSSSSSSSSISSSISSSSSSHHHHSSSSSSISSSIISSSSSBSSSSSSISSSSSBSSSSSEE
NEIL1_030	AGCCUGCCCUCUGAUCUCUGCCUGUUCCUCUGUCCCACAGGGGGCAAAGGCUACUGGUCAGAGAGCGGGGAGGAGGAC	47	0.507	0.61	0.499	0.541	0.625	0.585	0.56	-0.403966	G55U	..(((.(((((((.((((((((.((.(((.((((((....)))))).)))..)).)).)))))).))))).)))))..	EESSSBSSSSSSSISSSSSSSSISSISSSISSSSSSHHHHSSSSSSISSSIISSISSBSSSSSSISSSSSBSSSSSEE
NEIL1_031	AGCCUGCCCUCUGAUCUCUGCCUGUUCCUCUGUCCCACAGGGGGCAAAGGCUACGUGUCAGAGAGCGGGGAGGAGGAC	47	0.383	0.504	0.486	0.569	0.586	0.556	0.51	-0.605948	G56U	..(((.(((((((.(((((((.(((.(((.((((((....)))))).)))..))).).)))))).))))).)))))..	EESSSBSSSSSSSISSSSSSSISSSISSSISSSSSSHHHHSSSSSSISSSIISSSISBSSSSSSISSSSSBSSSSSEE
NEIL1_032	AGCCUGCCCUCUGAUCUCUGCCUGUUCCUCUGUCCCACAGGGGGCAAAGGCUACGGUUCAGAGAGCGGGGAGGAGGAC	47	0.541	0.64	0.54	0.685	0.725	0.682	0.64	-0.0807931	G57U	..(((.(((((((.((((((.((((.(((.((((((....)))))).)))..))))..)))))).))))).)))))..	EESSSBSSSSSSSISSSSSSISSSSISSSISSSSSSHHHHSSSSSSISSSIISSSSIISSSSSSISSSSSBSSSSSEE
NEIL1_033	AGCCUGCCCUCUGAUCUCUGCCUGUUCCUCUGUCCCACAGGGGGCAAAGGCUACGGGCCAGAGAGCGGGGAGGAGGAC	47	0.496	0.61	0.562	0.644	0.697	0.672	0.61	-0.201983	U58C	..(((.(((((((.(((((((((((.(((.((((((....)))))).)))..))))).)))))).))))).)))))..	EESSSBSSSSSSSISSSSSSSSSSSISSSISSSSSSHHHHSSSSSSISSSIISSSSSBSSSSSSISSSSSBSSSSSEE
NEIL1_034	AGCCUGCCCUCUGAUCUCUGCCUGUUCCUCUGUCCCACAGGGGGCAAAGGCUACGGGUUAGAGAGCGGGGAGGAGGAC	47	0.572	0.644	0.617	0.651	0.687	0.716	0.65	-0.0403966	C59U	..(((.(((((((.(((((((((((.(((.((((((....)))))).)))..))))).)))))).))))).)))))..	EESSSBSSSSSSSISSSSSSSSSSSISSSISSSSSSHHHHSSSSSSISSSIISSSSSBSSSSSSISSSSSBSSSSSEE
NEIL1_035	AGCCUGCCCUCUGAUCUCUGCCUGUUCCUCUGUCCCACAGGGGGCUAAGGCUACGGGUCAGAGAGCGGGGAGGAGGAC	47	0.275	0.367	0.306	0.365	0.396	0.346	0.34	-1.29269	A46U	..(((.(((((((.(((((((((((.(((..(((((....)))))..)))..))))).)))))).))))).)))))..	EESSSBSSSSSSSISSSSSSSSSSSISSSIISSSSSHHHHSSSSSIISSSIISSSSSBSSSSSSISSSSSBSSSSSEE
NEIL1_036	AGCCUGCCCUCUGAUCUCUGCCUGUUCCUCUGUCCCACAGGGGGCAAUGGCUACGGGUCAGAGAGCGGGGAGGAGGAC	47	0.165	0.201	0.152	0.181	0.195	0.174	0.18	-1.93903	A48U	..(((.(((((((.(((((((((((.((..((((((....))))))..))..))))).)))))).))))).)))))..	EESSSBSSSSSSSISSSSSSSSSSSISSIISSSSSSHHHHSSSSSSIISSIISSSSSBSSSSSSISSSSSBSSSSSEE
NEIL1_037	AGCCUGCCCUCUGAUCUCUGCCUGUUCCUCUGUCCCACAGCGGGCAAAGGCUACGGGUCAGAGAGCGGGGAGGAGGAC	47	0.468	0.571	0.525	0.593	0.644	0.482	0.55	-0.444362	G41C	..(((.(((((((.(((((((((((.(((.(((((......))))).)))..))))).)))))).))))).)))))..	EESSSBSSSSSSSISSSSSSSSSSSISSSISSSSSHHHHHHSSSSSISSSIISSSSSBSSSSSSISSSSSBSSSSSEE
NEIL1_038	AGCCUGCCCUCUGAUCUCUGCCUGUUCCUCUGUCCCACAGGCGGCAAAGGCUACGGGUCAGAGAGCGGGGAGGAGGAC	47	0.244	0.399	0.289	0.396	0.428	0.331	0.35	-1.25229	G42C	..(((.(((((((.(((((((((((.(((.((((((...)).)))).)))..))))).)))))).))))).)))))..	EESSSBSSSSSSSISSSSSSSSSSSISSSISSSSSSHHHSSBSSSSISSSIISSSSSBSSSSSSISSSSSBSSSSSEE
NEIL1_039	AGCCUGCCCUCUGAUCUCUGCCUGUUCCUCUGUCCCACAGGGCGCAAAGGCUACGGGUCAGAGAGCGGGGAGGAGGAC	47	0.382	0.528	0.427	0.503	0.531	0.531	0.48	-0.727138	G43C	..(((.(((((((.(((((((((((.(((.((((((...))).))).)))..))))).)))))).))))).)))))..	EESSSBSSSSSSSISSSSSSSSSSSISSSISSSSSSHHHSSSBSSSISSSIISSSSSBSSSSSSISSSSSBSSSSSEE
NEIL1_040	AGCCUGCCCUCUGAUCUCUGCCUGUUCCUCUGUCCCACAGGGGCCAAAGGCUACGGGUCAGAGAGCGGGGAGGAGGAC	47	0.418	0.592	0.491	0.574	0.399	0.618	0.52	-0.565552	G44C	..(((.(((((((.(((((((((((.(((.((((((...)))).)).)))..))))).)))))).))))).)))))..	EESSSBSSSSSSSISSSSSSSSSSSISSSISSSSSSHHHSSSSBSSISSSIISSSSSBSSSSSSISSSSSBSSSSSEE
NEIL1_041	AGCCUGCCCUCUGAUCUCUGCCUGUUCCUCUGUCCCACAGGGGGGAAAGGCUACGGGUCAGAGAGCGGGGAGGAGGAC	47	0.444	0.525	0.465	0.541	0.512	0.543	0.51	-0.605948	C45G	..(((((.(((((((((..((((.((((((((.....))))))))..))))...))))))))).))))).........	EESSSSSISSSSSSSSSIISSSSISSSSSSSSHHHHHSSSSSSSSIISSSSIIISSSSSSSSSISSSSSEEEEEEEEE
NEIL1_042	AGCCUGCCCUCUGAUCUCUGCCUGUUCCUCUGUCCCACAGGGGGCAAACGCUACGGGUCAGAGAGCGGGGAGGAGGAC	47	0.144	0.176	0.14	0.189	0.21	0.187	0.17	-1.97943	G49C	..(((.(((((((.(((((((((((.....((((((....))))))......))))).)))))).))))).)))))..	EESSSBSSSSSSSISSSSSSSSSSSIIIIISSSSSSHHHHSSSSSSIIIIIISSSSSBSSSSSSISSSSSBSSSSSEE
NEIL1_043	AGCCUGCCCUCUGAUCUCUGCCUGUUCCUCUGUCCCACAGGGGGCAAAGCCUACGGGUCAGAGAGCGGGGAGGAGGAC	47	0.304	0.394	0.308	0.417	0.427	0.389	0.37	-1.1715	G50C	..(((.(((((((.(((((((((((..((.((((((....)))))).))...))))).)))))).))))).)))))..	EESSSBSSSSSSSISSSSSSSSSSSIISSISSSSSSHHHHSSSSSSISSIIISSSSSBSSSSSSISSSSSBSSSSSEE
NEIL1_044	AGCCUGCCCUCUGAUCUCUGCCUGUUCCUCUGUCCCACAGGGGGCAAAGGGUACGGGUCAGAGAGCGGGGAGGAGGAC	47	0.496	0.613	0.523	0.576	0.64	0.618	0.58	-0.323172	C51G	..(((.(((((((.(((((((((((((((.((((((....)))))).)))).))))).)))))).))))).)))))..	EESSSBSSSSSSSISSSSSSSSSSSSSSSISSSSSSHHHHSSSSSSISSSSBSSSSSBSSSSSSISSSSSBSSSSSEE
NEIL1_045	AGCCUGCCCUCUGAUCUCUGCCUGUUCCUCUGUCCCACAGGGGGCAAAGGCGACGGGUCAGAGAGCGGGGAGGAGGAC	47	0.622	0.721	0.614	0.701	0.729	0.728	0.69	0.12119	U52G	..(((.(((((((.(((((((((((((((.((((((....)))))).))).)))))).)))))).))))).)))))..	EESSSBSSSSSSSISSSSSSSSSSSSSSSISSSSSSHHHHSSSSSSISSSBSSSSSSBSSSSSSISSSSSBSSSSSEE
NEIL1_046	AGCCUGCCCUCUGAUCUCUGCCUGUUCCUCUGUCCCACAGGGGGCAAAGGCUGCGGGUCAGAGAGCGGGGAGGAGGAC	47	0.527	0.68	0.589	0.641	0.664	0.697	0.63	-0.12119	A53G	..(((.(((((((.(((((((((((.(((.((((((....)))))).)))..))))).)))))).))))).)))))..	EESSSBSSSSSSSISSSSSSSSSSSISSSISSSSSSHHHHSSSSSSISSSIISSSSSBSSSSSSISSSSSBSSSSSEE
NEIL1_047	AGCCUGCCCUCUGAUCUCUGCCUGUUCCUCUGUCCCACAGGGGGCAAAGGCUAGGGGUCAGAGAGCGGGGAGGAGGAC	47	0.529	0.653	0.545	0.617	0.625	0.628	0.6	-0.242379	C54G	..(((((.(((((((((((((((..(((((((.....)))))))...)))).))))))))))).))))).........	EESSSSSISSSSSSSSSSSSSSSIISSSSSSSHHHHHSSSSSSSIIISSSSBSSSSSSSSSSSISSSSSEEEEEEEEE
NEIL1_048	AGCCUGCCCUCUGAUCUCUGCCUGUUCCUCUGUCCCACAGGGGGCAAAGGCUACCGGUCAGAGAGCGGGGAGGAGGAC	47	0.453	0.572	0.436	0.611	0.594	0.604	0.55	-0.444362	G55C	..(((.(((((((.((((((((.((.(((.((((((....)))))).)))..)).)).)))))).))))).)))))..	EESSSBSSSSSSSISSSSSSSSISSISSSISSSSSSHHHHSSSSSSISSSIISSISSBSSSSSSISSSSSBSSSSSEE
NEIL1_049	AGCCUGCCCUCUGAUCUCUGCCUGUUCCUCUGUCCCACAGGGGGCAAAGGCUACGCGUCAGAGAGCGGGGAGGAGGAC	47	0.291	0.387	0.319	0.429	0.396	0.456	0.38	-1.1311	G56C	..(((.(((((((.(((((((.(((.(((.((((((....)))))).)))..))).).)))))).))))).)))))..	EESSSBSSSSSSSISSSSSSSISSSISSSISSSSSSHHHHSSSSSSISSSIISSSISBSSSSSSISSSSSBSSSSSEE
NEIL1_050	AGCCUGCCCUCUGAUCUCUGCCUGUUCCUCUGUCCCACAGGGGGCAAAGGCUACGGCUCAGAGAGCGGGGAGGAGGAC	47	0.518	0.59	0.54	0.621	0.649	0.63	0.59	-0.282776	G57C	..(((.(((((((.((((((.((((.(((.((((((....)))))).)))..))))..)))))).))))).)))))..	EESSSBSSSSSSSISSSSSSISSSSISSSISSSSSSHHHHSSSSSSISSSIISSSSIISSSSSSISSSSSBSSSSSEE
NEIL1_051	AGCCUGCCCUCUGAUCUCUGCCUGUUCCUCUGUCCCACAGGGGGCAAAGGCUACGGGGCAGAGAGCGGGGAGGAGGAC	47	0.569	0.681	0.586	0.66	0.69	0.672	0.64	-0.0807931	U58G	..(((.(((((((.(((((((((((.(((.((((((....)))))).)))..)).))))))))).))))).)))))..	EESSSBSSSSSSSISSSSSSSSSSSISSSISSSSSSHHHHSSSSSSISSSIISSBSSSSSSSSSISSSSSBSSSSSEE
NEIL1_052	AGCCUGCCCUCUGAUCUCUGCCUGUUCCUCUGUCCCACAGGGGGCAAAGGCUACGGGUGAGAGAGCGGGGAGGAGGAC	47	0.561	0.66	0.56	0.668	0.672	0.68	0.63	-0.12119	C59G	..(((.(((((((.(((((((((((.(((.((((((....)))))).)))..)))))).))))).))))).)))))..	EESSSBSSSSSSSISSSSSSSSSSSISSSISSSSSSHHHHSSSSSSISSSIISSSSSSBSSSSSISSSSSBSSSSSEE
NEIL1_053	AGCCUGCCCUCUGAUCUCUGCCUGUUCCUCUGUCCAACAGGGGGCAAAGGCUACGGGUCAGAGAGCGGGGAGGAGGAC	47	0.441	0.535	0.503	0.565	0.55	0.533	0.52	-0.565552	C36A	..(((.(((((((.(((((((((((.(((.(((((......))))).)))..))))).)))))).))))).)))))..	EESSSBSSSSSSSISSSSSSSSSSSISSSISSSSSHHHHHHSSSSSISSSIISSSSSBSSSSSSISSSSSBSSSSSEE
NEIL1_054	AGCCUGCCCUCUGAUCUCUGCCUGUUCCUCUGUCACACAGGGGGCAAAGGCUACGGGUCAGAGAGCGGGGAGGAGGAC	47	0.482	0.581	0.507	0.555	0.595	0.564	0.55	-0.444362	C35A	..(((((.(((((((((..((((..((((((((...))))))))...))))...))))))))).))))).........	EESSSSSISSSSSSSSSIISSSSIISSSSSSSSHHHSSSSSSSSIIISSSSIIISSSSSSSSSISSSSSEEEEEEEEE
NEIL1_055	AGCCUGCCCUCUGAUCUCUGCCUGUUCCUCUGUACCACAGGGGGCAAAGGCUACGGGUCAGAGAGCGGGGAGGAGGAC	47	0.541	0.606	0.529	0.576	0.638	0.606	0.58	-0.323172	C34A	..(((((.(((((((((..((((..((((((((...))))))))...))))...))))))))).))))).........	EESSSSSISSSSSSSSSIISSSSIISSSSSSSSHHHSSSSSSSSIIISSSSIIISSSSSSSSSISSSSSEEEEEEEEE
NEIL1_056	AGCCUGCCCUCUGAUCUCUGCCUGUUCCUCUGACCCACAGGGGGCAAAGGCUACGGGUCAGAGAGCGGGGAGGAGGAC	47	0.535	0.657	0.557	0.616	0.646	0.66	0.61	-0.201983	U33A	..(((.(((((((.(((((((((((.(((.((.(((.....))))).)))..))))).)))))).))))).)))))..	EESSSBSSSSSSSISSSSSSSSSSSISSSISSBSSSHHHHHSSSSSISSSIISSSSSBSSSSSSISSSSSBSSSSSEE
NEIL1_057	AGCCUGCCCUCUGAUCUCUGCCUGUUCCUCUAUCCCACAGGGGGCAAAGGCUACGGGUCAGAGAGCGGGGAGGAGGAC	47	0.48	0.578	0.49	0.613	0.663	0.67	0.58	-0.323172	G32A	..(((.(((((((.(((((((((((.(((...((((....))))...)))..))))).)))))).))))).)))))..	EESSSBSSSSSSSISSSSSSSSSSSISSSIIISSSSHHHHSSSSIIISSSIISSSSSBSSSSSSISSSSSBSSSSSEE
NEIL1_058	AGCCUGCCCUCUGAUCUCUGCCUGUUCCUCAGUCCCACAGGGGGCAAAGGCUACGGGUCAGAGAGCGGGGAGGAGGAC	47	0.514	0.607	0.541	0.631	0.622	0.708	0.6	-0.242379	U31A	..(((.(((((((.(((((((((((.(((..(((((....)))))..)))..))))).)))))).))))).)))))..	EESSSBSSSSSSSISSSSSSSSSSSISSSIISSSSSHHHHSSSSSIISSSIISSSSSBSSSSSSISSSSSBSSSSSEE
NEIL1_059	AGCCUGCCCUCUGAUCUCUGCCUGUUCCUAUGUCCCACAGGGGGCAAAGGCUACGGGUCAGAGAGCGGGGAGGAGGAC	47	0.519	0.635	0.541	0.607	0.596	0.642	0.59	-0.282776	C30A	..(((.(((((((.(((((((((((.(((.((((((....)))))).)))..))))).)))))).))))).)))))..	EESSSBSSSSSSSISSSSSSSSSSSISSSISSSSSSHHHHSSSSSSISSSIISSSSSBSSSSSSISSSSSBSSSSSEE
NEIL1_060	AGCCUGCCCUCUGAUCUCUGCCUGUUCCACUGUCCCACAGGGGGCAAAGGCUACGGGUCAGAGAGCGGGGAGGAGGAC	47	0.525	0.622	0.513	0.589	0.562	0.566	0.56	-0.403966	U29A	..(((.(((((((.(((((((((((.((..((((((....))))))..))..))))).)))))).))))).)))))..	EESSSBSSSSSSSISSSSSSSSSSSISSIISSSSSSHHHHSSSSSSIISSIISSSSSBSSSSSSISSSSSBSSSSSEE
NEIL1_061	AGCCUGCCCUCUGAUCUCUGCCUGUUCAUCUGUCCCACAGGGGGCAAAGGCUACGGGUCAGAGAGCGGGGAGGAGGAC	47	0.612	0.722	0.61	0.677	0.709	0.705	0.67	0.0403966	C28A	..(((.(((((((.(((((((((((.....((((((....))))))......))))).)))))).))))).)))))..	EESSSBSSSSSSSISSSSSSSSSSSIIIIISSSSSSHHHHSSSSSSIIIIIISSSSSBSSSSSSISSSSSBSSSSSEE
NEIL1_062	AGCCUGCCCUCUGAUCUCUGCCUGUUACUCUGUCCCACAGGGGGCAAAGGCUACGGGUCAGAGAGCGGGGAGGAGGAC	47	0.654	0.744	0.622	0.731	0.755	0.753	0.71	0.201983	C27A	..(((.(((((((.(((((((((((..((.((((((....)))))).))...))))).)))))).))))).)))))..	EESSSBSSSSSSSISSSSSSSSSSSIISSISSSSSSHHHHSSSSSSISSIIISSSSSBSSSSSSISSSSSBSSSSSEE
NEIL1_063	AGCCUGCCCUCUGAUCUCUGCCUGUACCUCUGUCCCACAGGGGGCAAAGGCUACGGGUCAGAGAGCGGGGAGGAGGAC	47	0.555	0.724	0.629	0.701	0.719	0.703	0.67	0.0403966	U26A	..(((.(((((((.(((((((((((((((.((((((....)))))).))).)))))).)))))).))))).)))))..	EESSSBSSSSSSSISSSSSSSSSSSSSSSISSSSSSHHHHSSSSSSISSSBSSSSSSBSSSSSSISSSSSBSSSSSEE
NEIL1_064	AGCCUGCCCUCUGAUCUCUGCCUGAUCCUCUGUCCCACAGGGGGCAAAGGCUACGGGUCAGAGAGCGGGGAGGAGGAC	47	0.585	0.666	0.587	0.684	0.734	0.683	0.66	0	U25A	..(((.(((((((.((((((((((..(((.((((((....)))))).)))...)))).)))))).))))).)))))..	EESSSBSSSSSSSISSSSSSSSSSIISSSISSSSSSHHHHSSSSSSISSSIIISSSSBSSSSSSISSSSSBSSSSSEE
NEIL1_065	AGCCUGCCCUCUGAUCUCUGCCUAUUCCUCUGUCCCACAGGGGGCAAAGGCUACGGGUCAGAGAGCGGGGAGGAGGAC	47	0.534	0.723	0.67	0.653	0.711	0.678	0.66	0	G24A	..(((.(((((((.(((((((((...(((.((((((....)))))).)))....))).)))))).))))).)))))..	EESSSBSSSSSSSISSSSSSSSSIIISSSISSSSSSHHHHSSSSSSISSSIIIISSSBSSSSSSISSSSSBSSSSSEE
NEIL1_066	AGCCUGCCCUCUGAUCUCUGCCAGUUCCUCUGUCCCACAGGGGGCAAAGGCUACGGGUCAGAGAGCGGGGAGGAGGAC	47	0.616	0.708	0.617	0.644	0.673	0.72	0.66	0	U23A	..(((.(((((((.((((((((.((.(((.((((((....)))))).)))..)).)).)))))).))))).)))))..	EESSSBSSSSSSSISSSSSSSSISSISSSISSSSSSHHHHSSSSSSISSSIISSISSBSSSSSSISSSSSBSSSSSEE
NEIL1_067	AGCCUGCCCUCUGAUCUCUGCAUGUUCCUCUGUCCCACAGGGGGCAAAGGCUACGGGUCAGAGAGCGGGGAGGAGGAC	47	0.515	0.643	0.597	0.659	0.677	0.692	0.63	-0.12119	C22A	..(((.(((((((.(((((((.(((.(((.((((((....)))))).)))..))).).)))))).))))).)))))..	EESSSBSSSSSSSISSSSSSSISSSISSSISSSSSSHHHHSSSSSSISSSIISSSISBSSSSSSISSSSSBSSSSSEE
NEIL1_068	AGCCUGCCCUCUGAUCUCUGACUGUUCCUCUGUCCCACAGGGGGCAAAGGCUACGGGUCAGAGAGCGGGGAGGAGGAC	47	0.582	0.675	0.531	0.666	0.708	0.609	0.63	-0.12119	C21A	..(((.(((((((.(((((((((((.(((.((((((....)))))).)))..)).))))))))).))))).)))))..	EESSSBSSSSSSSISSSSSSSSSSSISSSISSSSSSHHHHSSSSSSISSSIISSBSSSSSSSSSISSSSSBSSSSSEE
NEIL1_069	AGCCUGCCCUCUGAUCUCUACCUGUUCCUCUGUCCCACAGGGGGCAAAGGCUACGGGUCAGAGAGCGGGGAGGAGGAC	47	0.541	0.656	0.578	0.71	0.693	0.689	0.64	-0.0807931	G20A	..(((.(((((((.(((((((((((.(((.((((((....)))))).)))..)))))).))))).))))).)))))..	EESSSBSSSSSSSISSSSSSSSSSSISSSISSSSSSHHHHSSSSSSISSSIISSSSSSBSSSSSISSSSSBSSSSSEE
NEIL1_070	AGCCUGCCCUCUGAUCUCUGCCUGUUCCUCUGUCCUACAGGGGGCAAAGGCUACGGGUCAGAGAGCGGGGAGGAGGAC	47	0.553	0.606	0.532	0.56	0.645	0.646	0.59	-0.282776	C36U	..(((.(((((((.(((((((((((.(((.((((((....)))))).)))..))))).)))))).))))).)))))..	EESSSBSSSSSSSISSSSSSSSSSSISSSISSSSSSHHHHSSSSSSISSSIISSSSSBSSSSSSISSSSSBSSSSSEE
NEIL1_071	AGCCUGCCCUCUGAUCUCUGCCUGUUCCUCUGUCUCACAGGGGGCAAAGGCUACGGGUCAGAGAGCGGGGAGGAGGAC	47	0.563	0.593	0.504	0.601	0.6	0.661	0.59	-0.282776	C35U	..(((.(((((((.(((((((((((.(((.((((((....)))))).)))..))))).)))))).))))).)))))..	EESSSBSSSSSSSISSSSSSSSSSSISSSISSSSSSHHHHSSSSSSISSSIISSSSSBSSSSSSISSSSSBSSSSSEE
NEIL1_072	AGCCUGCCCUCUGAUCUCUGCCUGUUCCUCUGUUCCACAGGGGGCAAAGGCUACGGGUCAGAGAGCGGGGAGGAGGAC	47	0.481	0.639	0.546	0.674	0.585	0.608	0.59	-0.282776	C34U	..(((.(((((((.(((((((((((.(((.((((((....)))))).)))..))))).)))))).))))).)))))..	EESSSBSSSSSSSISSSSSSSSSSSISSSISSSSSSHHHHSSSSSSISSSIISSSSSBSSSSSSISSSSSBSSSSSEE
NEIL1_073	AGCCUGCCCUCUGAUCUCUGCCUGUUCCUCUGCCCCACAGGGGGCAAAGGCUACGGGUCAGAGAGCGGGGAGGAGGAC	47	0.518	0.616	0.566	0.663	0.695	0.643	0.62	-0.161586	U33C	..(((.(((((((.(((((((((((.(((.((((((....)))))).)))..))))).)))))).))))).)))))..	EESSSBSSSSSSSISSSSSSSSSSSISSSISSSSSSHHHHSSSSSSISSSIISSSSSBSSSSSSISSSSSBSSSSSEE
NEIL1_074	AGCCUGCCCUCUGAUCUCUGCCUGUUCCUCUCUCCCACAGGGGGCAAAGGCUACGGGUCAGAGAGCGGGGAGGAGGAC	47	0.524	0.635	0.507	0.656	0.631	0.648	0.6	-0.242379	G32C	..(((.(((((((.(((((((((((.(((..(((((...)))))...)))..))))).)))))).))))).)))))..	EESSSBSSSSSSSISSSSSSSSSSSISSSIISSSSSHHHSSSSSIIISSSIISSSSSBSSSSSSISSSSSBSSSSSEE
NEIL1_075	AGCCUGCCCUCUGAUCUCUGCCUGUUCCUCCGUCCCACAGGGGGCAAAGGCUACGGGUCAGAGAGCGGGGAGGAGGAC	47	0.428	0.516	0.451	0.506	0.58	0.538	0.5	-0.646345	U31C	..(((.(((((((.(((((((((((.(((..(((((....)))))..)))..))))).)))))).))))).)))))..	EESSSBSSSSSSSISSSSSSSSSSSISSSIISSSSSHHHHSSSSSIISSSIISSSSSBSSSSSSISSSSSBSSSSSEE
NEIL1_076	AGCCUGCCCUCUGAUCUCUGCCUGUUCCUUUGUCCCACAGGGGGCAAAGGCUACGGGUCAGAGAGCGGGGAGGAGGAC	47	0.426	0.473	0.393	0.515	0.526	0.498	0.47	-0.767535	C30U	..(((.(((((((.(((((((((((.((((((((((....))))))))))..))))).)))))).))))).)))))..	EESSSBSSSSSSSISSSSSSSSSSSISSSSSSSSSSHHHHSSSSSSSSSSIISSSSSBSSSSSSISSSSSBSSSSSEE
NEIL1_077	AGCCUGCCCUCUGAUCUCUGCCUGUUCCCCUGUCCCACAGGGGGCAAAGGCUACGGGUCAGAGAGCGGGGAGGAGGAC	47	0.473	0.637	0.532	0.617	0.629	0.604	0.58	-0.323172	U29C	..(((.(((((((.(((((((((((.((..((((((....))))))..))..))))).)))))).))))).)))))..	EESSSBSSSSSSSISSSSSSSSSSSISSIISSSSSSHHHHSSSSSSIISSIISSSSSBSSSSSSISSSSSBSSSSSEE
NEIL1_078	AGCCUGCCCUCUGAUCUCUGCCUGUUCUUCUGUCCCACAGGGGGCAAAGGCUACGGGUCAGAGAGCGGGGAGGAGGAC	47	0.485	0.591	0.518	0.614	0.597	0.646	0.58	-0.323172	C28U	..(((.(((((((.(((((((((((.(((.((((((....)))))).)))..))))).)))))).))))).)))))..	EESSSBSSSSSSSISSSSSSSSSSSISSSISSSSSSHHHHSSSSSSISSSIISSSSSBSSSSSSISSSSSBSSSSSEE
NEIL1_079	AGCCUGCCCUCUGAUCUCUGCCUGUUUCUCUGUCCCACAGGGGGCAAAGGCUACGGGUCAGAGAGCGGGGAGGAGGAC	47	0.509	0.565	0.427	0.6	0.607	0.631	0.56	-0.403966	C27U	..(((.(((((((.(((((((((((.(((.((((((....)))))).)))..))))).)))))).))))).)))))..	EESSSBSSSSSSSISSSSSSSSSSSISSSISSSSSSHHHHSSSSSSISSSIISSSSSBSSSSSSISSSSSBSSSSSEE
NEIL1_080	AGCCUGCCCUCUGAUCUCUGCCUGUCCCUCUGUCCCACAGGGGGCAAAGGCUACGGGUCAGAGAGCGGGGAGGAGGAC	47	0.549	0.637	0.602	0.63	0.679	0.679	0.63	-0.12119	U26C	..(((.(((((((.(((((((((((.(((.((((((....)))))).)))..))))).)))))).))))).)))))..	EESSSBSSSSSSSISSSSSSSSSSSISSSISSSSSSHHHHSSSSSSISSSIISSSSSBSSSSSSISSSSSBSSSSSEE
NEIL1_081	AGCCUGCCCUCUGAUCUCUGCCUGCUCCUCUGUCCCACAGGGGGCAAAGGCUACGGGUCAGAGAGCGGGGAGGAGGAC	47	0.522	0.596	0.533	0.647	0.699	0.603	0.6	-0.242379	U25C	..(((.(((((((.((((((((((..(((.((((((....)))))).)))...)))).)))))).))))).)))))..	EESSSBSSSSSSSISSSSSSSSSSIISSSISSSSSSHHHHSSSSSSISSSIIISSSSBSSSSSSISSSSSBSSSSSEE
NEIL1_082	AGCCUGCCCUCUGAUCUCUGCCUCUUCCUCUGUCCCACAGGGGGCAAAGGCUACGGGUCAGAGAGCGGGGAGGAGGAC	47	0.525	0.646	0.567	0.67	0.638	0.634	0.61	-0.201983	G24C	..(((.(((((((.(((((((((...(((.((((((....)))))).)))....))).)))))).))))).)))))..	EESSSBSSSSSSSISSSSSSSSSIIISSSISSSSSSHHHHSSSSSSISSSIIIISSSBSSSSSSISSSSSBSSSSSEE
NEIL1_083	AGCCUGCCCUCUGAUCUCUGCCCGUUCCUCUGUCCCACAGGGGGCAAAGGCUACGGGUCAGAGAGCGGGGAGGAGGAC	47	0.546	0.681	0.639	0.634	0.672	0.675	0.64	-0.0807931	U23C	..(((.(((((((.(((((((((((.(((.((((((....)))))).)))..))))).)))))).))))).)))))..	EESSSBSSSSSSSISSSSSSSSSSSISSSISSSSSSHHHHSSSSSSISSSIISSSSSBSSSSSSISSSSSBSSSSSEE
NEIL1_084	AGCCUGCCCUCUGAUCUCUGCUUGUUCCUCUGUCCCACAGGGGGCAAAGGCUACGGGUCAGAGAGCGGGGAGGAGGAC	47	0.57	0.703	0.547	0.683	0.73	0.665	0.65	-0.0403966	C22U	..(((.(((((((.(((((((((((.(((.((((((....)))))).)))..))))).)))))).))))).)))))..	EESSSBSSSSSSSISSSSSSSSSSSISSSISSSSSSHHHHSSSSSSISSSIISSSSSBSSSSSSISSSSSBSSSSSEE
NEIL1_085	AGCCUGCCCUCUGAUCUCUGUCUGUUCCUCUGUCCCACAGGGGGCAAAGGCUACGGGUCAGAGAGCGGGGAGGAGGAC	47	0.525	0.681	0.532	0.658	0.699	0.698	0.63	-0.12119	C21U	..(((.(((((((.(((((((((((.(((.((((((....)))))).)))..))))).)))))).))))).)))))..	EESSSBSSSSSSSISSSSSSSSSSSISSSISSSSSSHHHHSSSSSSISSSIISSSSSBSSSSSSISSSSSBSSSSSEE
NEIL1_086	AGCCUGCCCUCUGAUCUCUCCCUGUUCCUCUGUCCCACAGGGGGCAAAGGCUACGGGUCAGAGAGCGGGGAGGAGGAC	47	0.55	0.637	0.546	0.66	0.624	0.56	0.6	-0.242379	G20C	..(((.(((((((.(((((.(((((.(((.((((((....)))))).)))..)))))..))))).))))).)))))..	EESSSBSSSSSSSISSSSSISSSSSISSSISSSSSSHHHHSSSSSSISSSIISSSSSIISSSSSISSSSSBSSSSSEE
NEIL1_087	AGCCUGCCCUCUGAUCUCUGCCUGUUCCUCUGUCCGACAGGGGGCAAAGGCUACGGGUCAGAGAGCGGGGAGGAGGAC	47	0.565	0.631	0.552	0.618	0.621	0.626	0.6	-0.242379	C36G	..(((.(((((((.(((((((((((.(((.(((((......))))).)))..))))).)))))).))))).)))))..	EESSSBSSSSSSSISSSSSSSSSSSISSSISSSSSHHHHHHSSSSSISSSIISSSSSBSSSSSSISSSSSBSSSSSEE
NEIL1_088	AGCCUGCCCUCUGAUCUCUGCCUGUUCCUCUGUCGCACAGGGGGCAAAGGCUACGGGUCAGAGAGCGGGGAGGAGGAC	47	0.563	0.615	0.526	0.61	0.647	0.628	0.6	-0.242379	C35G	..(((((.(((((((((..((((..((((((((...))))))))...))))...))))))))).))))).........	EESSSSSISSSSSSSSSIISSSSIISSSSSSSSHHHSSSSSSSSIIISSSSIIISSSSSSSSSISSSSSEEEEEEEEE
NEIL1_089	AGCCUGCCCUCUGAUCUCUGCCUGUUCCUCUGUGCCACAGGGGGCAAAGGCUACGGGUCAGAGAGCGGGGAGGAGGAC	47	0.581	0.645	0.579	0.629	0.631	0.668	0.62	-0.161586	C34G	..(((.(((((((.(((((((((((.(((.(((.((....)).))).)))..))))).)))))).))))).)))))..	EESSSBSSSSSSSISSSSSSSSSSSISSSISSSISSHHHHSSISSSISSSIISSSSSBSSSSSSISSSSSBSSSSSEE
NEIL1_090	AGCCUGCCCUCUGAUCUCUGCCUGUUCCUCUGGCCCACAGGGGGCAAAGGCUACGGGUCAGAGAGCGGGGAGGAGGAC	47	0.586	0.727	0.628	0.724	0.746	0.722	0.69	0.12119	U33G	..(((.(((((((.(((((((((((.(((.((.(((....))).)).)))..))))).)))))).))))).)))))..	EESSSBSSSSSSSISSSSSSSSSSSISSSISSISSSHHHHSSSISSISSSIISSSSSBSSSSSSISSSSSBSSSSSEE
NEIL1_091	AGCCUGCCCUCUGAUCUCUGCCUGUUCCUCUUUCCCACAGGGGGCAAAGGCUACGGGUCAGAGAGCGGGGAGGAGGAC	47	0.474	0.585	0.464	0.593	0.568	0.531	0.54	-0.484759	G32U	..(((.(((((((.(((((((((((.(((...((((....))))...)))..))))).)))))).))))).)))))..	EESSSBSSSSSSSISSSSSSSSSSSISSSIIISSSSHHHHSSSSIIISSSIISSSSSBSSSSSSISSSSSBSSSSSEE
NEIL1_092	AGCCUGCCCUCUGAUCUCUGCCUGUUCCUCGGUCCCACAGGGGGCAAAGGCUACGGGUCAGAGAGCGGGGAGGAGGAC	47	0.636	0.738	0.594	0.725	0.737	0.709	0.69	0.12119	U31G	..(((.(((((((.(((((((((((.(((..(((((....)))))..)))..))))).)))))).))))).)))))..	EESSSBSSSSSSSISSSSSSSSSSSISSSIISSSSSHHHHSSSSSIISSSIISSSSSBSSSSSSISSSSSBSSSSSEE
NEIL1_093	AGCCUGCCCUCUGAUCUCUGCCUGUUCCUGUGUCCCACAGGGGGCAAAGGCUACGGGUCAGAGAGCGGGGAGGAGGAC	47	0.446	0.646	0.48	0.567	0.655	0.598	0.57	-0.363569	C30G	..(((.(((((((.(((((((((((.(((.((((((....)))))).)))..))))).)))))).))))).)))))..	EESSSBSSSSSSSISSSSSSSSSSSISSSISSSSSSHHHHSSSSSSISSSIISSSSSBSSSSSSISSSSSBSSSSSEE
NEIL1_094	AGCCUGCCCUCUGAUCUCUGCCUGUUCCGCUGUCCCACAGGGGGCAAAGGCUACGGGUCAGAGAGCGGGGAGGAGGAC	47	0.232	0.306	0.258	0.375	0.383	0.332	0.31	-1.41388	U29G	..(((.(((((((.(((((((((((.((..((((((....))))))..))..))))).)))))).))))).)))))..	EESSSBSSSSSSSISSSSSSSSSSSISSIISSSSSSHHHHSSSSSSIISSIISSSSSBSSSSSSISSSSSBSSSSSEE
NEIL1_095	AGCCUGCCCUCUGAUCUCUGCCUGUUCGUCUGUCCCACAGGGGGCAAAGGCUACGGGUCAGAGAGCGGGGAGGAGGAC	47	0.115	0.196	0.14	0.178	0.123	0.167	0.15	-2.06022	C28G	..(((.(((((((.(((((((((((..(((((((((....)))))..)))).))))).)))))).))))).)))))..	EESSSBSSSSSSSISSSSSSSSSSSIISSSSSSSSSHHHHSSSSSBBSSSSISSSSSBSSSSSSISSSSSBSSSSSEE
NEIL1_096	AGCCUGCCCUCUGAUCUCUGCCUGUUGCUCUGUCCCACAGGGGGCAAAGGCUACGGGUCAGAGAGCGGGGAGGAGGAC	47	0.105	0.161	0.123	0.161	0.178	0.195	0.15	-2.06022	C27G	..(((.(((((((.(((((((((((.(((.((((((....))))))..))).))))).)))))).))))).)))))..	EESSSBSSSSSSSISSSSSSSSSSSISSSISSSSSSHHHHSSSSSSIISSSISSSSSBSSSSSSISSSSSBSSSSSEE
NEIL1_097	AGCCUGCCCUCUGAUCUCUGCCUGUGCCUCUGUCCCACAGGGGGCAAAGGCUACGGGUCAGAGAGCGGGGAGGAGGAC	47	0.299	0.381	0.307	0.427	0.448	0.36	0.37	-1.1715	U26G	..(((.(((((((.(((((((((((((((.((((((....)))))).)))).))))).)))))).))))).)))))..	EESSSBSSSSSSSISSSSSSSSSSSSSSSISSSSSSHHHHSSSSSSISSSSBSSSSSBSSSSSSISSSSSBSSSSSEE
NEIL1_098	AGCCUGCCCUCUGAUCUCUGCCUGGUCCUCUGUCCCACAGGGGGCAAAGGCUACGGGUCAGAGAGCGGGGAGGAGGAC	47	0.15	0.198	0.115	0.241	0.194	0.253	0.19	-1.89864	U25G	..(((.(((((((.((((((((((..(((.((((((....)))))).)))...)))).)))))).))))).)))))..	EESSSBSSSSSSSISSSSSSSSSSIISSSISSSSSSHHHHSSSSSSISSSIIISSSSBSSSSSSISSSSSBSSSSSEE
NEIL1_099	AGCCUGCCCUCUGAUCUCUGCCUUUUCCUCUGUCCCACAGGGGGCAAAGGCUACGGGUCAGAGAGCGGGGAGGAGGAC	47	0.576	0.68	0.562	0.705	0.729	0.596	0.64	-0.0807931	G24U	..(((((.(((((((((..(((((((((((((.....))))))).))))))...))))))))).))))).........	EESSSSSISSSSSSSSSIISSSSSSSSSSSSSHHHHHSSSSSSSBSSSSSSIIISSSSSSSSSISSSSSEEEEEEEEE
NEIL1_100	AGCCUGCCCUCUGAUCUCUGCCGGUUCCUCUGUCCCACAGGGGGCAAAGGCUACGGGUCAGAGAGCGGGGAGGAGGAC	47	0.126	0.195	0.163	0.202	0.207	0.225	0.19	-1.89864	U23G	..(((.(((((((.((((((((.((.(((.((((((....)))))).)))..)).)).)))))).))))).)))))..	EESSSBSSSSSSSISSSSSSSSISSISSSISSSSSSHHHHSSSSSSISSSIISSISSBSSSSSSISSSSSBSSSSSEE
NEIL1_101	AGCCUGCCCUCUGAUCUCUGCGUGUUCCUCUGUCCCACAGGGGGCAAAGGCUACGGGUCAGAGAGCGGGGAGGAGGAC	47	0.259	0.347	0.271	0.332	0.379	0.375	0.33	-1.33309	C22G	..(((.(((((((.(((((((.(((.(((.((((((....)))))).)))..))).).)))))).))))).)))))..	EESSSBSSSSSSSISSSSSSSISSSISSSISSSSSSHHHHSSSSSSISSSIISSSISBSSSSSSISSSSSBSSSSSEE
NEIL1_102	AGCCUGCCCUCUGAUCUCUGGCUGUUCCUCUGUCCCACAGGGGGCAAAGGCUACGGGUCAGAGAGCGGGGAGGAGGAC	47	0.348	0.457	0.383	0.434	0.454	0.436	0.42	-0.969517	C21G	..(((.(((((((.(((((((((((.(((.((((((....)))))).)))..)).))))))))).))))).)))))..	EESSSBSSSSSSSISSSSSSSSSSSISSSISSSSSSHHHHSSSSSSISSSIISSBSSSSSSSSSISSSSSBSSSSSEE
NEIL1_103	AGCCUGCCCUCUGAUCUCUUCCUGUUCCUCUGUCCCACAGGGGGCAAAGGCUACGGGUCAGAGAGCGGGGAGGAGGAC	47	0.606	0.607	0.64	0.623	0.652	0.612	0.62	-0.161586	G20U	..(((.(((((((.(((((.(((((.(((.((((((....)))))).)))..)))))..))))).))))).)))))..	EESSSBSSSSSSSISSSSSISSSSSISSSISSSSSSHHHHSSSSSSISSSIISSSSSIISSSSSISSSSSBSSSSSEE
NEIL1_104	AGCCUGCCCUCUGAUCUCUGCCUGUUCCUCUGUCCGACAGCGGGCAAAGGCUACGGGUCAGAGAGCGGGGAGGAGGAC	47	0.512	0.498	0.388	0.566	0.555	0.551	0.51	-0.605948	C36G,G41C	..(((.(((((((.(((((((((((.(((.((((((....)))))).)))..))))).)))))).))))).)))))..	EESSSBSSSSSSSISSSSSSSSSSSISSSISSSSSSHHHHSSSSSSISSSIISSSSSBSSSSSSISSSSSBSSSSSEE
NEIL1_105	AGCCUGCCCUCUGAUCUCUGCCUGUUCCUCUGUCGCACAGGCGGCAAAGGCUACGGGUCAGAGAGCGGGGAGGAGGAC	47	0.552	0.502	0.462	0.444	0.631	0.484	0.51	-0.605948	C35G,G42C	..(((.(((((((.(((((((((((.(((.((((((....)))))).)))..))))).)))))).))))).)))))..	EESSSBSSSSSSSISSSSSSSSSSSISSSISSSSSSHHHHSSSSSSISSSIISSSSSBSSSSSSISSSSSBSSSSSEE
NEIL1_106	AGCCUGCCCUCUGAUCUCUGCCUGUUCCUCUGUGCCACAGGGCGCAAAGGCUACGGGUCAGAGAGCGGGGAGGAGGAC	47	0.619	0.713	0.243	0.603	0.5	0.679	0.56	-0.403966	C34G,G43C	..(((.(((((((.(((((((((((.(((.((((((....)))))).)))..))))).)))))).))))).)))))..	EESSSBSSSSSSSISSSSSSSSSSSISSSISSSSSSHHHHSSSSSSISSSIISSSSSBSSSSSSISSSSSBSSSSSEE
NEIL1_107	AGCCUGCCCUCUGAUCUCUGCCUGUUCCUCUGGCCCACAGGGGUCAAAGGCUACGGGUCAGAGAGCGGGGAGGAGGAC	47	0.345	0.598	0.133	0.358	0.401	0.323	0.36	-1.2119	U33G,G44U	..(((.(((((((.(((((((((((.(((.((((((....)))))).)))..))))).)))))).))))).)))))..	EESSSBSSSSSSSISSSSSSSSSSSISSSISSSSSSHHHHSSSSSSISSSIISSSSSBSSSSSSISSSSSBSSSSSEE
NEIL1_108	AGCCUGCCCUCUGAUCUCUGCCUGUUCCUCUCUCCCACAGGGGGGAAAGGCUACGGGUCAGAGAGCGGGGAGGAGGAC	47	NA	0.133	0.304	0.169	0.316	NA	0.23	-1.73705	G32C,C45G	..(((.(((((((.(((((((((((.(((.((((((....)))))).)))..))))).)))))).))))).)))))..	EESSSBSSSSSSSISSSSSSSSSSSISSSISSSSSSHHHHSSSSSSISSSIISSSSSBSSSSSSISSSSSBSSSSSEE
NEIL1_109	AGCCUGCCCUCUGAUCUCUGCCUGUUCCUCAGUCCCACAGGGGGCUAAGGCUACGGGUCAGAGAGCGGGGAGGAGGAC	47	0.745	0.44	0.523	0.675	0.9	0.812	0.68	0.0807931	U31A,A46U	..(((.(((((((.(((((((((((.(((.((((((....)))))).)))..))))).)))))).))))).)))))..	EESSSBSSSSSSSISSSSSSSSSSSISSSISSSSSSHHHHSSSSSSISSSIISSSSSBSSSSSSISSSSSBSSSSSEE
NEIL1_110	AGCCUGCCCUCUGAUCUCUGCCUGUUCCACUGUCCCACAGGGGGCAAUGGCUACGGGUCAGAGAGCGGGGAGGAGGAC	47	0.367	0.549	0.353	0.541	0.606	0.724	0.52	-0.565552	U29A,A48U	..(((.(((((((.(((((((((((.(((.((((((....)))))).)))..))))).)))))).))))).)))))..	EESSSBSSSSSSSISSSSSSSSSSSISSSISSSSSSHHHHSSSSSSISSSIISSSSSBSSSSSSISSSSSBSSSSSEE
NEIL1_111	AGCCUGCCCUCUGAUCUCUGCCUGUUCGUCUGUCCCACAGGGGGCAAACGCUACGGGUCAGAGAGCGGGGAGGAGGAC	47	0.671	0.432	0.428	0.633	0.51	0.685	0.56	-0.403966	C28G,G49C	..(((.(((((((.(((((((((((.(((.((((((....)))))).)))..))))).)))))).))))).)))))..	EESSSBSSSSSSSISSSSSSSSSSSISSSISSSSSSHHHHSSSSSSISSSIISSSSSBSSSSSSISSSSSBSSSSSEE
NEIL1_112	AGCCUGCCCUCUGAUCUCUGCCUGUUGCUCUGUCCCACAGGGGGCAAAGCCUACGGGUCAGAGAGCGGGGAGGAGGAC	47	0.2	0.512	0.667	0.58	0.538	0.589	0.51	-0.605948	C27G,G50C	..(((.(((((((.(((((((((((.(((.((((((....)))))).)))..))))).)))))).))))).)))))..	EESSSBSSSSSSSISSSSSSSSSSSISSSISSSSSSHHHHSSSSSSISSSIISSSSSBSSSSSSISSSSSBSSSSSEE
NEIL1_113	AGCCUGCCCUCUGAUCUCUGCCUGAUCCUCUGUCCCACAGGGGGCAAAGGCUUCGGGUCAGAGAGCGGGGAGGAGGAC	47	0.438	0.577	0.576	0.433	0.396	0.815	0.54	-0.484759	U25A,A53U	..(((.(((((((.(((((((((((.(((.((((((....)))))).)))..))))).)))))).))))).)))))..	EESSSBSSSSSSSISSSSSSSSSSSISSSISSSSSSHHHHSSSSSSISSSIISSSSSBSSSSSSISSSSSBSSSSSEE
NEIL1_114	AGCCUGCCCUCUGAUCUCUGCCUCUUCCUCUGUCCCACAGGGGGCAAAGGCUAGGGGUCAGAGAGCGGGGAGGAGGAC	47	NA	NA	NA	NA	NA	NA	NA	NA	G24C,C54G	..(((.(((((((.(((((((((((.(((.((((((....)))))).)))..))))).)))))).))))).)))))..	EESSSBSSSSSSSISSSSSSSSSSSISSSISSSSSSHHHHSSSSSSISSSIISSSSSBSSSSSSISSSSSBSSSSSEE
NEIL1_115	AGCCUGCCCUCUGAUCUCUGCCGGUUCCUCUGUCCCACAGGGGGCAAAGGCUACUGGUCAGAGAGCGGGGAGGAGGAC	47	0.404	NA	0.464	0.526	0.588	0.359	0.47	-0.767535	U23G,G55U	..(((.(((((((.(((((((((((.(((.((((((....)))))).)))..))))).)))))).))))).)))))..	EESSSBSSSSSSSISSSSSSSSSSSISSSISSSSSSHHHHSSSSSSISSSIISSSSSBSSSSSSISSSSSBSSSSSEE
NEIL1_116	AGCCUGCCCUCUGAUCUCUGCGUGUUCCUCUGUCCCACAGGGGGCAAAGGCUACGCGUCAGAGAGCGGGGAGGAGGAC	47	NA	NA	0.493	NA	NA	NA	0.49	-0.686741	C22G,G56C	..(((.(((((((.(((((((((((.(((.((((((....)))))).)))..))))).)))))).))))).)))))..	EESSSBSSSSSSSISSSSSSSSSSSISSSISSSSSSHHHHSSSSSSISSSIISSSSSBSSSSSSISSSSSBSSSSSEE
NEIL1_117	AGCCUGCCCUCUGAUCUCUGGCUGUUCCUCUGUCCCACAGGGGGCAAAGGCUACGGCUCAGAGAGCGGGGAGGAGGAC	47	NA	NA	NA	NA	NA	NA	NA	NA	C21G,G57C	..(((.(((((((.(((((((((((.(((.((((((....)))))).)))..))))).)))))).))))).)))))..	EESSSBSSSSSSSISSSSSSSSSSSISSSISSSSSSHHHHSSSSSSISSSIISSSSSBSSSSSSISSSSSBSSSSSEE
NEIL1_118	AGCCUGCCCUCUGAUCUCUCCCUGUUCCUCUGUCCCACAGGGGGCAAAGGCUACGGGUGAGAGAGCGGGGAGGAGGAC	47	NA	NA	NA	NA	NA	NA	NA	NA	G20C,C59G	..(((.(((((((.(((((((((((.(((.((((((....)))))).)))..))))).)))))).))))).)))))..	EESSSBSSSSSSSISSSSSSSSSSSISSSISSSSSSHHHHSSSSSSISSSIISSSSSBSSSSSSISSSSSBSSSSSEE
NEIL1_119	AGCCUGCCCUCUGAUCUCUGCCUGUUCCUCUGUCCCACAGGGGGCAAAGGAACGGGUCAGAGAGCGGGGAGGAGGAC	47	0.426573	0.291845	NA	NA	NA	NA	0.36	-1.2119	indel	..(((.(((((((.(((((((((((((((.((((((....)))))).))))))))).)))))).))))).)))))..	EESSSBSSSSSSSISSSSSSSSSSSSSSSISSSSSSHHHHSSSSSSISSSSSSSSSBSSSSSSISSSSSBSSSSSEE
NEIL1_120	AGCCUGCCCUCUGAUCUCUGCCUGUUCCUCUGUCCCACAGGGGGCAAAGGGACGGGUCAGAGAGCGGGGAGGAGGAC	47	0.398855	0.345826	NA	NA	NA	NA	0.37	-1.1715	indel	..(((.(((((((.(((((((((((((((.((((((....)))))).))))))))).)))))).))))).)))))..	EESSSBSSSSSSSISSSSSSSSSSSSSSSISSSSSSHHHHSSSSSSISSSSSSSSSBSSSSSSISSSSSBSSSSSEE
NEIL1_121	AGCCUGCCCUCUGAUCUCUGCCUGUUCCUCUGUCCCACAGGGGGCAAAGGCUCACGGGUCAGAGAGCGGGGAGGAGGAC	47	0.470588	0.440389	NA	NA	NA	NA	0.46	-0.807931	indel	..(((.(((((((.(((((((((((.(((.((((((....)))))).)))...))))).)))))).))))).)))))..	EESSSBSSSSSSSISSSSSSSSSSSISSSISSSSSSHHHHSSSSSSISSSIIISSSSSBSSSSSSISSSSSBSSSSSEE
NEIL1_122	AGCCUGCCCUCUGAUCUCUGCCUGUUCCUCUGUCCCACAGGGGGCAAAGGCUCUACGGGUCAGAGAGCGGGGAGGAGGAC	47	0.35249	0.423263	NA	NA	NA	NA	0.39	-1.09071	indel	..(((.(((((((.(((((((((((.(((.((((((....)))))).)))....))))).)))))).))))).)))))..	EESSSBSSSSSSSISSSSSSSSSSSISSSISSSSSSHHHHSSSSSSISSSIIIISSSSSBSSSSSSISSSSSBSSSSSEE
NEIL1_123	AGCCUGCCCUCUGAUCUCUGCCUGUUCCUCUGUCCCACAGGGGGCAAAGGCUACGGGUUCAGAGAGCGGGGAGGAGGAC	47	0.25	0.548387	NA	NA	NA	NA	0.4	-1.05031	indel	..(((.(((((((.(((((((((((.(((.((((((....)))))).)))..)))))..)))))).))))).)))))..	EESSSBSSSSSSSISSSSSSSSSSSISSSISSSSSSHHHHSSSSSSISSSIISSSSSBBSSSSSSISSSSSBSSSSSEE
NEIL1_124	AGCCUGCCCUCUGAUCUCUGCCUGUUCCUCUGUCCCACAGGGGGCAAAGGCUACGGGUUUCAGAGAGCGGGGAGGAGGAC	47	0.25	0.541667	NA	NA	NA	NA	0.4	-1.05031	indel	..(((.(((((((.(((((((((((.(((.((((((....)))))).)))..)))))...)))))).))))).)))))..	EESSSBSSSSSSSISSSSSSSSSSSISSSISSSSSSHHHHSSSSSSISSSIISSSSSBBBSSSSSSISSSSSBSSSSSEE
NEIL1_125	AGCCUGCCCUCUGAUCUCUGCCUGUUCCUCUGUCCCACAGGGGGCAAAGGCUACGGGUUUUCAGAGAGCGGGGAGGAGGAC	47	0.9375	0.625	NA	NA	NA	NA	0.78	0.484759	indel	..(((.(((((((.(((((((((((.(((.((((((....)))))).)))..)))))....)))))).))))).)))))..	EESSSBSSSSSSSISSSSSSSSSSSISSSISSSSSSHHHHSSSSSSISSSIISSSSSBBBBSSSSSSISSSSSBSSSSSEE
NEIL1_126	AGCCUGCCCUCUGAUCUCUGCCUGUUCCUCUGUCCCACAGGGGGCAAAGGCUACGGGCAGAGAGCGGGGAGGAGGAC	47	0.411765	0.380952	NA	NA	NA	NA	0.4	-1.05031	indel	..(((.(((((((.(((((((((((.(((.((((((....)))))).)))..))))))))))).))))).)))))..	EESSSBSSSSSSSISSSSSSSSSSSISSSISSSSSSHHHHSSSSSSISSSIISSSSSSSSSSSISSSSSBSSSSSEE
NEIL1_127	AGCCUGCCCUCUGAUCUCUGCCUGUUCCUCUGUCCCACAGGGGGCAAACCCUUGGGGUCAGAGAGCGGGGAGGAGGAC	47	0.0247934	0.0106101	NA	NA	NA	NA	0.02	-2.58538	indel	.......((((......((.(((((((.((((.(((.((((((.....))))))))).))))))))))).))))))..	EEEEEEESSSSBBBBBBSSISSSSSSSBSSSSISSSBSSSSSSHHHHHSSSSSSSSSISSSSSSSSSSSISSSSSSEE
NEIL1_128	AGCCUGCCCUCUGAUCUCUGCCUGUUCCUCUGUCCCACAGGGGGCAAACCCUUCGGGUCAGAGAGCGGGGAGGAGGAC	47	0.0170576	0.00692042	NA	NA	NA	NA	0.01	-2.62578	indel	.......((((......((.(((((((.((((.(((..((((......))))..))).))))))))))).))))))..	EEEEEEESSSSBBBBBBSSISSSSSSSBSSSSISSSIISSSSHHHHHHSSSSIISSSISSSSSSSSSSSISSSSSSEE
NEIL1_129	AGCCUGCCCUCUGAUCUCUGCCUGUUCCUCUGUCCCACAGGGGGCAAACCAACGGGUCAGAGAGCGGGGAGGAGGAC	47	0.184282	0.231707	NA	NA	NA	NA	0.21	-1.81785	indel	..(((.(((((((.((((((((((((....((((((....))))))....)))))).)))))).))))).)))))..	EESSSBSSSSSSSISSSSSSSSSSSSIIIISSSSSSHHHHSSSSSSIIIISSSSSSBSSSSSSISSSSSBSSSSSEE
NEIL1_130	AGCCUGCCCUCUGAUCUCUGCCUGUUCCUCUGUCCCACAGCCCUGAAAGGCUACGGGUCAGAGAGCGGGGAGGAGGAC	47	0.0298701	0.0157618	NA	NA	NA	NA	0.02	-2.58538	indel	.......((((......((.(((((((.((((.(((..((((......))))..))).))))))))))).))))))..	EEEEEEESSSSBBBBBBSSISSSSSSSBSSSSISSSIISSSSHHHHHHSSSSIISSSISSSSSSSSSSSISSSSSSEE
NEIL1_131	AGCCUGCCCUCUGAUCUCUGCCUGUUCCUCUGUCCCACAGGCCUGAAAGGCUACGGGUCAGAGAGCGGGGAGGAGGAC	47	0.0230548	0.0337662	NA	NA	NA	NA	0.03	-2.54498	indel	.......((((......((.(((((((.((((.(((...(((((...)))))..))).))))))))))).))))))..	EEEEEEESSSSBBBBBBSSISSSSSSSBSSSSISSSIIISSSSSHHHSSSSSIISSSISSSSSSSSSSSISSSSSSEE
NEIL1_132	AGCCUGCCCUCUGAUCUCUGCCUGUUCCUCUGUCCCACAGGGCUGAAAGGCUACGGGUCAGAGAGCGGGGAGGAGGAC	47	0.0354223	0.05	NA	NA	NA	NA	0.04	-2.50459	indel	..(((.(((((((.(((((((((((.(((..((((....))))....)))..))))).)))))).))))).)))))..	EESSSBSSSSSSSISSSSSSSSSSSISSSIISSSSHHHHSSSSIIIISSSIISSSSSBSSSSSSISSSSSBSSSSSEE
NEIL1_133	AGCCUGCCCUCUGAUCUCUGCCUGUUCCUCUGUCCCCCACAGGGGGGGCAAAGGCUACGGGUCAGAGAGCGGGGAGGAGGAC	51	0.362416	0.620438	NA	NA	NA	NA	0.49	-0.686741	indel	..(((.(((((((.(((((((((((.(((.((((((((....)))))))).)))..))))).)))))).))))).)))))..	EESSSBSSSSSSSISSSSSSSSSSSISSSISSSSSSSSHHHHSSSSSSSSISSSIISSSSSBSSSSSSISSSSSBSSSSSEE
NEIL1_134	AGCCUGCCCUCUGAUCUCUGCCUGUUCCUCUGUACAGGCAAAGGCUACGGGUCAGAGAGCGGGGAGGAGGAC	41	0.110092	0.0202703	NA	NA	NA	NA	0.07	-2.3834	indel	..(((.(((((((.(((((((((((.(((.(((....))).)))..))))).)))))).))))).)))))..	EESSSBSSSSSSSISSSSSSSSSSSISSSISSSHHHHSSSISSSIISSSSSBSSSSSSISSSSSBSSSSSEE
NEIL1_135	AGCCUGCCCUCUGAUCUCUGCCUGUUCCUCUGACAGCAAAGGCUACGGGUCAGAGAGCGGGGAGGAGGAC	39	0.126027	0.117925	NA	NA	NA	NA	0.12	-2.18141	indel	..(((.(((((((.(((((((((((.(((.((....)).)))..))))).)))))).))))).)))))..	EESSSBSSSSSSSISSSSSSSSSSSISSSISSHHHHSSISSSIISSSSSBSSSSSSISSSSSBSSSSSEE
NEIL1_136	AGCCUGCCCUCUGAUCUCUGCCUGUUCCUUUGUCCCCCACAGGGGGGGCAAAGGCUACGGGUCAGAGAGCGGGGAGGAGGAC	51	0.0825688	0.106667	NA	NA	NA	NA	0.09	-2.3026	indel	..(((.(((((((.(((((((((((.((((((((((((....))))))))))))..))))).)))))).))))).)))))..	EESSSBSSSSSSSISSSSSSSSSSSISSSSSSSSSSSSHHHHSSSSSSSSSSSSIISSSSSBSSSSSSISSSSSBSSSSSEE
NEIL1_137	AGCCUGCCCUCUGAUCUCUGCCUGUUCCUAUGUCCCCCACAGGGGGGGCAAAGGCUACGGGUCAGAGAGCGGGGAGGAGGAC	51	0.219298	0.378947	NA	NA	NA	NA	0.3	-1.45428	indel	..(((.(((((((.(((((((((((.(((.((((((((....)))))))).)))..))))).)))))).))))).)))))..	EESSSBSSSSSSSISSSSSSSSSSSISSSISSSSSSSSHHHHSSSSSSSSISSSIISSSSSBSSSSSSISSSSSBSSSSSEE
NEIL1_138	AGCCUGCCCUCUGAUCUCUGCCUGUUCCUGUGUCCCCCACAGGGGGGGCAAAGGCUACGGGUCAGAGAGCGGGGAGGAGGAC	51	0	0.0253807	NA	NA	NA	NA	0.01	-2.62578	indel	..(((.(((((((.(((((((((((.(((.((((((((....)))))))).)))..))))).)))))).))))).)))))..	EESSSBSSSSSSSISSSSSSSSSSSISSSISSSSSSSSHHHHSSSSSSSSISSSIISSSSSBSSSSSSISSSSSBSSSSSEE
NEIL1_139	AGCCUGCCCUCUGAUCUCUGCCUGUUCCUCUGUCCCACAGCCGGCAAAGGCUACGGGUCAGAGAGCGGGGAGGAGGAC	47	0.056	0.088	0.056	0.056	0.099	0.08	0.07	-2.3834	G41C,G42C	.......((((......((.(((((((.((((.(((..((((......))))..))).))))))))))).))))))..	EEEEEEESSSSBBBBBBSSISSSSSSSBSSSSISSSIISSSSHHHHHHSSSSIISSSISSSSSSSSSSSISSSSSSEE
NEIL1_140	AGCCUGCCCUCUGAUCUCUGCCUGUUCCUCUGUCCCACAGCGCGCAAAGGCUACGGGUCAGAGAGCGGGGAGGAGGAC	47	0.04	0.185	0.097	0.083	0.135	0.122	0.11	-2.22181	G41C,G43C	.......((((......((.(((((((.((((.(((..(((........)))..))).))))))))))).))))))..	EEEEEEESSSSBBBBBBSSISSSSSSSBSSSSISSSIISSSHHHHHHHHSSSIISSSISSSSSSSSSSSISSSSSSEE
NEIL1_141	AGCCUGCCCUCUGAUCUCUGCCUGUUCCUCUGUCCCACAGCGGUCAAAGGCUACGGGUCAGAGAGCGGGGAGGAGGAC	47	0.142	0.192	0.109	0.162	0.267	0.364	0.21	-1.81785	G41C,G44U	..(((.(((((((.(((((((((((.(((.((.((......)).)).)))..))))).)))))).))))).)))))..	EESSSBSSSSSSSISSSSSSSSSSSISSSISSISSHHHHHHSSISSISSSIISSSSSBSSSSSSISSSSSBSSSSSEE
NEIL1_142	AGCCUGCCCUCUGAUCUCUGCCUGUUCCUCUGUCCCACAGCGGGGAAAGGCUACGGGUCAGAGAGCGGGGAGGAGGAC	47	0.005	0.023	0.007	0.024	0.012	0.025	0.02	-2.58538	G41C,C45G	..(((.(((((((.(((((((((((.(((...((((......)))).)))..))))).)))))).))))).)))))..	EESSSBSSSSSSSISSSSSSSSSSSISSSIIISSSSHHHHHHSSSSISSSIISSSSSBSSSSSSISSSSSBSSSSSEE
NEIL1_143	AGCCUGCCCUCUGAUCUCUGCCUGUUCCUCUGUCCCACAGCGGGCAAACGCUACGGGUCAGAGAGCGGGGAGGAGGAC	47	0.077	0.069	0.057	0.059	0.044	0.073	0.06	-2.42379	G41C,G49C	.......((((......((.(((((((.((((.(((..((((......))))..))).))))))))))).))))))..	EEEEEEESSSSBBBBBBSSISSSSSSSBSSSSISSSIISSSSHHHHHHSSSSIISSSISSSSSSSSSSSISSSSSSEE
NEIL1_144	AGCCUGCCCUCUGAUCUCUGCCUGUUCCUCUGUCCCACAGCGGGCAAAGCCUACGGGUCAGAGAGCGGGGAGGAGGAC	47	0.3	0.205	0.311	0.334	0.337	0.417	0.32	-1.37348	G41C,G50C	..(((.(((((((.(((((((((((..((.(((((......))))).))...))))).)))))).))))).)))))..	EESSSBSSSSSSSISSSSSSSSSSSIISSISSSSSHHHHHHSSSSSISSIIISSSSSBSSSSSSISSSSSBSSSSSEE
NEIL1_145	AGCCUGCCCUCUGAUCUCUGCCUGUUCCUCUGUCCCACAGCGGGCAAAGGUUACGGGUCAGAGAGCGGGGAGGAGGAC	47	0.549	0.643	0.443	0.637	0.695	0.647	0.6	-0.242379	G41C,C51U	..(((.(((((((.(((((((((((.(((.(((((......))))).)))..))))).)))))).))))).)))))..	EESSSBSSSSSSSISSSSSSSSSSSISSSISSSSSHHHHHHSSSSSISSSIISSSSSBSSSSSSISSSSSBSSSSSEE
NEIL1_146	AGCCUGCCCUCUGAUCUCUGCCUGUUCCUCUGUCCCACAGCGGGCAAAGGCCACGGGUCAGAGAGCGGGGAGGAGGAC	47	0.361	0.51	0.437	0.47	0.591	0.509	0.48	-0.727138	G41C,U52C	..(((.(((((((.(((((((((((.(((.(((((......))))).)))..))))).)))))).))))).)))))..	EESSSBSSSSSSSISSSSSSSSSSSISSSISSSSSHHHHHHSSSSSISSSIISSSSSBSSSSSSISSSSSBSSSSSEE
NEIL1_147	AGCCUGCCCUCUGAUCUCUGCCUGUUCCUCUGUCCCACAGCGGGCAAAGGCUUCGGGUCAGAGAGCGGGGAGGAGGAC	47	0.647	0.536	0.485	0.541	0.666	0.604	0.58	-0.323172	G41C,A53U	..(((.(((((((.((((((((((..(((.(((((......))))).)))...)))).)))))).))))).)))))..	EESSSBSSSSSSSISSSSSSSSSSIISSSISSSSSHHHHHHSSSSSISSSIIISSSSBSSSSSSISSSSSBSSSSSEE
NEIL1_148	AGCCUGCCCUCUGAUCUCUGCCUGUUCCUCUGUCCCACAGCGGGCAAAGGCUAGGGGUCAGAGAGCGGGGAGGAGGAC	47	0.045	NA	0.087	0.23	0.417	0.278	0.21	-1.81785	G41C,C54G	..(((((.(((((((((((((((..(((.(((.....))).)))...)))).))))))))))).))))).........	EESSSSSISSSSSSSSSSSSSSSIISSSISSSHHHHHSSSISSSIIISSSSBSSSSSSSSSSSISSSSSEEEEEEEEE
NEIL1_149	AGCCUGCCCUCUGAUCUCUGCCUGUUCCUCUGUCCCACAGCGGGCAAAGGCUACUGGUCAGAGAGCGGGGAGGAGGAC	47	0.446	0.561	0.37	0.435	0.587	0.63	0.5	-0.646345	G41C,G55U	..(((.(((((((.((((((((.((.(((.(((((......))))).)))..)).)).)))))).))))).)))))..	EESSSBSSSSSSSISSSSSSSSISSISSSISSSSSHHHHHHSSSSSISSSIISSISSBSSSSSSISSSSSBSSSSSEE
NEIL1_150	AGCCUGCCCUCUGAUCUCUGCCUGUUCCUCUGUCCCACAGCGGGCAAAGGCUACGCGUCAGAGAGCGGGGAGGAGGAC	47	0.38	0.28	0.181	0.41	0.386	0.37	0.33	-1.33309	G41C,G56C	..(((.(((((((.(((((((.(((.(((.(((((......))))).)))..))).).)))))).))))).)))))..	EESSSBSSSSSSSISSSSSSSISSSISSSISSSSSHHHHHHSSSSSISSSIISSSISBSSSSSSISSSSSBSSSSSEE
NEIL1_151	AGCCUGCCCUCUGAUCUCUGCCUGUUCCUCUGUCCCACAGCGGGCAAAGGCUACGGCUCAGAGAGCGGGGAGGAGGAC	47	0.105	0.42	0.237	0.653	NA	NA	0.35	-1.25229	G41C,G57C	..(((.(((((((.((((((.((((.(((.(((((......))))).)))..))))..)))))).))))).)))))..	EESSSBSSSSSSSISSSSSSISSSSISSSISSSSSHHHHHHSSSSSISSSIISSSSIISSSSSSISSSSSBSSSSSEE
NEIL1_152	AGCCUGCCCUCUGAUCUCUGCCUGUUCCUCUGUCCCACAGCGGGCAAAGGCUACGGGACAGAGAGCGGGGAGGAGGAC	47	0.25	NA	0.631	0.565	0.459	0.505	0.48	-0.727138	G41C,U58A	..(((.(((((((.(((((((((((.(((.(((((......))))).)))..))))).)))))).))))).)))))..	EESSSBSSSSSSSISSSSSSSSSSSISSSISSSSSHHHHHHSSSSSISSSIISSSSSBSSSSSSISSSSSBSSSSSEE
NEIL1_153	AGCCUGCCCUCUGAUCUCUGCCUGUUCCUCUGUCCCACAGCGGGCAAAGGCUACGGGUGAGAGAGCGGGGAGGAGGAC	47	NA	NA	0.533	NA	0.833	0.746	0.7	0.161586	G41C,C59G	..(((.(((((((.(((((((((((.(((.(((((......))))).)))..)))))).))))).))))).)))))..	EESSSBSSSSSSSISSSSSSSSSSSISSSISSSSSHHHHHHSSSSSISSSIISSSSSSBSSSSSISSSSSBSSSSSEE
NEIL1_154	AGCCUGCCCUCUGAUCUCUGCCUGUUCCUCUGUCCCACAGGCCGCAAAGGCUACGGGUCAGAGAGCGGGGAGGAGGAC	47	0.01	0.01	0	0.009	0.021	0.017	0.01	-2.62578	G42C,G43C	.......((((......((.(((((((.((((.(((...((((.....))))..))).))))))))))).))))))..	EEEEEEESSSSBBBBBBSSISSSSSSSBSSSSISSSIIISSSSHHHHHSSSSIISSSISSSSSSSSSSSISSSSSSEE
NEIL1_155	AGCCUGCCCUCUGAUCUCUGCCUGUUCCUCUGUCCCACAGGCGUCAAAGGCUACGGGUCAGAGAGCGGGGAGGAGGAC	47	0.035	0.028	0.038	0.017	0.038	0.008	0.03	-2.54498	G42C,G44U	..(((.(((((((.(((((((((((.(((.((.((....))...)).)))..))))).)))))).))))).)))))..	EESSSBSSSSSSSISSSSSSSSSSSISSSISSISSHHHHSSIIISSISSSIISSSSSBSSSSSSISSSSSBSSSSSEE
NEIL1_156	AGCCUGCCCUCUGAUCUCUGCCUGUUCCUCUGUCCCACAGGCGGGAAAGGCUACGGGUCAGAGAGCGGGGAGGAGGAC	47	0.015	0.009	0.005	0.012	0.017	0.011	0.01	-2.62578	G42C,C45G	..(((.(((((((.(((((((((((.(((...((((......)))).)))..))))).)))))).))))).)))))..	EESSSBSSSSSSSISSSSSSSSSSSISSSIIISSSSHHHHHHSSSSISSSIISSSSSBSSSSSSISSSSSBSSSSSEE
NEIL1_157	AGCCUGCCCUCUGAUCUCUGCCUGUUCCUCUGUCCCACAGGCGGCAAACGCUACGGGUCAGAGAGCGGGGAGGAGGAC	47	0.025	0.038	0.009	0.007	0.021	0.035	0.02	-2.58538	G42C,G49C	.......((((......((.(((((((.((((.(((...((((.....))))..))).))))))))))).))))))..	EEEEEEESSSSBBBBBBSSISSSSSSSBSSSSISSSIIISSSSHHHHHSSSSIISSSISSSSSSSSSSSISSSSSSEE
NEIL1_158	AGCCUGCCCUCUGAUCUCUGCCUGUUCCUCUGUCCCACAGGCGGCAAAGCCUACGGGUCAGAGAGCGGGGAGGAGGAC	47	0.008	0.014	0.042	0.009	0.017	0.013	0.02	-2.58538	G42C,G50C	.......((((......((.(((((((.((((.(((..((((......))))..))).))))))))))).))))))..	EEEEEEESSSSBBBBBBSSISSSSSSSBSSSSISSSIISSSSHHHHHHSSSSIISSSISSSSSSSSSSSISSSSSSEE
NEIL1_159	AGCCUGCCCUCUGAUCUCUGCCUGUUCCUCUGUCCCACAGGCGGCAAAGGUUACGGGUCAGAGAGCGGGGAGGAGGAC	47	0.356	0.337	0.244	0.22	0.314	0.43	0.32	-1.37348	G42C,C51U	..(((.(((((((.(((((((((((.(((.((((((...)).)))).)))..))))).)))))).))))).)))))..	EESSSBSSSSSSSISSSSSSSSSSSISSSISSSSSSHHHSSBSSSSISSSIISSSSSBSSSSSSISSSSSBSSSSSEE
NEIL1_160	AGCCUGCCCUCUGAUCUCUGCCUGUUCCUCUGUCCCACAGGCGGCAAAGGCCACGGGUCAGAGAGCGGGGAGGAGGAC	47	0.026	0.09	0.089	0.06	0.117	0.222	0.1	-2.26221	G42C,U52C	..(((.(((((((.(((((((((((.(((.((((((...)).)))).)))..))))).)))))).))))).)))))..	EESSSBSSSSSSSISSSSSSSSSSSISSSISSSSSSHHHSSBSSSSISSSIISSSSSBSSSSSSISSSSSBSSSSSEE
NEIL1_161	AGCCUGCCCUCUGAUCUCUGCCUGUUCCUCUGUCCCACAGGCGGCAAAGGCUUCGGGUCAGAGAGCGGGGAGGAGGAC	47	0.044	0.112	0.166	0.115	0.137	0.069	0.11	-2.22181	G42C,A53U	..(((.(((((((.((((((((((..(((.((((((...)).)))).)))...)))).)))))).))))).)))))..	EESSSBSSSSSSSISSSSSSSSSSIISSSISSSSSSHHHSSBSSSSISSSIIISSSSBSSSSSSISSSSSBSSSSSEE
NEIL1_162	AGCCUGCCCUCUGAUCUCUGCCUGUUCCUCUGUCCCACAGGCGGCAAAGGCUAGGGGUCAGAGAGCGGGGAGGAGGAC	47	0.007	0.022	0.012	0.046	0.019	0.038	0.02	-2.58538	G42C,C54G	..(((((.(((((((((((((((...((((((.....)))).))...)))).))))))))))).))))).........	EESSSSSISSSSSSSSSSSSSSSIIISSSSSSHHHHHSSSSBSSIIISSSSBSSSSSSSSSSSISSSSSEEEEEEEEE
NEIL1_163	AGCCUGCCCUCUGAUCUCUGCCUGUUCCUCUGUCCCACAGGCGGCAAAGGCUACUGGUCAGAGAGCGGGGAGGAGGAC	47	NA	0.115	0.02	0.107	0.11	0.197	0.09	-2.3026	G42C,G55U	..(((.(((((((.((((((((.((.(((.((((((...)).)))).)))..)).)).)))))).))))).)))))..	EESSSBSSSSSSSISSSSSSSSISSISSSISSSSSSHHHSSBSSSSISSSIISSISSBSSSSSSISSSSSBSSSSSEE
NEIL1_164	AGCCUGCCCUCUGAUCUCUGCCUGUUCCUCUGUCCCACAGGCGGCAAAGGCUACGCGUCAGAGAGCGGGGAGGAGGAC	47	0.122	0.065	0.005	0.093	0.028	0.131	0.07	-2.3834	G42C,G56C	..(((.(((((((.(((((((.(((.(((.((((((...)).)))).)))..))).).)))))).))))).)))))..	EESSSBSSSSSSSISSSSSSSISSSISSSISSSSSSHHHSSBSSSSISSSIISSSISBSSSSSSISSSSSBSSSSSEE
NEIL1_165	AGCCUGCCCUCUGAUCUCUGCCUGUUCCUCUGUCCCACAGGCGGCAAAGGCUACGGCUCAGAGAGCGGGGAGGAGGAC	47	NA	0.14	0.044	0.056	0.103	0.078	0.08	-2.343	G42C,G57C	..(((.(((((((.((((((.((((.(((.((((((...)).)))).)))..))))..)))))).))))).)))))..	EESSSBSSSSSSSISSSSSSISSSSISSSISSSSSSHHHSSBSSSSISSSIISSSSIISSSSSSISSSSSBSSSSSEE
NEIL1_166	AGCCUGCCCUCUGAUCUCUGCCUGUUCCUCUGUCCCACAGGCGGCAAAGGCUACGGGACAGAGAGCGGGGAGGAGGAC	47	0.068	NA	NA	0.059	NA	NA	0.06	-2.42379	G42C,U58A	..(((.(((((((.(((((((((((.(((.((((((...)).)))).)))..))))).)))))).))))).)))))..	EESSSBSSSSSSSISSSSSSSSSSSISSSISSSSSSHHHSSBSSSSISSSIISSSSSBSSSSSSISSSSSBSSSSSEE
NEIL1_167	AGCCUGCCCUCUGAUCUCUGCCUGUUCCUCUGUCCCACAGGCGGCAAAGGCUACGGGUGAGAGAGCGGGGAGGAGGAC	47	0.102	NA	0.07	NA	0.1	NA	0.09	-2.3026	G42C,C59G	..(((.(((((((.(((((((((((.(((.((((((...)).)))).)))..)))))).))))).))))).)))))..	EESSSBSSSSSSSISSSSSSSSSSSISSSISSSSSSHHHSSBSSSSISSSIISSSSSSBSSSSSISSSSSBSSSSSEE
NEIL1_168	AGCCUGCCCUCUGAUCUCUGCCUGUUCCUCUGUCCCACAGGGCUCAAAGGCUACGGGUCAGAGAGCGGGGAGGAGGAC	47	0.038	0.085	0.01	0.067	0.014	0.076	0.05	-2.46419	G43C,G44U	..(((.(((((((.(((((((((((.(((.((.(((...)))..)).)))..))))).)))))).))))).)))))..	EESSSBSSSSSSSISSSSSSSSSSSISSSISSISSSHHHSSSIISSISSSIISSSSSBSSSSSSISSSSSBSSSSSEE
NEIL1_169	AGCCUGCCCUCUGAUCUCUGCCUGUUCCUCUGUCCCACAGGGCGGAAAGGCUACGGGUCAGAGAGCGGGGAGGAGGAC	47	0.028	0.081	0.028	0.024	0.063	0.096	0.05	-2.46419	G43C,C45G	..(((.(((((((.(((((((((((.(((((((((....)))))))..))..))))).)))))).))))).)))))..	EESSSBSSSSSSSISSSSSSSSSSSISSSSSSSSSHHHHSSSSSSSBBSSIISSSSSBSSSSSSISSSSSBSSSSSEE
NEIL1_170	AGCCUGCCCUCUGAUCUCUGCCUGUUCCUCUGUCCCACAGGGCGCAAACGCUACGGGUCAGAGAGCGGGGAGGAGGAC	47	0.019	0.03	0.012	0.039	0.049	0.034	0.03	-2.54498	G43C,G49C	.......((((......((.(((((((.((((.(((....((((....))))..))).))))))))))).))))))..	EEEEEEESSSSBBBBBBSSISSSSSSSBSSSSISSSIIIISSSSHHHHSSSSIISSSISSSSSSSSSSSISSSSSSEE
NEIL1_171	AGCCUGCCCUCUGAUCUCUGCCUGUUCCUCUGUCCCACAGGGCGCAAAGCCUACGGGUCAGAGAGCGGGGAGGAGGAC	47	0.074	0.048	0	0.037	0.047	0.01	0.04	-2.50459	G43C,G50C	.......((((......((.(((((((.((((.(((...((((.....))))..))).))))))))))).))))))..	EEEEEEESSSSBBBBBBSSISSSSSSSBSSSSISSSIIISSSSHHHHHSSSSIISSSISSSSSSSSSSSISSSSSSEE
NEIL1_172	AGCCUGCCCUCUGAUCUCUGCCUGUUCCUCUGUCCCACAGGGCGCAAAGGUUACGGGUCAGAGAGCGGGGAGGAGGAC	47	0.106	0.24	0.252	0.167	0.148	0.455	0.23	-1.73705	G43C,C51U	..(((.(((((((.(((((((((((.(((.((((((...))).))).)))..))))).)))))).))))).)))))..	EESSSBSSSSSSSISSSSSSSSSSSISSSISSSSSSHHHSSSBSSSISSSIISSSSSBSSSSSSISSSSSBSSSSSEE
NEIL1_173	AGCCUGCCCUCUGAUCUCUGCCUGUUCCUCUGUCCCACAGGGCGCAAAGGCCACGGGUCAGAGAGCGGGGAGGAGGAC	47	0.006	0.056	0.056	0.033	0.027	0.075	0.04	-2.50459	G43C,U52C	..(((.(((((((.(((((((((((.(((.((((((...))).))).)))..))))).)))))).))))).)))))..	EESSSBSSSSSSSISSSSSSSSSSSISSSISSSSSSHHHSSSBSSSISSSIISSSSSBSSSSSSISSSSSBSSSSSEE
NEIL1_174	AGCCUGCCCUCUGAUCUCUGCCUGUUCCUCUGUCCCACAGGGCGCAAAGGCUUCGGGUCAGAGAGCGGGGAGGAGGAC	47	0.034	0.076	0.034	0.025	0.053	0.08	0.05	-2.46419	G43C,A53U	..(((.(((((((.((((((((((..(((.((((((...))).))).)))...)))).)))))).))))).)))))..	EESSSBSSSSSSSISSSSSSSSSSIISSSISSSSSSHHHSSSBSSSISSSIIISSSSBSSSSSSISSSSSBSSSSSEE
NEIL1_175	AGCCUGCCCUCUGAUCUCUGCCUGUUCCUCUGUCCCACAGGGCGCAAAGGCUAGGGGUCAGAGAGCGGGGAGGAGGAC	47	0.052	NA	NA	NA	NA	NA	0.05	-2.46419	G43C,C54G	..(((((.(((((((((((((((((..(((((.....))))).))..)))).))))))))))).))))).........	EESSSSSISSSSSSSSSSSSSSSSSIISSSSSHHHHHSSSSSISSBBSSSSBSSSSSSSSSSSISSSSSEEEEEEEEE
NEIL1_176	AGCCUGCCCUCUGAUCUCUGCCUGUUCCUCUGUCCCACAGGGCGCAAAGGCUACUGGUCAGAGAGCGGGGAGGAGGAC	47	0.015	0.067	0	0.017	0.028	0.055	0.03	-2.54498	G43C,G55U	..(((.(((((((.((((((((.((.(((.((((((...))).))).)))..)).)).)))))).))))).)))))..	EESSSBSSSSSSSISSSSSSSSISSISSSISSSSSSHHHSSSBSSSISSSIISSISSBSSSSSSISSSSSBSSSSSEE
NEIL1_177	AGCCUGCCCUCUGAUCUCUGCCUGUUCCUCUGUCCCACAGGGCGCAAAGGCUACGCGUCAGAGAGCGGGGAGGAGGAC	47	0.06	0.075	0.183	0.12	0.033	0.076	0.09	-2.3026	G43C,G56C	..(((.(((((((.(((((((.(((.(((.((((((...))).))).)))..))).).)))))).))))).)))))..	EESSSBSSSSSSSISSSSSSSISSSISSSISSSSSSHHHSSSBSSSISSSIISSSISBSSSSSSISSSSSBSSSSSEE
NEIL1_178	AGCCUGCCCUCUGAUCUCUGCCUGUUCCUCUGUCCCACAGGGCGCAAAGGCUACGGCUCAGAGAGCGGGGAGGAGGAC	47	NA	NA	NA	NA	NA	NA	NA	NA	G43C,G57C	..(((.(((((((.((((((.((((.(((.((((((...))).))).)))..))))..)))))).))))).)))))..	EESSSBSSSSSSSISSSSSSISSSSISSSISSSSSSHHHSSSBSSSISSSIISSSSIISSSSSSISSSSSBSSSSSEE
NEIL1_179	AGCCUGCCCUCUGAUCUCUGCCUGUUCCUCUGUCCCACAGGGCGCAAAGGCUACGGGACAGAGAGCGGGGAGGAGGAC	47	NA	NA	NA	NA	NA	NA	NA	NA	G43C,U58A	..(((.(((((((.(((((((((((.(((.((((((...))).))).)))..))))).)))))).))))).)))))..	EESSSBSSSSSSSISSSSSSSSSSSISSSISSSSSSHHHSSSBSSSISSSIISSSSSBSSSSSSISSSSSBSSSSSEE
NEIL1_180	AGCCUGCCCUCUGAUCUCUGCCUGUUCCUCUGUCCCACAGGGCGCAAAGGCUACGGGUGAGAGAGCGGGGAGGAGGAC	47	NA	NA	NA	NA	NA	NA	NA	NA	G43C,C59G	..(((.(((((((.(((((((((((.(((.((((((...))).))).)))..)))))).))))).))))).)))))..	EESSSBSSSSSSSISSSSSSSSSSSISSSISSSSSSHHHSSSBSSSISSSIISSSSSSBSSSSSISSSSSBSSSSSEE
NEIL1_181	AGCCUGCCCUCUGAUCUCUGCCUGUUCCUCUGUCCCACAGGGGUGAAAGGCUACGGGUCAGAGAGCGGGGAGGAGGAC	47	0	0.016	0.028	0.012	0.021	0.013	0.02	-2.58538	G44U,C45G	..(((((.(((((((((..((((...((((((.....))))))....))))...))))))))).))))).........	EESSSSSISSSSSSSSSIISSSSIIISSSSSSHHHHHSSSSSSIIIISSSSIIISSSSSSSSSISSSSSEEEEEEEEE
NEIL1_182	AGCCUGCCCUCUGAUCUCUGCCUGUUCCUCUGUCCCACAGGGGUCAAACGCUACGGGUCAGAGAGCGGGGAGGAGGAC	47	0	0.028	0	0.034	0	0	0.01	-2.62578	G44U,G49C	..(((.(((((((.(((((((((((.....((.(((....))).))......))))).)))))).))))).)))))..	EESSSBSSSSSSSISSSSSSSSSSSIIIIISSISSSHHHHSSSISSIIIIIISSSSSBSSSSSSISSSSSBSSSSSEE
NEIL1_183	AGCCUGCCCUCUGAUCUCUGCCUGUUCCUCUGUCCCACAGGGGUCAAAGCCUACGGGUCAGAGAGCGGGGAGGAGGAC	47	0.029	0.016	0.005	0.034	0.043	0.013	0.02	-2.58538	G44U,G50C	..(((.(((((((.(((((((((((..((.((.(((....))).)).))...))))).)))))).))))).)))))..	EESSSBSSSSSSSISSSSSSSSSSSIISSISSISSSHHHHSSSISSISSIIISSSSSBSSSSSSISSSSSBSSSSSEE
NEIL1_184	AGCCUGCCCUCUGAUCUCUGCCUGUUCCUCUGUCCCACAGGGGUCAAAGGUUACGGGUCAGAGAGCGGGGAGGAGGAC	47	0.387	0.317	0.327	0.228	0.348	0.425	0.34	-1.29269	G44U,C51U	..(((.(((((((.(((((((((((.(((.((.(((....))).)).)))..))))).)))))).))))).)))))..	EESSSBSSSSSSSISSSSSSSSSSSISSSISSISSSHHHHSSSISSISSSIISSSSSBSSSSSSISSSSSBSSSSSEE
NEIL1_185	AGCCUGCCCUCUGAUCUCUGCCUGUUCCUCUGUCCCACAGGGGUCAAAGGCCACGGGUCAGAGAGCGGGGAGGAGGAC	47	0.013	0.149	0.111	0.171	0.088	0.097	0.1	-2.26221	G44U,U52C	..(((.(((((((.(((((((((((.(((.((.(((....))).)).)))..))))).)))))).))))).)))))..	EESSSBSSSSSSSISSSSSSSSSSSISSSISSISSSHHHHSSSISSISSSIISSSSSBSSSSSSISSSSSBSSSSSEE
NEIL1_186	AGCCUGCCCUCUGAUCUCUGCCUGUUCCUCUGUCCCACAGGGGUCAAAGGCUUCGGGUCAGAGAGCGGGGAGGAGGAC	47	0.043	0.193	0.122	0.115	0.105	0.181	0.13	-2.14102	G44U,A53U	..(((((.(((((((((..((((...((((((.....))))))....))))...))))))))).))))).........	EESSSSSISSSSSSSSSIISSSSIIISSSSSSHHHHHSSSSSSIIIISSSSIIISSSSSSSSSISSSSSEEEEEEEEE
NEIL1_187	AGCCUGCCCUCUGAUCUCUGCCUGUUCCUCUGUCCCACAGGGGUCAAAGGCUAGGGGUCAGAGAGCGGGGAGGAGGAC	47	0.02	0.01	0.016	0.022	NA	0.01	0.02	-2.58538	G44U,C54G	..(((((.(((((((((((((((...((((((.....))))))....)))).))))))))))).))))).........	EESSSSSISSSSSSSSSSSSSSSIIISSSSSSHHHHHSSSSSSIIIISSSSBSSSSSSSSSSSISSSSSEEEEEEEEE
NEIL1_188	AGCCUGCCCUCUGAUCUCUGCCUGUUCCUCUGUCCCACAGGGGUCAAAGGCUACUGGUCAGAGAGCGGGGAGGAGGAC	47	0.098	0.062	0.053	0.041	0.13	0.022	0.07	-2.3834	G44U,G55U	..(((((.((((((((...((((...((((((.....))))))....))))....)))))))).))))).........	EESSSSSISSSSSSSSIIISSSSIIISSSSSSHHHHHSSSSSSIIIISSSSIIIISSSSSSSSISSSSSEEEEEEEEE
NEIL1_189	AGCCUGCCCUCUGAUCUCUGCCUGUUCCUCUGUCCCACAGGGGUCAAAGGCUACGCGUCAGAGAGCGGGGAGGAGGAC	47	0.015	NA	0.02	0.02	0	0.025	0.02	-2.58538	G44U,G56C	..(((((.(((((((....((((...((((((.....))))))....)))).....))))))).))))).........	EESSSSSISSSSSSSIIIISSSSIIISSSSSSHHHHHSSSSSSIIIISSSSIIIIISSSSSSSISSSSSEEEEEEEEE
NEIL1_190	AGCCUGCCCUCUGAUCUCUGCCUGUUCCUCUGUCCCACAGGGGUCAAAGGCUACGGCUCAGAGAGCGGGGAGGAGGAC	47	NA	NA	NA	NA	NA	NA	NA	NA	G44U,G57C	..(((.(((((((.((((((.((((.(((.((.(((....))).)).)))..))))..)))))).))))).)))))..	EESSSBSSSSSSSISSSSSSISSSSISSSISSISSSHHHHSSSISSISSSIISSSSIISSSSSSISSSSSBSSSSSEE
NEIL1_191	AGCCUGCCCUCUGAUCUCUGCCUGUUCCUCUGUCCCACAGGGGUCAAAGGCUACGGGACAGAGAGCGGGGAGGAGGAC	47	NA	NA	NA	NA	NA	NA	NA	NA	G44U,U58A	..(((.(((((((.(((((((((((.(((.((.(((....))).)).)))..))))).)))))).))))).)))))..	EESSSBSSSSSSSISSSSSSSSSSSISSSISSISSSHHHHSSSISSISSSIISSSSSBSSSSSSISSSSSBSSSSSEE
NEIL1_192	AGCCUGCCCUCUGAUCUCUGCCUGUUCCUCUGUCCCACAGGGGUCAAAGGCUACGGGUGAGAGAGCGGGGAGGAGGAC	47	NA	NA	NA	NA	NA	NA	NA	NA	G44U,C59G	..(((.(((((((.(((((((((((.(((.((.(((....))).)).)))..)))))).))))).))))).)))))..	EESSSBSSSSSSSISSSSSSSSSSSISSSISSISSSHHHHSSSISSISSSIISSSSSSBSSSSSISSSSSBSSSSSEE
NEIL1_193	AGCCUGCCCUCUGAUCUCUGCCUGUUCCUCUGUCCCACAGGGGGGAAACGCUACGGGUCAGAGAGCGGGGAGGAGGAC	47	0.021	0.026	0.024	0.043	0.046	0.041	0.03	-2.54498	C45G,G49C	..(((.(((((((.((((((((((((((((((.....)))))))........))))).)))))).))))).)))))..	EESSSBSSSSSSSISSSSSSSSSSSSSSSSSSHHHHHSSSSSSSBBBBBBBBSSSSSBSSSSSSISSSSSBSSSSSEE
NEIL1_194	AGCCUGCCCUCUGAUCUCUGCCUGUUCCUCUGUCCCACAGGGGGGAAAGCCUACGGGUCAGAGAGCGGGGAGGAGGAC	47	0.015	0.012	0.021	0.01	0.035	0.009	0.02	-2.58538	C45G,G50C	..(((.(((((((.(((((((((((....((.((((......)))).))...))))).)))))).))))).)))))..	EESSSBSSSSSSSISSSSSSSSSSSIIIISSISSSSHHHHHHSSSSISSIIISSSSSBSSSSSSISSSSSBSSSSSEE
NEIL1_195	AGCCUGCCCUCUGAUCUCUGCCUGUUCCUCUGUCCCACAGGGGGGAAAGGUUACGGGUCAGAGAGCGGGGAGGAGGAC	47	0.007	0.025	0.029	0.013	0.025	0.022	0.02	-2.58538	C45G,C51U	..(((.(((((((.(((((((((((.(((...((((....))))...)))..))))).)))))).))))).)))))..	EESSSBSSSSSSSISSSSSSSSSSSISSSIIISSSSHHHHSSSSIIISSSIISSSSSBSSSSSSISSSSSBSSSSSEE
NEIL1_196	AGCCUGCCCUCUGAUCUCUGCCUGUUCCUCUGUCCCACAGGGGGGAAAGGCCACGGGUCAGAGAGCGGGGAGGAGGAC	47	0.02	0.014	0.036	0.007	0.02	0.016	0.02	-2.58538	C45G,U52C	..(((((.(((((((((.(((((.((((((((.....))))))))..))).)).))))))))).))))).........	EESSSSSISSSSSSSSSISSSSSISSSSSSSSHHHHHSSSSSSSSIISSSBSSISSSSSSSSSISSSSSEEEEEEEEE
NEIL1_197	AGCCUGCCCUCUGAUCUCUGCCUGUUCCUCUGUCCCACAGGGGGGAAAGGCUUCGGGUCAGAGAGCGGGGAGGAGGAC	47	0.056	0.093	0.017	0.06	0.073	0.059	0.06	-2.42379	C45G,A53U	..(((((.(((((((((..((((.((((((((.....))))))))..))))...))))))))).))))).........	EESSSSSISSSSSSSSSIISSSSISSSSSSSSHHHHHSSSSSSSSIISSSSIIISSSSSSSSSISSSSSEEEEEEEEE
NEIL1_198	AGCCUGCCCUCUGAUCUCUGCCUGUUCCUCUGUCCCACAGGGGGGAAAGGCUAGGGGUCAGAGAGCGGGGAGGAGGAC	47	0.194	0.265	0.214	0.289	0.35	0.196	0.25	-1.65626	C45G,C54G	..(((((.(((((((((((((((.((((((((.....))))))))..)))).))))))))))).))))).........	EESSSSSISSSSSSSSSSSSSSSISSSSSSSSHHHHHSSSSSSSSIISSSSBSSSSSSSSSSSISSSSSEEEEEEEEE
NEIL1_199	AGCCUGCCCUCUGAUCUCUGCCUGUUCCUCUGUCCCACAGGGGGGAAAGGCUACUGGUCAGAGAGCGGGGAGGAGGAC	47	0.014	0.036	0	0.024	0.036	0.009	0.02	-2.58538	C45G,G55U	..(((((.((((((((...((((.((((((((.....))))))))..))))....)))))))).))))).........	EESSSSSISSSSSSSSIIISSSSISSSSSSSSHHHHHSSSSSSSSIISSSSIIIISSSSSSSSISSSSSEEEEEEEEE
NEIL1_200	AGCCUGCCCUCUGAUCUCUGCCUGUUCCUCUGUCCCACAGGGGGGAAAGGCUACGCGUCAGAGAGCGGGGAGGAGGAC	47	0.028	0.011	0	0.018	0.077	0.054	0.03	-2.54498	C45G,G56C	..(((((.(((((((....((((.((((((((.....))))))))..)))).....))))))).))))).........	EESSSSSISSSSSSSIIIISSSSISSSSSSSSHHHHHSSSSSSSSIISSSSIIIIISSSSSSSISSSSSEEEEEEEEE
NEIL1_201	AGCCUGCCCUCUGAUCUCUGCCUGUUCCUCUGUCCCACAGGGGGGAAAGGCUACGGCUCAGAGAGCGGGGAGGAGGAC	47	NA	NA	NA	NA	NA	NA	NA	NA	C45G,G57C	..(((((.((((((.((..((((.((((((((.....))))))))..))))...)).)))))).))))).........	EESSSSSISSSSSSISSIISSSSISSSSSSSSHHHHHSSSSSSSSIISSSSIIISSISSSSSSISSSSSEEEEEEEEE
NEIL1_202	AGCCUGCCCUCUGAUCUCUGCCUGUUCCUCUGUCCCACAGGGGGGAAAGGCUACGGGACAGAGAGCGGGGAGGAGGAC	47	0.027	NA	NA	0.014	NA	NA	0.02	-2.58538	C45G,U58A	..(((.(((((((.(((((((((((.(((...((((....))))...)))..))))).)))))).))))).)))))..	EESSSBSSSSSSSISSSSSSSSSSSISSSIIISSSSHHHHSSSSIIISSSIISSSSSBSSSSSSISSSSSBSSSSSEE
NEIL1_203	AGCCUGCCCUCUGAUCUCUGCCUGUUCCUCUGUCCCACAGGGGGGAAAGGCUACGGGUGAGAGAGCGGGGAGGAGGAC	47	0.302	NA	NA	0.315	NA	NA	0.31	-1.41388	C45G,C59G	..(((.(((((((.(((((((((((.(((...((((....))))...)))..)))))).))))).))))).)))))..	EESSSBSSSSSSSISSSSSSSSSSSISSSIIISSSSHHHHSSSSIIISSSIISSSSSSBSSSSSISSSSSBSSSSSEE
NEIL1_204	AGCCUGCCCUCUGAUCUCUGCCUGUUCCUCUGUCCCACAGGGGGCAAACCCUACGGGUCAGAGAGCGGGGAGGAGGAC	47	0.014	0.026	0.013	0.011	0.023	0.006	0.02	-2.58538	G49C,G50C	..(((.(((((((.(((((((((((.....((((((....))))))......))))).)))))).))))).)))))..	EESSSBSSSSSSSISSSSSSSSSSSIIIIISSSSSSHHHHSSSSSSIIIIIISSSSSBSSSSSSISSSSSBSSSSSEE
NEIL1_205	AGCCUGCCCUCUGAUCUCUGCCUGUUCCUCUGUCCCACAGGGGGCAAACGUUACGGGUCAGAGAGCGGGGAGGAGGAC	47	0.102	0.082	0.057	0.161	0.067	0.085	0.09	-2.3026	G49C,C51U	..(((.(((((((.(((((((((((.....((((((....))))))......))))).)))))).))))).)))))..	EESSSBSSSSSSSISSSSSSSSSSSIIIIISSSSSSHHHHSSSSSSIIIIIISSSSSBSSSSSSISSSSSBSSSSSEE
NEIL1_206	AGCCUGCCCUCUGAUCUCUGCCUGUUCCUCUGUCCCACAGGGGGCAAACGCCACGGGUCAGAGAGCGGGGAGGAGGAC	47	0.021	0.057	0.026	0.052	0.058	0.012	0.04	-2.50459	G49C,U52C	..(((.(((((((.(((((((((((.....((((((....))))))......))))).)))))).))))).)))))..	EESSSBSSSSSSSISSSSSSSSSSSIIIIISSSSSSHHHHSSSSSSIIIIIISSSSSBSSSSSSISSSSSBSSSSSEE
NEIL1_207	AGCCUGCCCUCUGAUCUCUGCCUGUUCCUCUGUCCCACAGGGGGCAAACGCUUCGGGUCAGAGAGCGGGGAGGAGGAC	47	0.128	0.079	0.025	0.035	0.05	0.08	0.07	-2.3834	G49C,A53U	..(((.(((((((.((((((((((......((((((....)))))).......)))).)))))).))))).)))))..	EESSSBSSSSSSSISSSSSSSSSSIIIIIISSSSSSHHHHSSSSSSIIIIIIISSSSBSSSSSSISSSSSBSSSSSEE
NEIL1_208	AGCCUGCCCUCUGAUCUCUGCCUGUUCCUCUGUCCCACAGGGGGCAAACGCUAGGGGUCAGAGAGCGGGGAGGAGGAC	47	0.01	0.041	0.013	0.017	0.015	0.017	0.02	-2.58538	G49C,C54G	..(((((.(((((((((((((.(((.((((((.....)))))))))...)).))))))))))).))))).........	EESSSSSISSSSSSSSSSSSSISSSBSSSSSSHHHHHSSSSSSSSSIIISSBSSSSSSSSSSSISSSSSEEEEEEEEE
NEIL1_209	AGCCUGCCCUCUGAUCUCUGCCUGUUCCUCUGUCCCACAGGGGGCAAACGCUACUGGUCAGAGAGCGGGGAGGAGGAC	47	0.121	0.066	0.067	0.007	0.06	0.024	0.06	-2.42379	G49C,G55U	..(((.(((((((.((((((((.((.....((((((....))))))......)).)).)))))).))))).)))))..	EESSSBSSSSSSSISSSSSSSSISSIIIIISSSSSSHHHHSSSSSSIIIIIISSISSBSSSSSSISSSSSBSSSSSEE
NEIL1_210	AGCCUGCCCUCUGAUCUCUGCCUGUUCCUCUGUCCCACAGGGGGCAAACGCUACGCGUCAGAGAGCGGGGAGGAGGAC	47	0.046	0.068	0.024	0.029	0.103	0.048	0.05	-2.46419	G49C,G56C	..(((.(((((((.((((((..(((.((((((.....))))))))).((((...)))))))))).))))).)))))..	EESSSBSSSSSSSISSSSSSMMSSSBSSSSSSHHHHHSSSSSSSSSMSSSSHHHSSSSSSSSSSISSSSSBSSSSSEE
NEIL1_211	AGCCUGCCCUCUGAUCUCUGCCUGUUCCUCUGUCCCACAGGGGGCAAACGCUACGGCUCAGAGAGCGGGGAGGAGGAC	47	0.11	0.085	0.047	0.077	0.06	0.13	0.08	-2.343	G49C,G57C	..(((.(((((((.((((((.((((.....((((((....))))))......))))..)))))).))))).)))))..	EESSSBSSSSSSSISSSSSSISSSSIIIIISSSSSSHHHHSSSSSSIIIIIISSSSIISSSSSSISSSSSBSSSSSEE
NEIL1_212	AGCCUGCCCUCUGAUCUCUGCCUGUUCCUCUGUCCCACAGGGGGCAAACGCUACGGGACAGAGAGCGGGGAGGAGGAC	47	0.202	NA	0.246	0.136	0.013	0.123	0.14	-2.10062	G49C,U58A	..(((.(((((((.(((((((((((.....((((((....))))))......))))).)))))).))))).)))))..	EESSSBSSSSSSSISSSSSSSSSSSIIIIISSSSSSHHHHSSSSSSIIIIIISSSSSBSSSSSSISSSSSBSSSSSEE
NEIL1_213	AGCCUGCCCUCUGAUCUCUGCCUGUUCCUCUGUCCCACAGGGGGCAAACGCUACGGGUGAGAGAGCGGGGAGGAGGAC	47	0.031	0.161	0.089	0.173	0.203	0.138	0.13	-2.14102	G49C,C59G	..(((.(((((((.(((((((((((.....((((((....))))))......)))))).))))).))))).)))))..	EESSSBSSSSSSSISSSSSSSSSSSIIIIISSSSSSHHHHSSSSSSIIIIIISSSSSSBSSSSSISSSSSBSSSSSEE
NEIL1_214	AGCCUGCCCUCUGAUCUCUGCCUGUUCCUCUGUCCCACAGGGGGCAAAGCUUACGGGUCAGAGAGCGGGGAGGAGGAC	47	0.411	0.426	0.395	0.342	0.438	0.539	0.43	-0.929121	G50C,C51U	..(((.(((((((.(((((((((((..((.((((((....)))))).))...))))).)))))).))))).)))))..	EESSSBSSSSSSSISSSSSSSSSSSIISSISSSSSSHHHHSSSSSSISSIIISSSSSBSSSSSSISSSSSBSSSSSEE
NEIL1_215	AGCCUGCCCUCUGAUCUCUGCCUGUUCCUCUGUCCCACAGGGGGCAAAGCCCACGGGUCAGAGAGCGGGGAGGAGGAC	47	0.157	0.192	0.079	0.198	0.273	0.299	0.2	-1.85824	G50C,U52C	..(((.(((((((.(((((((((((..((.((((((....)))))).))...))))).)))))).))))).)))))..	EESSSBSSSSSSSISSSSSSSSSSSIISSISSSSSSHHHHSSSSSSISSIIISSSSSBSSSSSSISSSSSBSSSSSEE
NEIL1_216	AGCCUGCCCUCUGAUCUCUGCCUGUUCCUCUGUCCCACAGGGGGCAAAGCCUUCGGGUCAGAGAGCGGGGAGGAGGAC	47	0.175	0.191	0.118	0.229	0.219	0.28	0.2	-1.85824	G50C,A53U	..(((.(((((((.((((((((((...((.((((((....)))))).))....)))).)))))).))))).)))))..	EESSSBSSSSSSSISSSSSSSSSSIIISSISSSSSSHHHHSSSSSSISSIIIISSSSBSSSSSSISSSSSBSSSSSEE
NEIL1_217	AGCCUGCCCUCUGAUCUCUGCCUGUUCCUCUGUCCCACAGGGGGCAAAGCCUAGGGGUCAGAGAGCGGGGAGGAGGAC	47	0.055	0.113	0.107	0.105	0.066	0.047	0.08	-2.343	G50C,C54G	..(((((.(((((((((((((.(((.((((((.....)))))))))..))..))))))))))).))))).........	EESSSSSISSSSSSSSSSSSSISSSBSSSSSSHHHHHSSSSSSSSSIISSBBSSSSSSSSSSSISSSSSEEEEEEEEE
NEIL1_218	AGCCUGCCCUCUGAUCUCUGCCUGUUCCUCUGUCCCACAGGGGGCAAAGCCUACUGGUCAGAGAGCGGGGAGGAGGAC	47	0	0.173	0.158	0.294	0.468	0.082	0.2	-1.85824	G50C,G55U	..(((.(((((((.((((((((.((..((.((((((....)))))).))...)).)).)))))).))))).)))))..	EESSSBSSSSSSSISSSSSSSSISSIISSISSSSSSHHHHSSSSSSISSIIISSISSBSSSSSSISSSSSBSSSSSEE
NEIL1_219	AGCCUGCCCUCUGAUCUCUGCCUGUUCCUCUGUCCCACAGGGGGCAAAGCCUACGCGUCAGAGAGCGGGGAGGAGGAC	47	0.014	0.018	0.094	0.045	0.011	0.106	0.05	-2.46419	G50C,G56C	..(((.(((((((.(((((((.(((..((.((((((....)))))).))...))).).)))))).))))).)))))..	EESSSBSSSSSSSISSSSSSSISSSIISSISSSSSSHHHHSSSSSSISSIIISSSISBSSSSSSISSSSSBSSSSSEE
NEIL1_220	AGCCUGCCCUCUGAUCUCUGCCUGUUCCUCUGUCCCACAGGGGGCAAAGCCUACGGCUCAGAGAGCGGGGAGGAGGAC	47	0.077	0.083	0.175	0.032	0.029	0.117	0.09	-2.3026	G50C,G57C	..(((.(((((((.((((((.((((..((.((((((....)))))).))...))))..)))))).))))).)))))..	EESSSBSSSSSSSISSSSSSISSSSIISSISSSSSSHHHHSSSSSSISSIIISSSSIISSSSSSISSSSSBSSSSSEE
NEIL1_221	AGCCUGCCCUCUGAUCUCUGCCUGUUCCUCUGUCCCACAGGGGGCAAAGCCUACGGGACAGAGAGCGGGGAGGAGGAC	47	0.041	0.333	NA	0.057	0.169	0.273	0.17	-1.97943	G50C,U58A	..(((.(((((((.(((((((((((..((.((((((....)))))).))...))))).)))))).))))).)))))..	EESSSBSSSSSSSISSSSSSSSSSSIISSISSSSSSHHHHSSSSSSISSIIISSSSSBSSSSSSISSSSSBSSSSSEE
NEIL1_222	AGCCUGCCCUCUGAUCUCUGCCUGUUCCUCUGUCCCACAGGGGGCAAAGCCUACGGGUGAGAGAGCGGGGAGGAGGAC	47	0.241	0.3	0.171	0.426	0.354	0.385	0.31	-1.41388	G50C,C59G	..(((.(((((((.(((((((((((..((.((((((....)))))).))...)))))).))))).))))).)))))..	EESSSBSSSSSSSISSSSSSSSSSSIISSISSSSSSHHHHSSSSSSISSIIISSSSSSBSSSSSISSSSSBSSSSSEE
NEIL1_223	AGCCUGCCCUCUGAUCUCUGCCUGUUCCUCUGUCCCACAGGGGGCAAAGGUCACGGGUCAGAGAGCGGGGAGGAGGAC	47	0.403	0.588	0.308	0.415	0.501	0.547	0.46	-0.807931	C51U,U52C	..(((.(((((((.(((((((((((.(((.((((((....)))))).)))..))))).)))))).))))).)))))..	EESSSBSSSSSSSISSSSSSSSSSSISSSISSSSSSHHHHSSSSSSISSSIISSSSSBSSSSSSISSSSSBSSSSSEE
NEIL1_224	AGCCUGCCCUCUGAUCUCUGCCUGUUCCUCUGUCCCACAGGGGGCAAAGGUUUCGGGUCAGAGAGCGGGGAGGAGGAC	47	0.594	0.722	0.637	0.749	0.727	0.778	0.7	0.161586	C51U,A53U	..(((.(((((((.((((((((((..(((.((((((....)))))).)))...)))).)))))).))))).)))))..	EESSSBSSSSSSSISSSSSSSSSSIISSSISSSSSSHHHHSSSSSSISSSIIISSSSBSSSSSSISSSSSBSSSSSEE
NEIL1_225	AGCCUGCCCUCUGAUCUCUGCCUGUUCCUCUGUCCCACAGGGGGCAAAGGUUAGGGGUCAGAGAGCGGGGAGGAGGAC	47	0.141	0.239	0.3	0.259	0.465	0.352	0.29	-1.49467	C51U,C54G	..(((((.(((((((((((((((..(((((((.....)))))))...))).)))))))))))).))))).........	EESSSSSISSSSSSSSSSSSSSSIISSSSSSSHHHHHSSSSSSSIIISSSBSSSSSSSSSSSSISSSSSEEEEEEEEE
NEIL1_226	AGCCUGCCCUCUGAUCUCUGCCUGUUCCUCUGUCCCACAGGGGGCAAAGGUUACUGGUCAGAGAGCGGGGAGGAGGAC	47	0.65	0.692	0.633	0.638	0.694	0.758	0.68	0.0807931	C51U,G55U	..(((.(((((((.((((((((.((.(((.((((((....)))))).)))..)).)).)))))).))))).)))))..	EESSSBSSSSSSSISSSSSSSSISSISSSISSSSSSHHHHSSSSSSISSSIISSISSBSSSSSSISSSSSBSSSSSEE
NEIL1_227	AGCCUGCCCUCUGAUCUCUGCCUGUUCCUCUGUCCCACAGGGGGCAAAGGUUACGCGUCAGAGAGCGGGGAGGAGGAC	47	0.212	0.345	0.312	0.348	0.375	0.421	0.34	-1.29269	C51U,G56C	..(((.(((((((.(((((((.(((.(((.((((((....)))))).)))..))).).)))))).))))).)))))..	EESSSBSSSSSSSISSSSSSSISSSISSSISSSSSSHHHHSSSSSSISSSIISSSISBSSSSSSISSSSSBSSSSSEE
NEIL1_228	AGCCUGCCCUCUGAUCUCUGCCUGUUCCUCUGUCCCACAGGGGGCAAAGGUUACGGCUCAGAGAGCGGGGAGGAGGAC	47	0.511	0.593	NA	0.624	0.411	0.13	0.45	-0.848328	C51U,G57C	..(((.(((((((.((((((.((((.(((.((((((....)))))).)))..))))..)))))).))))).)))))..	EESSSBSSSSSSSISSSSSSISSSSISSSISSSSSSHHHHSSSSSSISSSIISSSSIISSSSSSISSSSSBSSSSSEE
NEIL1_229	AGCCUGCCCUCUGAUCUCUGCCUGUUCCUCUGUCCCACAGGGGGCAAAGGUUACGGGACAGAGAGCGGGGAGGAGGAC	47	0.633	0.797	0.437	0.585	0.644	0.58	0.61	-0.201983	C51U,U58A	..(((.(((((((.(((((((((((.(((.((((((....)))))).)))..))))).)))))).))))).)))))..	EESSSBSSSSSSSISSSSSSSSSSSISSSISSSSSSHHHHSSSSSSISSSIISSSSSBSSSSSSISSSSSBSSSSSEE
NEIL1_230	AGCCUGCCCUCUGAUCUCUGCCUGUUCCUCUGUCCCACAGGGGGCAAAGGUUACGGGUGAGAGAGCGGGGAGGAGGAC	47	0.459	0.753	0.533	0.785	0.753	0.827	0.69	0.12119	C51U,C59G	..(((.(((((((.(((((((((((.(((.((((((....)))))).)))..)))))).))))).))))).)))))..	EESSSBSSSSSSSISSSSSSSSSSSISSSISSSSSSHHHHSSSSSSISSSIISSSSSSBSSSSSISSSSSBSSSSSEE
NEIL1_231	AGCCUGCCCUCUGAUCUCUGCCUGUUCCUCUGUCCCACAGGGGGCAAAGGCCUCGGGUCAGAGAGCGGGGAGGAGGAC	47	0.308	0.348	0.37	0.387	0.262	0.367	0.34	-1.29269	U52C,A53U	..(((.(((((((.((((((((((..(((.((((((....)))))).)))...)))).)))))).))))).)))))..	EESSSBSSSSSSSISSSSSSSSSSIISSSISSSSSSHHHHSSSSSSISSSIIISSSSBSSSSSSISSSSSBSSSSSEE
NEIL1_232	AGCCUGCCCUCUGAUCUCUGCCUGUUCCUCUGUCCCACAGGGGGCAAAGGCCAGGGGUCAGAGAGCGGGGAGGAGGAC	47	0.067	0.174	0.149	0.085	0.05	0.083	0.1	-2.26221	U52C,C54G	..(((((.(((((((((((((((..(((((((.....)))))))...))).)))))))))))).))))).........	EESSSSSISSSSSSSSSSSSSSSIISSSSSSSHHHHHSSSSSSSIIISSSBSSSSSSSSSSSSISSSSSEEEEEEEEE
NEIL1_233	AGCCUGCCCUCUGAUCUCUGCCUGUUCCUCUGUCCCACAGGGGGCAAAGGCCACUGGUCAGAGAGCGGGGAGGAGGAC	47	0.397	0.427	0.305	0.211	0.42	0.384	0.36	-1.2119	U52C,G55U	..(((.(((((((.((((((((.((.(((.((((((....)))))).)))..)).)).)))))).))))).)))))..	EESSSBSSSSSSSISSSSSSSSISSISSSISSSSSSHHHHSSSSSSISSSIISSISSBSSSSSSISSSSSBSSSSSEE
NEIL1_234	AGCCUGCCCUCUGAUCUCUGCCUGUUCCUCUGUCCCACAGGGGGCAAAGGCCACGCGUCAGAGAGCGGGGAGGAGGAC	47	0.085	0.144	0.057	0.046	0.112	0.066	0.09	-2.3026	U52C,G56C	..(((.(((((((.(((((((.(((.(((.((((((....)))))).)))..))).).)))))).))))).)))))..	EESSSBSSSSSSSISSSSSSSISSSISSSISSSSSSHHHHSSSSSSISSSIISSSISBSSSSSSISSSSSBSSSSSEE
NEIL1_235	AGCCUGCCCUCUGAUCUCUGCCUGUUCCUCUGUCCCACAGGGGGCAAAGGCCACGGCUCAGAGAGCGGGGAGGAGGAC	47	0.216	0.1	0.082	0.179	0.317	0.184	0.18	-1.93903	U52C,G57C	..(((.(((((((.((((((.((((.(((.((((((....)))))).)))..))))..)))))).))))).)))))..	EESSSBSSSSSSSISSSSSSISSSSISSSISSSSSSHHHHSSSSSSISSSIISSSSIISSSSSSISSSSSBSSSSSEE
NEIL1_236	AGCCUGCCCUCUGAUCUCUGCCUGUUCCUCUGUCCCACAGGGGGCAAAGGCCACGGGACAGAGAGCGGGGAGGAGGAC	47	0.539	0.412	0.137	0.588	NA	0.475	0.43	-0.929121	U52C,U58A	..(((.(((((((.(((((((((((.(((.((((((....)))))).)))..))))).)))))).))))).)))))..	EESSSBSSSSSSSISSSSSSSSSSSISSSISSSSSSHHHHSSSSSSISSSIISSSSSBSSSSSSISSSSSBSSSSSEE
NEIL1_237	AGCCUGCCCUCUGAUCUCUGCCUGUUCCUCUGUCCCACAGGGGGCAAAGGCCACGGGUGAGAGAGCGGGGAGGAGGAC	47	0.613	0.402	0.234	0.58	0.632	0.565	0.5	-0.646345	U52C,C59G	..(((.(((((((.(((((((((((.(((.((((((....)))))).)))..)))))).))))).))))).)))))..	EESSSBSSSSSSSISSSSSSSSSSSISSSISSSSSSHHHHSSSSSSISSSIISSSSSSBSSSSSISSSSSBSSSSSEE
NEIL1_238	AGCCUGCCCUCUGAUCUCUGCCUGUUCCUCUGUCCCACAGGGGGCAAAGGCUUGGGGUCAGAGAGCGGGGAGGAGGAC	47	0.207	0.241	0.135	0.185	0.295	0.175	0.21	-1.81785	A53U,C54G	..(((((.((((((((((.((((..(((((((.....)))))))...))))..)))))))))).))))).........	EESSSSSISSSSSSSSSSISSSSIISSSSSSSHHHHHSSSSSSSIIISSSSIISSSSSSSSSSISSSSSEEEEEEEEE
NEIL1_239	AGCCUGCCCUCUGAUCUCUGCCUGUUCCUCUGUCCCACAGGGGGCAAAGGCUUCUGGUCAGAGAGCGGGGAGGAGGAC	47	0.223	0.403	0.314	0.337	0.45	0.41	0.36	-1.2119	A53U,G55U	..(((((.((((((((...((((..(((((((.....)))))))...))))....)))))))).))))).........	EESSSSSISSSSSSSSIIISSSSIISSSSSSSHHHHHSSSSSSSIIISSSSIIIISSSSSSSSISSSSSEEEEEEEEE
NEIL1_240	AGCCUGCCCUCUGAUCUCUGCCUGUUCCUCUGUCCCACAGGGGGCAAAGGCUUCGCGUCAGAGAGCGGGGAGGAGGAC	47	0.061	0.055	0.007	0.031	0.061	0.133	0.06	-2.42379	A53U,G56C	..(((((.(((((((....((((..(((((((.....)))))))...)))).....))))))).))))).........	EESSSSSISSSSSSSIIIISSSSIISSSSSSSHHHHHSSSSSSSIIISSSSIIIIISSSSSSSISSSSSEEEEEEEEE
NEIL1_241	AGCCUGCCCUCUGAUCUCUGCCUGUUCCUCUGUCCCACAGGGGGCAAAGGCUUCGGCUCAGAGAGCGGGGAGGAGGAC	47	0.195	0.271	0.201	0.214	0.199	0.245	0.22	-1.77745	A53U,G57C	..(((.(((((((.((((((((....(((.((((((....)))))).)))....)))..))))).))))).)))))..	EESSSBSSSSSSSISSSSSSSSIIIISSSISSSSSSHHHHSSSSSSISSSIIIISSSBBSSSSSISSSSSBSSSSSEE
NEIL1_242	AGCCUGCCCUCUGAUCUCUGCCUGUUCCUCUGUCCCACAGGGGGCAAAGGCUUCGGGACAGAGAGCGGGGAGGAGGAC	47	0.281	0.421	0.423	0.48	0.508	0.629	0.46	-0.807931	A53U,U58A	..(((.(((((((.((((((((((..(((.((((((....)))))).)))...)))).)))))).))))).)))))..	EESSSBSSSSSSSISSSSSSSSSSIISSSISSSSSSHHHHSSSSSSISSSIIISSSSBSSSSSSISSSSSBSSSSSEE
NEIL1_243	AGCCUGCCCUCUGAUCUCUGCCUGUUCCUCUGUCCCACAGGGGGCAAAGGCUUCGGGUGAGAGAGCGGGGAGGAGGAC	47	0.547	0.71	0.507	0.588	0.647	0.634	0.61	-0.201983	A53U,C59G	..(((.(((((((.((((((((((..(((.((((((....)))))).)))...))))).))))).))))).)))))..	EESSSBSSSSSSSISSSSSSSSSSIISSSISSSSSSHHHHSSSSSSISSSIIISSSSSBSSSSSISSSSSBSSSSSEE
NEIL1_244	AGCCUGCCCUCUGAUCUCUGCCUGUUCCUCUGUCCCACAGGGGGCAAAGGCUAGUGGUCAGAGAGCGGGGAGGAGGAC	47	0.133	0.211	0.158	0.153	0.197	0.121	0.16	-2.01983	C54G,G55U	..(((((.((((((((.((((((..(((((((.....)))))))...)))).)).)))))))).))))).........	EESSSSSISSSSSSSSISSSSSSIISSSSSSSHHHHHSSSSSSSIIISSSSBSSISSSSSSSSISSSSSEEEEEEEEE
NEIL1_245	AGCCUGCCCUCUGAUCUCUGCCUGUUCCUCUGUCCCACAGGGGGCAAAGGCUAGGCGUCAGAGAGCGGGGAGGAGGAC	47	0.184	0.273	0.174	0.263	0.251	0.284	0.24	-1.69666	C54G,G56C	..(((((.(((((((....(((((..(((.((((((....)))))).))).)))))))))))).))))).........	EESSSSSISSSSSSSBBBBSSSSSIISSSISSSSSSHHHHSSSSSSISSSISSSSSSSSSSSSISSSSSEEEEEEEEE
NEIL1_246	AGCCUGCCCUCUGAUCUCUGCCUGUUCCUCUGUCCCACAGGGGGCAAAGGCUAGGGCUCAGAGAGCGGGGAGGAGGAC	47	0.141	NA	NA	NA	NA	NA	0.14	-2.10062	C54G,G57C	..(((((.((((((.((((((((..(((((((.....)))))))...)))).)))).)))))).))))).........	EESSSSSISSSSSSISSSSSSSSIISSSSSSSHHHHHSSSSSSSIIISSSSBSSSSISSSSSSISSSSSEEEEEEEEE
NEIL1_247	AGCCUGCCCUCUGAUCUCUGCCUGUUCCUCUGUCCCACAGGGGGCAAAGGCUAGGGGACAGAGAGCGGGGAGGAGGAC	47	NA	NA	NA	NA	NA	NA	NA	NA	C54G,U58A	..(((.(((((((.(((((((((...(((.((((((....)))))).)))....))).)))))).))))).)))))..	EESSSBSSSSSSSISSSSSSSSSIIISSSISSSSSSHHHHSSSSSSISSSIIIISSSBSSSSSSISSSSSBSSSSSEE
NEIL1_248	AGCCUGCCCUCUGAUCUCUGCCUGUUCCUCUGUCCCACAGGGGGCAAAGGCUAGGGGUGAGAGAGCGGGGAGGAGGAC	47	0.486	0.679	0.588	0.752	0.724	0.677	0.65	-0.0403966	C54G,C59G	..(((((.((((.((((((((((..(((((((.....)))))))...)))).)))))).)))).))))).........	EESSSSSISSSSISSSSSSSSSSIISSSSSSSHHHHHSSSSSSSIIISSSSBSSSSSSISSSSISSSSSEEEEEEEEE
NEIL1_249	AGCCUGCCCUCUGAUCUCUGCCUGUUCCUCUGUCCCACAGGGGGCAAAGGCUACUCGUCAGAGAGCGGGGAGGAGGAC	47	0.253	0.338	0.196	0.27	0.392	0.268	0.29	-1.49467	G55U,G56C	..(((.(((((((.(((((((..((.(((.((((((....)))))).)))..))..).)))))).))))).)))))..	EESSSBSSSSSSSISSSSSSSIISSISSSISSSSSSHHHHSSSSSSISSSIISSIISBSSSSSSISSSSSBSSSSSEE
NEIL1_250	AGCCUGCCCUCUGAUCUCUGCCUGUUCCUCUGUCCCACAGGGGGCAAAGGCUACUGCUCAGAGAGCGGGGAGGAGGAC	47	0.235	0.352	0.192	0.458	0.257	0.329	0.3	-1.45428	G55U,G57C	..(((.(((((((.((((((...((.(((.((((((....)))))).)))..))....)))))).))))).)))))..	EESSSBSSSSSSSISSSSSSIIISSISSSISSSSSSHHHHSSSSSSISSSIISSIIIISSSSSSISSSSSBSSSSSEE
NEIL1_251	AGCCUGCCCUCUGAUCUCUGCCUGUUCCUCUGUCCCACAGGGGGCAAAGGCUACUGGACAGAGAGCGGGGAGGAGGAC	47	0.332	0.436	0.101	0.462	0.451	0.474	0.38	-1.1311	G55U,U58A	..(((.(((((((.((((((((.((.(((.((((((....)))))).)))..)).)).)))))).))))).)))))..	EESSSBSSSSSSSISSSSSSSSISSISSSISSSSSSHHHHSSSSSSISSSIISSISSBSSSSSSISSSSSBSSSSSEE
NEIL1_252	AGCCUGCCCUCUGAUCUCUGCCUGUUCCUCUGUCCCACAGGGGGCAAAGGCUACUGGUGAGAGAGCGGGGAGGAGGAC	47	0.393	0.619	0.398	0.516	0.616	0.56	0.52	-0.565552	G55U,C59G	..(((.(((((((.((((((((.((.(((.((((((....)))))).)))..)).))).))))).))))).)))))..	EESSSBSSSSSSSISSSSSSSSISSISSSISSSSSSHHHHSSSSSSISSSIISSISSSBSSSSSISSSSSBSSSSSEE
NEIL1_253	AGCCUGCCCUCUGAUCUCUGCCUGUUCCUCUGUCCCACAGGGGGCAAAGGCUACGCCUCAGAGAGCGGGGAGGAGGAC	47	0.076	0.053	0.048	0.056	0.042	0.06	0.06	-2.42379	G56C,G57C	..(((.(((((((.((((((..(((.(((.((((((....)))))).)))..)))...)))))).))))).)))))..	EESSSBSSSSSSSISSSSSSIISSSISSSISSSSSSHHHHSSSSSSISSSIISSSIIISSSSSSISSSSSBSSSSSEE
NEIL1_254	AGCCUGCCCUCUGAUCUCUGCCUGUUCCUCUGUCCCACAGGGGGCAAAGGCUACGCGACAGAGAGCGGGGAGGAGGAC	47	0.177	0.288	0.27	0.172	0.402	0.264	0.26	-1.61586	G56C,U58A	..(((.(((((((.((((((..(((.(((.((((((....)))))).)))..)))...)))))).))))).)))))..	EESSSBSSSSSSSISSSSSSIISSSISSSISSSSSSHHHHSSSSSSISSSIISSSIIISSSSSSISSSSSBSSSSSEE
NEIL1_255	AGCCUGCCCUCUGAUCUCUGCCUGUUCCUCUGUCCCACAGGGGGCAAAGGCUACGCGUGAGAGAGCGGGGAGGAGGAC	47	0.298	0.214	0.368	0.34	0.331	0.25	0.3	-1.45428	G56C,C59G	..(((.(((((((.(((((((.(((.(((.((((((....)))))).)))..))).)).))))).))))).)))))..	EESSSBSSSSSSSISSSSSSSISSSISSSISSSSSSHHHHSSSSSSISSSIISSSISSBSSSSSISSSSSBSSSSSEE
NEIL1_256	AGCCUGCCCUCUGAUCUCUGCCUGUUCCUCUGUCCCACAGGGGGCAAAGGCUACGGCACAGAGAGCGGGGAGGAGGAC	47	NA	NA	NA	NA	NA	NA	NA	NA	G57C,U58A	..(((.(((((((.((((((.((((.(((.((((((....)))))).)))..))))..)))))).))))).)))))..	EESSSBSSSSSSSISSSSSSISSSSISSSISSSSSSHHHHSSSSSSISSSIISSSSIISSSSSSISSSSSBSSSSSEE
NEIL1_257	AGCCUGCCCUCUGAUCUCUGCCUGUUCCUCUGUCCCACAGGGGGCAAAGGCUACGGCUGAGAGAGCGGGGAGGAGGAC	47	NA	NA	NA	NA	NA	NA	NA	NA	G57C,C59G	..(((.(((.((..((((.(((.((.(((.((((((....)))))).)))..))))).)))).)).))).))).....	EESSSISSSISSIISSSSISSSBSSISSSISSSSSSHHHHSSSSSSISSSIISSSSSISSSSISSISSSISSSEEEEE
NEIL1_258	AGCCUGCCCUCUGAUCUCUGCCUGUUCCUCUGUCCCACAGGGGGCAAAGGCUACGGGAGAGAGAGCGGGGAGGAGGAC	47	0.48	NA	NA	0.373	NA	NA	0.43	-0.929121	U58A,C59G	..(((.(((.((..(((((.(((((.(((.((((((....)))))).)))..)))))))))).)).))).))).....	EESSSISSSISSIISSSSSBSSSSSISSSISSSSSSHHHHSSSSSSISSSIISSSSSSSSSSISSISSSISSSEEEEE
NEIL1_259	AGCCUGCCCUCUGAUCUCUGCCUGUUCCUCUGUCCCACAGCGGGCUAAGGCUACGGGUCAGAGAGCGGGGAGGAGGAC	47	0	0.006	0.011	0.061	0.065	0.059	0.03	-2.54498	G41C,A46U	..(((.(((((((.(((((((((((.(((..((((......))))..)))..))))).)))))).))))).)))))..	EESSSBSSSSSSSISSSSSSSSSSSISSSIISSSSHHHHHHSSSSIISSSIISSSSSBSSSSSSISSSSSBSSSSSEE
NEIL1_260	AGCCUGCCCUCUGAUCUCUGCCUGUUCCUCUGUCCCACAGGCGGCUAAGGCUACGGGUCAGAGAGCGGGGAGGAGGAC	47	0	0.009	0.002	0	0.006	0.015	0.01	-2.62578	G42C,A46U	..(((.(((((((.(((((((((((.(((..(((((...)).)))..)))..))))).)))))).))))).)))))..	EESSSBSSSSSSSISSSSSSSSSSSISSSIISSSSSHHHSSBSSSIISSSIISSSSSBSSSSSSISSSSSBSSSSSEE
NEIL1_261	AGCCUGCCCUCUGAUCUCUGCCUGUUCCUCUGUCCCACAGGGCGCUAAGGCUACGGGUCAGAGAGCGGGGAGGAGGAC	47	0.007	0.012	0.003	0.013	0.016	0.004	0.01	-2.62578	G43C,A46U	..(((.(((((((.(((((((((((.(((..(((((...))).))..)))..))))).)))))).))))).)))))..	EESSSBSSSSSSSISSSSSSSSSSSISSSIISSSSSHHHSSSBSSIISSSIISSSSSBSSSSSSISSSSSBSSSSSEE
NEIL1_262	AGCCUGCCCUCUGAUCUCUGCCUGUUCCUCUGUCCCACAGGGGUCUAAGGCUACGGGUCAGAGAGCGGGGAGGAGGAC	47	0.003	0	0.002	0.006	0.003	0	0	-2.66617	G44U,A46U	..(((((.(((((((((..((((...((((((.....))))))....))))...))))))))).))))).........	EESSSSSISSSSSSSSSIISSSSIIISSSSSSHHHHHSSSSSSIIIISSSSIIISSSSSSSSSISSSSSEEEEEEEEE
NEIL1_263	AGCCUGCCCUCUGAUCUCUGCCUGUUCCUCUGUCCCACAGGGGGGUAAGGCUACGGGUCAGAGAGCGGGGAGGAGGAC	47	0.009	0.012	0.015	0.016	0.012	0.007	0.01	-2.62578	C45G,A46U	..(((((.(((((((((..((((.((((((((.....))))))))..))))...))))))))).))))).........	EESSSSSISSSSSSSSSIISSSSISSSSSSSSHHHHHSSSSSSSSIISSSSIIISSSSSSSSSISSSSSEEEEEEEEE
NEIL1_264	AGCCUGCCCUCUGAUCUCUGCCUGUUCCUCUGUCCCACAGGGGGCUAUGGCUACGGGUCAGAGAGCGGGGAGGAGGAC	47	0.003	0.014	0.004	0.012	0.008	0.009	0.01	-2.62578	A46U,A48U	..(((.(((((((.(((((((((((.((...(((((....)))))...))..))))).)))))).))))).)))))..	EESSSBSSSSSSSISSSSSSSSSSSISSIIISSSSSHHHHSSSSSIIISSIISSSSSBSSSSSSISSSSSBSSSSSEE
NEIL1_265	AGCCUGCCCUCUGAUCUCUGCCUGUUCCUCUGUCCCACAGGGGGCUAACGCUACGGGUCAGAGAGCGGGGAGGAGGAC	47	0.004	0.022	0.007	0.003	0.009	0	0.01	-2.62578	A46U,G49C	..(((.(((((((.(((((((((((......(((((....))))).......))))).)))))).))))).)))))..	EESSSBSSSSSSSISSSSSSSSSSSIIIIIISSSSSHHHHSSSSSIIIIIIISSSSSBSSSSSSISSSSSBSSSSSEE
NEIL1_266	AGCCUGCCCUCUGAUCUCUGCCUGUUCCUCUGUCCCACAGGGGGCUAAGCCUACGGGUCAGAGAGCGGGGAGGAGGAC	47	0.028	0.014	0.009	0.017	0.014	0.029	0.02	-2.58538	A46U,G50C	..(((.(((((((.(((((((((((..((..(((((....)))))..))...))))).)))))).))))).)))))..	EESSSBSSSSSSSISSSSSSSSSSSIISSIISSSSSHHHHSSSSSIISSIIISSSSSBSSSSSSISSSSSBSSSSSEE
NEIL1_267	AGCCUGCCCUCUGAUCUCUGCCUGUUCCUCUGUCCCACAGGGGGCUAAGGUUACGGGUCAGAGAGCGGGGAGGAGGAC	47	0.126	0.09	0.105	0.122	0.076	0.06	0.1	-2.26221	A46U,C51U	..(((.(((((((.(((((((((((.(((..(((((....)))))..)))..))))).)))))).))))).)))))..	EESSSBSSSSSSSISSSSSSSSSSSISSSIISSSSSHHHHSSSSSIISSSIISSSSSBSSSSSSISSSSSBSSSSSEE
NEIL1_268	AGCCUGCCCUCUGAUCUCUGCCUGUUCCUCUGUCCCACAGGGGGCUAAGGCCACGGGUCAGAGAGCGGGGAGGAGGAC	47	0.002	0.06	0.007	0.014	0.025	0.033	0.02	-2.58538	A46U,U52C	..(((.(((((((.(((((((((((.(((..(((((....)))))..)))..))))).)))))).))))).)))))..	EESSSBSSSSSSSISSSSSSSSSSSISSSIISSSSSHHHHSSSSSIISSSIISSSSSBSSSSSSISSSSSBSSSSSEE
NEIL1_269	AGCCUGCCCUCUGAUCUCUGCCUGUUCCUCUGUCCCACAGGGGGCUAAGGCUUCGGGUCAGAGAGCGGGGAGGAGGAC	47	0.088	0.044	0.019	0.049	0.075	0.037	0.05	-2.46419	A46U,A53U	..(((.(((((((.((((((((((..(((..(((((....)))))..)))...)))).)))))).))))).)))))..	EESSSBSSSSSSSISSSSSSSSSSIISSSIISSSSSHHHHSSSSSIISSSIIISSSSBSSSSSSISSSSSBSSSSSEE
NEIL1_270	AGCCUGCCCUCUGAUCUCUGCCUGUUCCUCUGUCCCACAGGGGGCUAAGGCUAGGGGUCAGAGAGCGGGGAGGAGGAC	47	0.083	0.086	0.054	0.125	0.062	0.056	0.08	-2.343	A46U,C54G	..(((((.(((((((((((((((..(((((((.....)))))))...)))).))))))))))).))))).........	EESSSSSISSSSSSSSSSSSSSSIISSSSSSSHHHHHSSSSSSSIIISSSSBSSSSSSSSSSSISSSSSEEEEEEEEE
NEIL1_271	AGCCUGCCCUCUGAUCUCUGCCUGUUCCUCUGUCCCACAGGGGGCUAAGGCUACUGGUCAGAGAGCGGGGAGGAGGAC	47	0.013	0.019	0	0.041	0.022	0.012	0.02	-2.58538	A46U,G55U	..(((.(((((((.((((((((.((.(((..(((((....)))))..)))..)).)).)))))).))))).)))))..	EESSSBSSSSSSSISSSSSSSSISSISSSIISSSSSHHHHSSSSSIISSSIISSISSBSSSSSSISSSSSBSSSSSEE
NEIL1_272	AGCCUGCCCUCUGAUCUCUGCCUGUUCCUCUGUCCCACAGGGGGCUAAGGCUACGCGUCAGAGAGCGGGGAGGAGGAC	47	0	0.069	0.024	0.035	0.038	0.072	0.04	-2.50459	A46U,G56C	..(((.(((((((.(((((((.(((.(((..(((((....)))))..)))..))).).)))))).))))).)))))..	EESSSBSSSSSSSISSSSSSSISSSISSSIISSSSSHHHHSSSSSIISSSIISSSISBSSSSSSISSSSSBSSSSSEE
NEIL1_273	AGCCUGCCCUCUGAUCUCUGCCUGUUCCUCUGUCCCACAGGGGGCUAAGGCUACGGCUCAGAGAGCGGGGAGGAGGAC	47	0.014	NA	NA	NA	NA	NA	0.01	-2.62578	A46U,G57C	..(((.(((((((.((((((.((((.(((..(((((....)))))..)))..))))..)))))).))))).)))))..	EESSSBSSSSSSSISSSSSSISSSSISSSIISSSSSHHHHSSSSSIISSSIISSSSIISSSSSSISSSSSBSSSSSEE
NEIL1_274	AGCCUGCCCUCUGAUCUCUGCCUGUUCCUCUGUCCCACAGGGGGCUAAGGCUACGGGACAGAGAGCGGGGAGGAGGAC	47	NA	NA	NA	0.038	0	0.1	0.05	-2.46419	A46U,U58A	..(((.(((((((.(((((((((((.(((..(((((....)))))..)))..))))).)))))).))))).)))))..	EESSSBSSSSSSSISSSSSSSSSSSISSSIISSSSSHHHHSSSSSIISSSIISSSSSBSSSSSSISSSSSBSSSSSEE
NEIL1_275	AGCCUGCCCUCUGAUCUCUGCCUGUUCCUCUGUCCCACAGGGGGCUAAGGCUACGGGUGAGAGAGCGGGGAGGAGGAC	47	0.176		0.322	0.28	0.313	0.195	0.26	-1.61586	A46U,C59G	..(((.(((((((.(((((((((((.(((..(((((....)))))..)))..)))))).))))).))))).)))))..	EESSSBSSSSSSSISSSSSSSSSSSISSSIISSSSSHHHHSSSSSIISSSIISSSSSSBSSSSSISSSSSBSSSSSEE
NEIL1_276	AGCCUGCCCUCUGAUCUCUGCCUGUUCCUCUGUCCCACAGCGGGCAAUGGCUACGGGUCAGAGAGCGGGGAGGAGGAC	47	0.025	0.055	0.04	0.032	0.093	0.063	0.05	-2.46419	G41C,A48U	..(((.(((((((.(((((((((((.((..(((((......)))))..))..))))).)))))).))))).)))))..	EESSSBSSSSSSSISSSSSSSSSSSISSIISSSSSHHHHHHSSSSSIISSIISSSSSBSSSSSSISSSSSBSSSSSEE
NEIL1_277	AGCCUGCCCUCUGAUCUCUGCCUGUUCCUCUGUCCCACAGGCGGCAAUGGCUACGGGUCAGAGAGCGGGGAGGAGGAC	47	0.007	0.005	0	0.003	0.018	0	0.01	-2.62578	G42C,A48U	..(((.(((((((.(((((((((((.((..((((((...)).))))..))..))))).)))))).))))).)))))..	EESSSBSSSSSSSISSSSSSSSSSSISSIISSSSSSHHHSSBSSSSIISSIISSSSSBSSSSSSISSSSSBSSSSSEE
NEIL1_278	AGCCUGCCCUCUGAUCUCUGCCUGUUCCUCUGUCCCACAGGGCGCAAUGGCUACGGGUCAGAGAGCGGGGAGGAGGAC	47	0	0	0.013	0	0.025	0	0.01	-2.62578	G43C,A48U	..(((.(((((((.(((((((((((.((..((((((...))).)))..))..))))).)))))).))))).)))))..	EESSSBSSSSSSSISSSSSSSSSSSISSIISSSSSSHHHSSSBSSSIISSIISSSSSBSSSSSSISSSSSBSSSSSEE
NEIL1_279	AGCCUGCCCUCUGAUCUCUGCCUGUUCCUCUGUCCCACAGGGGUCAAUGGCUACGGGUCAGAGAGCGGGGAGGAGGAC	47	0	0.017	0.006	0.003	0.007	0.015	0.01	-2.62578	G44U,A48U	..(((.(((((((.(((((((((((.((..((.(((....))).))..))..))))).)))))).))))).)))))..	EESSSBSSSSSSSISSSSSSSSSSSISSIISSISSSHHHHSSSISSIISSIISSSSSBSSSSSSISSSSSBSSSSSEE
NEIL1_280	AGCCUGCCCUCUGAUCUCUGCCUGUUCCUCUGUCCCACAGGGGGGAAUGGCUACGGGUCAGAGAGCGGGGAGGAGGAC	47	0.016	0.02	0.01	0.017	0.016	0.024	0.02	-2.58538	C45G,A48U	..(((((.(((((((((..(((..(((((((........)))))))..)))...))))))))).))))).........	EESSSSSISSSSSSSSSIISSSIISSSSSSSHHHHHHHHSSSSSSSIISSSIIISSSSSSSSSISSSSSEEEEEEEEE
NEIL1_281	AGCCUGCCCUCUGAUCUCUGCCUGUUCCUCUGUCCCACAGGGGGCAAUCGCUACGGGUCAGAGAGCGGGGAGGAGGAC	47	0.006	0.003	0.016	0.009	0.013	0.016	0.01	-2.62578	A48U,G49C	..(((.(((((((.(((((((((((.....((((((....))))))......))))).)))))).))))).)))))..	EESSSBSSSSSSSISSSSSSSSSSSIIIIISSSSSSHHHHSSSSSSIIIIIISSSSSBSSSSSSISSSSSBSSSSSEE
NEIL1_282	AGCCUGCCCUCUGAUCUCUGCCUGUUCCUCUGUCCCACAGGGGGCAAUGCCUACGGGUCAGAGAGCGGGGAGGAGGAC	47	0	0.008	0.026	0.007	0.01	0.011	0.01	-2.62578	A48U,G50C	..(((.(((((((.(((((((((((.....((((((....))))))......))))).)))))).))))).)))))..	EESSSBSSSSSSSISSSSSSSSSSSIIIIISSSSSSHHHHSSSSSSIIIIIISSSSSBSSSSSSISSSSSBSSSSSEE
NEIL1_283	AGCCUGCCCUCUGAUCUCUGCCUGUUCCUCUGUCCCACAGGGGGCAAUGGUUACGGGUCAGAGAGCGGGGAGGAGGAC	47	0.134	0.097	0.096	0.111	0.086	0.122	0.11	-2.22181	A48U,C51U	..(((.(((((((.(((((((((((.((..((((((....))))))..))..))))).)))))).))))).)))))..	EESSSBSSSSSSSISSSSSSSSSSSISSIISSSSSSHHHHSSSSSSIISSIISSSSSBSSSSSSISSSSSBSSSSSEE
NEIL1_284	AGCCUGCCCUCUGAUCUCUGCCUGUUCCUCUGUCCCACAGGGGGCAAUGGCCACGGGUCAGAGAGCGGGGAGGAGGAC	47	0.009	0.049	0.017	0.041	0.051	0.017	0.03	-2.54498	A48U,U52C	..(((.(((((((.(((((((((((.((..((((((....))))))..))..))))).)))))).))))).)))))..	EESSSBSSSSSSSISSSSSSSSSSSISSIISSSSSSHHHHSSSSSSIISSIISSSSSBSSSSSSISSSSSBSSSSSEE
NEIL1_285	AGCCUGCCCUCUGAUCUCUGCCUGUUCCUCUGUCCCACAGGGGGCAAUGGCUUCGGGUCAGAGAGCGGGGAGGAGGAC	47	0.054	0.04	0.068	0.029	0.051	0.09	0.06	-2.42379	A48U,A53U	..(((.(((((((.((((((((((..((..((((((....))))))..))...)))).)))))).))))).)))))..	EESSSBSSSSSSSISSSSSSSSSSIISSIISSSSSSHHHHSSSSSSIISSIIISSSSBSSSSSSISSSSSBSSSSSEE
NEIL1_286	AGCCUGCCCUCUGAUCUCUGCCUGUUCCUCUGUCCCACAGGGGGCAAUGGCUAGGGGUCAGAGAGCGGGGAGGAGGAC	47	0.039	0.043	0.045	0.019	0.019	0.016	0.03	-2.54498	A48U,C54G	..(((((.(((((((((((((((((.((((((.....)))))))))..))).))))))))))).))))).........	EESSSSSISSSSSSSSSSSSSSSSSBSSSSSSHHHHHSSSSSSSSSBBSSSBSSSSSSSSSSSISSSSSEEEEEEEEE
NEIL1_287	AGCCUGCCCUCUGAUCUCUGCCUGUUCCUCUGUCCCACAGGGGGCAAUGGCUACUGGUCAGAGAGCGGGGAGGAGGAC	47	0.055	0.039	0.016	0.027	0.028	0.043	0.03	-2.54498	A48U,G55U	..(((.(((((((.((((((((.((.((..((((((....))))))..))..)).)).)))))).))))).)))))..	EESSSBSSSSSSSISSSSSSSSISSISSIISSSSSSHHHHSSSSSSIISSIISSISSBSSSSSSISSSSSBSSSSSEE
NEIL1_288	AGCCUGCCCUCUGAUCUCUGCCUGUUCCUCUGUCCCACAGGGGGCAAUGGCUACGCGUCAGAGAGCGGGGAGGAGGAC	47	0	0.006	0	0.005	0.022	0	0.01	-2.62578	A48U,G56C	..(((.(((((((.(((((((.(((.((..((((((....))))))..))..))).).)))))).))))).)))))..	EESSSBSSSSSSSISSSSSSSISSSISSIISSSSSSHHHHSSSSSSIISSIISSSISBSSSSSSISSSSSBSSSSSEE
NEIL1_289	AGCCUGCCCUCUGAUCUCUGCCUGUUCCUCUGUCCCACAGGGGGCAAUGGCUACGGCUCAGAGAGCGGGGAGGAGGAC	47	0.01	0.072	0.009	0.041	0.042	0.035	0.03	-2.54498	A48U,G57C	..(((.(((((((.((((((.((((.((..((((((....))))))..))..))))..)))))).))))).)))))..	EESSSBSSSSSSSISSSSSSISSSSISSIISSSSSSHHHHSSSSSSIISSIISSSSIISSSSSSISSSSSBSSSSSEE
NEIL1_290	AGCCUGCCCUCUGAUCUCUGCCUGUUCCUCUGUCCCACAGGGGGCAAUGGCUACGGGACAGAGAGCGGGGAGGAGGAC	47	0	0.062	0	0	0.025	0.025	0.02	-2.58538	A48U,U58A	..(((.(((((((.(((((((((((.((..((((((....))))))..))..))))).)))))).))))).)))))..	EESSSBSSSSSSSISSSSSSSSSSSISSIISSSSSSHHHHSSSSSSIISSIISSSSSBSSSSSSISSSSSBSSSSSEE
NEIL1_291	AGCCUGCCCUCUGAUCUCUGCCUGUUCCUCUGUCCCACAGGGGGCAAUGGCUACGGGUGAGAGAGCGGGGAGGAGGAC	47	0.018	0.026	0.072	0.092	0.088	0.102	0.07	-2.3834	A48U,C59G	..(((.(((((((.(((((((((((.((..((((((....))))))..))..)))))).))))).))))).)))))..	EESSSBSSSSSSSISSSSSSSSSSSISSIISSSSSSHHHHSSSSSSIISSIISSSSSSBSSSSSISSSSSBSSSSSEE
NEIL1_292	AGCCUGCCCUCUGAUCUCUGCCUGUUCCUCUGUCCCACAGGGGGCAAAGGCUACGGGUCAGAGAGCGGGGAGGAGGAC	47	0.579	0.694	0.6	0.686	0.708	0.7	0.66	0	wt	..(((.(((((((.(((((((((((.(((.((((((....)))))).)))..))))).)))))).))))).)))))..	EESSSBSSSSSSSISSSSSSSSSSSISSSISSSSSSHHHHSSSSSSISSSIISSSSSBSSSSSSISSSSSBSSSSSEE

## Sheet: Supplementary Table 7 - TTYH2
rna_id	sequence_string	A-to-I_editing_site	A-to-I_editing_level - Waston_1	A-to-I_editing_level - Waston_2	A-to-I_editing_level - Avg	A-to-I_editing_level_z-score	mutation_syntax	computational_MFE_structure	computational_dot_bracket_annotation_by_bpRNA
TTYH_BC_000	CAUGCUUCAUACCCAGAGAGAAGCCCCCGGCUGCCCAGGCAUGCUUAGGCUUACACGUGCUUAGGCUUAGGCGUGCCUGGGUGACCAGGGCGCUUCUCUCUGGGUGUGAAGAACU	87	0.317	0.295	0.306	0.0897024	wt	....(((((((((((((((((((((((.((.((((((((((((((((((((((........)))))))))))))))))))))).)).))).))))))))))))))))))))....	EEEESSSSSSSSSSSSSSSSSSSSSSSISSISSSSSSSSSSSSSSSSSSSSSSHHHHHHHHSSSSSSSSSSSSSSSSSSSSSSISSISSSBSSSSSSSSSSSSSSSSSSSSEEEE
TTYH_BC_001	CAUGCUUCAUACCCAGAGAGAAGCCCCCGGCUGCCCAGGCAUGCUUAGGCUUACACGUGCUUAGGCUUAGGCGUGCCUAGGUGACCAGGGCGCUUCUCUCUGGGUGUGAAGAACU	87	0.325	0.226	0.2755	-0.138291	G79A	....(((((((((((((((((((((((.((.((((.(((((((((((((((((........))))))))))))))))).)))).)).))).))))))))))))))))))))....	EEEESSSSSSSSSSSSSSSSSSSSSSSISSISSSSISSSSSSSSSSSSSSSSSHHHHHHHHSSSSSSSSSSSSSSSSSISSSSISSISSSBSSSSSSSSSSSSSSSSSSSSEEEE
TTYH_BC_002	CAUGCUUCAUACCCAGAGAGAAGCCCCCGGCUGCCCAGGCAUGCUUAGGCUUACACGUGCUUAGGCUUAGGCGUGCCUGAGUGACCAGGGCGCUUCUCUCUGGGUGUGAAGAACU	87	0.325	0.324	0.3245	0.227994	G80A	....(((((((((((((((((((((((.((.(((.((((((((((((((((((........)))))))))))))))))).))).)).))).))))))))))))))))))))....	EEEESSSSSSSSSSSSSSSSSSSSSSSISSISSSISSSSSSSSSSSSSSSSSSHHHHHHHHSSSSSSSSSSSSSSSSSSISSSISSISSSBSSSSSSSSSSSSSSSSSSSSEEEE
TTYH_BC_003	CAUGCUUCAUACCCAGAGAGAAGCCCCCGGCUGCCCAGGCAUGCUUAGGCUUACACGUGCUUAGGCUUAGGCGUGCCUGGAUGACCAGGGCGCUUCUCUCUGGGUGUGAAGAACU	87	0.31	0.467	0.3885	0.706406	G81A	....(((((((((((((((((((((((.((....(((((((((((((((((((........)))))))))))))))))))....)).))).))))))))))))))))))))....	EEEESSSSSSSSSSSSSSSSSSSSSSSISSIIIISSSSSSSSSSSSSSSSSSSHHHHHHHHSSSSSSSSSSSSSSSSSSSIIIISSISSSBSSSSSSSSSSSSSSSSSSSSEEEE
TTYH_BC_004	CAUGCUUCAUACCCAGAGAGAAGCCCCCGGCUGCCCAGGCAUGCUUAGGCUUACACGUGCUUAGGCUUAGGCGUGCCUGGGAGACCAGGGCGCUUCUCUCUGGGUGUGAAGAACU	87	0.204	0.205	0.2045	-0.66903	U82A	....(((((((((((((((((((((((.((((.((((((((((((((((((((........)))))))))))))))))))))).)).))).))))))))))))))))))))....	EEEESSSSSSSSSSSSSSSSSSSSSSSISSSSBSSSSSSSSSSSSSSSSSSSSHHHHHHHHSSSSSSSSSSSSSSSSSSSSSSBSSISSSBSSSSSSSSSSSSSSSSSSSSEEEE
TTYH_BC_005	CAUGCUUCAUACCCAGAGAGAAGCCCCCGGCUGCCCAGGCAUGCUUAGGCUUACACGUGCUUAGGCUUAGGCGUGCCUGGGUAACCAGGGCGCUUCUCUCUGGGUGUGAAGAACU	87	0.381	0.267	0.324	0.224256	G83A	....(((((((((((((((((((((((.((.((((((((((((((((((((((........)))))))))))))))))))))).)).))).))))))))))))))))))))....	EEEESSSSSSSSSSSSSSSSSSSSSSSISSISSSSSSSSSSSSSSSSSSSSSSHHHHHHHHSSSSSSSSSSSSSSSSSSSSSSISSISSSBSSSSSSSSSSSSSSSSSSSSEEEE
TTYH_BC_006	CAUGCUUCAUACCCAGAGAGAAGCCCCCGGCUGCCCAGGCAUGCUUAGGCUUACACGUGCUUAGGCUUAGGCGUGCCUGGGUGACCAGGGCGCUUCUCUCUGGGUGUGAAGAACU	87	0.317	0.295	0.306	0.0897024	wt	....(((((((((((((((((((((((.((.((((((((((((((((((((((........)))))))))))))))))))))).)).))).))))))))))))))))))))....	EEEESSSSSSSSSSSSSSSSSSSSSSSISSISSSSSSSSSSSSSSSSSSSSSSHHHHHHHHSSSSSSSSSSSSSSSSSSSSSSISSISSSBSSSSSSSSSSSSSSSSSSSSEEEE
TTYH_BC_007	CAUGCUUCAUACCCAGAGAGAAGCCCCCGGCUGCCCAGGCAUGCUUAGGCUUACACGUGCUUAGGCUUAGGCGUGCCUGGGUGAACAGGGCGCUUCUCUCUGGGUGUGAAGAACU	87	0.192	0.163	0.1775	-0.87086	C85A	....((((((((((((((((((((.(((...((((((((((((((((((((((........))))))))))))))))))))))....))).))))))))))))))))))))....	EEEESSSSSSSSSSSSSSSSSSSSISSSIIISSSSSSSSSSSSSSSSSSSSSSHHHHHHHHSSSSSSSSSSSSSSSSSSSSSSIIIISSSISSSSSSSSSSSSSSSSSSSSEEEE
TTYH_BC_008	CAUGCUUCAUACCCAGAGAGAAGCCCCCGGCUGCCCAGGCAUGCUUAGGCUUACACGUGCUUAGGCUUAGGCGUGCCUGGGUGACAAGGGCGCUUCUCUCUGGGUGUGAAGAACU	87	0.41	0.398	0.404	0.822272	C86A	....((((((((((((((((((((.(((...((((((((((((((((((((((........))))))))))))))))))))))....))).))))))))))))))))))))....	EEEESSSSSSSSSSSSSSSSSSSSISSSIIISSSSSSSSSSSSSSSSSSSSSSHHHHHHHHSSSSSSSSSSSSSSSSSSSSSSIIIISSSISSSSSSSSSSSSSSSSSSSSEEEE
TTYH_BC_009	CAUGCUUCAUACCCAGAGAGAAGCCCCCGGCUGCCCAGGCAUGCUUAGGCUUACACGUGCUUAGGCUUAGGCGUGCCUGGGUGACCAAGGCGCUUCUCUCUGGGUGUGAAGAACU	87	0.202	0.218	0.21	-0.627917	G88A	....((((((((((((((((((((((..((.((((((((((((((((((((((........)))))))))))))))))))))).))..)).))))))))))))))))))))....	EEEESSSSSSSSSSSSSSSSSSSSSSIISSISSSSSSSSSSSSSSSSSSSSSSHHHHHHHHSSSSSSSSSSSSSSSSSSSSSSISSIISSBSSSSSSSSSSSSSSSSSSSSEEEE
TTYH_BC_010	CAUGCUUCAUACCCAGAGAGAAGCCCCCGGCUGCCCAGGCAUGCUUAGGCUUACACGUGCUUAGGCUUAGGCGUGCCUGGGUGACCAGAGCGCUUCUCUCUGGGUGUGAAGAACU	87	0.455	0.401	0.428	1.00168	G89A	....((((((((((((((((((((....((.((((((((((((((((((((((........)))))))))))))))))))))).)).....))))))))))))))))))))....	EEEESSSSSSSSSSSSSSSSSSSSIIIISSISSSSSSSSSSSSSSSSSSSSSSHHHHHHHHSSSSSSSSSSSSSSSSSSSSSSISSIIIIISSSSSSSSSSSSSSSSSSSSEEEE
TTYH_BC_011	CAUGCUUCAUACCCAGAGAGAAGCCCCCGGCUGCCCAGGCAUGCUUAGGCUUACACGUGCUUAGGCUUAGGCGUGCCUGGGUGACCAGGACGCUUCUCUCUGGGUGUGAAGAACU	87	0.295	0.222	0.2585	-0.265369	G90A	....((((((((((((((((((((.((.((.((((((((((((((((((((((........)))))))))))))))))))))).)).))..))))))))))))))))))))....	EEEESSSSSSSSSSSSSSSSSSSSISSISSISSSSSSSSSSSSSSSSSSSSSSHHHHHHHHSSSSSSSSSSSSSSSSSSSSSSISSISSIISSSSSSSSSSSSSSSSSSSSEEEE
TTYH_BC_012	CAUGCUUCAUACCCAGAGAGAAGCCCCCGGCUGCCCAGGCAUGCUUAGGCUUACACGUGCUUAGGCUUAGGCGUGCCUGGGUGACCAGGGAGCUUCUCUCUGGGUGUGAAGAACU	87	0.331	0.302	0.3165	0.168192	C91A	....(((((((((((((((((((((((.((.((((((((((((((((((((((........)))))))))))))))))))))).)).))).))))))))))))))))))))....	EEEESSSSSSSSSSSSSSSSSSSSSSSISSISSSSSSSSSSSSSSSSSSSSSSHHHHHHHHSSSSSSSSSSSSSSSSSSSSSSISSISSSBSSSSSSSSSSSSSSSSSSSSEEEE
TTYH_BC_013	CAUGCUUCAUACCCAGAGAGAAGCCCCCGGCUGCCCAGGCAUGCUUAGGCUUACACGUGCUUAGGCUUAGGCGUGCCUGGGUGACCAGGGCACUUCUCUCUGGGUGUGAAGAACU	87	0.313	0.291	0.302	0.0598016	G92A	....(((((((((((((((((((..(((((.((((((((((((((((((((((........)))))))))))))))))))))).)).)))..)))))))))))))))))))....	EEEESSSSSSSSSSSSSSSSSSSIISSSSSISSSSSSSSSSSSSSSSSSSSSSHHHHHHHHSSSSSSSSSSSSSSSSSSSSSSISSBSSSIISSSSSSSSSSSSSSSSSSSEEEE
TTYH_BC_014	CAUGCUUCAUACCCAGAGAGAAGCCCCCGGCUGCCCAGGCAUGCUUAGGCUUACACGUGCUUAGGCUUAGGCGUGCCUGGGUGACCAGGGCGAUUCUCUCUGGGUGUGAAGAACU	87	0.276	0.231	0.2535	-0.302745	C93A	....((((((((((((((((((((((..((.((((((((((((((((((((((........)))))))))))))))))))))).)).))))..))))))))))))))))))....	EEEESSSSSSSSSSSSSSSSSSSSSSIISSISSSSSSSSSSSSSSSSSSSSSSHHHHHHHHSSSSSSSSSSSSSSSSSSSSSSISSISSSSBBSSSSSSSSSSSSSSSSSSEEEE
TTYH_BC_015	CAUGCUUCAUACCCAGAGAGAAGCCCCCGGCUGCCCAGGCAUGCUUAGGCUUACACGUGCUUAGGCUUAGGCGUGCCUGGGUGACCAGGGCGCAUCUCUCUGGGUGUGAAGAACU	87	0.34	0.318	0.329	0.261632	U94A	....(((((((((((((((((.(((((.((.((((((((((((((((((((((........)))))))))))))))))))))).)).))).)).)))))))))))))))))....	EEEESSSSSSSSSSSSSSSSSISSSSSISSISSSSSSSSSSSSSSSSSSSSSSHHHHHHHHSSSSSSSSSSSSSSSSSSSSSSISSISSSBSSISSSSSSSSSSSSSSSSSEEEE
TTYH_BC_016	CAUGCUUCAUACCCAGAGAGAAGCCCCCGGCUGCCCAGGCAUGCUUAGGCUUACACGUGCUUAGGCUUAGGCGUGCCUGGGUGACCAGGGCGCUACUCUCUGGGUGUGAAGAACU	87	0.352	0.328	0.34	0.343859	U95A	....((((((((((((((((.((((((.((.((((((((((((((((((((((........)))))))))))))))))))))).)).))).))).))))))))))))))))....	EEEESSSSSSSSSSSSSSSSISSSSSSISSISSSSSSSSSSSSSSSSSSSSSSHHHHHHHHSSSSSSSSSSSSSSSSSSSSSSISSISSSBSSSISSSSSSSSSSSSSSSSEEEE
TTYH_BC_017	CAUGCUUCAUACCCAGAGAGAAGCCCCCGGCUGCCCAGGCAUGCUUAGGCUUACACGUGCUUAGGCUUAGGCGUGCCUUGGUGACCAGGGCGCUUCUCUCUGGGUGUGAAGAACU	87	0.316	0.295	0.3055	0.0859648	G79U	....(((((((((((((((((((((((.((.((((.(((((((((((((((((........))))))))))))))))).)))).)).))).))))))))))))))))))))....	EEEESSSSSSSSSSSSSSSSSSSSSSSISSISSSSISSSSSSSSSSSSSSSSSHHHHHHHHSSSSSSSSSSSSSSSSSISSSSISSISSSBSSSSSSSSSSSSSSSSSSSSEEEE
TTYH_BC_018	CAUGCUUCAUACCCAGAGAGAAGCCCCCGGCUGCCCAGGCAUGCUUAGGCUUACACGUGCUUAGGCUUAGGCGUGCCUGUGUGACCAGGGCGCUUCUCUCUGGGUGUGAAGAACU	87	0.351	0.294	0.3225	0.213043	G80U	....(((((((((((((((((((((((.((.(((.((((((((((((((((((........)))))))))))))))))).))).)).))).))))))))))))))))))))....	EEEESSSSSSSSSSSSSSSSSSSSSSSISSISSSISSSSSSSSSSSSSSSSSSHHHHHHHHSSSSSSSSSSSSSSSSSSISSSISSISSSBSSSSSSSSSSSSSSSSSSSSEEEE
TTYH_BC_019	CAUGCUUCAUACCCAGAGAGAAGCCCCCGGCUGCCCAGGCAUGCUUAGGCUUACACGUGCUUAGGCUUAGGCGUGCCUGGUUGACCAGGGCGCUUCUCUCUGGGUGUGAAGAACU	87	0.484	0.454	0.469	1.30816	G81U	....(((((((((((((((((((((((.((....(((((((((((((((((((........)))))))))))))))))))....)).))).))))))))))))))))))))....	EEEESSSSSSSSSSSSSSSSSSSSSSSISSIIIISSSSSSSSSSSSSSSSSSSHHHHHHHHSSSSSSSSSSSSSSSSSSSIIIISSISSSBSSSSSSSSSSSSSSSSSSSSEEEE
TTYH_BC_020	CAUGCUUCAUACCCAGAGAGAAGCCCCCGGCUGCCCAGGCAUGCUUAGGCUUACACGUGCUUAGGCUUAGGCGUGCCUGGGUUACCAGGGCGCUUCUCUCUGGGUGUGAAGAACU	87	0.525	0.44	0.4825	1.40907	G83U	....(((((((((((((((((((((((.((..(((((((((((((((((((((........)))))))))))))))))))))..)).))).))))))))))))))))))))....	EEEESSSSSSSSSSSSSSSSSSSSSSSISSIISSSSSSSSSSSSSSSSSSSSSHHHHHHHHSSSSSSSSSSSSSSSSSSSSSIISSISSSBSSSSSSSSSSSSSSSSSSSSEEEE
TTYH_BC_021	CAUGCUUCAUACCCAGAGAGAAGCCCCCGGCUGCCCAGGCAUGCUUAGGCUUACACGUGCUUAGGCUUAGGCGUGCCUGGGUGUCCAGGGCGCUUCUCUCUGGGUGUGAAGAACU	87	0.43	0.302	0.366	0.538214	A84U	....(((((((((((((((((((((((.((.((((((((((((((((((((((........)))))))))))))))))))))).)).))).))))))))))))))))))))....	EEEESSSSSSSSSSSSSSSSSSSSSSSISSISSSSSSSSSSSSSSSSSSSSSSHHHHHHHHSSSSSSSSSSSSSSSSSSSSSSISSISSSBSSSSSSSSSSSSSSSSSSSSEEEE
TTYH_BC_022	CAUGCUUCAUACCCAGAGAGAAGCCCCCGGCUGCCCAGGCAUGCUUAGGCUUACACGUGCUUAGGCUUAGGCGUGCCUGGGUGAUCAGGGCGCUUCUCUCUGGGUGUGAAGAACU	87	0.219	0.205	0.212	-0.612966	C85U	....(((((((((((((((((((((((.((.((((((((((((((((((((((........)))))))))))))))))))))).)).))).))))))))))))))))))))....	EEEESSSSSSSSSSSSSSSSSSSSSSSISSISSSSSSSSSSSSSSSSSSSSSSHHHHHHHHSSSSSSSSSSSSSSSSSSSSSSISSISSSBSSSSSSSSSSSSSSSSSSSSEEEE
TTYH_BC_023	CAUGCUUCAUACCCAGAGAGAAGCCCCCGGCUGCCCAGGCAUGCUUAGGCUUACACGUGCUUAGGCUUAGGCGUGCCUGGGUGACUAGGGCGCUUCUCUCUGGGUGUGAAGAACU	87	0.174	0.124	0.149	-1.0839	C86U	....(((((((((((((((((((((((.((.((((((((((((((((((((((........)))))))))))))))))))))).)).))).))))))))))))))))))))....	EEEESSSSSSSSSSSSSSSSSSSSSSSISSISSSSSSSSSSSSSSSSSSSSSSHHHHHHHHSSSSSSSSSSSSSSSSSSSSSSISSISSSBSSSSSSSSSSSSSSSSSSSSEEEE
TTYH_BC_024	CAUGCUUCAUACCCAGAGAGAAGCCCCCGGCUGCCCAGGCAUGCUUAGGCUUACACGUGCUUAGGCUUAGGCGUGCCUGGGUGACCAUGGCGCUUCUCUCUGGGUGUGAAGAACU	87	0.15	0.207	0.1785	-0.863385	G88U	....((((((((((((((((((((((..((.((((((((((((((((((((((........)))))))))))))))))))))).))..)).))))))))))))))))))))....	EEEESSSSSSSSSSSSSSSSSSSSSSIISSISSSSSSSSSSSSSSSSSSSSSSHHHHHHHHSSSSSSSSSSSSSSSSSSSSSSISSIISSBSSSSSSSSSSSSSSSSSSSSEEEE
TTYH_BC_025	CAUGCUUCAUACCCAGAGAGAAGCCCCCGGCUGCCCAGGCAUGCUUAGGCUUACACGUGCUUAGGCUUAGGCGUGCCUGGGUGACCAGUGCGCUUCUCUCUGGGUGUGAAGAACU	87	0.353	0.253	0.303	0.0672768	G89U	....((((((((((((((((((((....((.((((((((((((((((((((((........)))))))))))))))))))))).)).....))))))))))))))))))))....	EEEESSSSSSSSSSSSSSSSSSSSIIIISSISSSSSSSSSSSSSSSSSSSSSSHHHHHHHHSSSSSSSSSSSSSSSSSSSSSSISSIIIIISSSSSSSSSSSSSSSSSSSSEEEE
TTYH_BC_026	CAUGCUUCAUACCCAGAGAGAAGCCCCCGGCUGCCCAGGCAUGCUUAGGCUUACACGUGCUUAGGCUUAGGCGUGCCUGGGUGACCAGGUCGCUUCUCUCUGGGUGUGAAGAACU	87	0.261	0.249	0.255	-0.291533	G90U	....((((((((((((((((((((..((((.((((((((((((((((((((((........)))))))))))))))))))))).)).))..))))))))))))))))))))....	EEEESSSSSSSSSSSSSSSSSSSSIISSSSISSSSSSSSSSSSSSSSSSSSSSHHHHHHHHSSSSSSSSSSSSSSSSSSSSSSISSBSSIISSSSSSSSSSSSSSSSSSSSEEEE
TTYH_BC_027	CAUGCUUCAUACCCAGAGAGAAGCCCCCGGCUGCCCAGGCAUGCUUAGGCUUACACGUGCUUAGGCUUAGGCGUGCCUGGGUGACCAGGGUGCUUCUCUCUGGGUGUGAAGAACU	87	0.308	0.262	0.285	-0.0672768	C91U	....(((((((((((((((((((((((.((.((((((((((((((((((((((........)))))))))))))))))))))).)).))).))))))))))))))))))))....	EEEESSSSSSSSSSSSSSSSSSSSSSSISSISSSSSSSSSSSSSSSSSSSSSSHHHHHHHHSSSSSSSSSSSSSSSSSSSSSSISSISSSBSSSSSSSSSSSSSSSSSSSSEEEE
TTYH_BC_028	CAUGCUUCAUACCCAGAGAGAAGCCCCCGGCUGCCCAGGCAUGCUUAGGCUUACACGUGCUUAGGCUUAGGCGUGCCUGGGUGACCAGGGCUCUUCUCUCUGGGUGUGAAGAACU	87	0.286	0.229	0.2575	-0.272845	G92U	....(((((((((((((((((((..(((((.((((((((((((((((((((((........)))))))))))))))))))))).)).)))..)))))))))))))))))))....	EEEESSSSSSSSSSSSSSSSSSSIISSSSSISSSSSSSSSSSSSSSSSSSSSSHHHHHHHHSSSSSSSSSSSSSSSSSSSSSSISSBSSSIISSSSSSSSSSSSSSSSSSSEEEE
TTYH_BC_029	CAUGCUUCAUACCCAGAGAGAAGCCCCCGGCUGCCCAGGCAUGCUUAGGCUUACACGUGCUUAGGCUUAGGCGUGCCUGGGUGACCAGGGCGUUUCUCUCUGGGUGUGAAGAACU	87	0.479	0.28	0.3795	0.639129	C93U	....(((((((((((((((((((((((.((.((((((((((((((((((((((........)))))))))))))))))))))).)).))).))))))))))))))))))))....	EEEESSSSSSSSSSSSSSSSSSSSSSSISSISSSSSSSSSSSSSSSSSSSSSSHHHHHHHHSSSSSSSSSSSSSSSSSSSSSSISSISSSBSSSSSSSSSSSSSSSSSSSSEEEE
TTYH_BC_030	CAUGCUUCAUACCCAGAGAGAAGCCCCCGGCUGCCCAGGCAUGCUUAGGCUUACACGUGCUUAGGCUUAGGCGUGCCUCGGUGACCAGGGCGCUUCUCUCUGGGUGUGAAGAACU	87	0.244	0.22	0.232	-0.463462	G79C	....(((((((((((((((((((((((.((.((((.(((((((((((((((((........))))))))))))))))).)))).)).))).))))))))))))))))))))....	EEEESSSSSSSSSSSSSSSSSSSSSSSISSISSSSISSSSSSSSSSSSSSSSSHHHHHHHHSSSSSSSSSSSSSSSSSISSSSISSISSSBSSSSSSSSSSSSSSSSSSSSEEEE
TTYH_BC_031	CAUGCUUCAUACCCAGAGAGAAGCCCCCGGCUGCCCAGGCAUGCUUAGGCUUACACGUGCUUAGGCUUAGGCGUGCCUGCGUGACCAGGGCGCUUCUCUCUGGGUGUGAAGAACU	87	0.314	0.281	0.2975	0.0261632	G80C	....(((((((((((((((((((((((.((.(((.((((((((((((((((((........)))))))))))))))))).))).)).))).))))))))))))))))))))....	EEEESSSSSSSSSSSSSSSSSSSSSSSISSISSSISSSSSSSSSSSSSSSSSSHHHHHHHHSSSSSSSSSSSSSSSSSSISSSISSISSSBSSSSSSSSSSSSSSSSSSSSEEEE
TTYH_BC_032	CAUGCUUCAUACCCAGAGAGAAGCCCCCGGCUGCCCAGGCAUGCUUAGGCUUACACGUGCUUAGGCUUAGGCGUGCCUGGCUGACCAGGGCGCUUCUCUCUGGGUGUGAAGAACU	87	0.189	0.172	0.1805	-0.848435	G81C	....(((((((((((((((((((((((.((..(((.(((((((((((((((((........))))))))))))))))))))...)).))).))))))))))))))))))))....	EEEESSSSSSSSSSSSSSSSSSSSSSSISSIISSSBSSSSSSSSSSSSSSSSSHHHHHHHHSSSSSSSSSSSSSSSSSSSSIIISSISSSBSSSSSSSSSSSSSSSSSSSSEEEE
TTYH_BC_033	CAUGCUUCAUACCCAGAGAGAAGCCCCCGGCUGCCCAGGCAUGCUUAGGCUUACACGUGCUUAGGCUUAGGCGUGCCUGGGCGACCAGGGCGCUUCUCUCUGGGUGUGAAGAACU	87	0.277	0.33	0.3035	0.0710144	U82C	....(((((((((((((((((((((((.((.((((((((((((((((((((((........)))))))))))))))))))))).)).))).))))))))))))))))))))....	EEEESSSSSSSSSSSSSSSSSSSSSSSISSISSSSSSSSSSSSSSSSSSSSSSHHHHHHHHSSSSSSSSSSSSSSSSSSSSSSISSISSSBSSSSSSSSSSSSSSSSSSSSEEEE
TTYH_BC_034	CAUGCUUCAUACCCAGAGAGAAGCCCCCGGCUGCCCAGGCAUGCUUAGGCUUACACGUGCUUAGGCUUAGGCGUGCCUGGGUCACCAGGGCGCUUCUCUCUGGGUGUGAAGAACU	87	0.395	0.415	0.405	0.829747	G83C	....(((((((((((((((((((((((.((..(((((((((((((((((((((........)))))))))))))))))))))..)).))).))))))))))))))))))))....	EEEESSSSSSSSSSSSSSSSSSSSSSSISSIISSSSSSSSSSSSSSSSSSSSSHHHHHHHHSSSSSSSSSSSSSSSSSSSSSIISSISSSBSSSSSSSSSSSSSSSSSSSSEEEE
TTYH_BC_035	CAUGCUUCAUACCCAGAGAGAAGCCCCCGGCUGCCCAGGCAUGCUUAGGCUUACACGUGCUUAGGCUUAGGCGUGCCUGGGUGCCCAGGGCGCUUCUCUCUGGGUGUGAAGAACU	87	0.445	0.418	0.4315	1.02784	A84C	....(((((((((((((((((((((((.(((.(((((((((((((((((((((........))))))))))))))))))))))))..))).))))))))))))))))))))....	EEEESSSSSSSSSSSSSSSSSSSSSSSISSSBSSSSSSSSSSSSSSSSSSSSSHHHHHHHHSSSSSSSSSSSSSSSSSSSSSSSSIISSSBSSSSSSSSSSSSSSSSSSSSEEEE
TTYH_BC_036	CAUGCUUCAUACCCAGAGAGAAGCCCCCGGCUGCCCAGGCAUGCUUAGGCUUACACGUGCUUAGGCUUAGGCGUGCCUGGGUGACCACGGCGCUUCUCUCUGGGUGUGAAGAACU	87	0.013	0.056	0.0345	-1.93981	G88C	....((((((((((((((((((((((..((.((((((((((((((((((((((........)))))))))))))))))))))).))..)).))))))))))))))))))))....	EEEESSSSSSSSSSSSSSSSSSSSSSIISSISSSSSSSSSSSSSSSSSSSSSSHHHHHHHHSSSSSSSSSSSSSSSSSSSSSSISSIISSBSSSSSSSSSSSSSSSSSSSSEEEE
TTYH_BC_037	CAUGCUUCAUACCCAGAGAGAAGCCCCCGGCUGCCCAGGCAUGCUUAGGCUUACACGUGCUUAGGCUUAGGCGUGCCUGGGUGACCAGCGCGCUUCUCUCUGGGUGUGAAGAACU	87	0.239	0.184	0.2115	-0.616704	G89C	....((((((((((((((((((((....((.((((((((((((((((((((((........)))))))))))))))))))))).)).....))))))))))))))))))))....	EEEESSSSSSSSSSSSSSSSSSSSIIIISSISSSSSSSSSSSSSSSSSSSSSSHHHHHHHHSSSSSSSSSSSSSSSSSSSSSSISSIIIIISSSSSSSSSSSSSSSSSSSSEEEE
TTYH_BC_038	CAUGCUUCAUACCCAGAGAGAAGCCCCCGGCUGCCCAGGCAUGCUUAGGCUUACACGUGCUUAGGCUUAGGCGUGCCUGGGUGACCAGGCCGCUUCUCUCUGGGUGUGAAGAACU	87	0.244	0.112	0.178	-0.867123	G90C	....((((((((((((((((((((..((((.((((((((((((((((((((((........)))))))))))))))))))))).)).))..))))))))))))))))))))....	EEEESSSSSSSSSSSSSSSSSSSSIISSSSISSSSSSSSSSSSSSSSSSSSSSHHHHHHHHSSSSSSSSSSSSSSSSSSSSSSISSBSSIISSSSSSSSSSSSSSSSSSSSEEEE
TTYH_BC_039	CAUGCUUCAUACCCAGAGAGAAGCCCCCGGCUGCCCAGGCAUGCUUAGGCUUACACGUGCUUAGGCUUAGGCGUGCCUGGGUGACCAGGGCCCUUCUCUCUGGGUGUGAAGAACU	87	0.18	0.245	0.2125	-0.609229	G92C	....(((((((((((((((((((..(((((.((((((((((((((((((((((........)))))))))))))))))))))).)).)))..)))))))))))))))))))....	EEEESSSSSSSSSSSSSSSSSSSIISSSSSISSSSSSSSSSSSSSSSSSSSSSHHHHHHHHSSSSSSSSSSSSSSSSSSSSSSISSBSSSIISSSSSSSSSSSSSSSSSSSEEEE
TTYH_BC_040	CAUGCUUCAUACCCAGAGAGAAGCCCCCGGCUGCCCAGGCAUGCUUAGGCUUACACGUGCUUAGGCUUAGGCGUGCCUGGGUGACCAGGGCGCCUCUCUCUGGGUGUGAAGAACU	87	0.342	0.32	0.331	0.276582	U94C	....(((((((((((((((((.(((((.((.((((((((((((((((((((((........)))))))))))))))))))))).)).))).)).)))))))))))))))))....	EEEESSSSSSSSSSSSSSSSSISSSSSISSISSSSSSSSSSSSSSSSSSSSSSHHHHHHHHSSSSSSSSSSSSSSSSSSSSSSISSISSSBSSISSSSSSSSSSSSSSSSSEEEE
TTYH_BC_041	CAUGCUUCAUACCCAGAGAGAAGCCCCCGGCUGCCCAGGCAUGCUUAGGCUUACACGUGCUUAGGCUUAGGCGUGCCUGGGUGACCAGGGCGCUCCUCUCUGGGUGUGAAGAACU	87	0.366	0.433	0.3995	0.788633	U95C	....((((((((((((((((.((((((.((.((((((((((((((((((((((........)))))))))))))))))))))).)).))).))).))))))))))))))))....	EEEESSSSSSSSSSSSSSSSISSSSSSISSISSSSSSSSSSSSSSSSSSSSSSHHHHHHHHSSSSSSSSSSSSSSSSSSSSSSISSISSSBSSSISSSSSSSSSSSSSSSSEEEE
TTYH_BC_042	CAUGCUUCAUACCCAGAGAGAAGCCCCCGGCUGCCCAGGCAUGCUUAGGCUUACACGUGCUUAGGCUUAGGCGUGCCUGGGGGACCAGGGCGCUUCUCUCUGGGUGUGAAGAACU	87	0.558	0.518	0.538	1.82395	U82G	....(((((((((((((((((((((((.((((.((((((((((((((((((((........)))))))))))))))))))))).)).))).))))))))))))))))))))....	EEEESSSSSSSSSSSSSSSSSSSSSSSISSSSBSSSSSSSSSSSSSSSSSSSSHHHHHHHHSSSSSSSSSSSSSSSSSSSSSSBSSISSSBSSSSSSSSSSSSSSSSSSSSEEEE
TTYH_BC_043	CAUGCUUCAUACCCAGAGAGAAGCCCCCGGCUGCCCAGGCAUGCUUAGGCUUACACGUGCUUAGGCUUAGGCGUGCCUGGGUGAGCAGGGCGCUUCUCUCUGGGUGUGAAGAACU	87	0.096	0.057	0.0765	-1.62586	C85G	....((((((((((((((((((((.(((.((((((((((((((((((((((((........))))))))))))))))))))).))).))).))))))))))))))))))))....	EEEESSSSSSSSSSSSSSSSSSSSISSSISSSSSSSSSSSSSSSSSSSSSSSSHHHHHHHHSSSSSSSSSSSSSSSSSSSSSBSSSISSSISSSSSSSSSSSSSSSSSSSSEEEE
TTYH_BC_044	CAUGCUUCAUACCCAGAGAGAAGCCCCCGGCUGCCCAGGCAUGCUUAGGCUUACACGUGCUUAGGCUUAGGCGUGCCUGGGUGACGAGGGCGCUUCUCUCUGGGUGUGAAGAACU	87	0.659	0.477	0.568	2.0482	C86G	....(((((((((((((((((((((((((...(((((((((((((((((((((........)))))))))))))))))))))..)).))).))))))))))))))))))))....	EEEESSSSSSSSSSSSSSSSSSSSSSSSSIIISSSSSSSSSSSSSSSSSSSSSHHHHHHHHSSSSSSSSSSSSSSSSSSSSSIISSBSSSBSSSSSSSSSSSSSSSSSSSSEEEE
TTYH_BC_045	CAUGCUUCAUACCCAGAGAGAAGCCCCCGGCUGCCCAGGCAUGCUUAGGCUUACACGUGCUUAGGCUUAGGCGUGCCUGGGUGACCAGGGGGCUUCUCUCUGGGUGUGAAGAACU	87	0.329	0.306	0.3175	0.175667	C91G	....((((((((((((((((((((((((((.((((((((((((((((((((((........)))))))))))))))))))))).)).))))))))))))))))))))))))....	EEEESSSSSSSSSSSSSSSSSSSSSSSSSSISSSSSSSSSSSSSSSSSSSSSSHHHHHHHHSSSSSSSSSSSSSSSSSSSSSSISSBSSSSSSSSSSSSSSSSSSSSSSSSEEEE
TTYH_BC_046	CAUGCUUCAUACCCAGAGAGAAGCCCCCGGCUGCCCAGGCAUGCUUAGGCUUACACGUGCUUAGGCUUAGGCGUGCCUGGGUGACCAGGGCGGUUCUCUCUGGGUGUGAAGAACU	87	0.256	0.25	0.253	-0.306483	C93G	....(((((((((((((((((.((((((((.((((((((((((((((((((((........)))))))))))))))))))))).)).))).))))))))))))))))))))....	EEEESSSSSSSSSSSSSSSSSBSSSSSSSSISSSSSSSSSSSSSSSSSSSSSSHHHHHHHHSSSSSSSSSSSSSSSSSSSSSSISSBSSSBSSSSSSSSSSSSSSSSSSSSEEEE
TTYH_BC_047	CAUGCUUCAUACCCAGAGAGAAGCCCCCGGCUGCCCAGGCAUGCUUAGGCUUACACGUGCUUAGGCUUAGGCGUGCCUGGGUGACCAGGGCGCGUCUCUCUGGGUGUGAAGAACU	87	0.404	0.381	0.3925	0.736307	U94G	....(((((((((((((((((.(((((.((.((((((((((((((((((((((........)))))))))))))))))))))).)).))).)).)))))))))))))))))....	EEEESSSSSSSSSSSSSSSSSISSSSSISSISSSSSSSSSSSSSSSSSSSSSSHHHHHHHHSSSSSSSSSSSSSSSSSSSSSSISSISSSBSSISSSSSSSSSSSSSSSSSEEEE
TTYH_BC_048	CAUGCUUCAUACCCAGAGAGAAGCCCCCGGCUGCCCAGGCAUGCUUAGGCUUACACGUGCUUAGGCUUAGGCGUGCCUGGGUGACCAGGGCGCUGCUCUCUGGGUGUGAAGAACU	87	0.548	0.419	0.4835	1.41655	U95G	....((((((((((((((((.((((((.((.((((((((((((((((((((((........)))))))))))))))))))))).)).))).))).))))))))))))))))....	EEEESSSSSSSSSSSSSSSSISSSSSSISSISSSSSSSSSSSSSSSSSSSSSSHHHHHHHHSSSSSSSSSSSSSSSSSSSSSSISSISSSBSSSISSSSSSSSSSSSSSSSEEEE
TTYH_BC_049	CAUGCUUCAUACCCAGAGAGAAGCCCCCGGCUGCCCAGGCAUGCUUAGGCUUACACGUGCUUAGGCUUAGGCGUGCCUCCGUGACCAGGGCGCUUCUCUCUGGGUGUGAAGAACU	87	0.361	0.337	0.349	0.411136	G79C,G80C	....(((((((((((((((((((((((.((.(((..(((((((((((((((((........)))))))))))))))))..))).)).))).))))))))))))))))))))....	EEEESSSSSSSSSSSSSSSSSSSSSSSISSISSSIISSSSSSSSSSSSSSSSSHHHHHHHHSSSSSSSSSSSSSSSSSIISSSISSISSSBSSSSSSSSSSSSSSSSSSSSEEEE
TTYH_BC_050	CAUGCUUCAUACCCAGAGAGAAGCCCCCGGCUGCCCAGGCAUGCUUAGGCUUACACGUGCUUAGGCUUAGGCGUGCCUCGCUGACCAGGGCGCUUCUCUCUGGGUGUGAAGAACU	87	0.218	0.184	0.201	-0.695193	G79C,G81C	....(((((((((((((((((((((((.((..((..(((((((((((((((((........))))))))))))))))).))...)).))).))))))))))))))))))))....	EEEESSSSSSSSSSSSSSSSSSSSSSSISSIISSIISSSSSSSSSSSSSSSSSHHHHHHHHSSSSSSSSSSSSSSSSSISSIIISSISSSBSSSSSSSSSSSSSSSSSSSSEEEE
TTYH_BC_051	CAUGCUUCAUACCCAGAGAGAAGCCCCCGGCUGCCCAGGCAUGCUUAGGCUUACACGUGCUUAGGCUUAGGCGUGCCUCGGGGACCAGGGCGCUUCUCUCUGGGUGUGAAGAACU	87	0.333	0.255	0.294	0	G79C,U82G	....(((((((((((((((((((((((.((...((((((((((((((((((((........))))))))))))))))).)))..)).))).))))))))))))))))))))....	EEEESSSSSSSSSSSSSSSSSSSSSSSISSIIISSSSSSSSSSSSSSSSSSSSHHHHHHHHSSSSSSSSSSSSSSSSSBSSSIISSISSSBSSSSSSSSSSSSSSSSSSSSEEEE
TTYH_BC_052	CAUGCUUCAUACCCAGAGAGAAGCCCCCGGCUGCCCAGGCAUGCUUAGGCUUACACGUGCUUAGGCUUAGGCGUGCCUCGGUUACCAGGGCGCUUCUCUCUGGGUGUGAAGAACU	87	0.348	0.357	0.3525	0.437299	G79C,G83U	....(((((((((((((((((((((((.((..(((.(((((((((((((((((........))))))))))))))))).)))..)).))).))))))))))))))))))))....	EEEESSSSSSSSSSSSSSSSSSSSSSSISSIISSSISSSSSSSSSSSSSSSSSHHHHHHHHSSSSSSSSSSSSSSSSSISSSIISSISSSBSSSSSSSSSSSSSSSSSSSSEEEE
TTYH_BC_053	CAUGCUUCAUACCCAGAGAGAAGCCCCCGGCUGCCCAGGCAUGCUUAGGCUUACACGUGCUUAGGCUUAGGCGUGCCUCGGUGCCCAGGGCGCUUCUCUCUGGGUGUGAAGAACU	87	0.421	0.345	0.383	0.665293	G79C,A84C	....(((((((((((((((((((((((.(((.(((.(((((((((((((((((........))))))))))))))))).))))))..))).))))))))))))))))))))....	EEEESSSSSSSSSSSSSSSSSSSSSSSISSSBSSSISSSSSSSSSSSSSSSSSHHHHHHHHSSSSSSSSSSSSSSSSSISSSSSSIISSSBSSSSSSSSSSSSSSSSSSSSEEEE
TTYH_BC_054	CAUGCUUCAUACCCAGAGAGAAGCCCCCGGCUGCCCAGGCAUGCUUAGGCUUACACGUGCUUAGGCUUAGGCGUGCCUCGGUGAGCAGGGCGCUUCUCUCUGGGUGUGAAGAACU	87	0.063	0.047	0.055	-1.78657	G79C,C85G	....((((((((((((((((((((.(((.((((((.(((((((((((((((((........))))))))))))))))).))).))).))).))))))))))))))))))))....	EEEESSSSSSSSSSSSSSSSSSSSISSSISSSSSSISSSSSSSSSSSSSSSSSHHHHHHHHSSSSSSSSSSSSSSSSSISSSBSSSISSSISSSSSSSSSSSSSSSSSSSSEEEE
TTYH_BC_055	CAUGCUUCAUACCCAGAGAGAAGCCCCCGGCUGCCCAGGCAUGCUUAGGCUUACACGUGCUUAGGCUUAGGCGUGCCUCGGUGACGAGGGCGCUUCUCUCUGGGUGUGAAGAACU	87	0.115	0.144	0.1295	-1.22967	G79C,C86G	....(((((((((((((((((((((((((...(((.(((((((((((((((((........))))))))))))))))).)))..)).))).))))))))))))))))))))....	EEEESSSSSSSSSSSSSSSSSSSSSSSSSIIISSSISSSSSSSSSSSSSSSSSHHHHHHHHSSSSSSSSSSSSSSSSSISSSIISSBSSSBSSSSSSSSSSSSSSSSSSSSEEEE
TTYH_BC_056	CAUGCUUCAUACCCAGAGAGAAGCCCCCGGCUGCCCAGGCAUGCUUAGGCUUACACGUGCUUAGGCUUAGGCGUGCCUCGGUGACCACGGCGCUUCUCUCUGGGUGUGAAGAACU	87	0.004	0.018	0.011	-2.11548	G79C,G88C	....((((((((((((((((((((((..((.((((.(((((((((((((((((........))))))))))))))))).)))).))..)).))))))))))))))))))))....	EEEESSSSSSSSSSSSSSSSSSSSSSIISSISSSSISSSSSSSSSSSSSSSSSHHHHHHHHSSSSSSSSSSSSSSSSSISSSSISSIISSBSSSSSSSSSSSSSSSSSSSSEEEE
TTYH_BC_057	CAUGCUUCAUACCCAGAGAGAAGCCCCCGGCUGCCCAGGCAUGCUUAGGCUUACACGUGCUUAGGCUUAGGCGUGCCUCGGUGACCAGCGCGCUUCUCUCUGGGUGUGAAGAACU	87	0.272	0.231	0.2515	-0.317696	G79C,G89C	....((((((((((((((((((((....((.((((.(((((((((((((((((........))))))))))))))))).)))).)).....))))))))))))))))))))....	EEEESSSSSSSSSSSSSSSSSSSSIIIISSISSSSISSSSSSSSSSSSSSSSSHHHHHHHHSSSSSSSSSSSSSSSSSISSSSISSIIIIISSSSSSSSSSSSSSSSSSSSEEEE
TTYH_BC_058	CAUGCUUCAUACCCAGAGAGAAGCCCCCGGCUGCCCAGGCAUGCUUAGGCUUACACGUGCUUAGGCUUAGGCGUGCCUCGGUGACCAGGCCGCUUCUCUCUGGGUGUGAAGAACU	87	0.15	0.186	0.168	-0.941875	G79C,G90C	....((((((((((((((((((((..((((.((((.(((((((((((((((((........))))))))))))))))).)))).)).))..))))))))))))))))))))....	EEEESSSSSSSSSSSSSSSSSSSSIISSSSISSSSISSSSSSSSSSSSSSSSSHHHHHHHHSSSSSSSSSSSSSSSSSISSSSISSBSSIISSSSSSSSSSSSSSSSSSSSEEEE
TTYH_BC_059	CAUGCUUCAUACCCAGAGAGAAGCCCCCGGCUGCCCAGGCAUGCUUAGGCUUACACGUGCUUAGGCUUAGGCGUGCCUCGGUGACCAGGGUGCUUCUCUCUGGGUGUGAAGAACU	87	0.297	0.351	0.324	0.224256	G79C,C91U	....(((((((((((((((((((((((.((.((((.(((((((((((((((((........))))))))))))))))).)))).)).))).))))))))))))))))))))....	EEEESSSSSSSSSSSSSSSSSSSSSSSISSISSSSISSSSSSSSSSSSSSSSSHHHHHHHHSSSSSSSSSSSSSSSSSISSSSISSISSSBSSSSSSSSSSSSSSSSSSSSEEEE
TTYH_BC_060	CAUGCUUCAUACCCAGAGAGAAGCCCCCGGCUGCCCAGGCAUGCUUAGGCUUACACGUGCUUAGGCUUAGGCGUGCCUCGGUGACCAGGGCCCUUCUCUCUGGGUGUGAAGAACU	87	0.054	0.147	0.1005	-1.44645	G79C,G92C	....(((((((((((((((((((..(((((.((((.(((((((((((((((((........))))))))))))))))).)))).)).)))..)))))))))))))))))))....	EEEESSSSSSSSSSSSSSSSSSSIISSSSSISSSSISSSSSSSSSSSSSSSSSHHHHHHHHSSSSSSSSSSSSSSSSSISSSSISSBSSSIISSSSSSSSSSSSSSSSSSSEEEE
TTYH_BC_061	CAUGCUUCAUACCCAGAGAGAAGCCCCCGGCUGCCCAGGCAUGCUUAGGCUUACACGUGCUUAGGCUUAGGCGUGCCUCGGUGACCAGGGCGGUUCUCUCUGGGUGUGAAGAACU	87	NA	NA	NA	NA	G79C,C93G	....(((((((((((((((((.((((((((.((((.(((((((((((((((((........))))))))))))))))).)))).)).))).))))))))))))))))))))....	EEEESSSSSSSSSSSSSSSSSBSSSSSSSSISSSSISSSSSSSSSSSSSSSSSHHHHHHHHSSSSSSSSSSSSSSSSSISSSSISSBSSSBSSSSSSSSSSSSSSSSSSSSEEEE
TTYH_BC_062	CAUGCUUCAUACCCAGAGAGAAGCCCCCGGCUGCCCAGGCAUGCUUAGGCUUACACGUGCUUAGGCUUAGGCGUGCCUCGGUGACCAGGGCGCAUCUCUCUGGGUGUGAAGAACU	87	0.363	0.28	0.3215	0.205568	G79C,U94A	....(((((((((((((((((.(((((.((.((((.(((((((((((((((((........))))))))))))))))).)))).)).))).)).)))))))))))))))))....	EEEESSSSSSSSSSSSSSSSSISSSSSISSISSSSISSSSSSSSSSSSSSSSSHHHHHHHHSSSSSSSSSSSSSSSSSISSSSISSISSSBSSISSSSSSSSSSSSSSSSSEEEE
TTYH_BC_063	CAUGCUUCAUACCCAGAGAGAAGCCCCCGGCUGCCCAGGCAUGCUUAGGCUUACACGUGCUUAGGCUUAGGCGUGCCUCGGUGACCAGGGCGCUACUCUCUGGGUGUGAAGAACU	87	0.285	0.275	0.28	-0.104653	G79C,U95A	....((((((((((((((((.((((((.((.((((.(((((((((((((((((........))))))))))))))))).)))).)).))).))).))))))))))))))))....	EEEESSSSSSSSSSSSSSSSISSSSSSISSISSSSISSSSSSSSSSSSSSSSSHHHHHHHHSSSSSSSSSSSSSSSSSISSSSISSISSSBSSSISSSSSSSSSSSSSSSSEEEE
TTYH_BC_064	CAUGCUUCAUACCCAGAGAGAAGCCCCCGGCUGCCCAGGCAUGCUUAGGCUUACACGUGCUUAGGCUUAGGCGUGCCUGCCUGACCAGGGCGCUUCUCUCUGGGUGUGAAGAACU	87	0.253	0.228	0.2405	-0.399923	G80C,G81C	....(((((((((((((((((((((((.((.....((((((((((((((((((........)))))))))))))))))).....)).))).))))))))))))))))))))....	EEEESSSSSSSSSSSSSSSSSSSSSSSISSIIIIISSSSSSSSSSSSSSSSSSHHHHHHHHSSSSSSSSSSSSSSSSSSIIIIISSISSSBSSSSSSSSSSSSSSSSSSSSEEEE
TTYH_BC_065	CAUGCUUCAUACCCAGAGAGAAGCCCCCGGCUGCCCAGGCAUGCUUAGGCUUACACGUGCUUAGGCUUAGGCGUGCCUGCGGGACCAGGGCGCUUCUCUCUGGGUGUGAAGAACU	87	0.394	0.329	0.3615	0.504576	G80C,U82G	....(((((((((((((((((((((((.((...((((((((((((((((((((........)))))))))))))))))).))..)).))).))))))))))))))))))))....	EEEESSSSSSSSSSSSSSSSSSSSSSSISSIIISSSSSSSSSSSSSSSSSSSSHHHHHHHHSSSSSSSSSSSSSSSSSSBSSIISSISSSBSSSSSSSSSSSSSSSSSSSSEEEE
TTYH_BC_066	CAUGCUUCAUACCCAGAGAGAAGCCCCCGGCUGCCCAGGCAUGCUUAGGCUUACACGUGCUUAGGCUUAGGCGUGCCUGCGUUACCAGGGCGCUUCUCUCUGGGUGUGAAGAACU	87	0.405	0.374	0.3895	0.713881	G80C,G83U	....(((((((((((((((((((((((.((..((.((((((((((((((((((........)))))))))))))))))).))..)).))).))))))))))))))))))))....	EEEESSSSSSSSSSSSSSSSSSSSSSSISSIISSISSSSSSSSSSSSSSSSSSHHHHHHHHSSSSSSSSSSSSSSSSSSISSIISSISSSBSSSSSSSSSSSSSSSSSSSSEEEE
TTYH_BC_067	CAUGCUUCAUACCCAGAGAGAAGCCCCCGGCUGCCCAGGCAUGCUUAGGCUUACACGUGCUUAGGCUUAGGCGUGCCUGCGUGCCCAGGGCGCUUCUCUCUGGGUGUGAAGAACU	87	0.391	0.348	0.3695	0.564377	G80C,A84C	....(((((((((((((((((((((((.(((.((.((((((((((((((((((........)))))))))))))))))).)))))..))).))))))))))))))))))))....	EEEESSSSSSSSSSSSSSSSSSSSSSSISSSBSSISSSSSSSSSSSSSSSSSSHHHHHHHHSSSSSSSSSSSSSSSSSSISSSSSIISSSBSSSSSSSSSSSSSSSSSSSSEEEE
TTYH_BC_068	CAUGCUUCAUACCCAGAGAGAAGCCCCCGGCUGCCCAGGCAUGCUUAGGCUUACACGUGCUUAGGCUUAGGCGUGCCUGCGUGAGCAGGGCGCUUCUCUCUGGGUGUGAAGAACU	87	0.043	0.051	0.047	-1.84637	G80C,C85G	....((((((((((((((((((((.(((.(((((.((((((((((((((((((........)))))))))))))))))).)).))).))).))))))))))))))))))))....	EEEESSSSSSSSSSSSSSSSSSSSISSSISSSSSISSSSSSSSSSSSSSSSSSHHHHHHHHSSSSSSSSSSSSSSSSSSISSBSSSISSSISSSSSSSSSSSSSSSSSSSSEEEE
TTYH_BC_069	CAUGCUUCAUACCCAGAGAGAAGCCCCCGGCUGCCCAGGCAUGCUUAGGCUUACACGUGCUUAGGCUUAGGCGUGCCUGCGUGACGAGGGCGCUUCUCUCUGGGUGUGAAGAACU	87	0.144	0.146	0.145	-1.1138	G80C,C86G	....(((((((((((((((((((((((((...((.((((((((((((((((((........)))))))))))))))))).))..)).))).))))))))))))))))))))....	EEEESSSSSSSSSSSSSSSSSSSSSSSSSIIISSISSSSSSSSSSSSSSSSSSHHHHHHHHSSSSSSSSSSSSSSSSSSISSIISSBSSSBSSSSSSSSSSSSSSSSSSSSEEEE
TTYH_BC_070	CAUGCUUCAUACCCAGAGAGAAGCCCCCGGCUGCCCAGGCAUGCUUAGGCUUACACGUGCUUAGGCUUAGGCGUGCCUGCGUGACCACGGCGCUUCUCUCUGGGUGUGAAGAACU	87	0.01	0.007	0.0085	-2.13417	G80C,G88C	....((((((((((((((((((((((..((.(((.((((((((((((((((((........)))))))))))))))))).))).))..)).))))))))))))))))))))....	EEEESSSSSSSSSSSSSSSSSSSSSSIISSISSSISSSSSSSSSSSSSSSSSSHHHHHHHHSSSSSSSSSSSSSSSSSSISSSISSIISSBSSSSSSSSSSSSSSSSSSSSEEEE
TTYH_BC_071	CAUGCUUCAUACCCAGAGAGAAGCCCCCGGCUGCCCAGGCAUGCUUAGGCUUACACGUGCUUAGGCUUAGGCGUGCCUGCGUGACCAGCGCGCUUCUCUCUGGGUGUGAAGAACU	87	0.301	0.231	0.266	-0.209306	G80C,G89C	....((((((((((((((((((((....((.(((.((((((((((((((((((........)))))))))))))))))).))).)).....))))))))))))))))))))....	EEEESSSSSSSSSSSSSSSSSSSSIIIISSISSSISSSSSSSSSSSSSSSSSSHHHHHHHHSSSSSSSSSSSSSSSSSSISSSISSIIIIISSSSSSSSSSSSSSSSSSSSEEEE
TTYH_BC_072	CAUGCUUCAUACCCAGAGAGAAGCCCCCGGCUGCCCAGGCAUGCUUAGGCUUACACGUGCUUAGGCUUAGGCGUGCCUGCGUGACCAGGCCGCUUCUCUCUGGGUGUGAAGAACU	87	0.19	0.153	0.1715	-0.915712	G80C,G90C	....((((((((((((((((((((..((((.(((.((((((((((((((((((........)))))))))))))))))).))).)).))..))))))))))))))))))))....	EEEESSSSSSSSSSSSSSSSSSSSIISSSSISSSISSSSSSSSSSSSSSSSSSHHHHHHHHSSSSSSSSSSSSSSSSSSISSSISSBSSIISSSSSSSSSSSSSSSSSSSSEEEE
TTYH_BC_073	CAUGCUUCAUACCCAGAGAGAAGCCCCCGGCUGCCCAGGCAUGCUUAGGCUUACACGUGCUUAGGCUUAGGCGUGCCUGCGUGACCAGGGUGCUUCUCUCUGGGUGUGAAGAACU	87	0.344	0.311	0.3275	0.250419	G80C,C91U	....(((((((((((((((((((((((.((.(((.((((((((((((((((((........)))))))))))))))))).))).)).))).))))))))))))))))))))....	EEEESSSSSSSSSSSSSSSSSSSSSSSISSISSSISSSSSSSSSSSSSSSSSSHHHHHHHHSSSSSSSSSSSSSSSSSSISSSISSISSSBSSSSSSSSSSSSSSSSSSSSEEEE
TTYH_BC_074	CAUGCUUCAUACCCAGAGAGAAGCCCCCGGCUGCCCAGGCAUGCUUAGGCUUACACGUGCUUAGGCUUAGGCGUGCCUGCGUGACCAGGGCCCUUCUCUCUGGGUGUGAAGAACU	87	0.138	0.163	0.1505	-1.07269	G80C,G92C	....(((((((((((((((((((..(((((.(((.((((((((((((((((((........)))))))))))))))))).))).)).)))..)))))))))))))))))))....	EEEESSSSSSSSSSSSSSSSSSSIISSSSSISSSISSSSSSSSSSSSSSSSSSHHHHHHHHSSSSSSSSSSSSSSSSSSISSSISSBSSSIISSSSSSSSSSSSSSSSSSSEEEE
TTYH_BC_075	CAUGCUUCAUACCCAGAGAGAAGCCCCCGGCUGCCCAGGCAUGCUUAGGCUUACACGUGCUUAGGCUUAGGCGUGCCUGCGUGACCAGGGCGGUUCUCUCUGGGUGUGAAGAACU	87	NA	0.184	NA	NA	G80C,C93G	....(((((((((((((((((.((((((((.(((.((((((((((((((((((........)))))))))))))))))).))).)).))).))))))))))))))))))))....	EEEESSSSSSSSSSSSSSSSSBSSSSSSSSISSSISSSSSSSSSSSSSSSSSSHHHHHHHHSSSSSSSSSSSSSSSSSSISSSISSBSSSBSSSSSSSSSSSSSSSSSSSSEEEE
TTYH_BC_076	CAUGCUUCAUACCCAGAGAGAAGCCCCCGGCUGCCCAGGCAUGCUUAGGCUUACACGUGCUUAGGCUUAGGCGUGCCUGCGUGACCAGGGCGCAUCUCUCUGGGUGUGAAGAACU	87	0.338	0.3	0.319	0.18688	G80C,U94A	....(((((((((((((((((.(((((.((.(((.((((((((((((((((((........)))))))))))))))))).))).)).))).)).)))))))))))))))))....	EEEESSSSSSSSSSSSSSSSSISSSSSISSISSSISSSSSSSSSSSSSSSSSSHHHHHHHHSSSSSSSSSSSSSSSSSSISSSISSISSSBSSISSSSSSSSSSSSSSSSSEEEE
TTYH_BC_077	CAUGCUUCAUACCCAGAGAGAAGCCCCCGGCUGCCCAGGCAUGCUUAGGCUUACACGUGCUUAGGCUUAGGCGUGCCUGCGUGACCAGGGCGCUACUCUCUGGGUGUGAAGAACU	87	0.327	0.32	0.3235	0.220518	G80C,U95A	....((((((((((((((((.((((((.((.(((.((((((((((((((((((........)))))))))))))))))).))).)).))).))).))))))))))))))))....	EEEESSSSSSSSSSSSSSSSISSSSSSISSISSSISSSSSSSSSSSSSSSSSSHHHHHHHHSSSSSSSSSSSSSSSSSSISSSISSISSSBSSSISSSSSSSSSSSSSSSSEEEE
TTYH_BC_078	CAUGCUUCAUACCCAGAGAGAAGCCCCCGGCUGCCCAGGCAUGCUUAGGCUUACACGUGCUUAGGCUUAGGCGUGCCUGGCGGACCAGGGCGCUUCUCUCUGGGUGUGAAGAACU	87	0.272	0.238	0.255	-0.291533	G81C,U82G	....(((((((((((((((((((((((.(((((((.(((((((((((((((((........)))))))))))))))))))))).)).))).))))))))))))))))))))....	EEEESSSSSSSSSSSSSSSSSSSSSSSISSSSSSSBSSSSSSSSSSSSSSSSSHHHHHHHHSSSSSSSSSSSSSSSSSSSSSSBSSISSSBSSSSSSSSSSSSSSSSSSSSEEEE
TTYH_BC_079	CAUGCUUCAUACCCAGAGAGAAGCCCCCGGCUGCCCAGGCAUGCUUAGGCUUACACGUGCUUAGGCUUAGGCGUGCCUGGCUUACCAGGGCGCUUCUCUCUGGGUGUGAAGAACU	87	0.283	0.256	0.2695	-0.183142	G81C,G83U	....(((((((((((((((((((((((.((..(((.(((((((((((((((((........))))))))))))))))))))...)).))).))))))))))))))))))))....	EEEESSSSSSSSSSSSSSSSSSSSSSSISSIISSSBSSSSSSSSSSSSSSSSSHHHHHHHHSSSSSSSSSSSSSSSSSSSSIIISSISSSBSSSSSSSSSSSSSSSSSSSSEEEE
TTYH_BC_080	CAUGCUUCAUACCCAGAGAGAAGCCCCCGGCUGCCCAGGCAUGCUUAGGCUUACACGUGCUUAGGCUUAGGCGUGCCUGGCUGCCCAGGGCGCUUCUCUCUGGGUGUGAAGAACU	87	0.297	0.205	0.251	-0.321433	G81C,A84C	....(((((((((((((((((((((((.(((.(((.(((((((((((((((((........)))))))))))))))))))).)))..))).))))))))))))))))))))....	EEEESSSSSSSSSSSSSSSSSSSSSSSISSSISSSBSSSSSSSSSSSSSSSSSHHHHHHHHSSSSSSSSSSSSSSSSSSSSISSSIISSSBSSSSSSSSSSSSSSSSSSSSEEEE
TTYH_BC_081	CAUGCUUCAUACCCAGAGAGAAGCCCCCGGCUGCCCAGGCAUGCUUAGGCUUACACGUGCUUAGGCUUAGGCGUGCCUGGCUGAGCAGGGCGCUUCUCUCUGGGUGUGAAGAACU	87	0.09	0.078	0.084	-1.56979	G81C,C85G	....((((((((((((((((((((.(((.((((((.(((((((((((((((((........))))))))))))))))))))..))).))).))))))))))))))))))))....	EEEESSSSSSSSSSSSSSSSSSSSISSSISSSSSSBSSSSSSSSSSSSSSSSSHHHHHHHHSSSSSSSSSSSSSSSSSSSSBBSSSISSSISSSSSSSSSSSSSSSSSSSSEEEE
TTYH_BC_082	CAUGCUUCAUACCCAGAGAGAAGCCCCCGGCUGCCCAGGCAUGCUUAGGCUUACACGUGCUUAGGCUUAGGCGUGCCUGGCUGACGAGGGCGCUUCUCUCUGGGUGUGAAGAACU	87	0.002	0.001	0.0015	-2.1865	G81C,C86G	....(((((((((((((((((((((((((...(((.(((((((((((((((((........))))))))))))))))))))...)).))).))))))))))))))))))))....	EEEESSSSSSSSSSSSSSSSSSSSSSSSSIIISSSBSSSSSSSSSSSSSSSSSHHHHHHHHSSSSSSSSSSSSSSSSSSSSIIISSBSSSBSSSSSSSSSSSSSSSSSSSSEEEE
TTYH_BC_083	CAUGCUUCAUACCCAGAGAGAAGCCCCCGGCUGCCCAGGCAUGCUUAGGCUUACACGUGCUUAGGCUUAGGCGUGCCUGGCUGACCACGGCGCUUCUCUCUGGGUGUGAAGAACU	87	0.001	0.001	0.001	-2.19023	G81C,G88C	....((((((((((((((((((((((..((..(((.(((((((((((((((((........))))))))))))))))))))...))..)).))))))))))))))))))))....	EEEESSSSSSSSSSSSSSSSSSSSSSIISSIISSSBSSSSSSSSSSSSSSSSSHHHHHHHHSSSSSSSSSSSSSSSSSSSSIIISSIISSBSSSSSSSSSSSSSSSSSSSSEEEE
TTYH_BC_084	CAUGCUUCAUACCCAGAGAGAAGCCCCCGGCUGCCCAGGCAUGCUUAGGCUUACACGUGCUUAGGCUUAGGCGUGCCUGGCUGACCAGCGCGCUUCUCUCUGGGUGUGAAGAACU	87	0.167	0.126	0.1465	-1.10259	G81C,G89C	....((((((((((((((((((((.....((((.(((((((((((((((((((........))))))))))))))))))).....))))..))))))))))))))))))))....	EEEESSSSSSSSSSSSSSSSSSSSIIIIISSSSISSSSSSSSSSSSSSSSSSSHHHHHHHHSSSSSSSSSSSSSSSSSSSIIIIISSSSIISSSSSSSSSSSSSSSSSSSSEEEE
TTYH_BC_085	CAUGCUUCAUACCCAGAGAGAAGCCCCCGGCUGCCCAGGCAUGCUUAGGCUUACACGUGCUUAGGCUUAGGCGUGCCUGGCUGACCAGGCCGCUUCUCUCUGGGUGUGAAGAACU	87	0.065	0.097	0.081	-1.59222	G81C,G90C	....((((((((((((((((((((..((((..(((.(((((((((((((((((........))))))))))))))))))))...)).))..))))))))))))))))))))....	EEEESSSSSSSSSSSSSSSSSSSSIISSSSIISSSBSSSSSSSSSSSSSSSSSHHHHHHHHSSSSSSSSSSSSSSSSSSSSIIISSBSSIISSSSSSSSSSSSSSSSSSSSEEEE
TTYH_BC_086	CAUGCUUCAUACCCAGAGAGAAGCCCCCGGCUGCCCAGGCAUGCUUAGGCUUACACGUGCUUAGGCUUAGGCGUGCCUGGCUGACCAGGGGGCUUCUCUCUGGGUGUGAAGAACU	87	0.253	0.293	0.273	-0.156979	G81C,C91G	....((((((((((((((((((((((((((..(((.(((((((((((((((((........))))))))))))))))))))...)).))))))))))))))))))))))))....	EEEESSSSSSSSSSSSSSSSSSSSSSSSSSIISSSBSSSSSSSSSSSSSSSSSHHHHHHHHSSSSSSSSSSSSSSSSSSSSIIISSBSSSSSSSSSSSSSSSSSSSSSSSSEEEE
TTYH_BC_087	CAUGCUUCAUACCCAGAGAGAAGCCCCCGGCUGCCCAGGCAUGCUUAGGCUUACACGUGCUUAGGCUUAGGCGUGCCUGGCUGACCAGGGCCCUUCUCUCUGGGUGUGAAGAACU	87	0.108	0.114	0.111	-1.36796	G81C,G92C	....(((((((((((((((((((..(((((..(((.(((((((((((((((((........))))))))))))))))))))...)).)))..)))))))))))))))))))....	EEEESSSSSSSSSSSSSSSSSSSIISSSSSIISSSBSSSSSSSSSSSSSSSSSHHHHHHHHSSSSSSSSSSSSSSSSSSSSIIISSBSSSIISSSSSSSSSSSSSSSSSSSEEEE
TTYH_BC_088	CAUGCUUCAUACCCAGAGAGAAGCCCCCGGCUGCCCAGGCAUGCUUAGGCUUACACGUGCUUAGGCUUAGGCGUGCCUGGCUGACCAGGGCGGUUCUCUCUGGGUGUGAAGAACU	87	0.101	0.071	0.086	-1.55484	G81C,C93G	....(((((((((((((((((.((((((((..(((.(((((((((((((((((........))))))))))))))))))))...)).))).))))))))))))))))))))....	EEEESSSSSSSSSSSSSSSSSBSSSSSSSSIISSSBSSSSSSSSSSSSSSSSSHHHHHHHHSSSSSSSSSSSSSSSSSSSSIIISSBSSSBSSSSSSSSSSSSSSSSSSSSEEEE
TTYH_BC_089	CAUGCUUCAUACCCAGAGAGAAGCCCCCGGCUGCCCAGGCAUGCUUAGGCUUACACGUGCUUAGGCUUAGGCGUGCCUGGCUGACCAGGGCGCAUCUCUCUGGGUGUGAAGAACU	87	0.302	0.234	0.268	-0.194355	G81C,U94A	....(((((((((((((((((.(((((.((..(((.(((((((((((((((((........))))))))))))))))))))...)).))).)).)))))))))))))))))....	EEEESSSSSSSSSSSSSSSSSISSSSSISSIISSSBSSSSSSSSSSSSSSSSSHHHHHHHHSSSSSSSSSSSSSSSSSSSSIIISSISSSBSSISSSSSSSSSSSSSSSSSEEEE
TTYH_BC_090	CAUGCUUCAUACCCAGAGAGAAGCCCCCGGCUGCCCAGGCAUGCUUAGGCUUACACGUGCUUAGGCUUAGGCGUGCCUGGCUGACCAGGGCGCUACUCUCUGGGUGUGAAGAACU	87	0.254	0.28	0.267	-0.20183	G81C,U95A	....((((((((((((((((.((((((.((..(((.(((((((((((((((((........))))))))))))))))))))...)).))).))).))))))))))))))))....	EEEESSSSSSSSSSSSSSSSISSSSSSISSIISSSBSSSSSSSSSSSSSSSSSHHHHHHHHSSSSSSSSSSSSSSSSSSSSIIISSISSSBSSSISSSSSSSSSSSSSSSSEEEE
TTYH_BC_091	CAUGCUUCAUACCCAGAGAGAAGCCCCCGGCUGCCCAGGCAUGCUUAGGCUUACACGUGCUUAGGCUUAGGCGUGCCUGGGGUACCAGGGCGCUUCUCUCUGGGUGUGAAGAACU	87	0.347	0.358	0.3525	0.437299	U82G,G83U	....(((((((((((((((((((((((.((...((((((((((((((((((((........))))))))))))))))))))...)).))).))))))))))))))))))))....	EEEESSSSSSSSSSSSSSSSSSSSSSSISSIIISSSSSSSSSSSSSSSSSSSSHHHHHHHHSSSSSSSSSSSSSSSSSSSSIIISSISSSBSSSSSSSSSSSSSSSSSSSSEEEE
TTYH_BC_092	CAUGCUUCAUACCCAGAGAGAAGCCCCCGGCUGCCCAGGCAUGCUUAGGCUUACACGUGCUUAGGCUUAGGCGUGCCUGGGGGCCCAGGGCGCUUCUCUCUGGGUGUGAAGAACU	87	0.307	0.27	0.2885	-0.0411136	U82G,A84C	....(((((((((((((((((((((((.((((.((((((((((((((((((((........))))))))))))))))))))))))..))).))))))))))))))))))))....	EEEESSSSSSSSSSSSSSSSSSSSSSSISSSSBSSSSSSSSSSSSSSSSSSSSHHHHHHHHSSSSSSSSSSSSSSSSSSSSSSSSIISSSBSSSSSSSSSSSSSSSSSSSSEEEE
TTYH_BC_093	CAUGCUUCAUACCCAGAGAGAAGCCCCCGGCUGCCCAGGCAUGCUUAGGCUUACACGUGCUUAGGCUUAGGCGUGCCUGGGGGAGCAGGGCGCUUCUCUCUGGGUGUGAAGAACU	87	0.092	0.077	0.0845	-1.56605	U82G,C85G	....((((((((((((((((((((.(((.(((.((((((((((((((((((((........))))))))))))))))).))).))).))).))))))))))))))))))))....	EEEESSSSSSSSSSSSSSSSSSSSISSSISSSISSSSSSSSSSSSSSSSSSSSHHHHHHHHSSSSSSSSSSSSSSSSSBSSSISSSISSSISSSSSSSSSSSSSSSSSSSSEEEE
TTYH_BC_094	CAUGCUUCAUACCCAGAGAGAAGCCCCCGGCUGCCCAGGCAUGCUUAGGCUUACACGUGCUUAGGCUUAGGCGUGCCUGGGGGACGAGGGCGCUUCUCUCUGGGUGUGAAGAACU	87	0.078	0.047	0.0625	-1.73051	U82G,C86G	....(((((((((((((((((((((((((.((.((((((((((((((((((((........)))))))))))))))))))))).)).))).))))))))))))))))))))....	EEEESSSSSSSSSSSSSSSSSSSSSSSSSISSBSSSSSSSSSSSSSSSSSSSSHHHHHHHHSSSSSSSSSSSSSSSSSSSSSSISSBSSSBSSSSSSSSSSSSSSSSSSSSEEEE
TTYH_BC_095	CAUGCUUCAUACCCAGAGAGAAGCCCCCGGCUGCCCAGGCAUGCUUAGGCUUACACGUGCUUAGGCUUAGGCGUGCCUGGGGGACCACGGCGCUUCUCUCUGGGUGUGAAGAACU	87	0	0.001	0.0005	-2.19397	U82G,G88C	....((((((((((((((((((((((..((((.((((((((((((((((((((........)))))))))))))))))))))).))..)).))))))))))))))))))))....	EEEESSSSSSSSSSSSSSSSSSSSSSIISSSSBSSSSSSSSSSSSSSSSSSSSHHHHHHHHSSSSSSSSSSSSSSSSSSSSSSBSSIISSBSSSSSSSSSSSSSSSSSSSSEEEE
TTYH_BC_096	CAUGCUUCAUACCCAGAGAGAAGCCCCCGGCUGCCCAGGCAUGCUUAGGCUUACACGUGCUUAGGCUUAGGCGUGCCUGGGGGACCAGCGCGCUUCUCUCUGGGUGUGAAGAACU	87	0.217	0.196	0.2065	-0.65408	U82G,G89C	....((((((((((((((((((((.....((((((((((((((((((((((((........))))))))))))))))))))....))))..))))))))))))))))))))....	EEEESSSSSSSSSSSSSSSSSSSSIIIIISSSSSSSSSSSSSSSSSSSSSSSSHHHHHHHHSSSSSSSSSSSSSSSSSSSSBBBBSSSSIISSSSSSSSSSSSSSSSSSSSEEEE
TTYH_BC_097	CAUGCUUCAUACCCAGAGAGAAGCCCCCGGCUGCCCAGGCAUGCUUAGGCUUACACGUGCUUAGGCUUAGGCGUGCCUGGGGGACCAGGCCGCUUCUCUCUGGGUGUGAAGAACU	87	0.21	0.139	0.1745	-0.893286	U82G,G90C	....((((((((((((((((((((..((((((.((((((((((((((((((((........)))))))))))))))))))))).)).))..))))))))))))))))))))....	EEEESSSSSSSSSSSSSSSSSSSSIISSSSSSBSSSSSSSSSSSSSSSSSSSSHHHHHHHHSSSSSSSSSSSSSSSSSSSSSSBSSBSSIISSSSSSSSSSSSSSSSSSSSEEEE
TTYH_BC_098	CAUGCUUCAUACCCAGAGAGAAGCCCCCGGCUGCCCAGGCAUGCUUAGGCUUACACGUGCUUAGGCUUAGGCGUGCCUGGGGGACCAGGGGGCUUCUCUCUGGGUGUGAAGAACU	87	0.273	0.271	0.272	-0.164454	U82G,C91G	....((((((((((((((((((((((((((((.((((((((((((((((((((........)))))))))))))))))))))).)).))))))))))))))))))))))))....	EEEESSSSSSSSSSSSSSSSSSSSSSSSSSSSBSSSSSSSSSSSSSSSSSSSSHHHHHHHHSSSSSSSSSSSSSSSSSSSSSSBSSBSSSSSSSSSSSSSSSSSSSSSSSSEEEE
TTYH_BC_099	CAUGCUUCAUACCCAGAGAGAAGCCCCCGGCUGCCCAGGCAUGCUUAGGCUUACACGUGCUUAGGCUUAGGCGUGCCUGGGGGACCAGGGCCCUUCUCUCUGGGUGUGAAGAACU	87	0.206	0.212	0.209	-0.635392	U82G,G92C	....(((((((((((((((((((..(((((((.((((((((((((((((((((........)))))))))))))))))))))).)).)))..)))))))))))))))))))....	EEEESSSSSSSSSSSSSSSSSSSIISSSSSSSBSSSSSSSSSSSSSSSSSSSSHHHHHHHHSSSSSSSSSSSSSSSSSSSSSSBSSBSSSIISSSSSSSSSSSSSSSSSSSEEEE
TTYH_BC_100	CAUGCUUCAUACCCAGAGAGAAGCCCCCGGCUGCCCAGGCAUGCUUAGGCUUACACGUGCUUAGGCUUAGGCGUGCCUGGGGGACCAGGGCGGUUCUCUCUGGGUGUGAAGAACU	87	NA	0.452	NA	NA	U82G,C93G	....(((((((((((((((((.((((((((((.((((((((((((((((((((........)))))))))))))))))))))).)).))).))))))))))))))))))))....	EEEESSSSSSSSSSSSSSSSSBSSSSSSSSSSBSSSSSSSSSSSSSSSSSSSSHHHHHHHHSSSSSSSSSSSSSSSSSSSSSSBSSBSSSBSSSSSSSSSSSSSSSSSSSSEEEE
TTYH_BC_101	CAUGCUUCAUACCCAGAGAGAAGCCCCCGGCUGCCCAGGCAUGCUUAGGCUUACACGUGCUUAGGCUUAGGCGUGCCUGGGGGACCAGGGCGCAUCUCUCUGGGUGUGAAGAACU	87	0.46	0.421	0.4405	1.09512	U82G,U94A	....(((((((((((((((((.(((((.((((.((((((((((((((((((((........)))))))))))))))))))))).)).))).)).)))))))))))))))))....	EEEESSSSSSSSSSSSSSSSSISSSSSISSSSBSSSSSSSSSSSSSSSSSSSSHHHHHHHHSSSSSSSSSSSSSSSSSSSSSSBSSISSSBSSISSSSSSSSSSSSSSSSSEEEE
TTYH_BC_102	CAUGCUUCAUACCCAGAGAGAAGCCCCCGGCUGCCCAGGCAUGCUUAGGCUUACACGUGCUUAGGCUUAGGCGUGCCUGGGGGACCAGGGCGCUACUCUCUGGGUGUGAAGAACU	87	0.336	0.317	0.3265	0.242944	U82G,U95A	....((((((((((((((((.((((((.((((.((((((((((((((((((((........)))))))))))))))))))))).)).))).))).))))))))))))))))....	EEEESSSSSSSSSSSSSSSSISSSSSSISSSSBSSSSSSSSSSSSSSSSSSSSHHHHHHHHSSSSSSSSSSSSSSSSSSSSSSBSSISSSBSSSISSSSSSSSSSSSSSSSEEEE
TTYH_BC_103	CAUGCUUCAUACCCAGAGAGAAGCCCCCGGCUGCCCAGGCAUGCUUAGGCUUACACGUGCUUAGGCUUAGGCGUGCCUGGGUUCCCAGGGCGCUUCUCUCUGGGUGUGAAGAACU	87	0.594	0.535	0.5645	2.02204	G83U,A84C	....(((((((((((((((((((((((.((..(((((((((((((((((((((........)))))))))))))))))))))..)).))).))))))))))))))))))))....	EEEESSSSSSSSSSSSSSSSSSSSSSSISSIISSSSSSSSSSSSSSSSSSSSSHHHHHHHHSSSSSSSSSSSSSSSSSSSSSIISSISSSBSSSSSSSSSSSSSSSSSSSSEEEE
TTYH_BC_104	CAUGCUUCAUACCCAGAGAGAAGCCCCCGGCUGCCCAGGCAUGCUUAGGCUUACACGUGCUUAGGCUUAGGCGUGCCUGGGUUAGCAGGGCGCUUCUCUCUGGGUGUGAAGAACU	87	0.111	0.077	0.094	-1.49504	G83U,C85G	....((((((((((((((((((((.(((.((((((((((((((((((((((((........)))))))))))))))))))).)))).))).))))))))))))))))))))....	EEEESSSSSSSSSSSSSSSSSSSSISSSISSSSSSSSSSSSSSSSSSSSSSSSHHHHHHHHSSSSSSSSSSSSSSSSSSSSBSSSSISSSISSSSSSSSSSSSSSSSSSSSEEEE
TTYH_BC_105	CAUGCUUCAUACCCAGAGAGAAGCCCCCGGCUGCCCAGGCAUGCUUAGGCUUACACGUGCUUAGGCUUAGGCGUGCCUGGGUUACGAGGGCGCUUCUCUCUGGGUGUGAAGAACU	87	0.198	0.166	0.182	-0.837222	G83U,C86G	....(((((((((((((((((((((((((...(((((((((((((((((((((........)))))))))))))))))))))..)).))).))))))))))))))))))))....	EEEESSSSSSSSSSSSSSSSSSSSSSSSSIIISSSSSSSSSSSSSSSSSSSSSHHHHHHHHSSSSSSSSSSSSSSSSSSSSSIISSBSSSBSSSSSSSSSSSSSSSSSSSSEEEE
TTYH_BC_106	CAUGCUUCAUACCCAGAGAGAAGCCCCCGGCUGCCCAGGCAUGCUUAGGCUUACACGUGCUUAGGCUUAGGCGUGCCUGGGUUACCACGGCGCUUCUCUCUGGGUGUGAAGAACU	87	0.005	0.003	0.004	-2.16781	G83U,G88C	....((((((((((((((((((((((..((..(((((((((((((((((((((........)))))))))))))))))))))..))..)).))))))))))))))))))))....	EEEESSSSSSSSSSSSSSSSSSSSSSIISSIISSSSSSSSSSSSSSSSSSSSSHHHHHHHHSSSSSSSSSSSSSSSSSSSSSIISSIISSBSSSSSSSSSSSSSSSSSSSSEEEE
TTYH_BC_107	CAUGCUUCAUACCCAGAGAGAAGCCCCCGGCUGCCCAGGCAUGCUUAGGCUUACACGUGCUUAGGCUUAGGCGUGCCUGGGUUACCAGCGCGCUUCUCUCUGGGUGUGAAGAACU	87	0.319	0.258	0.2885	-0.0411136	G83U,G89C	....((((((((((((((((((((.....((((((((((((((((((((((((........))))))))))))))))))))....))))..))))))))))))))))))))....	EEEESSSSSSSSSSSSSSSSSSSSIIIIISSSSSSSSSSSSSSSSSSSSSSSSHHHHHHHHSSSSSSSSSSSSSSSSSSSSBBBBSSSSIISSSSSSSSSSSSSSSSSSSSEEEE
TTYH_BC_108	CAUGCUUCAUACCCAGAGAGAAGCCCCCGGCUGCCCAGGCAUGCUUAGGCUUACACGUGCUUAGGCUUAGGCGUGCCUGGGUUACCAGGCCGCUUCUCUCUGGGUGUGAAGAACU	87	0.155	0.18	0.1675	-0.945612	G83U,G90C	....((((((((((((((((((((..((((..(((((((((((((((((((((........)))))))))))))))))))))..)).))..))))))))))))))))))))....	EEEESSSSSSSSSSSSSSSSSSSSIISSSSIISSSSSSSSSSSSSSSSSSSSSHHHHHHHHSSSSSSSSSSSSSSSSSSSSSIISSBSSIISSSSSSSSSSSSSSSSSSSSEEEE
TTYH_BC_109	CAUGCUUCAUACCCAGAGAGAAGCCCCCGGCUGCCCAGGCAUGCUUAGGCUUACACGUGCUUAGGCUUAGGCGUGCCUGGGUUACCAGGGGGCUUCUCUCUGGGUGUGAAGAACU	87	0.361	0.144	0.2525	-0.310221	G83U,C91G	....((((((((((((((((((((((((((..(((((((((((((((((((((........)))))))))))))))))))))..)).))))))))))))))))))))))))....	EEEESSSSSSSSSSSSSSSSSSSSSSSSSSIISSSSSSSSSSSSSSSSSSSSSHHHHHHHHSSSSSSSSSSSSSSSSSSSSSIISSBSSSSSSSSSSSSSSSSSSSSSSSSEEEE
TTYH_BC_110	CAUGCUUCAUACCCAGAGAGAAGCCCCCGGCUGCCCAGGCAUGCUUAGGCUUACACGUGCUUAGGCUUAGGCGUGCCUGGGUUACCAGGGCCCUUCUCUCUGGGUGUGAAGAACU	87	0.096	0.146	0.121	-1.29321	G83U,G92C	....(((((((((((((((((((..(((((..(((((((((((((((((((((........)))))))))))))))))))))..)).)))..)))))))))))))))))))....	EEEESSSSSSSSSSSSSSSSSSSIISSSSSIISSSSSSSSSSSSSSSSSSSSSHHHHHHHHSSSSSSSSSSSSSSSSSSSSSIISSBSSSIISSSSSSSSSSSSSSSSSSSEEEE
TTYH_BC_111	CAUGCUUCAUACCCAGAGAGAAGCCCCCGGCUGCCCAGGCAUGCUUAGGCUUACACGUGCUUAGGCUUAGGCGUGCCUGGGUUACCAGGGCGGUUCUCUCUGGGUGUGAAGAACU	87	0.271	0.284	0.2775	-0.123341	G83U,C93G	....(((((((((((((((((.((((((((..(((((((((((((((((((((........)))))))))))))))))))))..)).))).))))))))))))))))))))....	EEEESSSSSSSSSSSSSSSSSBSSSSSSSSIISSSSSSSSSSSSSSSSSSSSSHHHHHHHHSSSSSSSSSSSSSSSSSSSSSIISSBSSSBSSSSSSSSSSSSSSSSSSSSEEEE
TTYH_BC_112	CAUGCUUCAUACCCAGAGAGAAGCCCCCGGCUGCCCAGGCAUGCUUAGGCUUACACGUGCUUAGGCUUAGGCGUGCCUGGGUUACCAGGGCGCAUCUCUCUGGGUGUGAAGAACU	87	0.451	0.439	0.445	1.12875	G83U,U94A	....(((((((((((((((((.(((((.((..(((((((((((((((((((((........)))))))))))))))))))))..)).))).)).)))))))))))))))))....	EEEESSSSSSSSSSSSSSSSSISSSSSISSIISSSSSSSSSSSSSSSSSSSSSHHHHHHHHSSSSSSSSSSSSSSSSSSSSSIISSISSSBSSISSSSSSSSSSSSSSSSSEEEE
TTYH_BC_113	CAUGCUUCAUACCCAGAGAGAAGCCCCCGGCUGCCCAGGCAUGCUUAGGCUUACACGUGCUUAGGCUUAGGCGUGCCUGGGUUACCAGGGCGCUACUCUCUGGGUGUGAAGAACU	87	0.461	0.445	0.453	1.18856	G83U,U95A	....((((((((((((((((.((((((.((..(((((((((((((((((((((........)))))))))))))))))))))..)).))).))).))))))))))))))))....	EEEESSSSSSSSSSSSSSSSISSSSSSISSIISSSSSSSSSSSSSSSSSSSSSHHHHHHHHSSSSSSSSSSSSSSSSSSSSSIISSISSSBSSSISSSSSSSSSSSSSSSSEEEE
TTYH_BC_114	CAUGCUUCAUACCCAGAGAGAAGCCCCCGGCUGCCCAGGCAUGCUUAGGCUUACACGUGCUUAGGCUUAGGCGUGCCUGGGUGCGCAGGGCGCUUCUCUCUGGGUGUGAAGAACU	87	0.051	0.051	0.051	-1.81647	A84C,C85G	....((((((((((((((((((((.(((.((((((((((((((((((((((((........)))))))))))))))))))))).)).))).))))))))))))))))))))....	EEEESSSSSSSSSSSSSSSSSSSSISSSISSSSSSSSSSSSSSSSSSSSSSSSHHHHHHHHSSSSSSSSSSSSSSSSSSSSSSBSSISSSISSSSSSSSSSSSSSSSSSSSEEEE
TTYH_BC_115	CAUGCUUCAUACCCAGAGAGAAGCCCCCGGCUGCCCAGGCAUGCUUAGGCUUACACGUGCUUAGGCUUAGGCGUGCCUGGGUGCCGAGGGCGCUUCUCUCUGGGUGUGAAGAACU	87	0.237	0.164	0.2005	-0.698931	A84C,C86G	....(((((((((((((((((((((((((((.(((((((((((((((((((((........))))))))))))))))))))))))).))).))))))))))))))))))))....	EEEESSSSSSSSSSSSSSSSSSSSSSSSSSSBSSSSSSSSSSSSSSSSSSSSSHHHHHHHHSSSSSSSSSSSSSSSSSSSSSSSSSBSSSBSSSSSSSSSSSSSSSSSSSSEEEE
TTYH_BC_116	CAUGCUUCAUACCCAGAGAGAAGCCCCCGGCUGCCCAGGCAUGCUUAGGCUUACACGUGCUUAGGCUUAGGCGUGCCUGGGUGCCCACGGCGCUUCUCUCUGGGUGUGAAGAACU	87	0.009	0.005	0.007	-2.14538	A84C,G88C	....((((((((((((((((((((.((.(((.(((((((((((((((((((((........))))))))))))))))))))))))...)).))))))))))))))))))))....	EEEESSSSSSSSSSSSSSSSSSSSISSISSSBSSSSSSSSSSSSSSSSSSSSSHHHHHHHHSSSSSSSSSSSSSSSSSSSSSSSSIIISSISSSSSSSSSSSSSSSSSSSSEEEE
TTYH_BC_117	CAUGCUUCAUACCCAGAGAGAAGCCCCCGGCUGCCCAGGCAUGCUUAGGCUUACACGUGCUUAGGCUUAGGCGUGCCUGGGUGCCCAGCGCGCUUCUCUCUGGGUGUGAAGAACU	87	0.207	0.199	0.203	-0.680243	A84C,G89C	....((((((((((((((((((((....(((.(((((((((((((((((((((........))))))))))))))))))))))))......))))))))))))))))))))....	EEEESSSSSSSSSSSSSSSSSSSSIIIISSSBSSSSSSSSSSSSSSSSSSSSSHHHHHHHHSSSSSSSSSSSSSSSSSSSSSSSSIIIIIISSSSSSSSSSSSSSSSSSSSEEEE
TTYH_BC_118	CAUGCUUCAUACCCAGAGAGAAGCCCCCGGCUGCCCAGGCAUGCUUAGGCUUACACGUGCUUAGGCUUAGGCGUGCCUGGGUGCCCAGGCCGCUUCUCUCUGGGUGUGAAGAACU	87	0.111	0.15	0.1305	-1.22219	A84C,G90C	....((((((((((((((((((((..(((((.(((((((((((((((((((((........))))))))))))))))))))))))..))..))))))))))))))))))))....	EEEESSSSSSSSSSSSSSSSSSSSIISSSSSBSSSSSSSSSSSSSSSSSSSSSHHHHHHHHSSSSSSSSSSSSSSSSSSSSSSSSBBSSIISSSSSSSSSSSSSSSSSSSSEEEE
TTYH_BC_119	CAUGCUUCAUACCCAGAGAGAAGCCCCCGGCUGCCCAGGCAUGCUUAGGCUUACACGUGCUUAGGCUUAGGCGUGCCUGGGUGCCCAGGGGGCUUCUCUCUGGGUGUGAAGAACU	87	0.311	0.147	0.229	-0.485888	A84C,C91G	....(((((((((((((((((((((((((((.(((((((((((((((((((((........))))))))))))))))))))))))..))))))))))))))))))))))))....	EEEESSSSSSSSSSSSSSSSSSSSSSSSSSSBSSSSSSSSSSSSSSSSSSSSSHHHHHHHHSSSSSSSSSSSSSSSSSSSSSSSSBBSSSSSSSSSSSSSSSSSSSSSSSSEEEE
TTYH_BC_120	CAUGCUUCAUACCCAGAGAGAAGCCCCCGGCUGCCCAGGCAUGCUUAGGCUUACACGUGCUUAGGCUUAGGCGUGCCUGGGUGCCCAGGGCCCUUCUCUCUGGGUGUGAAGAACU	87	0.092	0.137	0.1145	-1.3418	A84C,G92C	....((((((((((((((((((((((..(((.(((((((((((((((((((((........))))))))))))))))))))))))..))))..))))))))))))))))))....	EEEESSSSSSSSSSSSSSSSSSSSSSIISSSBSSSSSSSSSSSSSSSSSSSSSHHHHHHHHSSSSSSSSSSSSSSSSSSSSSSSSIISSSSBBSSSSSSSSSSSSSSSSSSEEEE
TTYH_BC_121	CAUGCUUCAUACCCAGAGAGAAGCCCCCGGCUGCCCAGGCAUGCUUAGGCUUACACGUGCUUAGGCUUAGGCGUGCCUGGGUGCCCAGGGCGGUUCUCUCUGGGUGUGAAGAACU	87	0.203	0.263	0.233	-0.455987	A84C,C93G	....(((((((((((((((((.(((((((((.(((((((((((((((((((((........))))))))))))))))))))))))..))).))))))))))))))))))))....	EEEESSSSSSSSSSSSSSSSSBSSSSSSSSSBSSSSSSSSSSSSSSSSSSSSSHHHHHHHHSSSSSSSSSSSSSSSSSSSSSSSSBBSSSBSSSSSSSSSSSSSSSSSSSSEEEE
TTYH_BC_122	CAUGCUUCAUACCCAGAGAGAAGCCCCCGGCUGCCCAGGCAUGCUUAGGCUUACACGUGCUUAGGCUUAGGCGUGCCUGGGUGCCCAGGGCGCAUCUCUCUGGGUGUGAAGAACU	87	0.453	0.42	0.4365	1.06522	A84C,U94A	....(((((((((((((((((.(((((.(((.(((((((((((((((((((((........))))))))))))))))))))))))..))).)).)))))))))))))))))....	EEEESSSSSSSSSSSSSSSSSISSSSSISSSBSSSSSSSSSSSSSSSSSSSSSHHHHHHHHSSSSSSSSSSSSSSSSSSSSSSSSIISSSBSSISSSSSSSSSSSSSSSSSEEEE
TTYH_BC_123	CAUGCUUCAUACCCAGAGAGAAGCCCCCGGCUGCCCAGGCAUGCUUAGGCUUACACGUGCUUAGGCUUAGGCGUGCCUGGGUGCCCAGGGCGCUACUCUCUGGGUGUGAAGAACU	87	0.431	0.359	0.395	0.754995	A84C,U95A	....((((((((((((((((.((((((.(((.(((((((((((((((((((((........))))))))))))))))))))))))..))).))).))))))))))))))))....	EEEESSSSSSSSSSSSSSSSISSSSSSISSSBSSSSSSSSSSSSSSSSSSSSSHHHHHHHHSSSSSSSSSSSSSSSSSSSSSSSSIISSSBSSSISSSSSSSSSSSSSSSSEEEE
TTYH_BC_124	CAUGCUUCAUACCCAGAGAGAAGCCCCCGGCUGCCCAGGCAUGCUUAGGCUUACACGUGCUUAGGCUUAGGCGUGCCUGGGUGAGGAGGGCGCUUCUCUCUGGGUGUGAAGAACU	87	0.072	0.052	0.062	-1.73425	C85G,C86G	....((((((((((((((((((((.(((..(((((((((((((((((((((((........))))))))))))))))))))).))..))).))))))))))))))))))))....	EEEESSSSSSSSSSSSSSSSSSSSISSSIISSSSSSSSSSSSSSSSSSSSSSSHHHHHHHHSSSSSSSSSSSSSSSSSSSSSBSSIISSSISSSSSSSSSSSSSSSSSSSSEEEE
TTYH_BC_125	CAUGCUUCAUACCCAGAGAGAAGCCCCCGGCUGCCCAGGCAUGCUUAGGCUUACACGUGCUUAGGCUUAGGCGUGCCUGGGUGAGCACGGCGCUUCUCUCUGGGUGUGAAGAACU	87	0	0.001	0.0005	-2.19397	C85G,G88C	....((((((((((((((((((((..(((((((((((((((((((((((((((........))))))))))))))))))))).))).))).))))))))))))))))))))....	EEEESSSSSSSSSSSSSSSSSSSSIISSSSSSSSSSSSSSSSSSSSSSSSSSSHHHHHHHHSSSSSSSSSSSSSSSSSSSSSBSSSBSSSISSSSSSSSSSSSSSSSSSSSEEEE
TTYH_BC_126	CAUGCUUCAUACCCAGAGAGAAGCCCCCGGCUGCCCAGGCAUGCUUAGGCUUACACGUGCUUAGGCUUAGGCGUGCCUGGGUGAGCAGCGCGCUUCUCUCUGGGUGUGAAGAACU	87	0.017	0.016	0.0165	-2.07437	C85G,G89C	....((((((((((((((((((((.....((((((((((((((((((((((((........))))))))))))))))))))).))).....))))))))))))))))))))....	EEEESSSSSSSSSSSSSSSSSSSSIIIIISSSSSSSSSSSSSSSSSSSSSSSSHHHHHHHHSSSSSSSSSSSSSSSSSSSSSBSSSIIIIISSSSSSSSSSSSSSSSSSSSEEEE
TTYH_BC_127	CAUGCUUCAUACCCAGAGAGAAGCCCCCGGCUGCCCAGGCAUGCUUAGGCUUACACGUGCUUAGGCUUAGGCGUGCCUGGGUGAGCAGGCCGCUUCUCUCUGGGUGUGAAGAACU	87	0.023	0.032	0.0275	-1.99214	C85G,G90C	....((((((((((((((((((((..((.((((((((((((((((((((((((........))))))))))))))))))))).))).))..))))))))))))))))))))....	EEEESSSSSSSSSSSSSSSSSSSSIISSISSSSSSSSSSSSSSSSSSSSSSSSHHHHHHHHSSSSSSSSSSSSSSSSSSSSSBSSSISSIISSSSSSSSSSSSSSSSSSSSEEEE
TTYH_BC_128	CAUGCUUCAUACCCAGAGAGAAGCCCCCGGCUGCCCAGGCAUGCUUAGGCUUACACGUGCUUAGGCUUAGGCGUGCCUGGGUGAGCAGGGGGCUUCUCUCUGGGUGUGAAGAACU	87	0.221	0.306	0.2635	-0.227994	C85G,C91G	....((((((((((((((((((((((((.((((((((((((((((((((((((........))))))))))))))))))))).))).))))))))))))))))))))))))....	EEEESSSSSSSSSSSSSSSSSSSSSSSSISSSSSSSSSSSSSSSSSSSSSSSSHHHHHHHHSSSSSSSSSSSSSSSSSSSSSBSSSISSSSSSSSSSSSSSSSSSSSSSSSEEEE
TTYH_BC_129	CAUGCUUCAUACCCAGAGAGAAGCCCCCGGCUGCCCAGGCAUGCUUAGGCUUACACGUGCUUAGGCUUAGGCGUGCCUGGGUGAGCAGGGCCCUUCUCUCUGGGUGUGAAGAACU	87	0.018	0.018	0.018	-2.06315	C85G,G92C	....(((((((((((((((((((..(((.((((((((((((((((((((((((........))))))))))))))))))))).))).)))..)))))))))))))))))))....	EEEESSSSSSSSSSSSSSSSSSSIISSSISSSSSSSSSSSSSSSSSSSSSSSSHHHHHHHHSSSSSSSSSSSSSSSSSSSSSBSSSISSSIISSSSSSSSSSSSSSSSSSSEEEE
TTYH_BC_130	CAUGCUUCAUACCCAGAGAGAAGCCCCCGGCUGCCCAGGCAUGCUUAGGCUUACACGUGCUUAGGCUUAGGCGUGCCUGGGUGAGCAGGGCGGUUCUCUCUGGGUGUGAAGAACU	87	0.073	0.053	0.063	-1.72677	C85G,C93G	....(((((((((((((((((.((((((.((((((((((((((((((((((((........))))))))))))))))))))).))).))).))))))))))))))))))))....	EEEESSSSSSSSSSSSSSSSSBSSSSSSISSSSSSSSSSSSSSSSSSSSSSSSHHHHHHHHSSSSSSSSSSSSSSSSSSSSSBSSSISSSBSSSSSSSSSSSSSSSSSSSSEEEE
TTYH_BC_131	CAUGCUUCAUACCCAGAGAGAAGCCCCCGGCUGCCCAGGCAUGCUUAGGCUUACACGUGCUUAGGCUUAGGCGUGCCUGGGUGAGCAGGGCGCAUCUCUCUGGGUGUGAAGAACU	87	0.023	0.026	0.0245	-2.01457	C85G,U94A	....(((((((((((((((((.((.(((.((((((((((((((((((((((((........))))))))))))))))))))).))).))).)).)))))))))))))))))....	EEEESSSSSSSSSSSSSSSSSISSISSSISSSSSSSSSSSSSSSSSSSSSSSSHHHHHHHHSSSSSSSSSSSSSSSSSSSSSBSSSISSSISSISSSSSSSSSSSSSSSSSEEEE
TTYH_BC_132	CAUGCUUCAUACCCAGAGAGAAGCCCCCGGCUGCCCAGGCAUGCUUAGGCUUACACGUGCUUAGGCUUAGGCGUGCCUGGGUGAGCAGGGCGCUACUCUCUGGGUGUGAAGAACU	87	0.021	0.021	0.021	-2.04073	C85G,U95A	....((((((((((((((((.(((.(((.((((((((((((((((((((((((........))))))))))))))))))))).))).))).))).))))))))))))))))....	EEEESSSSSSSSSSSSSSSSISSSISSSISSSSSSSSSSSSSSSSSSSSSSSSHHHHHHHHSSSSSSSSSSSSSSSSSSSSSBSSSISSSISSSISSSSSSSSSSSSSSSSEEEE
TTYH_BC_133	CAUGCUUCAUACCCAGAGAGAAGCCCCCGGCUGCCCAGGCAUGCUUAGGCUUACACGUGCUUAGGCUUAGGCGUGCCUGGGUGACGACGGCGCUUCUCUCUGGGUGUGAAGAACU	87	0	0	0	-2.19771	C86G,G88C	....((((((((((((((((((((((.((...(((((((((((((((((((((........)))))))))))))))))))))..))..)).))))))))))))))))))))....	EEEESSSSSSSSSSSSSSSSSSSSSSISSIIISSSSSSSSSSSSSSSSSSSSSHHHHHHHHSSSSSSSSSSSSSSSSSSSSSIISSIISSBSSSSSSSSSSSSSSSSSSSSEEEE
TTYH_BC_134	CAUGCUUCAUACCCAGAGAGAAGCCCCCGGCUGCCCAGGCAUGCUUAGGCUUACACGUGCUUAGGCUUAGGCGUGCCUGGGUGACGAGCGCGCUUCUCUCUGGGUGUGAAGAACU	87	0.005	0.004	0.0045	-2.16407	C86G,G89C	....((((((((((((((((((((.....((((((((((((((((((((((((........)))))))))))))))))))))....)))..))))))))))))))))))))....	EEEESSSSSSSSSSSSSSSSSSSSIIIIISSSSSSSSSSSSSSSSSSSSSSSSHHHHHHHHSSSSSSSSSSSSSSSSSSSSSBBBBSSSIISSSSSSSSSSSSSSSSSSSSEEEE
TTYH_BC_135	CAUGCUUCAUACCCAGAGAGAAGCCCCCGGCUGCCCAGGCAUGCUUAGGCUUACACGUGCUUAGGCUUAGGCGUGCCUGGGUGACGAGGCCGCUUCUCUCUGGGUGUGAAGAACU	87	0.002	0.004	0.003	-2.17528	C86G,G90C	....((((((((((((((((((((.((((...(((((((((((((((((((((........)))))))))))))))))))))..)).))..))))))))))))))))))))....	EEEESSSSSSSSSSSSSSSSSSSSISSSSIIISSSSSSSSSSSSSSSSSSSSSHHHHHHHHSSSSSSSSSSSSSSSSSSSSSIISSBSSIISSSSSSSSSSSSSSSSSSSSEEEE
TTYH_BC_136	CAUGCUUCAUACCCAGAGAGAAGCCCCCGGCUGCCCAGGCAUGCUUAGGCUUACACGUGCUUAGGCUUAGGCGUGCCUGGGUGACGAGGGGGCUUCUCUCUGGGUGUGAAGAACU	87	0.363	0.168	0.2655	-0.213043	C86G,C91G	....((((((((((((((((((((((((...((((((((((((((((((((((........))))))))))))))))))))))....))))))))))))))))))))))))....	EEEESSSSSSSSSSSSSSSSSSSSSSSSIIISSSSSSSSSSSSSSSSSSSSSSHHHHHHHHSSSSSSSSSSSSSSSSSSSSSSIIIISSSSSSSSSSSSSSSSSSSSSSSSEEEE
TTYH_BC_137	CAUGCUUCAUACCCAGAGAGAAGCCCCCGGCUGCCCAGGCAUGCUUAGGCUUACACGUGCUUAGGCUUAGGCGUGCCUGGGUGACGAGGGCCCUUCUCUCUGGGUGUGAAGAACU	87	0.004	0.002	0.003	-2.17528	C86G,G92C	....((((((((((((((((((((((.((...(((((((((((((((((((((........)))))))))))))))))))))..)).))))..))))))))))))))))))....	EEEESSSSSSSSSSSSSSSSSSSSSSISSIIISSSSSSSSSSSSSSSSSSSSSHHHHHHHHSSSSSSSSSSSSSSSSSSSSSIISSISSSSBBSSSSSSSSSSSSSSSSSSEEEE
TTYH_BC_138	CAUGCUUCAUACCCAGAGAGAAGCCCCCGGCUGCCCAGGCAUGCUUAGGCUUACACGUGCUUAGGCUUAGGCGUGCCUGGGUGACGAGGGCGGUUCUCUCUGGGUGUGAAGAACU	87	0.158	0.12	0.139	-1.15866	C86G,C93G	....((((((((((((((((((((((.((...(((((((((((((((((((((........)))))))))))))))))))))..)).))))..))))))))))))))))))....	EEEESSSSSSSSSSSSSSSSSSSSSSISSIIISSSSSSSSSSSSSSSSSSSSSHHHHHHHHSSSSSSSSSSSSSSSSSSSSSIISSISSSSBBSSSSSSSSSSSSSSSSSSEEEE
TTYH_BC_139	CAUGCUUCAUACCCAGAGAGAAGCCCCCGGCUGCCCAGGCAUGCUUAGGCUUACACGUGCUUAGGCUUAGGCGUGCCUGGGUGACGAGGGCGCAUCUCUCUGGGUGUGAAGAACU	87	0.031	0.044	0.0375	-1.91739	C86G,U94A	....(((((((((((((((((.(((((((...(((((((((((((((((((((........)))))))))))))))))))))..)).))).)).)))))))))))))))))....	EEEESSSSSSSSSSSSSSSSSISSSSSSSIIISSSSSSSSSSSSSSSSSSSSSHHHHHHHHSSSSSSSSSSSSSSSSSSSSSIISSBSSSBSSISSSSSSSSSSSSSSSSSEEEE
TTYH_BC_140	CAUGCUUCAUACCCAGAGAGAAGCCCCCGGCUGCCCAGGCAUGCUUAGGCUUACACGUGCUUAGGCUUAGGCGUGCCUGGGUGACGAGGGCGCUACUCUCUGGGUGUGAAGAACU	87	0.006	0.004	0.005	-2.16033	C86G,U95A	....((((((((((((((((.((((((((...(((((((((((((((((((((........)))))))))))))))))))))..)).))).))).))))))))))))))))....	EEEESSSSSSSSSSSSSSSSISSSSSSSSIIISSSSSSSSSSSSSSSSSSSSSHHHHHHHHSSSSSSSSSSSSSSSSSSSSSIISSBSSSBSSSISSSSSSSSSSSSSSSSEEEE
TTYH_BC_141	CAUGCUUCAUACCCAGAGAGAAGCCCCCGGCUGCCCAGGCAUGCUUAGGCUUACACGUGCUUAGGCUUAGGCGUGCCUGGGUGACCACCGCGCUUCUCUCUGGGUGUGAAGAACU	87	0.001	0.002	0.0015	-2.1865	G88C,G89C	....((((((((((((((((((((...(((..(((((((((((((((((((((........))))))))))))))))))))).....))).))))))))))))))))))))....	EEEESSSSSSSSSSSSSSSSSSSSIIISSSIISSSSSSSSSSSSSSSSSSSSSHHHHHHHHSSSSSSSSSSSSSSSSSSSSSIIIIISSSISSSSSSSSSSSSSSSSSSSSEEEE
TTYH_BC_142	CAUGCUUCAUACCCAGAGAGAAGCCCCCGGCUGCCCAGGCAUGCUUAGGCUUACACGUGCUUAGGCUUAGGCGUGCCUGGGUGACCACGGCGCUUCUCUCUGGGUGUGAAGAACU	87	0.013	0.056	0.0345	-1.93981	G88C	....((((((((((((((((((((((..((.((((((((((((((((((((((........)))))))))))))))))))))).))..)).))))))))))))))))))))....	EEEESSSSSSSSSSSSSSSSSSSSSSIISSISSSSSSSSSSSSSSSSSSSSSSHHHHHHHHSSSSSSSSSSSSSSSSSSSSSSISSIISSBSSSSSSSSSSSSSSSSSSSSEEEE
TTYH_BC_143	CAUGCUUCAUACCCAGAGAGAAGCCCCCGGCUGCCCAGGCAUGCUUAGGCUUACACGUGCUUAGGCUUAGGCGUGCCUGGGUGACCACGGGGCUUCUCUCUGGGUGUGAAGAACU	87	0.007	0.029	0.018	-2.06315	G88C,C91G	....(((((((((((((((((((((((.((.((((((((((((((((((((((........)))))))))))))))))))))).))..)))))))))))))))))))))))....	EEEESSSSSSSSSSSSSSSSSSSSSSSISSISSSSSSSSSSSSSSSSSSSSSSHHHHHHHHSSSSSSSSSSSSSSSSSSSSSSISSIISSSSSSSSSSSSSSSSSSSSSSSEEEE
TTYH_BC_144	CAUGCUUCAUACCCAGAGAGAAGCCCCCGGCUGCCCAGGCAUGCUUAGGCUUACACGUGCUUAGGCUUAGGCGUGCCUGGGUGACCACGGCCCUUCUCUCUGGGUGUGAAGAACU	87	0.002	0	0.001	-2.19023	G88C,G92C	....(((((((((((((((((((..((.((.((((((((((((((((((((((........)))))))))))))))))))))).))..))..)))))))))))))))))))....	EEEESSSSSSSSSSSSSSSSSSSIISSISSISSSSSSSSSSSSSSSSSSSSSSHHHHHHHHSSSSSSSSSSSSSSSSSSSSSSISSIISSIISSSSSSSSSSSSSSSSSSSEEEE
TTYH_BC_145	CAUGCUUCAUACCCAGAGAGAAGCCCCCGGCUGCCCAGGCAUGCUUAGGCUUACACGUGCUUAGGCUUAGGCGUGCCUGGGUGACCACGGCGGUUCUCUCUGGGUGUGAAGAACU	87	0	0	0	-2.19771	G88C,C93G	....(((((((((((((((((.(((((.((.((((((((((((((((((((((........)))))))))))))))))))))).))..)).))))))))))))))))))))....	EEEESSSSSSSSSSSSSSSSSBSSSSSISSISSSSSSSSSSSSSSSSSSSSSSHHHHHHHHSSSSSSSSSSSSSSSSSSSSSSISSIISSBSSSSSSSSSSSSSSSSSSSSEEEE
TTYH_BC_146	CAUGCUUCAUACCCAGAGAGAAGCCCCCGGCUGCCCAGGCAUGCUUAGGCUUACACGUGCUUAGGCUUAGGCGUGCCUGGGUGACCACGGCGCAUCUCUCUGGGUGUGAAGAACU	87	0.004	0.025	0.0145	-2.08932	G88C,U94A	....(((((((((((((((((.((((..((.((((((((((((((((((((((........)))))))))))))))))))))).))..)).)).)))))))))))))))))....	EEEESSSSSSSSSSSSSSSSSISSSSIISSISSSSSSSSSSSSSSSSSSSSSSHHHHHHHHSSSSSSSSSSSSSSSSSSSSSSISSIISSBSSISSSSSSSSSSSSSSSSSEEEE
TTYH_BC_147	CAUGCUUCAUACCCAGAGAGAAGCCCCCGGCUGCCCAGGCAUGCUUAGGCUUACACGUGCUUAGGCUUAGGCGUGCCUGGGUGACCACGGCGCUACUCUCUGGGUGUGAAGAACU	87	0	0.007	0.0035	-2.17154	G88C,U95A	....((((((((((((((((.(((((..((.((((((((((((((((((((((........)))))))))))))))))))))).))..)).))).))))))))))))))))....	EEEESSSSSSSSSSSSSSSSISSSSSIISSISSSSSSSSSSSSSSSSSSSSSSHHHHHHHHSSSSSSSSSSSSSSSSSSSSSSISSIISSBSSSISSSSSSSSSSSSSSSSEEEE
TTYH_BC_148	CAUGCUUCAUACCCAGAGAGAAGCCCCCGGCUGCCCAGGCAUGCUUAGGCUUACACGUGCUUAGGCUUAGGCGUGCCUGGGUGACCAGCCCGCUUCUCUCUGGGUGUGAAGAACU	87	0.039	0.044	0.0415	-1.88749	G89C,G90C	....((((((((((((((((((((....(((((((((((((((((((((((((........))))))))))))))))))))....))))).))))))))))))))))))))....	EEEESSSSSSSSSSSSSSSSSSSSIIIISSSSSSSSSSSSSSSSSSSSSSSSSHHHHHHHHSSSSSSSSSSSSSSSSSSSSBBBBSSSSSISSSSSSSSSSSSSSSSSSSSEEEE
TTYH_BC_149	CAUGCUUCAUACCCAGAGAGAAGCCCCCGGCUGCCCAGGCAUGCUUAGGCUUACACGUGCUUAGGCUUAGGCGUGCCUGGGUGACCAGCGGGCUUCUCUCUGGGUGUGAAGAACU	87	0.018	0.012	0.015	-2.08558	G89C,C91G	....((((((((((((((((((((((..((.((((((((((((((((((((((........)))))))))))))))))))))).))...))))))))))))))))))))))....	EEEESSSSSSSSSSSSSSSSSSSSSSIISSISSSSSSSSSSSSSSSSSSSSSSHHHHHHHHSSSSSSSSSSSSSSSSSSSSSSISSIIISSSSSSSSSSSSSSSSSSSSSSEEEE
TTYH_BC_150	CAUGCUUCAUACCCAGAGAGAAGCCCCCGGCUGCCCAGGCAUGCUUAGGCUUACACGUGCUUAGGCUUAGGCGUGCCUGGGUGACCAGCGCCCUUCUCUCUGGGUGUGAAGAACU	87	0.122	0.094	0.108	-1.39039	G89C,G92C	....(((((((((((((((((((.....((.((((((((((((((((((((((........)))))))))))))))))))))).))......)))))))))))))))))))....	EEEESSSSSSSSSSSSSSSSSSSIIIIISSISSSSSSSSSSSSSSSSSSSSSSHHHHHHHHSSSSSSSSSSSSSSSSSSSSSSISSIIIIIISSSSSSSSSSSSSSSSSSSEEEE
TTYH_BC_151	CAUGCUUCAUACCCAGAGAGAAGCCCCCGGCUGCCCAGGCAUGCUUAGGCUUACACGUGCUUAGGCUUAGGCGUGCCUGGGUGACCAGCGCGGUUCUCUCUGGGUGUGAAGAACU	87	0.044	0.035	0.0395	-1.90244	G89C,C93G	....((((((((((((((((((....(((((((((((((((((((((((((((........))))))))))))))))))))....)))).)))))))))))))))))))))....	EEEESSSSSSSSSSSSSSSSSSBBBBSSSSSSSSSSSSSSSSSSSSSSSSSSSHHHHHHHHSSSSSSSSSSSSSSSSSSSSBBBBSSSSBSSSSSSSSSSSSSSSSSSSSSEEEE
TTYH_BC_152	CAUGCUUCAUACCCAGAGAGAAGCCCCCGGCUGCCCAGGCAUGCUUAGGCUUACACGUGCUUAGGCUUAGGCGUGCCUGGGUGACCAGCGCGCAUCUCUCUGGGUGUGAAGAACU	87	0.222	0.212	0.217	-0.57559	G89C,U94A	....(((((((((((((((((.((....((.((((((((((((((((((((((........)))))))))))))))))))))).)).....)).)))))))))))))))))....	EEEESSSSSSSSSSSSSSSSSISSIIIISSISSSSSSSSSSSSSSSSSSSSSSHHHHHHHHSSSSSSSSSSSSSSSSSSSSSSISSIIIIISSISSSSSSSSSSSSSSSSSEEEE
TTYH_BC_153	CAUGCUUCAUACCCAGAGAGAAGCCCCCGGCUGCCCAGGCAUGCUUAGGCUUACACGUGCUUAGGCUUAGGCGUGCCUGGGUGACCAGCGCGCUACUCUCUGGGUGUGAAGAACU	87	0.17	0.161	0.1655	-0.960563	G89C,U95A	....((((((((((((((((.(((....((.((((((((((((((((((((((........)))))))))))))))))))))).)).....))).))))))))))))))))....	EEEESSSSSSSSSSSSSSSSISSSIIIISSISSSSSSSSSSSSSSSSSSSSSSHHHHHHHHSSSSSSSSSSSSSSSSSSSSSSISSIIIIISSSISSSSSSSSSSSSSSSSEEEE
TTYH_BC_154	CAUGCUUCAUACCCAGAGAGAAGCCCCCGGCUGCCCAGGCAUGCUUAGGCUUACACGUGCUUAGGCUUAGGCGUGCCUGGGUGACCAGGCCGCUUCUCUCUGGGUGUGAAGAACU	87	0.244	0.112	0.178	-0.867123	G90C	....((((((((((((((((((((..((((.((((((((((((((((((((((........)))))))))))))))))))))).)).))..))))))))))))))))))))....	EEEESSSSSSSSSSSSSSSSSSSSIISSSSISSSSSSSSSSSSSSSSSSSSSSHHHHHHHHSSSSSSSSSSSSSSSSSSSSSSISSBSSIISSSSSSSSSSSSSSSSSSSSEEEE
TTYH_BC_155	CAUGCUUCAUACCCAGAGAGAAGCCCCCGGCUGCCCAGGCAUGCUUAGGCUUACACGUGCUUAGGCUUAGGCGUGCCUGGGUGACCAGGCCCCUUCUCUCUGGGUGUGAAGAACU	87	0.137	0.136	0.1365	-1.17734	G90C,G92C	....(((((((((((((((((((..((.((.((((((((((((((((((((((........)))))))))))))))))))))).)).))...)))))))))))))))))))....	EEEESSSSSSSSSSSSSSSSSSSIISSISSISSSSSSSSSSSSSSSSSSSSSSHHHHHHHHSSSSSSSSSSSSSSSSSSSSSSISSISSIIISSSSSSSSSSSSSSSSSSSEEEE
TTYH_BC_156	CAUGCUUCAUACCCAGAGAGAAGCCCCCGGCUGCCCAGGCAUGCUUAGGCUUACACGUGCUUAGGCUUAGGCGUGCCUGGGUGACCAGGCCGGUUCUCUCUGGGUGUGAAGAACU	87	0.161	0.071	0.116	-1.33059	G90C,C93G	....((((((((((((((((((....(((((((((((((((((((((((((((........))))))))))))))))))))).....))))))))))))))))))))))))....	EEEESSSSSSSSSSSSSSSSSSBBBBSSSSSSSSSSSSSSSSSSSSSSSSSSSHHHHHHHHSSSSSSSSSSSSSSSSSSSSSBBBBBSSSSSSSSSSSSSSSSSSSSSSSSEEEE
TTYH_BC_157	CAUGCUUCAUACCCAGAGAGAAGCCCCCGGCUGCCCAGGCAUGCUUAGGCUUACACGUGCUUAGGCUUAGGCGUGCCUGGGUGACCAGGCCGCAUCUCUCUGGGUGUGAAGAACU	87	0.136	0.105	0.1205	-1.29695	G90C,U94A	....(((((((((((((((((.((..((((.((((((((((((((((((((((........)))))))))))))))))))))).)).))..)).)))))))))))))))))....	EEEESSSSSSSSSSSSSSSSSISSIISSSSISSSSSSSSSSSSSSSSSSSSSSHHHHHHHHSSSSSSSSSSSSSSSSSSSSSSISSBSSIISSISSSSSSSSSSSSSSSSSEEEE
TTYH_BC_158	CAUGCUUCAUACCCAGAGAGAAGCCCCCGGCUGCCCAGGCAUGCUUAGGCUUACACGUGCUUAGGCUUAGGCGUGCCUGGGUGACCAGGCCGCUACUCUCUGGGUGUGAAGAACU	87	0.09	0.087	0.0885	-1.53615	G90C,U95A	....((((((((((((((((.(((..((((.((((((((((((((((((((((........)))))))))))))))))))))).)).))..))).))))))))))))))))....	EEEESSSSSSSSSSSSSSSSISSSIISSSSISSSSSSSSSSSSSSSSSSSSSSHHHHHHHHSSSSSSSSSSSSSSSSSSSSSSISSBSSIISSSISSSSSSSSSSSSSSSSEEEE
TTYH_BC_159	CAUGCUUCAUACCCAGAGAGAAGCCCCCGGCUGCCCAGGCAUGCUUAGGCUUACACGUGCUUAGGCUUAGGCGUGCCUGGGUGACCAGGGGCCUUCUCUCUGGGUGUGAAGAACU	87	0.147	0.095	0.121	-1.29321	C91G,G92C	....(((((((((((((((((((((((.((.((((((((((((((((((((((........)))))))))))))))))))))).)).)))).)))))))))))))))))))....	EEEESSSSSSSSSSSSSSSSSSSSSSSISSISSSSSSSSSSSSSSSSSSSSSSHHHHHHHHSSSSSSSSSSSSSSSSSSSSSSISSISSSSBSSSSSSSSSSSSSSSSSSSEEEE
TTYH_BC_160	CAUGCUUCAUACCCAGAGAGAAGCCCCCGGCUGCCCAGGCAUGCUUAGGCUUACACGUGCUUAGGCUUAGGCGUGCCUGGGUGACCAGGGGGGUUCUCUCUGGGUGUGAAGAACU	87	0.287	0.271	0.279	-0.112128	C91G,C93G	....((((((((((((((((((.(((((((.((((((((((((((((((((((........)))))))))))))))))))))).)).))))).))))))))))))))))))....	EEEESSSSSSSSSSSSSSSSSSISSSSSSSISSSSSSSSSSSSSSSSSSSSSSHHHHHHHHSSSSSSSSSSSSSSSSSSSSSSISSBSSSSSISSSSSSSSSSSSSSSSSSEEEE
TTYH_BC_161	CAUGCUUCAUACCCAGAGAGAAGCCCCCGGCUGCCCAGGCAUGCUUAGGCUUACACGUGCUUAGGCUUAGGCGUGCCUGGGUGACCAGGGGGCAUCUCUCUGGGUGUGAAGAACU	87	0.06	0.025	0.0425	-1.88001	C91G,U94A	....(((((((((((((((((.((((((((.((((((((((((((((((((((........)))))))))))))))))))))).)).)))))).)))))))))))))))))....	EEEESSSSSSSSSSSSSSSSSISSSSSSSSISSSSSSSSSSSSSSSSSSSSSSHHHHHHHHSSSSSSSSSSSSSSSSSSSSSSISSBSSSSSSISSSSSSSSSSSSSSSSSEEEE
TTYH_BC_162	CAUGCUUCAUACCCAGAGAGAAGCCCCCGGCUGCCCAGGCAUGCUUAGGCUUACACGUGCUUAGGCUUAGGCGUGCCUGGGUGACCAGGGGGCUACUCUCUGGGUGUGAAGAACU	87	0.029	0.061	0.045	-1.86132	C91G,U95A	....((((((((((((((((.(((((((((.((((((((((((((((((((((........)))))))))))))))))))))).)).))))))).))))))))))))))))....	EEEESSSSSSSSSSSSSSSSISSSSSSSSSISSSSSSSSSSSSSSSSSSSSSSHHHHHHHHSSSSSSSSSSSSSSSSSSSSSSISSBSSSSSSSISSSSSSSSSSSSSSSSEEEE
TTYH_BC_163	CAUGCUUCAUACCCAGAGAGAAGCCCCCGGCUGCCCAGGCAUGCUUAGGCUUACACGUGCUUAGGCUUAGGCGUGCCUGGGUGACCAGGGCCGUUCUCUCUGGGUGUGAAGAACU	87	NA	NA	NA	NA	G92C,C93G	....((((((((((((((((((((((..((.((((((((((((((((((((((........)))))))))))))))))))))).)).))))..))))))))))))))))))....	EEEESSSSSSSSSSSSSSSSSSSSSSIISSISSSSSSSSSSSSSSSSSSSSSSHHHHHHHHSSSSSSSSSSSSSSSSSSSSSSISSISSSSBBSSSSSSSSSSSSSSSSSSEEEE
TTYH_BC_164	CAUGCUUCAUACCCAGAGAGAAGCCCCCGGCUGCCCAGGCAUGCUUAGGCUUACACGUGCUUAGGCUUAGGCGUGCCUGGGUGACCAGGGCCCAUCUCUCUGGGUGUGAAGAACU	87	0.224	0.228	0.226	-0.508313	G92C,U94A	....(((((((((((((((((.((((..((.((((((((((((((((((((((........)))))))))))))))))))))).)).))))...)))))))))))))))))....	EEEESSSSSSSSSSSSSSSSSISSSSIISSISSSSSSSSSSSSSSSSSSSSSSHHHHHHHHSSSSSSSSSSSSSSSSSSSSSSISSISSSSIIISSSSSSSSSSSSSSSSSEEEE
TTYH_BC_165	CAUGCUUCAUACCCAGAGAGAAGCCCCCGGCUGCCCAGGCAUGCUUAGGCUUACACGUGCUUAGGCUUAGGCGUGCCUGGGUGACCAGGGCCCUACUCUCUGGGUGUGAAGAACU	87	0.201	0.129	0.165	-0.9643	G92C,U95A	....((((((((((((((((.((..(((((.((((((((((((((((((((((........)))))))))))))))))))))).)).)))..)).))))))))))))))))....	EEEESSSSSSSSSSSSSSSSISSIISSSSSISSSSSSSSSSSSSSSSSSSSSSHHHHHHHHSSSSSSSSSSSSSSSSSSSSSSISSBSSSIISSISSSSSSSSSSSSSSSSEEEE
TTYH_BC_166	CAUGCUUCAUACCCAGAGAGAAGCCCCCGGCUGCCCAGGCAUGCUUAGGCUUACACGUGCUUAGGCUUAGGCGUGCCUGGGUGACCAGGGCGGAUCUCUCUGGGUGUGAAGAACU	87	0.217	0.182	0.1995	-0.706406	C93G,U94A	....(((((((((((((((((..(((((((.((((((((((((((((((((((........)))))))))))))))))))))).)).))).)).)))))))))))))))))....	EEEESSSSSSSSSSSSSSSSSIISSSSSSSISSSSSSSSSSSSSSSSSSSSSSHHHHHHHHSSSSSSSSSSSSSSSSSSSSSSISSBSSSBSSISSSSSSSSSSSSSSSSSEEEE
TTYH_BC_167	CAUGCUUCAUACCCAGAGAGAAGCCCCCGGCUGCCCAGGCAUGCUUAGGCUUACACGUGCUUAGGCUUAGGCGUGCCUGGGUGACCAGGGCGGUACUCUCUGGGUGUGAAGAACU	87	0.029	0.133	0.081	-1.59222	C93G,U95A	....((((((((((((((((..((((((((.((((((((((((((((((((((........)))))))))))))))))))))).)).))).))).))))))))))))))))....	EEEESSSSSSSSSSSSSSSSIISSSSSSSSISSSSSSSSSSSSSSSSSSSSSSHHHHHHHHSSSSSSSSSSSSSSSSSSSSSSISSBSSSBSSSISSSSSSSSSSSSSSSSEEEE
TTYH_BC_168	CAUGCUUCAUACCCAGAGAGAAGCCCCCGGCUGCCCAGGCAUGCUUAGGCUUACACGUGCUUAGGCUUAGGCGUGCCUGGGUGACCAGGGCGCAACUCUCUGGGUGUGAAGAACU	87	0.352	0.379	0.3655	0.534477	U94A,U95A	....((((((((((((((((..(((((.((.((((((((((((((((((((((........)))))))))))))))))))))).)).))).))..))))))))))))))))....	EEEESSSSSSSSSSSSSSSSIISSSSSISSISSSSSSSSSSSSSSSSSSSSSSHHHHHHHHSSSSSSSSSSSSSSSSSSSSSSISSISSSBSSIISSSSSSSSSSSSSSSSEEEE
TTYH_BC_169	CAUGCUUCAUACCCAGAGAGAAGCCCCCGGCUGCCCAGGCAUGCUUAGGCUUACACGUGCUUAGGCUUAGGCGUGCCUGGGUGACAAAGGCGCUUCUCUCUGGGUGUGAAGAACU	87	0.027	0.024	0.0255	-2.00709	C86A,G88A	....((((((((((((((((((((((......(((((((((((((((((((((........)))))))))))))))))))))......)).))))))))))))))))))))....	EEEESSSSSSSSSSSSSSSSSSSSSSIIIIIISSSSSSSSSSSSSSSSSSSSSHHHHHHHHSSSSSSSSSSSSSSSSSSSSSIIIIIISSBSSSSSSSSSSSSSSSSSSSSEEEE
TTYH_BC_170	CAUGCUUCAUACCCAGAGAGAAGCCCCCGGCUGCCCAGGCAUGCUUAGGCUUACACGUGCUUAGGCUUAGGCGUGCCUGGGUGACAAUGGCGCUUCUCUCUGGGUGUGAAGAACU	87	0.009	0.017	0.013	-2.10053	C86A,G88U	....((((((((((((((((((((((......(((((((((((((((((((((........)))))))))))))))))))))......)).))))))))))))))))))))....	EEEESSSSSSSSSSSSSSSSSSSSSSIIIIIISSSSSSSSSSSSSSSSSSSSSHHHHHHHHSSSSSSSSSSSSSSSSSSSSSIIIIIISSBSSSSSSSSSSSSSSSSSSSSEEEE
TTYH_BC_171	CAUGCUUCAUACCCAGAGAGAAGCCCCCGGCUGCCCAGGCAUGCUUAGGCUUACACGUGCUUAGGCUUAGGCGUGCCUGGGUGACAACGGCGCUUCUCUCUGGGUGUGAAGAACU	87	0	0.002	0.001	-2.19023	C86A,G88C	....((((((((((((((((((((..(((..((((((((((((((((((((((........))))))))))))))))))))))....))).))))))))))))))))))))....	EEEESSSSSSSSSSSSSSSSSSSSIISSSIISSSSSSSSSSSSSSSSSSSSSSHHHHHHHHSSSSSSSSSSSSSSSSSSSSSSIIIISSSISSSSSSSSSSSSSSSSSSSSEEEE
TTYH_BC_172	CAUGCUUCAUACCCAGAGAGAAGCCCCCGGCUGCCCAGGCAUGCUUAGGCUUACACGUGCUUAGGCUUAGGCGUGCCUGGGUGACUAAGGCGCUUCUCUCUGGGUGUGAAGAACU	87	0.002	0.005	0.0035	-2.17154	C86U,G88A	....((((((((((((((((((((((..((.((((((((((((((((((((((........)))))))))))))))))))))).))..)).))))))))))))))))))))....	EEEESSSSSSSSSSSSSSSSSSSSSSIISSISSSSSSSSSSSSSSSSSSSSSSHHHHHHHHSSSSSSSSSSSSSSSSSSSSSSISSIISSBSSSSSSSSSSSSSSSSSSSSEEEE
TTYH_BC_173	CAUGCUUCAUACCCAGAGAGAAGCCCCCGGCUGCCCAGGCAUGCUUAGGCUUACACGUGCUUAGGCUUAGGCGUGCCUGGGUGACUAUGGCGCUUCUCUCUGGGUGUGAAGAACU	87	0.001	0.009	0.005	-2.16033	C86U,G88U	....((((((((((((((((((((((..((.((((((((((((((((((((((........)))))))))))))))))))))).))..)).))))))))))))))))))))....	EEEESSSSSSSSSSSSSSSSSSSSSSIISSISSSSSSSSSSSSSSSSSSSSSSHHHHHHHHSSSSSSSSSSSSSSSSSSSSSSISSIISSBSSSSSSSSSSSSSSSSSSSSEEEE
TTYH_BC_174	CAUGCUUCAUACCCAGAGAGAAGCCCCCGGCUGCCCAGGCAUGCUUAGGCUUACACGUGCUUAGGCUUAGGCGUGCCUGGGUGACUACGGCGCUUCUCUCUGGGUGUGAAGAACU	87	0	0.002	0.001	-2.19023	C86U,G88C	....((((((((((((((((((((((..((.((((((((((((((((((((((........)))))))))))))))))))))).))..)).))))))))))))))))))))....	EEEESSSSSSSSSSSSSSSSSSSSSSIISSISSSSSSSSSSSSSSSSSSSSSSHHHHHHHHSSSSSSSSSSSSSSSSSSSSSSISSIISSBSSSSSSSSSSSSSSSSSSSSEEEE
TTYH_BC_175	CAUGCUUCAUACCCAGAGAGAAGCCCCCGGCUGCCCAGGCAUGCUUAGGCUUACACGUGCUUAGGCUUAGGCGUGCCUGGGUGACGAAGGCGCUUCUCUCUGGGUGUGAAGAACU	87	0.006	0.002	0.004	-2.16781	C86G,G88A	....((((((((((((((((((((((.((...(((((((((((((((((((((........)))))))))))))))))))))..))..)).))))))))))))))))))))....	EEEESSSSSSSSSSSSSSSSSSSSSSISSIIISSSSSSSSSSSSSSSSSSSSSHHHHHHHHSSSSSSSSSSSSSSSSSSSSSIISSIISSBSSSSSSSSSSSSSSSSSSSSEEEE
TTYH_BC_176	CAUGCUUCAUACCCAGAGAGAAGCCCCCGGCUGCCCAGGCAUGCUUAGGCUUACACGUGCUUAGGCUUAGGCGUGCCUGGGUGACGAUGGCGCUUCUCUCUGGGUGUGAAGAACU	87	0.006	0.004	0.005	-2.16033	C86G,G88U	....((((((((((((((((((((((.((...(((((((((((((((((((((........)))))))))))))))))))))..))..)).))))))))))))))))))))....	EEEESSSSSSSSSSSSSSSSSSSSSSISSIIISSSSSSSSSSSSSSSSSSSSSHHHHHHHHSSSSSSSSSSSSSSSSSSSSSIISSIISSBSSSSSSSSSSSSSSSSSSSSEEEE
TTYH_BC_177	CAUGCUUCAUACCCAGAGAGAAGCCCCCGGCUGCCCAGGCAUGCUUAGGCUUACACGUGCUUAGGCUUAGGCGUGCCUGGGUGACGACGGCGCUUCUCUCUGGGUGUGAAGAACU	87	0	0	0	-2.19771	C86G,G88C	....((((((((((((((((((((((.((...(((((((((((((((((((((........)))))))))))))))))))))..))..)).))))))))))))))))))))....	EEEESSSSSSSSSSSSSSSSSSSSSSISSIIISSSSSSSSSSSSSSSSSSSSSHHHHHHHHSSSSSSSSSSSSSSSSSSSSSIISSIISSBSSSSSSSSSSSSSSSSSSSSEEEE
TTYH_BC_178	CAUGCUUCAUACCCAGAGAGAAGCCCCCGGCUGCCCAGGCAUGCUUAGGCUUACACGUGCUUAGGCUUAGGCGUGCCUGGGUGACCUAGGGCGCUUCUCUCUGGGUGUGAAGAACU	88	NA	NA	NA	NA	indel	....(((((((((((((((((((((((.((.((((((((((((((((((((((........)))))))))))))))))))))).))..))).))))))))))))))))))))....	EEEESSSSSSSSSSSSSSSSSSSSSSSISSISSSSSSSSSSSSSSSSSSSSSSHHHHHHHHSSSSSSSSSSSSSSSSSSSSSSISSIISSSBSSSSSSSSSSSSSSSSSSSSEEEE
TTYH_BC_179	CAUGCUUCAUACCCAGAGAGAAGCCCCCGGCUGCCCAGGCAUGCUUAGGCUUACACGUGCUUAGGCUUAGGCGUGCCUGGGUGACUCAGGGCGCUUCUCUCUGGGUGUGAAGAACU	88	NA	NA	NA	NA	indel	....(((((((((((((((((((((((.((.((((((((((((((((((((((........)))))))))))))))))))))).))..))).))))))))))))))))))))....	EEEESSSSSSSSSSSSSSSSSSSSSSSISSISSSSSSSSSSSSSSSSSSSSSSHHHHHHHHSSSSSSSSSSSSSSSSSSSSSSISSIISSSBSSSSSSSSSSSSSSSSSSSSEEEE
TTYH_BC_180	CAUGCUUCAUACCCAGAGAGAAGCCCCCGGCUGCCCAGGCAUGCUUAGGCUUACACGUGCUUAGGCUUAGGCGUGCCUGGGUGAUCCAGGGCGCUUCUCUCUGGGUGUGAAGAACU	88	NA	NA	NA	NA	indel	....(((((((((((((((((((((((.((.((((((((((((((((((((((........))))))))))))))))))))))..)).))).))))))))))))))))))))....	EEEESSSSSSSSSSSSSSSSSSSSSSSISSISSSSSSSSSSSSSSSSSSSSSSHHHHHHHHSSSSSSSSSSSSSSSSSSSSSSIISSISSSBSSSSSSSSSSSSSSSSSSSSEEEE
TTYH_BC_181	CAUGCUUCAUACCCAGAGAGAAGCCCCCGGCUGCCCAGGCAUGCUUAGGCUUACACGUGCUUAGGCUUAGGCGUGCCUGGGUGACCAUGGGCGCUUCUCUCUGGGUGUGAAGAACU	87	NA	NA	NA	NA	indel	....(((((((((((((((((((((((.((.((((((((((((((((((((((........)))))))))))))))))))))).))..))).))))))))))))))))))))....	EEEESSSSSSSSSSSSSSSSSSSSSSSISSISSSSSSSSSSSSSSSSSSSSSSHHHHHHHHSSSSSSSSSSSSSSSSSSSSSSISSIISSSBSSSSSSSSSSSSSSSSSSSSEEEE
TTYH_BC_182	CAUGCUUCAUACCCAGAGAGAAGCCCCCGGCUGCCCAGGCAUGCUUAGGCUUACACGUGCUUAGGCUUAGGCGUGCCUGGGUGACCAGUGGCGCUUCUCUCUGGGUGUGAAGAACU	87	NA	NA	NA	NA	indel	....((((((((((((((((((((.((.((.((((((((((((((((((((((........)))))))))))))))))))))).))...)).))))))))))))))))))))....	EEEESSSSSSSSSSSSSSSSSSSSISSISSISSSSSSSSSSSSSSSSSSSSSSHHHHHHHHSSSSSSSSSSSSSSSSSSSSSSISSIIISSISSSSSSSSSSSSSSSSSSSSEEEE
TTYH_BC_183	CAUGCUUCAUACCCAGAGAGAAGCCCCCGGCUGCCCAGGCAUGCUUAGGCUUACACGUGCUUAGGCUUAGGCGUGCCUGGGUGACCAGGUGCGCUUCUCUCUGGGUGUGAAGAACU	87	NA	NA	NA	NA	indel	....((((((((((((((((((((.((.((.((((((((((((((((((((((........)))))))))))))))))))))).)).))...))))))))))))))))))))....	EEEESSSSSSSSSSSSSSSSSSSSISSISSISSSSSSSSSSSSSSSSSSSSSSHHHHHHHHSSSSSSSSSSSSSSSSSSSSSSISSISSIIISSSSSSSSSSSSSSSSSSSSEEEE
TTYH_BC_184	CAUGCUUCAUACCCAGAGAGAAGCCCCCGGCUGCCCAGGCAUGCUUAGGCUUACACGUGCUUAGGCUUAGGCGUGCCUGGGGUCGGAGGGCGCUUCUCUCUGGGUGUGAAGAACU	87	0.004	0.003	0.0035	-2.17154	U82G,G83U,A84C,C85G,C86G	....(((((((((((((((((((((((((((..((((((((((((((((((((........))))))))))))))))))))))))).))))..))))))))))))))))))....	EEEESSSSSSSSSSSSSSSSSSSSSSSSSSSBBSSSSSSSSSSSSSSSSSSSSHHHHHHHHSSSSSSSSSSSSSSSSSSSSSSSSSBSSSSBBSSSSSSSSSSSSSSSSSSEEEE
TTYH_BC_185	CAUGCUUCAUACCCAGAGAGAAGCCCCCGGCUGCCCAGGCAUGCUUAGGCUUACACGUGCUUAGGCUUAGGCGUGCCUGGGUGCGGAGGGCGCUUCUCUCUGGGUGUGAAGAACU	87	0.023	0.017	0.02	-2.0482	A84C,C85G,C86G	....(((((((((((((((((((((((..((.(((((((((((((((((((((........)))))))))))))))))))))))...))).))))))))))))))))))))....	EEEESSSSSSSSSSSSSSSSSSSSSSSIISSBSSSSSSSSSSSSSSSSSSSSSHHHHHHHHSSSSSSSSSSSSSSSSSSSSSSSIIISSSBSSSSSSSSSSSSSSSSSSSSEEEE
TTYH_BC_186	CAUGCUUCAUACCCAGAGAGAAGCCCCCGGCUGCCCAGGCAUGCUUAGGCUUACACGUGCUUAGGCUUAGGCGUGCCUGGGUGACCACCCGCCUUCUCUCUGGGUGUGAAGAACU	87	0	0	0	-2.19771	indel	....((((((((((((((((((((....((.((((((((((((((((((((((........)))))))))))))))))))))).))....).)))))))))))))))))))....	EEEESSSSSSSSSSSSSSSSSSSSIIIISSISSSSSSSSSSSSSSSSSSSSSSHHHHHHHHSSSSSSSSSSSSSSSSSSSSSSISSIIIISBSSSSSSSSSSSSSSSSSSSEEEE
TTYH_BC_187	CAUGCUUCAUACCCAGAGAGAAGCCCCCGGCUGCCCAGGCAUGCUUAGGCUUACACGUGCUUAGGCUUAGGCGUGCCUGGGUGACCACCCCGCUUCUCUCUGGGUGUGAAGAACU	87	0	0	0	-2.19771	indel	....((((((((((((((((((((....((.((((((((((((((((((((((........)))))))))))))))))))))).)).....))))))))))))))))))))....	EEEESSSSSSSSSSSSSSSSSSSSIIIISSISSSSSSSSSSSSSSSSSSSSSSHHHHHHHHSSSSSSSSSSSSSSSSSSSSSSISSIIIIISSSSSSSSSSSSSSSSSSSSEEEE
TTYH_ECS_BC_000	CAUGCUUCAUACCCAGAGAGAAGCCCCCGGCUGCCCAGGCAUGCUUAGGCUUACACGUGCUUAGGCUUAGGCGUGCCUGGGUGACCAGGGCGCUUCUCUCUGGGUGUGAAGAACU	87	0.274	0.314	0.294	0	wt	....(((((((((((((((((((((((.((.((((((((((((((((((((((........)))))))))))))))))))))).)).))).))))))))))))))))))))....	EEEESSSSSSSSSSSSSSSSSSSSSSSISSISSSSSSSSSSSSSSSSSSSSSSHHHHHHHHSSSSSSSSSSSSSSSSSSSSSSISSISSSBSSSSSSSSSSSSSSSSSSSSEEEE
TTYH_ECS_BC_001	CAUGCUUCAUACCCAGAGAGAAACCCCCGGCUGCCCAGGCAUGCUUAGGCUUACACGUGCUUAGGCUUAGGCGUGCCUGGGUGACCAGGGCGCUUCUCUCUGGGUGUGAAGAACU	87	0.118	0.273	0.1955	-0.736307	G23A	....((((((((((((((((((..(((.((.((((((((((((((((((((((........)))))))))))))))))))))).)).)))...))))))))))))))))))....	EEEESSSSSSSSSSSSSSSSSSIISSSISSISSSSSSSSSSSSSSSSSSSSSSHHHHHHHHSSSSSSSSSSSSSSSSSSSSSSISSISSSIIISSSSSSSSSSSSSSSSSSEEEE
TTYH_ECS_BC_002	CAUGCUUCAUACCCAGAGAGAAGACCCCGGCUGCCCAGGCAUGCUUAGGCUUACACGUGCUUAGGCUUAGGCGUGCCUGGGUGACCAGGGCGCUUCUCUCUGGGUGUGAAGAACU	87	0.224	0.292	0.258	-0.269107	C24A	....(((((((((((((((((((..(((((.((((((((((((((((((((((........)))))))))))))))))))))).)).)))..)))))))))))))))))))....	EEEESSSSSSSSSSSSSSSSSSSIISSSSSISSSSSSSSSSSSSSSSSSSSSSHHHHHHHHSSSSSSSSSSSSSSSSSSSSSSISSBSSSIISSSSSSSSSSSSSSSSSSSEEEE
TTYH_ECS_BC_003	CAUGCUUCAUACCCAGAGAGAAGCACCCGGCUGCCCAGGCAUGCUUAGGCUUACACGUGCUUAGGCUUAGGCGUGCCUGGGUGACCAGGGCGCUUCUCUCUGGGUGUGAAGAACU	87	0.218	0.149	0.1835	-0.826009	C25A	....((((((((((((((((((((.(((((.((((((((((((((((((((((........)))))))))))))))))))))).)).))).))))))))))))))))))))....	EEEESSSSSSSSSSSSSSSSSSSSISSSSSISSSSSSSSSSSSSSSSSSSSSSHHHHHHHHSSSSSSSSSSSSSSSSSSSSSSISSBSSSISSSSSSSSSSSSSSSSSSSSEEEE
TTYH_ECS_BC_004	CAUGCUUCAUACCCAGAGAGAAGCCACCGGCUGCCCAGGCAUGCUUAGGCUUACACGUGCUUAGGCUUAGGCGUGCCUGGGUGACCAGGGCGCUUCUCUCUGGGUGUGAAGAACU	87	0.198	0.244	0.221	-0.545689	C26A	....((((((((((((((((((((..((((.((((((((((((((((((((((........)))))))))))))))))))))).)).))..))))))))))))))))))))....	EEEESSSSSSSSSSSSSSSSSSSSIISSSSISSSSSSSSSSSSSSSSSSSSSSHHHHHHHHSSSSSSSSSSSSSSSSSSSSSSISSBSSIISSSSSSSSSSSSSSSSSSSSEEEE
TTYH_ECS_BC_005	CAUGCUUCAUACCCAGAGAGAAGCCCACGGCUGCCCAGGCAUGCUUAGGCUUACACGUGCUUAGGCUUAGGCGUGCCUGGGUGACCAGGGCGCUUCUCUCUGGGUGUGAAGAACU	87	0.149	0.21	0.1795	-0.85591	C27A	....((((((((((((((((((((((..((.((((((((((((((((((((((........)))))))))))))))))))))).))..)).))))))))))))))))))))....	EEEESSSSSSSSSSSSSSSSSSSSSSIISSISSSSSSSSSSSSSSSSSSSSSSHHHHHHHHSSSSSSSSSSSSSSSSSSSSSSISSIISSBSSSSSSSSSSSSSSSSSSSSEEEE
TTYH_ECS_BC_006	CAUGCUUCAUACCCAGAGAGAAGCCCCAGGCUGCCCAGGCAUGCUUAGGCUUACACGUGCUUAGGCUUAGGCGUGCCUGGGUGACCAGGGCGCUUCUCUCUGGGUGUGAAGAACU	87	0.154	0.187	0.1705	-0.923187	C28A	....(((((((((((((((((((((((.((.((((((((((((((((((((((........)))))))))))))))))))))).)).))).))))))))))))))))))))....	EEEESSSSSSSSSSSSSSSSSSSSSSSISSISSSSSSSSSSSSSSSSSSSSSSHHHHHHHHSSSSSSSSSSSSSSSSSSSSSSISSISSSBSSSSSSSSSSSSSSSSSSSSEEEE
TTYH_ECS_BC_007	CAUGCUUCAUACCCAGAGAGAAGCCCCCAGCUGCCCAGGCAUGCUUAGGCUUACACGUGCUUAGGCUUAGGCGUGCCUGGGUGACCAGGGCGCUUCUCUCUGGGUGUGAAGAACU	87	0.228	0.211	0.2195	-0.556902	G29A	....(((((((((((((((((((((((.....(((((((((((((((((((((........))))))))))))))))))))).....))).))))))))))))))))))))....	EEEESSSSSSSSSSSSSSSSSSSSSSSIIIIISSSSSSSSSSSSSSSSSSSSSHHHHHHHHSSSSSSSSSSSSSSSSSSSSSIIIIISSSBSSSSSSSSSSSSSSSSSSSSEEEE
TTYH_ECS_BC_008	CAUGCUUCAUACCCAGAGAGAAGCCCCCGACUGCCCAGGCAUGCUUAGGCUUACACGUGCUUAGGCUUAGGCGUGCCUGGGUGACCAGGGCGCUUCUCUCUGGGUGUGAAGAACU	87	0.166	0.326	0.246	-0.358809	G30A	....((((((((((((((((((((.(((...((((((((((((((((((((((........))))))))))))))))))))))....))).))))))))))))))))))))....	EEEESSSSSSSSSSSSSSSSSSSSISSSIIISSSSSSSSSSSSSSSSSSSSSSHHHHHHHHSSSSSSSSSSSSSSSSSSSSSSIIIISSSISSSSSSSSSSSSSSSSSSSSEEEE
TTYH_ECS_BC_009	CAUGCUUCAUACCCAGAGAGAAGCCCCCGGAUGCCCAGGCAUGCUUAGGCUUACACGUGCUUAGGCUUAGGCGUGCCUGGGUGACCAGGGCGCUUCUCUCUGGGUGUGAAGAACU	87	0.232	0.368	0.3	0.0448512	C31A	....(((((((((((((((((((((((.((..(((((((((((((((((((((........)))))))))))))))))))))..)).))).))))))))))))))))))))....	EEEESSSSSSSSSSSSSSSSSSSSSSSISSIISSSSSSSSSSSSSSSSSSSSSHHHHHHHHSSSSSSSSSSSSSSSSSSSSSIISSISSSBSSSSSSSSSSSSSSSSSSSSEEEE
TTYH_ECS_BC_010	CAUGCUUCAUACCCAGAGAGAAGCCCCCGGCAGCCCAGGCAUGCUUAGGCUUACACGUGCUUAGGCUUAGGCGUGCCUGGGUGACCAGGGCGCUUCUCUCUGGGUGUGAAGAACU	87	0.33	0.36	0.345	0.381235	U32A	....(((((((((((((((((((((((.((..(((((((((((((((((((((........)))))))))))))))))))))..)).))).))))))))))))))))))))....	EEEESSSSSSSSSSSSSSSSSSSSSSSISSIISSSSSSSSSSSSSSSSSSSSSHHHHHHHHSSSSSSSSSSSSSSSSSSSSSIISSISSSBSSSSSSSSSSSSSSSSSSSSEEEE
TTYH_ECS_BC_011	CAUGCUUCAUACCCAGAGAGAAGCCCCCGGCUACCCAGGCAUGCUUAGGCUUACACGUGCUUAGGCUUAGGCGUGCCUGGGUGACCAGGGCGCUUCUCUCUGGGUGUGAAGAACU	87	0.269	0.283	0.276	-0.134554	G33A	....(((((((((((((((((((((((.((.((((((((((((((((((((((........)))))))))))))))))))))).)).))).))))))))))))))))))))....	EEEESSSSSSSSSSSSSSSSSSSSSSSISSISSSSSSSSSSSSSSSSSSSSSSHHHHHHHHSSSSSSSSSSSSSSSSSSSSSSISSISSSBSSSSSSSSSSSSSSSSSSSSEEEE
TTYH_ECS_BC_012	CAUGCUUCAUACCCAGAGAGAAGCCCCCGGCUGACCAGGCAUGCUUAGGCUUACACGUGCUUAGGCUUAGGCGUGCCUGGGUGACCAGGGCGCUUCUCUCUGGGUGUGAAGAACU	87	0.247	0.285	0.266	-0.209306	C34A	....(((((((((((((((((((((((.((.(..(((((((((((((((((((........)))))))))))))))))))..).)).))).))))))))))))))))))))....	EEEESSSSSSSSSSSSSSSSSSSSSSSISSISIISSSSSSSSSSSSSSSSSSSHHHHHHHHSSSSSSSSSSSSSSSSSSSIISISSISSSBSSSSSSSSSSSSSSSSSSSSEEEE
TTYH_ECS_BC_013	CAUGCUUCAUACCCAGAGAGAAGCCCCCGGCUGCACAGGCAUGCUUAGGCUUACACGUGCUUAGGCUUAGGCGUGCCUGGGUGACCAGGGCGCUUCUCUCUGGGUGUGAAGAACU	87	0.118	0.319	0.2185	-0.564377	C35A	....(((((((((((((((((((((((.((.(((.((((((((((((((((((........)))))))))))))))))).))).)).))).))))))))))))))))))))....	EEEESSSSSSSSSSSSSSSSSSSSSSSISSISSSISSSSSSSSSSSSSSSSSSHHHHHHHHSSSSSSSSSSSSSSSSSSISSSISSISSSBSSSSSSSSSSSSSSSSSSSSEEEE
TTYH_ECS_BC_014	CAUGCUUCAUACCCAGAGAGAAGCCCCCGGCUGCCAAGGCAUGCUUAGGCUUACACGUGCUUAGGCUUAGGCGUGCCUGGGUGACCAGGGCGCUUCUCUCUGGGUGUGAAGAACU	87	0.152	0.257	0.2045	-0.66903	C36A	....(((((((((((((((((((((((.((.((((.(((((((((((((((((........))))))))))))))))).)))).)).))).))))))))))))))))))))....	EEEESSSSSSSSSSSSSSSSSSSSSSSISSISSSSISSSSSSSSSSSSSSSSSHHHHHHHHSSSSSSSSSSSSSSSSSISSSSISSISSSBSSSSSSSSSSSSSSSSSSSSEEEE
TTYH_ECS_BC_015	CAUGCUUCAUACCCAGAGAGUAGCCCCCGGCUGCCCAGGCAUGCUUAGGCUUACACGUGCUUAGGCUUAGGCGUGCCUGGGUGACCAGGGCGCUUCUCUCUGGGUGUGAAGAACU	87	0.172	0.295	0.2335	-0.452249	A21U	....((((((((((((((((.((((((.((.((((((((((((((((((((((........)))))))))))))))))))))).)).))).))).))))))))))))))))....	EEEESSSSSSSSSSSSSSSSISSSSSSISSISSSSSSSSSSSSSSSSSSSSSSHHHHHHHHSSSSSSSSSSSSSSSSSSSSSSISSISSSBSSSISSSSSSSSSSSSSSSSEEEE
TTYH_ECS_BC_016	CAUGCUUCAUACCCAGAGAGAUGCCCCCGGCUGCCCAGGCAUGCUUAGGCUUACACGUGCUUAGGCUUAGGCGUGCCUGGGUGACCAGGGCGCUUCUCUCUGGGUGUGAAGAACU	87	0.222	0.316	0.269	-0.18688	A22U	....(((((((((((((((((.(((((.((.((((((((((((((((((((((........)))))))))))))))))))))).)).))).)).)))))))))))))))))....	EEEESSSSSSSSSSSSSSSSSISSSSSISSISSSSSSSSSSSSSSSSSSSSSSHHHHHHHHSSSSSSSSSSSSSSSSSSSSSSISSISSSBSSISSSSSSSSSSSSSSSSSEEEE
TTYH_ECS_BC_017	CAUGCUUCAUACCCAGAGAGAAUCCCCCGGCUGCCCAGGCAUGCUUAGGCUUACACGUGCUUAGGCUUAGGCGUGCCUGGGUGACCAGGGCGCUUCUCUCUGGGUGUGAAGAACU	87	0.211	0.254	0.2325	-0.459725	G23U	....((((((((((((((((((..(((.((.((((((((((((((((((((((........)))))))))))))))))))))).)).)))...))))))))))))))))))....	EEEESSSSSSSSSSSSSSSSSSIISSSISSISSSSSSSSSSSSSSSSSSSSSSHHHHHHHHSSSSSSSSSSSSSSSSSSSSSSISSISSSIIISSSSSSSSSSSSSSSSSSEEEE
TTYH_ECS_BC_018	CAUGCUUCAUACCCAGAGAGAAGUCCCCGGCUGCCCAGGCAUGCUUAGGCUUACACGUGCUUAGGCUUAGGCGUGCCUGGGUGACCAGGGCGCUUCUCUCUGGGUGUGAAGAACU	87	0.191	0.302	0.2465	-0.355072	C24U	....((((((((((((((((((((.(((((.((((((((((((((((((((((........)))))))))))))))))))))).)).))).))))))))))))))))))))....	EEEESSSSSSSSSSSSSSSSSSSSISSSSSISSSSSSSSSSSSSSSSSSSSSSHHHHHHHHSSSSSSSSSSSSSSSSSSSSSSISSBSSSISSSSSSSSSSSSSSSSSSSSEEEE
TTYH_ECS_BC_019	CAUGCUUCAUACCCAGAGAGAAGCUCCCGGCUGCCCAGGCAUGCUUAGGCUUACACGUGCUUAGGCUUAGGCGUGCCUGGGUGACCAGGGCGCUUCUCUCUGGGUGUGAAGAACU	87	0.137	0.194	0.1655	-0.960563	C25U	....((((((((((((((((((((.(((((.((((((((((((((((((((((........)))))))))))))))))))))).)).))).))))))))))))))))))))....	EEEESSSSSSSSSSSSSSSSSSSSISSSSSISSSSSSSSSSSSSSSSSSSSSSHHHHHHHHSSSSSSSSSSSSSSSSSSSSSSISSBSSSISSSSSSSSSSSSSSSSSSSSEEEE
TTYH_ECS_BC_020	CAUGCUUCAUACCCAGAGAGAAGCCUCCGGCUGCCCAGGCAUGCUUAGGCUUACACGUGCUUAGGCUUAGGCGUGCCUGGGUGACCAGGGCGCUUCUCUCUGGGUGUGAAGAACU	87	0.218	0.442	0.33	0.269107	C26U	....(((((((((((((((((((((((.((.((((((((((((((((((((((........)))))))))))))))))))))).)).))).))))))))))))))))))))....	EEEESSSSSSSSSSSSSSSSSSSSSSSISSISSSSSSSSSSSSSSSSSSSSSSHHHHHHHHSSSSSSSSSSSSSSSSSSSSSSISSISSSBSSSSSSSSSSSSSSSSSSSSEEEE
TTYH_ECS_BC_021	CAUGCUUCAUACCCAGAGAGAAGCCCUCGGCUGCCCAGGCAUGCUUAGGCUUACACGUGCUUAGGCUUAGGCGUGCCUGGGUGACCAGGGCGCUUCUCUCUGGGUGUGAAGAACU	87	0.095	0.186	0.1405	-1.14744	C27U	....(((((((((((((((((((((((.((.((((((((((((((((((((((........)))))))))))))))))))))).)).))).))))))))))))))))))))....	EEEESSSSSSSSSSSSSSSSSSSSSSSISSISSSSSSSSSSSSSSSSSSSSSSHHHHHHHHSSSSSSSSSSSSSSSSSSSSSSISSISSSBSSSSSSSSSSSSSSSSSSSSEEEE
TTYH_ECS_BC_022	CAUGCUUCAUACCCAGAGAGAAGCCCCUGGCUGCCCAGGCAUGCUUAGGCUUACACGUGCUUAGGCUUAGGCGUGCCUGGGUGACCAGGGCGCUUCUCUCUGGGUGUGAAGAACU	87	0.193	0.176	0.1845	-0.818534	C28U	....((((((((((((((((((((((((((.((((((((((((((((((((((........)))))))))))))))))))))).)))))).))))))))))))))))))))....	EEEESSSSSSSSSSSSSSSSSSSSSSSSSSISSSSSSSSSSSSSSSSSSSSSSHHHHHHHHSSSSSSSSSSSSSSSSSSSSSSISSSSSSBSSSSSSSSSSSSSSSSSSSSEEEE
TTYH_ECS_BC_023	CAUGCUUCAUACCCAGAGAGAAGCCCCCUGCUGCCCAGGCAUGCUUAGGCUUACACGUGCUUAGGCUUAGGCGUGCCUGGGUGACCAGGGCGCUUCUCUCUGGGUGUGAAGAACU	87	0.113	0.099	0.106	-1.40534	G29U	....((((((((((((((((((((.(((((.((((((((((((((((((((((........))))))))))))))))))))))..))))).))))))))))))))))))))....	EEEESSSSSSSSSSSSSSSSSSSSISSSSSISSSSSSSSSSSSSSSSSSSSSSHHHHHHHHSSSSSSSSSSSSSSSSSSSSSSIISSSSSISSSSSSSSSSSSSSSSSSSSEEEE
TTYH_ECS_BC_024	CAUGCUUCAUACCCAGAGAGAAGCCCCCGUCUGCCCAGGCAUGCUUAGGCUUACACGUGCUUAGGCUUAGGCGUGCCUGGGUGACCAGGGCGCUUCUCUCUGGGUGUGAAGAACU	87	0.179	0.197	0.188	-0.792371	G30U	....(((((((((((((((((((((((.(((.(((((((((((((((((((((........))))))))))))))))))))))))..))).))))))))))))))))))))....	EEEESSSSSSSSSSSSSSSSSSSSSSSISSSBSSSSSSSSSSSSSSSSSSSSSHHHHHHHHSSSSSSSSSSSSSSSSSSSSSSSSIISSSBSSSSSSSSSSSSSSSSSSSSEEEE
TTYH_ECS_BC_025	CAUGCUUCAUACCCAGAGAGAAGCCCCCGGUUGCCCAGGCAUGCUUAGGCUUACACGUGCUUAGGCUUAGGCGUGCCUGGGUGACCAGGGCGCUUCUCUCUGGGUGUGAAGAACU	87	0.121	0.134	0.1275	-1.24462	C31U	....(((((((((((((((((((((((.(((((((((((((((((((((((((........))))))))))))))))))))))))).))).))))))))))))))))))))....	EEEESSSSSSSSSSSSSSSSSSSSSSSISSSSSSSSSSSSSSSSSSSSSSSSSHHHHHHHHSSSSSSSSSSSSSSSSSSSSSSSSSISSSBSSSSSSSSSSSSSSSSSSSSEEEE
TTYH_ECS_BC_026	CAUGCUUCAUACCCAGAGAGAAGCCCCCGGCUUCCCAGGCAUGCUUAGGCUUACACGUGCUUAGGCUUAGGCGUGCCUGGGUGACCAGGGCGCUUCUCUCUGGGUGUGAAGAACU	87	0.216	0.358	0.287	-0.0523264	G33U	....(((((((((((((((((((((((.((...((((((((((((((((((((........))))))))))))))))))))...)).))).))))))))))))))))))))....	EEEESSSSSSSSSSSSSSSSSSSSSSSISSIIISSSSSSSSSSSSSSSSSSSSHHHHHHHHSSSSSSSSSSSSSSSSSSSSIIISSISSSBSSSSSSSSSSSSSSSSSSSSEEEE
TTYH_ECS_BC_027	CAUGCUUCAUACCCAGAGAGAAGCCCCCGGCUGUCCAGGCAUGCUUAGGCUUACACGUGCUUAGGCUUAGGCGUGCCUGGGUGACCAGGGCGCUUCUCUCUGGGUGUGAAGAACU	87	0.195	0.329	0.262	-0.239206	C34U	....(((((((((((((((((((((((.((...((((((((((((((((((((........))))))))))))))))))))...)).))).))))))))))))))))))))....	EEEESSSSSSSSSSSSSSSSSSSSSSSISSIIISSSSSSSSSSSSSSSSSSSSHHHHHHHHSSSSSSSSSSSSSSSSSSSSIIISSISSSBSSSSSSSSSSSSSSSSSSSSEEEE
TTYH_ECS_BC_028	CAUGCUUCAUACCCAGAGAGAAGCCCCCGGCUGCUCAGGCAUGCUUAGGCUUACACGUGCUUAGGCUUAGGCGUGCCUGGGUGACCAGGGCGCUUCUCUCUGGGUGUGAAGAACU	87	0.16	0.241	0.2005	-0.698931	C35U	....(((((((((((((((((((((((.((.((((((((((((((((((((((........)))))))))))))))))))))).)).))).))))))))))))))))))))....	EEEESSSSSSSSSSSSSSSSSSSSSSSISSISSSSSSSSSSSSSSSSSSSSSSHHHHHHHHSSSSSSSSSSSSSSSSSSSSSSISSISSSBSSSSSSSSSSSSSSSSSSSSEEEE
TTYH_ECS_BC_029	CAUGCUUCAUACCCAGAGAGAAGCCCCCGGCUGCCUAGGCAUGCUUAGGCUUACACGUGCUUAGGCUUAGGCGUGCCUGGGUGACCAGGGCGCUUCUCUCUGGGUGUGAAGAACU	87	0.038	0.23	0.134	-1.19603	C36U	....(((((((((((((((((((((((.((.((((((((((((((((((((((........)))))))))))))))))))))).)).))).))))))))))))))))))))....	EEEESSSSSSSSSSSSSSSSSSSSSSSISSISSSSSSSSSSSSSSSSSSSSSSHHHHHHHHSSSSSSSSSSSSSSSSSSSSSSISSISSSBSSSSSSSSSSSSSSSSSSSSEEEE
TTYH_ECS_BC_030	CAUGCUUCAUACCCAGAGAGCAGCCCCCGGCUGCCCAGGCAUGCUUAGGCUUACACGUGCUUAGGCUUAGGCGUGCCUGGGUGACCAGGGCGCUUCUCUCUGGGUGUGAAGAACU	87	0.231	0.301	0.266	-0.209306	A21C	....((((((((((((((((.((((((.((.((((((((((((((((((((((........)))))))))))))))))))))).)).))).))).))))))))))))))))....	EEEESSSSSSSSSSSSSSSSISSSSSSISSISSSSSSSSSSSSSSSSSSSSSSHHHHHHHHSSSSSSSSSSSSSSSSSSSSSSISSISSSBSSSISSSSSSSSSSSSSSSSEEEE
TTYH_ECS_BC_031	CAUGCUUCAUACCCAGAGAGACGCCCCCGGCUGCCCAGGCAUGCUUAGGCUUACACGUGCUUAGGCUUAGGCGUGCCUGGGUGACCAGGGCGCUUCUCUCUGGGUGUGAAGAACU	87	0.329	0.459	0.394	0.74752	A22C	....(((((((((((((((((.(((((.((.((((((((((((((((((((((........)))))))))))))))))))))).)).))).)).)))))))))))))))))....	EEEESSSSSSSSSSSSSSSSSISSSSSISSISSSSSSSSSSSSSSSSSSSSSSHHHHHHHHSSSSSSSSSSSSSSSSSSSSSSISSISSSBSSISSSSSSSSSSSSSSSSSEEEE
TTYH_ECS_BC_032	CAUGCUUCAUACCCAGAGAGAACCCCCCGGCUGCCCAGGCAUGCUUAGGCUUACACGUGCUUAGGCUUAGGCGUGCCUGGGUGACCAGGGCGCUUCUCUCUGGGUGUGAAGAACU	87	0.177	0.284	0.2305	-0.474675	G23C	....((((((((((((((((((..(((.((.((((((((((((((((((((((........)))))))))))))))))))))).)).)))...))))))))))))))))))....	EEEESSSSSSSSSSSSSSSSSSIISSSISSISSSSSSSSSSSSSSSSSSSSSSHHHHHHHHSSSSSSSSSSSSSSSSSSSSSSISSISSSIIISSSSSSSSSSSSSSSSSSEEEE
TTYH_ECS_BC_033	CAUGCUUCAUACCCAGAGAGAAGCCCCCCGCUGCCCAGGCAUGCUUAGGCUUACACGUGCUUAGGCUUAGGCGUGCCUGGGUGACCAGGGCGCUUCUCUCUGGGUGUGAAGAACU	87	0.116	0.055	0.0855	-1.55858	G29C	....(((((((((((((((((((((((.....(((((((((((((((((((((........))))))))))))))))))))).....))).))))))))))))))))))))....	EEEESSSSSSSSSSSSSSSSSSSSSSSIIIIISSSSSSSSSSSSSSSSSSSSSHHHHHHHHSSSSSSSSSSSSSSSSSSSSSIIIIISSSBSSSSSSSSSSSSSSSSSSSSEEEE
TTYH_ECS_BC_034	CAUGCUUCAUACCCAGAGAGAAGCCCCCGCCUGCCCAGGCAUGCUUAGGCUUACACGUGCUUAGGCUUAGGCGUGCCUGGGUGACCAGGGCGCUUCUCUCUGGGUGUGAAGAACU	87	0.128	0.093	0.1105	-1.3717	G30C	....((((((((((((((((((((.(((...((((((((((((((((((((((........))))))))))))))))))))))....))).))))))))))))))))))))....	EEEESSSSSSSSSSSSSSSSSSSSISSSIIISSSSSSSSSSSSSSSSSSSSSSHHHHHHHHSSSSSSSSSSSSSSSSSSSSSSIIIISSSISSSSSSSSSSSSSSSSSSSSEEEE
TTYH_ECS_BC_035	CAUGCUUCAUACCCAGAGAGAAGCCCCCGGCCGCCCAGGCAUGCUUAGGCUUACACGUGCUUAGGCUUAGGCGUGCCUGGGUGACCAGGGCGCUUCUCUCUGGGUGUGAAGAACU	87	0.224	0.297	0.2605	-0.250419	U32C	....(((((((((((((((((((((((.((.((((((((((((((((((((((........)))))))))))))))))))))).)).))).))))))))))))))))))))....	EEEESSSSSSSSSSSSSSSSSSSSSSSISSISSSSSSSSSSSSSSSSSSSSSSHHHHHHHHSSSSSSSSSSSSSSSSSSSSSSISSISSSBSSSSSSSSSSSSSSSSSSSSEEEE
TTYH_ECS_BC_036	CAUGCUUCAUACCCAGAGAGAAGCCCCCGGCUCCCCAGGCAUGCUUAGGCUUACACGUGCUUAGGCUUAGGCGUGCCUGGGUGACCAGGGCGCUUCUCUCUGGGUGUGAAGAACU	87	0.207	0.229	0.218	-0.568115	G33C	....(((((((((((((((((((((((.((.((((((((((((((((((((((........)))))))))))))))))))).)))).))).))))))))))))))))))))....	EEEESSSSSSSSSSSSSSSSSSSSSSSISSBSSSSSSSSSSSSSSSSSSSSSSHHHHHHHHSSSSSSSSSSSSSSSSSSSSBSSSSISSSBSSSSSSSSSSSSSSSSSSSSEEEE
TTYH_ECS_BC_037	CAUGCUUCAUACCCAGAGAGGAGCCCCCGGCUGCCCAGGCAUGCUUAGGCUUACACGUGCUUAGGCUUAGGCGUGCCUGGGUGACCAGGGCGCUUCUCUCUGGGUGUGAAGAACU	87	0.256	0.448	0.352	0.433561	A21G	....(((((((((((((((((((((((.((.((((((((((((((((((((((........)))))))))))))))))))))).)).))).))))))))))))))))))))....	EEEESSSSSSSSSSSSSSSSSSSSSSSISSISSSSSSSSSSSSSSSSSSSSSSHHHHHHHHSSSSSSSSSSSSSSSSSSSSSSISSISSSBSSSSSSSSSSSSSSSSSSSSEEEE
TTYH_ECS_BC_038	CAUGCUUCAUACCCAGAGAGAGGCCCCCGGCUGCCCAGGCAUGCUUAGGCUUACACGUGCUUAGGCUUAGGCGUGCCUGGGUGACCAGGGCGCUUCUCUCUGGGUGUGAAGAACU	87	0.638	0.674	0.656	2.70602	A22G	....(((((((((((((((((((((((.((.((((((((((((((((((((((........)))))))))))))))))))))).)).))).))))))))))))))))))))....	EEEESSSSSSSSSSSSSSSSSSSSSSSISSISSSSSSSSSSSSSSSSSSSSSSHHHHHHHHSSSSSSSSSSSSSSSSSSSSSSISSISSSBSSSSSSSSSSSSSSSSSSSSEEEE
TTYH_ECS_BC_039	CAUGCUUCAUACCCAGAGAGAAGGCCCCGGCUGCCCAGGCAUGCUUAGGCUUACACGUGCUUAGGCUUAGGCGUGCCUGGGUGACCAGGGCGCUUCUCUCUGGGUGUGAAGAACU	87	0.044	0.105	0.0745	-1.64081	C24G	....(((((((((((((((((((((((.((.((((((((((((((((((((((........)))))))))))))))))))))).)).)))).)))))))))))))))))))....	EEEESSSSSSSSSSSSSSSSSSSSSSSISSISSSSSSSSSSSSSSSSSSSSSSHHHHHHHHSSSSSSSSSSSSSSSSSSSSSSISSISSSSBSSSSSSSSSSSSSSSSSSSEEEE
TTYH_ECS_BC_040	CAUGCUUCAUACCCAGAGAGAAGCGCCCGGCUGCCCAGGCAUGCUUAGGCUUACACGUGCUUAGGCUUAGGCGUGCCUGGGUGACCAGGGCGCUUCUCUCUGGGUGUGAAGAACU	87	0.409	0.206	0.3075	0.100915	C25G	....((((((((((((((((((((((((((.((((((((((((((((((((((........)))))))))))))))))))))).)).))))))))))))))))))))))))....	EEEESSSSSSSSSSSSSSSSSSSSSSSSSSISSSSSSSSSSSSSSSSSSSSSSHHHHHHHHSSSSSSSSSSSSSSSSSSSSSSISSBSSSSSSSSSSSSSSSSSSSSSSSSEEEE
TTYH_ECS_BC_041	CAUGCUUCAUACCCAGAGAGAAGCCGCCGGCUGCCCAGGCAUGCUUAGGCUUACACGUGCUUAGGCUUAGGCGUGCCUGGGUGACCAGGGCGCUUCUCUCUGGGUGUGAAGAACU	87	0.052	0.104	0.078	-1.61464	C26G	....((((((((((((((((((((.(((((.((((((((((((((((((((((........)))))))))))))))))))))).))..)))))))))))))))))))))))....	EEEESSSSSSSSSSSSSSSSSSSSBSSSSSISSSSSSSSSSSSSSSSSSSSSSHHHHHHHHSSSSSSSSSSSSSSSSSSSSSSISSBBSSSSSSSSSSSSSSSSSSSSSSSEEEE
TTYH_ECS_BC_042	CAUGCUUCAUACCCAGAGAGAAGCCCGCGGCUGCCCAGGCAUGCUUAGGCUUACACGUGCUUAGGCUUAGGCGUGCCUGGGUGACCAGGGCGCUUCUCUCUGGGUGUGAAGAACU	87	0.092	0.202	0.147	-1.09885	C27G	....((((((((((((((((((((((..((.((((((((((((((((((((((........)))))))))))))))))))))).))..)).))))))))))))))))))))....	EEEESSSSSSSSSSSSSSSSSSSSSSIISSISSSSSSSSSSSSSSSSSSSSSSHHHHHHHHSSSSSSSSSSSSSSSSSSSSSSISSIISSBSSSSSSSSSSSSSSSSSSSSEEEE
TTYH_ECS_BC_043	CAUGCUUCAUACCCAGAGAGAAGCCCCGGGCUGCCCAGGCAUGCUUAGGCUUACACGUGCUUAGGCUUAGGCGUGCCUGGGUGACCAGGGCGCUUCUCUCUGGGUGUGAAGAACU	87	0.056	0.094	0.075	-1.63707	C28G	....(((((((((((((((((((((((.((.((((((((((((((((((((((........)))))))))))))))))))))).)).))).))))))))))))))))))))....	EEEESSSSSSSSSSSSSSSSSSSSSSSISSISSSSSSSSSSSSSSSSSSSSSSHHHHHHHHSSSSSSSSSSSSSSSSSSSSSSISSISSSBSSSSSSSSSSSSSSSSSSSSEEEE
TTYH_ECS_BC_044	CAUGCUUCAUACCCAGAGAGAAGCCCCCGGGUGCCCAGGCAUGCUUAGGCUUACACGUGCUUAGGCUUAGGCGUGCCUGGGUGACCAGGGCGCUUCUCUCUGGGUGUGAAGAACU	87	0.147	0.15	0.1485	-1.08764	C31G	....(((((((((((((((((((((((.((..(((((((((((((((((((((........)))))))))))))))))))))..)).))).))))))))))))))))))))....	EEEESSSSSSSSSSSSSSSSSSSSSSSISSIISSSSSSSSSSSSSSSSSSSSSHHHHHHHHSSSSSSSSSSSSSSSSSSSSSIISSISSSBSSSSSSSSSSSSSSSSSSSSEEEE
TTYH_ECS_BC_045	CAUGCUUCAUACCCAGAGAGAAGCCCCCGGCGGCCCAGGCAUGCUUAGGCUUACACGUGCUUAGGCUUAGGCGUGCCUGGGUGACCAGGGCGCUUCUCUCUGGGUGUGAAGAACU	87	0.214	0.348	0.281	-0.0971776	U32G	....(((((((((((((((((((((((.((..(((((((((((((((((((((........)))))))))))))))))))))..)).))).))))))))))))))))))))....	EEEESSSSSSSSSSSSSSSSSSSSSSSISSIISSSSSSSSSSSSSSSSSSSSSHHHHHHHHSSSSSSSSSSSSSSSSSSSSSIISSISSSBSSSSSSSSSSSSSSSSSSSSEEEE
TTYH_ECS_BC_046	CAUGCUUCAUACCCAGAGAGAAGCCCCCGGCUGGCCAGGCAUGCUUAGGCUUACACGUGCUUAGGCUUAGGCGUGCCUGGGUGACCAGGGCGCUUCUCUCUGGGUGUGAAGAACU	87	0.238	0.369	0.3035	0.0710144	C34G	....(((((((((((((((((((((((.((.((.(((((((((((((((((((........))))))))))))))))))).)).)).))).))))))))))))))))))))....	EEEESSSSSSSSSSSSSSSSSSSSSSSISSISSISSSSSSSSSSSSSSSSSSSHHHHHHHHSSSSSSSSSSSSSSSSSSSISSISSISSSBSSSSSSSSSSSSSSSSSSSSEEEE
TTYH_ECS_BC_047	CAUGCUUCAUACCCAGAGAGAAGCCCCCGGCUGCGCAGGCAUGCUUAGGCUUACACGUGCUUAGGCUUAGGCGUGCCUGGGUGACCAGGGCGCUUCUCUCUGGGUGUGAAGAACU	87	0.142	0.275	0.2085	-0.639129	C35G	....(((((((((((((((((((((((.((.(((.((((((((((((((((((........)))))))))))))))))).))).)).))).))))))))))))))))))))....	EEEESSSSSSSSSSSSSSSSSSSSSSSISSISSSISSSSSSSSSSSSSSSSSSHHHHHHHHSSSSSSSSSSSSSSSSSSISSSISSISSSBSSSSSSSSSSSSSSSSSSSSEEEE
TTYH_ECS_BC_048	CAUGCUUCAUACCCAGAGAGAAGCCCCCGGCUGCCGAGGCAUGCUUAGGCUUACACGUGCUUAGGCUUAGGCGUGCCUGGGUGACCAGGGCGCUUCUCUCUGGGUGUGAAGAACU	87	0.252	0.263	0.2575	-0.272845	C36G	....(((((((((((((((((((((((.((.((((.(((((((((((((((((........))))))))))))))))).)))).)).))).))))))))))))))))))))....	EEEESSSSSSSSSSSSSSSSSSSSSSSISSISSSSISSSSSSSSSSSSSSSSSHHHHHHHHSSSSSSSSSSSSSSSSSISSSSISSISSSBSSSSSSSSSSSSSSSSSSSSEEEE
TTYH_ECS_BC_049	CAUGCUUCAUACCCAGAGAGUUGCCCCCGGCUGCCCAGGCAUGCUUAGGCUUACACGUGCUUAGGCUUAGGCGUGCCUGGGUGACCAGGGCGCUUCUCUCUGGGUGUGAAGAACU	87	0.149	0.186	0.1675	-0.945612	A21U,A22U	....((((((((((((((((..(((((.((.((((((((((((((((((((((........)))))))))))))))))))))).)).))).))..))))))))))))))))....	EEEESSSSSSSSSSSSSSSSIISSSSSISSISSSSSSSSSSSSSSSSSSSSSSHHHHHHHHSSSSSSSSSSSSSSSSSSSSSSISSISSSBSSIISSSSSSSSSSSSSSSSEEEE
TTYH_ECS_BC_050	CAUGCUUCAUACCCAGAGAGUACCCCCCGGCUGCCCAGGCAUGCUUAGGCUUACACGUGCUUAGGCUUAGGCGUGCCUGGGUGACCAGGGCGCUUCUCUCUGGGUGUGAAGAACU	87	0.055	0.105	0.08	-1.59969	A21U,G23C	....((((((((((((((((....(((.((.((((((((((((((((((((((........)))))))))))))))))))))).)).))).....))))))))))))))))....	EEEESSSSSSSSSSSSSSSSIIIISSSISSISSSSSSSSSSSSSSSSSSSSSSHHHHHHHHSSSSSSSSSSSSSSSSSSSSSSISSISSSIIIIISSSSSSSSSSSSSSSSEEEE
TTYH_ECS_BC_051	CAUGCUUCAUACCCAGAGAGUAGGCCCCGGCUGCCCAGGCAUGCUUAGGCUUACACGUGCUUAGGCUUAGGCGUGCCUGGGUGACCAGGGCGCUUCUCUCUGGGUGUGAAGAACU	87	0.026	0.241	0.1335	-1.19977	A21U,C24G	....((((((((((((((((.((((((.((.((((((((((((((((((((((........)))))))))))))))))))))).)).)))).)).))))))))))))))))....	EEEESSSSSSSSSSSSSSSSISSSSSSISSISSSSSSSSSSSSSSSSSSSSSSHHHHHHHHSSSSSSSSSSSSSSSSSSSSSSISSISSSSBSSISSSSSSSSSSSSSSSSEEEE
TTYH_ECS_BC_052	CAUGCUUCAUACCCAGAGAGUAGCGCCCGGCUGCCCAGGCAUGCUUAGGCUUACACGUGCUUAGGCUUAGGCGUGCCUGGGUGACCAGGGCGCUUCUCUCUGGGUGUGAAGAACU	87	0.133	0.014	0.0735	-1.64828	A21U,C25G	....((((((((((((((((.(((((((((.((((((((((((((((((((((........)))))))))))))))))))))).)).))))))).))))))))))))))))....	EEEESSSSSSSSSSSSSSSSISSSSSSSSSISSSSSSSSSSSSSSSSSSSSSSHHHHHHHHSSSSSSSSSSSSSSSSSSSSSSISSBSSSSSSSISSSSSSSSSSSSSSSSEEEE
TTYH_ECS_BC_053	CAUGCUUCAUACCCAGAGAGUAGCCGCCGGCUGCCCAGGCAUGCUUAGGCUUACACGUGCUUAGGCUUAGGCGUGCCUGGGUGACCAGGGCGCUUCUCUCUGGGUGUGAAGAACU	87	0.049	0.052	0.0505	-1.82021	A21U,C26G	....((((((((((((((((.(((.(((((.((((((((((((((((((((((........)))))))))))))))))))))).))..)))))).))))))))))))))))....	EEEESSSSSSSSSSSSSSSSISSSBSSSSSISSSSSSSSSSSSSSSSSSSSSSHHHHHHHHSSSSSSSSSSSSSSSSSSSSSSISSBBSSSSSSISSSSSSSSSSSSSSSSEEEE
TTYH_ECS_BC_054	CAUGCUUCAUACCCAGAGAGUAGCCCUCGGCUGCCCAGGCAUGCUUAGGCUUACACGUGCUUAGGCUUAGGCGUGCCUGGGUGACCAGGGCGCUUCUCUCUGGGUGUGAAGAACU	87	0.057	0.133	0.095	-1.48756	A21U,C27U	....((((((((((((((((..(((((.((.((((((((((((((((((((((........)))))))))))))))))))))).)))))))....))))))))))))))))....	EEEESSSSSSSSSSSSSSSSIISSSSSBSSISSSSSSSSSSSSSSSSSSSSSSHHHHHHHHSSSSSSSSSSSSSSSSSSSSSSISSSSSSSIIIISSSSSSSSSSSSSSSSEEEE
TTYH_ECS_BC_055	CAUGCUUCAUACCCAGAGAGUAGCCCCUGGCUGCCCAGGCAUGCUUAGGCUUACACGUGCUUAGGCUUAGGCGUGCCUGGGUGACCAGGGCGCUUCUCUCUGGGUGUGAAGAACU	87	0.011	0.071	0.041	-1.89122	A21U,C28U	....((((((((((((((((.(((((((((.((((((((((((((((((((((........)))))))))))))))))))))).)))))).))).))))))))))))))))....	EEEESSSSSSSSSSSSSSSSISSSSSSSSSISSSSSSSSSSSSSSSSSSSSSSHHHHHHHHSSSSSSSSSSSSSSSSSSSSSSISSSSSSBSSSISSSSSSSSSSSSSSSSEEEE
TTYH_ECS_BC_056	CAUGCUUCAUACCCAGAGAGUAGCCCCCCGCUGCCCAGGCAUGCUUAGGCUUACACGUGCUUAGGCUUAGGCGUGCCUGGGUGACCAGGGCGCUUCUCUCUGGGUGUGAAGAACU	87	0.028	0.06	0.044	-1.8688	A21U,G29C	....((((((((((((((((.((((((.....(((((((((((((((((((((........))))))))))))))))))))).....))).))).))))))))))))))))....	EEEESSSSSSSSSSSSSSSSISSSSSSIIIIISSSSSSSSSSSSSSSSSSSSSHHHHHHHHSSSSSSSSSSSSSSSSSSSSSIIIIISSSBSSSISSSSSSSSSSSSSSSSEEEE
TTYH_ECS_BC_057	CAUGCUUCAUACCCAGAGAGUAGCCCCCGCCUGCCCAGGCAUGCUUAGGCUUACACGUGCUUAGGCUUAGGCGUGCCUGGGUGACCAGGGCGCUUCUCUCUGGGUGUGAAGAACU	87	0.021	0.05	0.0355	-1.93234	A21U,G30C	....((((((((((((((((.(((.(((...((((((((((((((((((((((........))))))))))))))))))))))....))).))).))))))))))))))))....	EEEESSSSSSSSSSSSSSSSISSSISSSIIISSSSSSSSSSSSSSSSSSSSSSHHHHHHHHSSSSSSSSSSSSSSSSSSSSSSIIIISSSISSSISSSSSSSSSSSSSSSSEEEE
TTYH_ECS_BC_058	CAUGCUUCAUACCCAGAGAGUAGCCCCCGGUUGCCCAGGCAUGCUUAGGCUUACACGUGCUUAGGCUUAGGCGUGCCUGGGUGACCAGGGCGCUUCUCUCUGGGUGUGAAGAACU	87	0.163	0.308	0.2355	-0.437299	A21U,C31U	....((((((((((((((((.((((((.(((((((((((((((((((((((((........))))))))))))))))))))))))).))).))).))))))))))))))))....	EEEESSSSSSSSSSSSSSSSISSSSSSISSSSSSSSSSSSSSSSSSSSSSSSSHHHHHHHHSSSSSSSSSSSSSSSSSSSSSSSSSISSSBSSSISSSSSSSSSSSSSSSSEEEE
TTYH_ECS_BC_059	CAUGCUUCAUACCCAGAGAGUAGCCCCCGGCGGCCCAGGCAUGCUUAGGCUUACACGUGCUUAGGCUUAGGCGUGCCUGGGUGACCAGGGCGCUUCUCUCUGGGUGUGAAGAACU	87	0.164	0.37	0.267	-0.20183	A21U,U32G	....((((((((((((((((.((((((.((..(((((((((((((((((((((........)))))))))))))))))))))..)).))).))).))))))))))))))))....	EEEESSSSSSSSSSSSSSSSISSSSSSISSIISSSSSSSSSSSSSSSSSSSSSHHHHHHHHSSSSSSSSSSSSSSSSSSSSSIISSISSSBSSSISSSSSSSSSSSSSSSSEEEE
TTYH_ECS_BC_060	CAUGCUUCAUACCCAGAGAGUAGCCCCCGGCUUCCCAGGCAUGCUUAGGCUUACACGUGCUUAGGCUUAGGCGUGCCUGGGUGACCAGGGCGCUUCUCUCUGGGUGUGAAGAACU	87	0.234	0.388	0.311	0.127078	A21U,G33U	....((((((((((((((((.((((((.((...((((((((((((((((((((........))))))))))))))))))))...)).))).))).))))))))))))))))....	EEEESSSSSSSSSSSSSSSSISSSSSSISSIIISSSSSSSSSSSSSSSSSSSSHHHHHHHHSSSSSSSSSSSSSSSSSSSSIIISSISSSBSSSISSSSSSSSSSSSSSSSEEEE
TTYH_ECS_BC_061	CAUGCUUCAUACCCAGAGAGUAGCCCCCGGCUGGCCAGGCAUGCUUAGGCUUACACGUGCUUAGGCUUAGGCGUGCCUGGGUGACCAGGGCGCUUCUCUCUGGGUGUGAAGAACU	87	0.242	0.358	0.3	0.0448512	A21U,C34G	....((((((((((((((((.((((((.((.((.(((((((((((((((((((........))))))))))))))))))).)).)).))).))).))))))))))))))))....	EEEESSSSSSSSSSSSSSSSISSSSSSISSISSISSSSSSSSSSSSSSSSSSSHHHHHHHHSSSSSSSSSSSSSSSSSSSISSISSISSSBSSSISSSSSSSSSSSSSSSSEEEE
TTYH_ECS_BC_062	CAUGCUUCAUACCCAGAGAGUAGCCCCCGGCUGCGCAGGCAUGCUUAGGCUUACACGUGCUUAGGCUUAGGCGUGCCUGGGUGACCAGGGCGCUUCUCUCUGGGUGUGAAGAACU	87	0.212	0.418	0.315	0.156979	A21U,C35G	....((((((((((((((((.((((((.((.(((.((((((((((((((((((........)))))))))))))))))).))).)).))).))).))))))))))))))))....	EEEESSSSSSSSSSSSSSSSISSSSSSISSISSSISSSSSSSSSSSSSSSSSSHHHHHHHHSSSSSSSSSSSSSSSSSSISSSISSISSSBSSSISSSSSSSSSSSSSSSSEEEE
TTYH_ECS_BC_063	CAUGCUUCAUACCCAGAGAGUAGCCCCCGGCUGCCGAGGCAUGCUUAGGCUUACACGUGCUUAGGCUUAGGCGUGCCUGGGUGACCAGGGCGCUUCUCUCUGGGUGUGAAGAACU	87	0.348	0.248	0.298	0.0299008	A21U,C36G	....((((((((((((((((.((((((.((.((((.(((((((((((((((((........))))))))))))))))).)))).)).))).))).))))))))))))))))....	EEEESSSSSSSSSSSSSSSSISSSSSSISSISSSSISSSSSSSSSSSSSSSSSHHHHHHHHSSSSSSSSSSSSSSSSSISSSSISSISSSBSSSISSSSSSSSSSSSSSSSEEEE
TTYH_ECS_BC_064	CAUGCUUCAUACCCAGAGAGAUCCCCCCGGCUGCCCAGGCAUGCUUAGGCUUACACGUGCUUAGGCUUAGGCGUGCCUGGGUGACCAGGGCGCUUCUCUCUGGGUGUGAAGAACU	87	0.174	0.301	0.2375	-0.422349	A22U,G23C	....(((((((((((((((((...(((.((.((((((((((((((((((((((........)))))))))))))))))))))).)).)))....)))))))))))))))))....	EEEESSSSSSSSSSSSSSSSSIIISSSISSISSSSSSSSSSSSSSSSSSSSSSHHHHHHHHSSSSSSSSSSSSSSSSSSSSSSISSISSSIIIISSSSSSSSSSSSSSSSSEEEE
TTYH_ECS_BC_065	CAUGCUUCAUACCCAGAGAGAUGGCCCCGGCUGCCCAGGCAUGCUUAGGCUUACACGUGCUUAGGCUUAGGCGUGCCUGGGUGACCAGGGCGCUUCUCUCUGGGUGUGAAGAACU	87	0.028	0.168	0.098	-1.46514	A22U,C24G	....(((((((((((((((((..((((.((.((((((((((((((((((((((........)))))))))))))))))))))).)).))))...)))))))))))))))))....	EEEESSSSSSSSSSSSSSSSSIISSSSISSISSSSSSSSSSSSSSSSSSSSSSHHHHHHHHSSSSSSSSSSSSSSSSSSSSSSISSISSSSIIISSSSSSSSSSSSSSSSSEEEE
TTYH_ECS_BC_066	CAUGCUUCAUACCCAGAGAGAUGCGCCCGGCUGCCCAGGCAUGCUUAGGCUUACACGUGCUUAGGCUUAGGCGUGCCUGGGUGACCAGGGCGCUUCUCUCUGGGUGUGAAGAACU	87	0.044	0.037	0.0405	-1.89496	A22U,C25G	....(((((((((((((((((.((((((((.((((((((((((((((((((((........)))))))))))))))))))))).)).)))))).)))))))))))))))))....	EEEESSSSSSSSSSSSSSSSSISSSSSSSSISSSSSSSSSSSSSSSSSSSSSSHHHHHHHHSSSSSSSSSSSSSSSSSSSSSSISSBSSSSSSISSSSSSSSSSSSSSSSSEEEE
TTYH_ECS_BC_067	CAUGCUUCAUACCCAGAGAGAUGCCGCCGGCUGCCCAGGCAUGCUUAGGCUUACACGUGCUUAGGCUUAGGCGUGCCUGGGUGACCAGGGCGCUUCUCUCUGGGUGUGAAGAACU	87	0.019	0.023	0.021	-2.04073	A22U,C26G	....(((((((((((((((((.((.(((((.((((((((((((((((((((((........)))))))))))))))))))))).))..))))).)))))))))))))))))....	EEEESSSSSSSSSSSSSSSSSISSBSSSSSISSSSSSSSSSSSSSSSSSSSSSHHHHHHHHSSSSSSSSSSSSSSSSSSSSSSISSBBSSSSSISSSSSSSSSSSSSSSSSEEEE
TTYH_ECS_BC_068	CAUGCUUCAUACCCAGAGAGAUGCCCGCGGCUGCCCAGGCAUGCUUAGGCUUACACGUGCUUAGGCUUAGGCGUGCCUGGGUGACCAGGGCGCUUCUCUCUGGGUGUGAAGAACU	87	0.035	0.034	0.0345	-1.93981	A22U,C27G	....((((((((((((((((((((((..((.((((((((((((((((((((((........)))))))))))))))))))))).)).)))))..)))))))))))))))))....	EEEESSSSSSSSSSSSSSSSSSSSSSIISSISSSSSSSSSSSSSSSSSSSSSSHHHHHHHHSSSSSSSSSSSSSSSSSSSSSSISSISSSSSBBSSSSSSSSSSSSSSSSSEEEE
TTYH_ECS_BC_069	CAUGCUUCAUACCCAGAGAGAUGCCCCUGGCUGCCCAGGCAUGCUUAGGCUUACACGUGCUUAGGCUUAGGCGUGCCUGGGUGACCAGGGCGCUUCUCUCUGGGUGUGAAGAACU	87	0.041	0.124	0.0825	-1.581	A22U,C28U	....(((((((((((((((((.((((((((.((((((((((((((((((((((........)))))))))))))))))))))).)))))).)).)))))))))))))))))....	EEEESSSSSSSSSSSSSSSSSISSSSSSSSISSSSSSSSSSSSSSSSSSSSSSHHHHHHHHSSSSSSSSSSSSSSSSSSSSSSISSSSSSBSSISSSSSSSSSSSSSSSSSEEEE
TTYH_ECS_BC_070	CAUGCUUCAUACCCAGAGAGAUGCCCCCCGCUGCCCAGGCAUGCUUAGGCUUACACGUGCUUAGGCUUAGGCGUGCCUGGGUGACCAGGGCGCUUCUCUCUGGGUGUGAAGAACU	87	0.023	0.043	0.033	-1.95103	A22U,G29C	....(((((((((((((((((.(((((.....(((((((((((((((((((((........))))))))))))))))))))).....))).)).)))))))))))))))))....	EEEESSSSSSSSSSSSSSSSSISSSSSIIIIISSSSSSSSSSSSSSSSSSSSSHHHHHHHHSSSSSSSSSSSSSSSSSSSSSIIIIISSSBSSISSSSSSSSSSSSSSSSSEEEE
TTYH_ECS_BC_071	CAUGCUUCAUACCCAGAGAGAUGCCCCCGCCUGCCCAGGCAUGCUUAGGCUUACACGUGCUUAGGCUUAGGCGUGCCUGGGUGACCAGGGCGCUUCUCUCUGGGUGUGAAGAACU	87	0.041	0.062	0.0515	-1.81274	A22U,G30C	....(((((((((((((((((.((.(((...((((((((((((((((((((((........))))))))))))))))))))))....))).)).)))))))))))))))))....	EEEESSSSSSSSSSSSSSSSSISSISSSIIISSSSSSSSSSSSSSSSSSSSSSHHHHHHHHSSSSSSSSSSSSSSSSSSSSSSIIIISSSISSISSSSSSSSSSSSSSSSSEEEE
TTYH_ECS_BC_072	CAUGCUUCAUACCCAGAGAGAUGCCCCCGGUUGCCCAGGCAUGCUUAGGCUUACACGUGCUUAGGCUUAGGCGUGCCUGGGUGACCAGGGCGCUUCUCUCUGGGUGUGAAGAACU	87	0.249	0.279	0.264	-0.224256	A22U,C31U	....(((((((((((((((((.(((((.(((((((((((((((((((((((((........))))))))))))))))))))))))).))).)).)))))))))))))))))....	EEEESSSSSSSSSSSSSSSSSISSSSSISSSSSSSSSSSSSSSSSSSSSSSSSHHHHHHHHSSSSSSSSSSSSSSSSSSSSSSSSSISSSBSSISSSSSSSSSSSSSSSSSEEEE
TTYH_ECS_BC_073	CAUGCUUCAUACCCAGAGAGAUGCCCCCGGCGGCCCAGGCAUGCUUAGGCUUACACGUGCUUAGGCUUAGGCGUGCCUGGGUGACCAGGGCGCUUCUCUCUGGGUGUGAAGAACU	87	0.205	0.379	0.292	-0.0149504	A22U,U32G	....(((((((((((((((((.(((((.((..(((((((((((((((((((((........)))))))))))))))))))))..)).))).)).)))))))))))))))))....	EEEESSSSSSSSSSSSSSSSSISSSSSISSIISSSSSSSSSSSSSSSSSSSSSHHHHHHHHSSSSSSSSSSSSSSSSSSSSSIISSISSSBSSISSSSSSSSSSSSSSSSSEEEE
TTYH_ECS_BC_074	CAUGCUUCAUACCCAGAGAGAUGCCCCCGGCUUCCCAGGCAUGCUUAGGCUUACACGUGCUUAGGCUUAGGCGUGCCUGGGUGACCAGGGCGCUUCUCUCUGGGUGUGAAGAACU	87	0.268	0.359	0.3135	0.145766	A22U,G33U	....(((((((((((((((((.(((((.((...((((((((((((((((((((........))))))))))))))))))))...)).))).)).)))))))))))))))))....	EEEESSSSSSSSSSSSSSSSSISSSSSISSIIISSSSSSSSSSSSSSSSSSSSHHHHHHHHSSSSSSSSSSSSSSSSSSSSIIISSISSSBSSISSSSSSSSSSSSSSSSSEEEE
TTYH_ECS_BC_075	CAUGCUUCAUACCCAGAGAGAUGCCCCCGGCUGGCCAGGCAUGCUUAGGCUUACACGUGCUUAGGCUUAGGCGUGCCUGGGUGACCAGGGCGCUUCUCUCUGGGUGUGAAGAACU	87	0.198	0.401	0.2995	0.0411136	A22U,C34G	....(((((((((((((((((.(((((.((.((.(((((((((((((((((((........))))))))))))))))))).)).)).))).)).)))))))))))))))))....	EEEESSSSSSSSSSSSSSSSSISSSSSISSISSISSSSSSSSSSSSSSSSSSSHHHHHHHHSSSSSSSSSSSSSSSSSSSISSISSISSSBSSISSSSSSSSSSSSSSSSSEEEE
TTYH_ECS_BC_076	CAUGCUUCAUACCCAGAGAGAUGCCCCCGGCUGCGCAGGCAUGCUUAGGCUUACACGUGCUUAGGCUUAGGCGUGCCUGGGUGACCAGGGCGCUUCUCUCUGGGUGUGAAGAACU	87	0.239	0.341	0.29	-0.0299008	A22U,C35G	....(((((((((((((((((.(((((.((.(((.((((((((((((((((((........)))))))))))))))))).))).)).))).)).)))))))))))))))))....	EEEESSSSSSSSSSSSSSSSSISSSSSISSISSSISSSSSSSSSSSSSSSSSSHHHHHHHHSSSSSSSSSSSSSSSSSSISSSISSISSSBSSISSSSSSSSSSSSSSSSSEEEE
TTYH_ECS_BC_077	CAUGCUUCAUACCCAGAGAGAUGCCCCCGGCUGCCGAGGCAUGCUUAGGCUUACACGUGCUUAGGCUUAGGCGUGCCUGGGUGACCAGGGCGCUUCUCUCUGGGUGUGAAGAACU	87	0.299	0.41	0.3545	0.452249	A22U,C36G	....(((((((((((((((((.(((((.((.((((.(((((((((((((((((........))))))))))))))))).)))).)).))).)).)))))))))))))))))....	EEEESSSSSSSSSSSSSSSSSISSSSSISSISSSSISSSSSSSSSSSSSSSSSHHHHHHHHSSSSSSSSSSSSSSSSSISSSSISSISSSBSSISSSSSSSSSSSSSSSSSEEEE
TTYH_ECS_BC_078	CAUGCUUCAUACCCAGAGAGAACGCCCCGGCUGCCCAGGCAUGCUUAGGCUUACACGUGCUUAGGCUUAGGCGUGCCUGGGUGACCAGGGCGCUUCUCUCUGGGUGUGAAGAACU	87	0.012	0.116	0.064	-1.7193	G23C,C24G	....(((((((((((((((((((((((.((.((((((((((((((((((((((........)))))))))))))))))))))).)).))))).))))))))))))))))))....	EEEESSSSSSSSSSSSSSSSSSSSSSSISSISSSSSSSSSSSSSSSSSSSSSSHHHHHHHHSSSSSSSSSSSSSSSSSSSSSSISSISSSSSBSSSSSSSSSSSSSSSSSSEEEE
TTYH_ECS_BC_079	CAUGCUUCAUACCCAGAGAGAACCGCCCGGCUGCCCAGGCAUGCUUAGGCUUACACGUGCUUAGGCUUAGGCGUGCCUGGGUGACCAGGGCGCUUCUCUCUGGGUGUGAAGAACU	87	0.03	0.008	0.019	-2.05568	G23C,C25G	....((((((((((((((((((.(((((((.((((((((((((((((((((((........)))))))))))))))))))))).)).))))).))))))))))))))))))....	EEEESSSSSSSSSSSSSSSSSSISSSSSSSISSSSSSSSSSSSSSSSSSSSSSHHHHHHHHSSSSSSSSSSSSSSSSSSSSSSISSBSSSSSISSSSSSSSSSSSSSSSSSEEEE
TTYH_ECS_BC_080	CAUGCUUCAUACCCAGAGAGAACCCGCCGGCUGCCCAGGCAUGCUUAGGCUUACACGUGCUUAGGCUUAGGCGUGCCUGGGUGACCAGGGCGCUUCUCUCUGGGUGUGAAGAACU	87	0.017	0.013	0.015	-2.08558	G23C,C26G	....((((((((((((((((((..((((((.((((((((((((((((((((((........)))))))))))))))))))))).))..)))).))))))))))))))))))....	EEEESSSSSSSSSSSSSSSSSSIISSSSSSISSSSSSSSSSSSSSSSSSSSSSHHHHHHHHSSSSSSSSSSSSSSSSSSSSSSISSBBSSSSISSSSSSSSSSSSSSSSSSEEEE
TTYH_ECS_BC_081	CAUGCUUCAUACCCAGAGAGAACCCCGCGGCUGCCCAGGCAUGCUUAGGCUUACACGUGCUUAGGCUUAGGCGUGCCUGGGUGACCAGGGCGCUUCUCUCUGGGUGUGAAGAACU	87	0.018	0.05	0.034	-1.94355	G23C,C27G	....((((((((((((((((((.(((..((.((((((((((((((((((((((........)))))))))))))))))))))).)).)))...))))))))))))))))))....	EEEESSSSSSSSSSSSSSSSSSISSSIISSISSSSSSSSSSSSSSSSSSSSSSHHHHHHHHSSSSSSSSSSSSSSSSSSSSSSISSISSSIIISSSSSSSSSSSSSSSSSSEEEE
TTYH_ECS_BC_082	CAUGCUUCAUACCCAGAGAGAACCCCCUGGCUGCCCAGGCAUGCUUAGGCUUACACGUGCUUAGGCUUAGGCGUGCCUGGGUGACCAGGGCGCUUCUCUCUGGGUGUGAAGAACU	87	0.037	0.043	0.04	-1.8987	G23C,C28U	....((((((((((((((((((..((((((.((((((((((((((((((((((........)))))))))))))))))))))).))))))...))))))))))))))))))....	EEEESSSSSSSSSSSSSSSSSSIISSSSSSISSSSSSSSSSSSSSSSSSSSSSHHHHHHHHSSSSSSSSSSSSSSSSSSSSSSISSSSSSIIISSSSSSSSSSSSSSSSSSEEEE
TTYH_ECS_BC_083	CAUGCUUCAUACCCAGAGAGAACCCCCCCGCUGCCCAGGCAUGCUUAGGCUUACACGUGCUUAGGCUUAGGCGUGCCUGGGUGACCAGGGCGCUUCUCUCUGGGUGUGAAGAACU	87	0.028	0.026	0.027	-1.99588	G23C,G29C	....((((((((((((((((((...(((...((((((((((((((((((((((........))))))))))))))))))))))....)))...))))))))))))))))))....	EEEESSSSSSSSSSSSSSSSSSIIISSSIIISSSSSSSSSSSSSSSSSSSSSSHHHHHHHHSSSSSSSSSSSSSSSSSSSSSSIIIISSSIIISSSSSSSSSSSSSSSSSSEEEE
TTYH_ECS_BC_084	CAUGCUUCAUACCCAGAGAGAACCCCCCGCCUGCCCAGGCAUGCUUAGGCUUACACGUGCUUAGGCUUAGGCGUGCCUGGGUGACCAGGGCGCUUCUCUCUGGGUGUGAAGAACU	87	0.039	0.042	0.0405	-1.89496	G23C,G30C	....((((((((((((((((((...(((...((((((((((((((((((((((........))))))))))))))))))))))....)))...))))))))))))))))))....	EEEESSSSSSSSSSSSSSSSSSIIISSSIIISSSSSSSSSSSSSSSSSSSSSSHHHHHHHHSSSSSSSSSSSSSSSSSSSSSSIIIISSSIIISSSSSSSSSSSSSSSSSSEEEE
TTYH_ECS_BC_085	CAUGCUUCAUACCCAGAGAGAACCCCCCGGUUGCCCAGGCAUGCUUAGGCUUACACGUGCUUAGGCUUAGGCGUGCCUGGGUGACCAGGGCGCUUCUCUCUGGGUGUGAAGAACU	87	0.124	0.16	0.142	-1.13623	G23C,C31U	....((((((((((((((((((..(((.(((((((((((((((((((((((((........))))))))))))))))))))))))).)))...))))))))))))))))))....	EEEESSSSSSSSSSSSSSSSSSIISSSISSSSSSSSSSSSSSSSSSSSSSSSSHHHHHHHHSSSSSSSSSSSSSSSSSSSSSSSSSISSSIIISSSSSSSSSSSSSSSSSSEEEE
TTYH_ECS_BC_086	CAUGCUUCAUACCCAGAGAGAACCCCCCGGCGGCCCAGGCAUGCUUAGGCUUACACGUGCUUAGGCUUAGGCGUGCCUGGGUGACCAGGGCGCUUCUCUCUGGGUGUGAAGAACU	87	0.114	0.287	0.2005	-0.698931	G23C,U32G	....((((((((((((((((((..(((.((..(((((((((((((((((((((........)))))))))))))))))))))..)).)))...))))))))))))))))))....	EEEESSSSSSSSSSSSSSSSSSIISSSISSIISSSSSSSSSSSSSSSSSSSSSHHHHHHHHSSSSSSSSSSSSSSSSSSSSSIISSISSSIIISSSSSSSSSSSSSSSSSSEEEE
TTYH_ECS_BC_087	CAUGCUUCAUACCCAGAGAGAACCCCCCGGCUUCCCAGGCAUGCUUAGGCUUACACGUGCUUAGGCUUAGGCGUGCCUGGGUGACCAGGGCGCUUCUCUCUGGGUGUGAAGAACU	87	0.135	0.249	0.192	-0.76247	G23C,G33U	....((((((((((((((((((..(((.((...((((((((((((((((((((........))))))))))))))))))))...)).)))...))))))))))))))))))....	EEEESSSSSSSSSSSSSSSSSSIISSSISSIIISSSSSSSSSSSSSSSSSSSSHHHHHHHHSSSSSSSSSSSSSSSSSSSSIIISSISSSIIISSSSSSSSSSSSSSSSSSEEEE
TTYH_ECS_BC_088	CAUGCUUCAUACCCAGAGAGAACCCCCCGGCUGGCCAGGCAUGCUUAGGCUUACACGUGCUUAGGCUUAGGCGUGCCUGGGUGACCAGGGCGCUUCUCUCUGGGUGUGAAGAACU	87	0.209	0.247	0.228	-0.493363	G23C,C34G	....((((((((((((((((((..(((.((.((.(((((((((((((((((((........))))))))))))))))))).)).)).)))...))))))))))))))))))....	EEEESSSSSSSSSSSSSSSSSSIISSSISSISSISSSSSSSSSSSSSSSSSSSHHHHHHHHSSSSSSSSSSSSSSSSSSSISSISSISSSIIISSSSSSSSSSSSSSSSSSEEEE
TTYH_ECS_BC_089	CAUGCUUCAUACCCAGAGAGAACCCCCCGGCUGCGCAGGCAUGCUUAGGCUUACACGUGCUUAGGCUUAGGCGUGCCUGGGUGACCAGGGCGCUUCUCUCUGGGUGUGAAGAACU	87	0.114	0.18	0.147	-1.09885	G23C,C35G	....((((((((((((((((((..(((.((.(((.((((((((((((((((((........)))))))))))))))))).))).)).)))...))))))))))))))))))....	EEEESSSSSSSSSSSSSSSSSSIISSSISSISSSISSSSSSSSSSSSSSSSSSHHHHHHHHSSSSSSSSSSSSSSSSSSISSSISSISSSIIISSSSSSSSSSSSSSSSSSEEEE
TTYH_ECS_BC_090	CAUGCUUCAUACCCAGAGAGAACCCCCCGGCUGCCGAGGCAUGCUUAGGCUUACACGUGCUUAGGCUUAGGCGUGCCUGGGUGACCAGGGCGCUUCUCUCUGGGUGUGAAGAACU	87	0.196	0.195	0.1955	-0.736307	G23C,C36G	....((((((((((((((((((..(((.((.((((.(((((((((((((((((........))))))))))))))))).)))).)).)))...))))))))))))))))))....	EEEESSSSSSSSSSSSSSSSSSIISSSISSISSSSISSSSSSSSSSSSSSSSSHHHHHHHHSSSSSSSSSSSSSSSSSISSSSISSISSSIIISSSSSSSSSSSSSSSSSSEEEE
TTYH_ECS_BC_091	CAUGCUUCAUACCCAGAGAGAAGGGCCCGGCUGCCCAGGCAUGCUUAGGCUUACACGUGCUUAGGCUUAGGCGUGCCUGGGUGACCAGGGCGCUUCUCUCUGGGUGUGAAGAACU	87	0.014	0.002	0.008	-2.13791	C24G,C25G	....(((((((((((((((((((.((((((.((((((((((((((((((((((........)))))))))))))))))))))).)).)))).)))))))))))))))))))....	EEEESSSSSSSSSSSSSSSSSSSISSSSSSISSSSSSSSSSSSSSSSSSSSSSHHHHHHHHSSSSSSSSSSSSSSSSSSSSSSISSBSSSSISSSSSSSSSSSSSSSSSSSEEEE
TTYH_ECS_BC_092	CAUGCUUCAUACCCAGAGAGAAGGCGCCGGCUGCCCAGGCAUGCUUAGGCUUACACGUGCUUAGGCUUAGGCGUGCCUGGGUGACCAGGGCGCUUCUCUCUGGGUGUGAAGAACU	87	0.007	0.013	0.01	-2.12296	C24G,C26G	....(((((((((((((((((((.((((((.((((((((((((((((((((((........)))))))))))))))))))))).))..)))))))))))))))))))))))....	EEEESSSSSSSSSSSSSSSSSSSBSSSSSSISSSSSSSSSSSSSSSSSSSSSSHHHHHHHHSSSSSSSSSSSSSSSSSSSSSSISSBBSSSSSSSSSSSSSSSSSSSSSSSEEEE
TTYH_ECS_BC_093	CAUGCUUCAUACCCAGAGAGAAGGCCGCGGCUGCCCAGGCAUGCUUAGGCUUACACGUGCUUAGGCUUAGGCGUGCCUGGGUGACCAGGGCGCUUCUCUCUGGGUGUGAAGAACU	87	0.03	0.082	0.056	-1.7791	C24G,C27G	....((((((((((((((((((((((..((.((((((((((((((((((((((........)))))))))))))))))))))).))..))).)))))))))))))))))))....	EEEESSSSSSSSSSSSSSSSSSSSSSIISSISSSSSSSSSSSSSSSSSSSSSSHHHHHHHHSSSSSSSSSSSSSSSSSSSSSSISSIISSSBSSSSSSSSSSSSSSSSSSSEEEE
TTYH_ECS_BC_094	CAUGCUUCAUACCCAGAGAGAAGGCCCUGGCUGCCCAGGCAUGCUUAGGCUUACACGUGCUUAGGCUUAGGCGUGCCUGGGUGACCAGGGCGCUUCUCUCUGGGUGUGAAGAACU	87	0.091	0.151	0.121	-1.29321	C24G,C28U	....((((((((((((((((((((((((((.((((((((((((((((((((((........)))))))))))))))))))))).))))))).)))))))))))))))))))....	EEEESSSSSSSSSSSSSSSSSSSSSSSSSSISSSSSSSSSSSSSSSSSSSSSSHHHHHHHHSSSSSSSSSSSSSSSSSSSSSSISSSSSSSBSSSSSSSSSSSSSSSSSSSEEEE
TTYH_ECS_BC_095	CAUGCUUCAUACCCAGAGAGAAGGCCCCCGCUGCCCAGGCAUGCUUAGGCUUACACGUGCUUAGGCUUAGGCGUGCCUGGGUGACCAGGGCGCUUCUCUCUGGGUGUGAAGAACU	87	0.006	0.009	0.0075	-2.14164	C24G,G29C	....(((((((((((((((((((((((.....(((((((((((((((((((((........))))))))))))))))))))).....)))).)))))))))))))))))))....	EEEESSSSSSSSSSSSSSSSSSSSSSSIIIIISSSSSSSSSSSSSSSSSSSSSHHHHHHHHSSSSSSSSSSSSSSSSSSSSSIIIIISSSSBSSSSSSSSSSSSSSSSSSSEEEE
TTYH_ECS_BC_096	CAUGCUUCAUACCCAGAGAGAAGGCCCCGCCUGCCCAGGCAUGCUUAGGCUUACACGUGCUUAGGCUUAGGCGUGCCUGGGUGACCAGGGCGCUUCUCUCUGGGUGUGAAGAACU	87	0.006	0.012	0.009	-2.13043	C24G,G30C	....(((((((((((((((((((((((.....(((((((((((((((((((((........))))))))))))))))))))).....)))).)))))))))))))))))))....	EEEESSSSSSSSSSSSSSSSSSSSSSSIIIIISSSSSSSSSSSSSSSSSSSSSHHHHHHHHSSSSSSSSSSSSSSSSSSSSSIIIIISSSSBSSSSSSSSSSSSSSSSSSSEEEE
TTYH_ECS_BC_097	CAUGCUUCAUACCCAGAGAGAAGGCCCCGGUUGCCCAGGCAUGCUUAGGCUUACACGUGCUUAGGCUUAGGCGUGCCUGGGUGACCAGGGCGCUUCUCUCUGGGUGUGAAGAACU	87	0.012	0.012	0.012	-2.10801	C24G,C31U	....(((((((((((((((((((((((.(((((((((((((((((((((((((........))))))))))))))))))))))))).)))).)))))))))))))))))))....	EEEESSSSSSSSSSSSSSSSSSSSSSSISSSSSSSSSSSSSSSSSSSSSSSSSHHHHHHHHSSSSSSSSSSSSSSSSSSSSSSSSSISSSSBSSSSSSSSSSSSSSSSSSSEEEE
TTYH_ECS_BC_098	CAUGCUUCAUACCCAGAGAGAAGGCCCCGGCGGCCCAGGCAUGCUUAGGCUUACACGUGCUUAGGCUUAGGCGUGCCUGGGUGACCAGGGCGCUUCUCUCUGGGUGUGAAGAACU	87	0.019	0.044	0.0315	-1.96224	C24G,U32G	....(((((((((((((((((((((((.((..(((((((((((((((((((((........)))))))))))))))))))))..)).)))).)))))))))))))))))))....	EEEESSSSSSSSSSSSSSSSSSSSSSSISSIISSSSSSSSSSSSSSSSSSSSSHHHHHHHHSSSSSSSSSSSSSSSSSSSSSIISSISSSSBSSSSSSSSSSSSSSSSSSSEEEE
TTYH_ECS_BC_099	CAUGCUUCAUACCCAGAGAGAAGGCCCCGGCUUCCCAGGCAUGCUUAGGCUUACACGUGCUUAGGCUUAGGCGUGCCUGGGUGACCAGGGCGCUUCUCUCUGGGUGUGAAGAACU	87	0.058	0.066	0.062	-1.73425	C24G,G33U	....(((((((((((((((((((((((.((...((((((((((((((((((((........))))))))))))))))))))...)).)))).)))))))))))))))))))....	EEEESSSSSSSSSSSSSSSSSSSSSSSISSIIISSSSSSSSSSSSSSSSSSSSHHHHHHHHSSSSSSSSSSSSSSSSSSSSIIISSISSSSBSSSSSSSSSSSSSSSSSSSEEEE
TTYH_ECS_BC_100	CAUGCUUCAUACCCAGAGAGAAGGCCCCGGCUGGCCAGGCAUGCUUAGGCUUACACGUGCUUAGGCUUAGGCGUGCCUGGGUGACCAGGGCGCUUCUCUCUGGGUGUGAAGAACU	87	0.058	0.08	0.069	-1.68192	C24G,C34G	....(((((((((((((((((((((((.((.((.(((((((((((((((((((........))))))))))))))))))).)).)).)))).)))))))))))))))))))....	EEEESSSSSSSSSSSSSSSSSSSSSSSISSISSISSSSSSSSSSSSSSSSSSSHHHHHHHHSSSSSSSSSSSSSSSSSSSISSISSISSSSBSSSSSSSSSSSSSSSSSSSEEEE
TTYH_ECS_BC_101	CAUGCUUCAUACCCAGAGAGAAGGCCCCGGCUGCGCAGGCAUGCUUAGGCUUACACGUGCUUAGGCUUAGGCGUGCCUGGGUGACCAGGGCGCUUCUCUCUGGGUGUGAAGAACU	87	0.027	0.043	0.035	-1.93608	C24G,C35G	....(((((((((((((((((((((((.((.(((.((((((((((((((((((........)))))))))))))))))).))).)).)))).)))))))))))))))))))....	EEEESSSSSSSSSSSSSSSSSSSSSSSISSISSSISSSSSSSSSSSSSSSSSSHHHHHHHHSSSSSSSSSSSSSSSSSSISSSISSISSSSBSSSSSSSSSSSSSSSSSSSEEEE
TTYH_ECS_BC_102	CAUGCUUCAUACCCAGAGAGAAGGCCCCGGCUGCCGAGGCAUGCUUAGGCUUACACGUGCUUAGGCUUAGGCGUGCCUGGGUGACCAGGGCGCUUCUCUCUGGGUGUGAAGAACU	87	0.043	0.069	0.056	-1.7791	C24G,C36G	....(((((((((((((((((((((((.((.((((.(((((((((((((((((........))))))))))))))))).)))).)).)))).)))))))))))))))))))....	EEEESSSSSSSSSSSSSSSSSSSSSSSISSISSSSISSSSSSSSSSSSSSSSSHHHHHHHHSSSSSSSSSSSSSSSSSISSSSISSISSSSBSSSSSSSSSSSSSSSSSSSEEEE
TTYH_ECS_BC_103	CAUGCUUCAUACCCAGAGAGAAGCGGCCGGCUGCCCAGGCAUGCUUAGGCUUACACGUGCUUAGGCUUAGGCGUGCCUGGGUGACCAGGGCGCUUCUCUCUGGGUGUGAAGAACU	87	0	0.009	0.0045	-2.16407	C25G,C26G	....(((((((((((((((((((((.((((.((((((((((((((((((((((........)))))))))))))))))))))).)).)).)))))))))))))))))))))....	EEEESSSSSSSSSSSSSSSSSSSSSISSSSISSSSSSSSSSSSSSSSSSSSSSHHHHHHHHSSSSSSSSSSSSSSSSSSSSSSISSBSSISSSSSSSSSSSSSSSSSSSSSEEEE
TTYH_ECS_BC_104	CAUGCUUCAUACCCAGAGAGAAGCGCGCGGCUGCCCAGGCAUGCUUAGGCUUACACGUGCUUAGGCUUAGGCGUGCCUGGGUGACCAGGGCGCUUCUCUCUGGGUGUGAAGAACU	87	0.033	0.008	0.0205	-2.04447	C25G,C27G	....((((((((((((((((((((((..((.((((((((((((((((((((((........)))))))))))))))))))))).))...))))))))))))))))))))))....	EEEESSSSSSSSSSSSSSSSSSSSSSIISSISSSSSSSSSSSSSSSSSSSSSSHHHHHHHHSSSSSSSSSSSSSSSSSSSSSSISSIIISSSSSSSSSSSSSSSSSSSSSSEEEE
TTYH_ECS_BC_105	CAUGCUUCAUACCCAGAGAGAAGCGCCUGGCUGCCCAGGCAUGCUUAGGCUUACACGUGCUUAGGCUUAGGCGUGCCUGGGUGACCAGGGCGCUUCUCUCUGGGUGUGAAGAACU	87	0.025	0.012	0.0185	-2.05942	C25G,C28U	....((((((((((((((((((((((((((.((((((((((((((((((((((........)))))))))))))))))))))).))).)))))))))))))))))))))))....	EEEESSSSSSSSSSSSSSSSSSSSSSSSSSISSSSSSSSSSSSSSSSSSSSSSHHHHHHHHSSSSSSSSSSSSSSSSSSSSSSISSSBSSSSSSSSSSSSSSSSSSSSSSSEEEE
TTYH_ECS_BC_106	CAUGCUUCAUACCCAGAGAGAAGCGCCCCGCUGCCCAGGCAUGCUUAGGCUUACACGUGCUUAGGCUUAGGCGUGCCUGGGUGACCAGGGCGCUUCUCUCUGGGUGUGAAGAACU	87	0.025	0	0.0125	-2.10427	C25G,G29C	....((((((((((((((((((((((((...((((((((((((((((((((((........))))))))))))))))))))))....))))))))))))))))))))))))....	EEEESSSSSSSSSSSSSSSSSSSSSSSSIIISSSSSSSSSSSSSSSSSSSSSSHHHHHHHHSSSSSSSSSSSSSSSSSSSSSSIIIISSSSSSSSSSSSSSSSSSSSSSSSEEEE
TTYH_ECS_BC_107	CAUGCUUCAUACCCAGAGAGAAGCGCCCGCCUGCCCAGGCAUGCUUAGGCUUACACGUGCUUAGGCUUAGGCGUGCCUGGGUGACCAGGGCGCUUCUCUCUGGGUGUGAAGAACU	87	0	0.033	0.0165	-2.07437	C25G,G30C	....((((((((((((((((((((((((...((((((((((((((((((((((........))))))))))))))))))))))....))))))))))))))))))))))))....	EEEESSSSSSSSSSSSSSSSSSSSSSSSIIISSSSSSSSSSSSSSSSSSSSSSHHHHHHHHSSSSSSSSSSSSSSSSSSSSSSIIIISSSSSSSSSSSSSSSSSSSSSSSSEEEE
TTYH_ECS_BC_108	CAUGCUUCAUACCCAGAGAGAAGCGCCCGGUUGCCCAGGCAUGCUUAGGCUUACACGUGCUUAGGCUUAGGCGUGCCUGGGUGACCAGGGCGCUUCUCUCUGGGUGUGAAGAACU	87	NA	0	NA	NA	C25G,C31U	....(((((((((((((((((((((((((((((((((((((((((((((((((........))))))))))))))))))))))))).))))))))))))))))))))))))....	EEEESSSSSSSSSSSSSSSSSSSSSSSSSSSSSSSSSSSSSSSSSSSSSSSSSHHHHHHHHSSSSSSSSSSSSSSSSSSSSSSSSSBSSSSSSSSSSSSSSSSSSSSSSSSEEEE
TTYH_ECS_BC_109	CAUGCUUCAUACCCAGAGAGAAGCGCCCGGCGGCCCAGGCAUGCUUAGGCUUACACGUGCUUAGGCUUAGGCGUGCCUGGGUGACCAGGGCGCUUCUCUCUGGGUGUGAAGAACU	87	NA	0.032	NA	NA	C25G,U32G	....((((((((((((((((((((((((((..(((((((((((((((((((((........)))))))))))))))))))))..)).))))))))))))))))))))))))....	EEEESSSSSSSSSSSSSSSSSSSSSSSSSSIISSSSSSSSSSSSSSSSSSSSSHHHHHHHHSSSSSSSSSSSSSSSSSSSSSIISSBSSSSSSSSSSSSSSSSSSSSSSSSEEEE
TTYH_ECS_BC_110	CAUGCUUCAUACCCAGAGAGAAGCGCCCGGCUUCCCAGGCAUGCUUAGGCUUACACGUGCUUAGGCUUAGGCGUGCCUGGGUGACCAGGGCGCUUCUCUCUGGGUGUGAAGAACU	87	NA	0.025	NA	NA	C25G,G33U	....((((((((((((((((((((((((((...((((((((((((((((((((........))))))))))))))))))))...)).))))))))))))))))))))))))....	EEEESSSSSSSSSSSSSSSSSSSSSSSSSSIIISSSSSSSSSSSSSSSSSSSSHHHHHHHHSSSSSSSSSSSSSSSSSSSSIIISSBSSSSSSSSSSSSSSSSSSSSSSSSEEEE
TTYH_ECS_BC_111	CAUGCUUCAUACCCAGAGAGAAGCGCCCGGCUGGCCAGGCAUGCUUAGGCUUACACGUGCUUAGGCUUAGGCGUGCCUGGGUGACCAGGGCGCUUCUCUCUGGGUGUGAAGAACU	87	0.18	0	0.09	-1.52494	C25G,C34G	....((((((((((((((((((((((((((.((.(((((((((((((((((((........))))))))))))))))))).)).)).))))))))))))))))))))))))....	EEEESSSSSSSSSSSSSSSSSSSSSSSSSSISSISSSSSSSSSSSSSSSSSSSHHHHHHHHSSSSSSSSSSSSSSSSSSSISSISSBSSSSSSSSSSSSSSSSSSSSSSSSEEEE
TTYH_ECS_BC_112	CAUGCUUCAUACCCAGAGAGAAGCGCCCGGCUGCGCAGGCAUGCUUAGGCUUACACGUGCUUAGGCUUAGGCGUGCCUGGGUGACCAGGGCGCUUCUCUCUGGGUGUGAAGAACU	87	0.08	0.015	0.0475	-1.84264	C25G,C35G	....((((((((((((((((((((((((((.(((.((((((((((((((((((........)))))))))))))))))).))).)).))))))))))))))))))))))))....	EEEESSSSSSSSSSSSSSSSSSSSSSSSSSISSSISSSSSSSSSSSSSSSSSSHHHHHHHHSSSSSSSSSSSSSSSSSSISSSISSBSSSSSSSSSSSSSSSSSSSSSSSSEEEE
TTYH_ECS_BC_113	CAUGCUUCAUACCCAGAGAGAAGCGCCCGGCUGCCGAGGCAUGCUUAGGCUUACACGUGCUUAGGCUUAGGCGUGCCUGGGUGACCAGGGCGCUUCUCUCUGGGUGUGAAGAACU	87	0.056	0.017	0.0365	-1.92486	C25G,C36G	....((((((((((((((((((((((((((.((((.(((((((((((((((((........))))))))))))))))).)))).)).))))))))))))))))))))))))....	EEEESSSSSSSSSSSSSSSSSSSSSSSSSSISSSSISSSSSSSSSSSSSSSSSHHHHHHHHSSSSSSSSSSSSSSSSSISSSSISSBSSSSSSSSSSSSSSSSSSSSSSSSEEEE
TTYH_ECS_BC_114	CAUGCUUCAUACCCAGAGAGAAGCCGGCGGCUGCCCAGGCAUGCUUAGGCUUACACGUGCUUAGGCUUAGGCGUGCCUGGGUGACCAGGGCGCUUCUCUCUGGGUGUGAAGAACU	87	0.013	0.004	0.0085	-2.13417	C26G,C27G	....((((((((((((((((((((.(..((.((((((((((((((((((((((........)))))))))))))))))))))).))....)))))))))))))))))))))....	EEEESSSSSSSSSSSSSSSSSSSSBSIISSISSSSSSSSSSSSSSSSSSSSSSHHHHHHHHSSSSSSSSSSSSSSSSSSSSSSISSIIIISSSSSSSSSSSSSSSSSSSSSEEEE
TTYH_ECS_BC_115	CAUGCUUCAUACCCAGAGAGAAGCCGCUGGCUGCCCAGGCAUGCUUAGGCUUACACGUGCUUAGGCUUAGGCGUGCCUGGGUGACCAGGGCGCUUCUCUCUGGGUGUGAAGAACU	87	0.02	0.052	0.036	-1.9286	C26G,C28U	....((((((((((((((((((((..((((.((((((((((((((((((((((........)))))))))))))))))))))).))))...))))))))))))))))))))....	EEEESSSSSSSSSSSSSSSSSSSSIISSSSISSSSSSSSSSSSSSSSSSSSSSHHHHHHHHSSSSSSSSSSSSSSSSSSSSSSISSSSIIISSSSSSSSSSSSSSSSSSSSEEEE
TTYH_ECS_BC_116	CAUGCUUCAUACCCAGAGAGAAGCCGCCCGCUGCCCAGGCAUGCUUAGGCUUACACGUGCUUAGGCUUAGGCGUGCCUGGGUGACCAGGGCGCUUCUCUCUGGGUGUGAAGAACU	87	0.001	0.007	0.004	-2.16781	C26G,G29C	....((((((((((((((((((((.((((..((((((((((((((((((((((........))))))))))))))))))))))....))))))))))))))))))))))))....	EEEESSSSSSSSSSSSSSSSSSSSBSSSSIISSSSSSSSSSSSSSSSSSSSSSHHHHHHHHSSSSSSSSSSSSSSSSSSSSSSIIIISSSSSSSSSSSSSSSSSSSSSSSSEEEE
TTYH_ECS_BC_117	CAUGCUUCAUACCCAGAGAGAAGCCGCCGCCUGCCCAGGCAUGCUUAGGCUUACACGUGCUUAGGCUUAGGCGUGCCUGGGUGACCAGGGCGCUUCUCUCUGGGUGUGAAGAACU	87	0.004	0.003	0.0035	-2.17154	C26G,G30C	....((((((((((((((((((((.(((....(((((((((((((((((((((........)))))))))))))))))))))......)))))))))))))))))))))))....	EEEESSSSSSSSSSSSSSSSSSSSBSSSIIIISSSSSSSSSSSSSSSSSSSSSHHHHHHHHSSSSSSSSSSSSSSSSSSSSSIIIIIISSSSSSSSSSSSSSSSSSSSSSSEEEE
TTYH_ECS_BC_118	CAUGCUUCAUACCCAGAGAGAAGCCGCCGGUUGCCCAGGCAUGCUUAGGCUUACACGUGCUUAGGCUUAGGCGUGCCUGGGUGACCAGGGCGCUUCUCUCUGGGUGUGAAGAACU	87	0.041	0.072	0.0565	-1.77536	C26G,C31U	....((((((((((((((((((((.((((((((((((((((((((((((((((........)))))))))))))))))))))))))..)))))))))))))))))))))))....	EEEESSSSSSSSSSSSSSSSSSSSBSSSSSSSSSSSSSSSSSSSSSSSSSSSSHHHHHHHHSSSSSSSSSSSSSSSSSSSSSSSSSBBSSSSSSSSSSSSSSSSSSSSSSSEEEE
TTYH_ECS_BC_119	CAUGCUUCAUACCCAGAGAGAAGCCGCCGGCGGCCCAGGCAUGCUUAGGCUUACACGUGCUUAGGCUUAGGCGUGCCUGGGUGACCAGGGCGCUUCUCUCUGGGUGUGAAGAACU	87	0.03	0.063	0.0465	-1.85011	C26G,U32G	....((((((((((((((((((((.(((((..(((((((((((((((((((((........)))))))))))))))))))))..))..)))))))))))))))))))))))....	EEEESSSSSSSSSSSSSSSSSSSSBSSSSSIISSSSSSSSSSSSSSSSSSSSSHHHHHHHHSSSSSSSSSSSSSSSSSSSSSIISSBBSSSSSSSSSSSSSSSSSSSSSSSEEEE
TTYH_ECS_BC_120	CAUGCUUCAUACCCAGAGAGAAGCCGCCGGCUUCCCAGGCAUGCUUAGGCUUACACGUGCUUAGGCUUAGGCGUGCCUGGGUGACCAGGGCGCUUCUCUCUGGGUGUGAAGAACU	87	0.07	0.106	0.088	-1.53989	C26G,G33U	....((((((((((((((((((((.(((((...((((((((((((((((((((........))))))))))))))))))))...))..)))))))))))))))))))))))....	EEEESSSSSSSSSSSSSSSSSSSSBSSSSSIIISSSSSSSSSSSSSSSSSSSSHHHHHHHHSSSSSSSSSSSSSSSSSSSSIIISSBBSSSSSSSSSSSSSSSSSSSSSSSEEEE
TTYH_ECS_BC_121	CAUGCUUCAUACCCAGAGAGAAGCCGCCGGCUGGCCAGGCAUGCUUAGGCUUACACGUGCUUAGGCUUAGGCGUGCCUGGGUGACCAGGGCGCUUCUCUCUGGGUGUGAAGAACU	87	0.026	0.027	0.0265	-1.99962	C26G,C34G	....((((((((((((((((((((.(((..(((((((((((((((((((((((........)))))))))))))))))))....)))))))))))))))))))))))))))....	EEEESSSSSSSSSSSSSSSSSSSSBSSSBBSSSSSSSSSSSSSSSSSSSSSSSHHHHHHHHSSSSSSSSSSSSSSSSSSSBBBBSSSSSSSSSSSSSSSSSSSSSSSSSSSEEEE
TTYH_ECS_BC_122	CAUGCUUCAUACCCAGAGAGAAGCCGCCGGCUGCGCAGGCAUGCUUAGGCUUACACGUGCUUAGGCUUAGGCGUGCCUGGGUGACCAGGGCGCUUCUCUCUGGGUGUGAAGAACU	87	0.033	0.099	0.066	-1.70434	C26G,C35G	....((((((((((((((((((((.(((((.(((.((((((((((((((((((........)))))))))))))))))).))).))..)))))))))))))))))))))))....	EEEESSSSSSSSSSSSSSSSSSSSBSSSSSISSSISSSSSSSSSSSSSSSSSSHHHHHHHHSSSSSSSSSSSSSSSSSSISSSISSBBSSSSSSSSSSSSSSSSSSSSSSSEEEE
TTYH_ECS_BC_123	CAUGCUUCAUACCCAGAGAGAAGCCGCCGGCUGCCGAGGCAUGCUUAGGCUUACACGUGCUUAGGCUUAGGCGUGCCUGGGUGACCAGGGCGCUUCUCUCUGGGUGUGAAGAACU	87	0.087	0.099	0.093	-1.50251	C26G,C36G	....((((((((((((((((((((.(((((.((((.(((((((((((((((((........))))))))))))))))).)))).))..)))))))))))))))))))))))....	EEEESSSSSSSSSSSSSSSSSSSSBSSSSSISSSSISSSSSSSSSSSSSSSSSHHHHHHHHSSSSSSSSSSSSSSSSSISSSSISSBBSSSSSSSSSSSSSSSSSSSSSSSEEEE
TTYH_ECS_BC_124	CAUGCUUCAUACCCAGAGAGAAGCCCGUGGCUGCCCAGGCAUGCUUAGGCUUACACGUGCUUAGGCUUAGGCGUGCCUGGGUGACCAGGGCGCUUCUCUCUGGGUGUGAAGAACU	87	0.01	0.065	0.0375	-1.91739	C27G,C28U	....((((((((((((((((((((((.(((.((((((((((((((((((((((........)))))))))))))))))))))).))).)).))))))))))))))))))))....	EEEESSSSSSSSSSSSSSSSSSSSSSISSSISSSSSSSSSSSSSSSSSSSSSSHHHHHHHHSSSSSSSSSSSSSSSSSSSSSSISSSISSBSSSSSSSSSSSSSSSSSSSSEEEE
TTYH_ECS_BC_125	CAUGCUUCAUACCCAGAGAGAAGCCCGCCGCUGCCCAGGCAUGCUUAGGCUUACACGUGCUUAGGCUUAGGCGUGCCUGGGUGACCAGGGCGCUUCUCUCUGGGUGUGAAGAACU	87	0.005	0.016	0.0105	-2.11922	C27G,G29C	....((((((((((((((((((((..(((.(((((((((((((((((((((((........))))))))))))))))))))....))))))))))))))))))))))))))....	EEEESSSSSSSSSSSSSSSSSSSSBBSSSBSSSSSSSSSSSSSSSSSSSSSSSHHHHHHHHSSSSSSSSSSSSSSSSSSSSBBBBSSSSSSSSSSSSSSSSSSSSSSSSSSEEEE
TTYH_ECS_BC_126	CAUGCUUCAUACCCAGAGAGAAGCCCGCGCCUGCCCAGGCAUGCUUAGGCUUACACGUGCUUAGGCUUAGGCGUGCCUGGGUGACCAGGGCGCUUCUCUCUGGGUGUGAAGAACU	87	0.011	0.005	0.008	-2.13791	C27G,G30C	....((((((((((((((((((((..((.((((((((((((((((((((((((........))))))))))))))))))))....))))))))))))))))))))))))))....	EEEESSSSSSSSSSSSSSSSSSSSBBSSBSSSSSSSSSSSSSSSSSSSSSSSSHHHHHHHHSSSSSSSSSSSSSSSSSSSSBBBBSSSSSSSSSSSSSSSSSSSSSSSSSSEEEE
TTYH_ECS_BC_127	CAUGCUUCAUACCCAGAGAGAAGCCCGCGGUUGCCCAGGCAUGCUUAGGCUUACACGUGCUUAGGCUUAGGCGUGCCUGGGUGACCAGGGCGCUUCUCUCUGGGUGUGAAGAACU	87	0.17	0.198	0.184	-0.822272	C27G,C31U	....((((((((((((((((((((((..(((((((((((((((((((((((((........)))))))))))))))))))))))))..)).))))))))))))))))))))....	EEEESSSSSSSSSSSSSSSSSSSSSSIISSSSSSSSSSSSSSSSSSSSSSSSSHHHHHHHHSSSSSSSSSSSSSSSSSSSSSSSSSIISSBSSSSSSSSSSSSSSSSSSSSEEEE
TTYH_ECS_BC_128	CAUGCUUCAUACCCAGAGAGAAGCCCGCGGCGGCCCAGGCAUGCUUAGGCUUACACGUGCUUAGGCUUAGGCGUGCCUGGGUGACCAGGGCGCUUCUCUCUGGGUGUGAAGAACU	87	0.132	0.2	0.166	-0.956825	C27G,U32G	....((((((((((((((((((((((..((..(((((((((((((((((((((........)))))))))))))))))))))..))..)).))))))))))))))))))))....	EEEESSSSSSSSSSSSSSSSSSSSSSIISSIISSSSSSSSSSSSSSSSSSSSSHHHHHHHHSSSSSSSSSSSSSSSSSSSSSIISSIISSBSSSSSSSSSSSSSSSSSSSSEEEE
TTYH_ECS_BC_129	CAUGCUUCAUACCCAGAGAGAAGCCCGCGGCUUCCCAGGCAUGCUUAGGCUUACACGUGCUUAGGCUUAGGCGUGCCUGGGUGACCAGGGCGCUUCUCUCUGGGUGUGAAGAACU	87	0.199	0.217	0.208	-0.642867	C27G,G33U	....((((((((((((((((((((((..((...((((((((((((((((((((........))))))))))))))))))))...))..)).))))))))))))))))))))....	EEEESSSSSSSSSSSSSSSSSSSSSSIISSIIISSSSSSSSSSSSSSSSSSSSHHHHHHHHSSSSSSSSSSSSSSSSSSSSIIISSIISSBSSSSSSSSSSSSSSSSSSSSEEEE
TTYH_ECS_BC_130	CAUGCUUCAUACCCAGAGAGAAGCCCGCGGCUGGCCAGGCAUGCUUAGGCUUACACGUGCUUAGGCUUAGGCGUGCCUGGGUGACCAGGGCGCUUCUCUCUGGGUGUGAAGAACU	87	0.196	0.227	0.2115	-0.616704	C27G,C34G	....((((((((((((((((((((((..((.((.(((((((((((((((((((........))))))))))))))))))).)).))..)).))))))))))))))))))))....	EEEESSSSSSSSSSSSSSSSSSSSSSIISSISSISSSSSSSSSSSSSSSSSSSHHHHHHHHSSSSSSSSSSSSSSSSSSSISSISSIISSBSSSSSSSSSSSSSSSSSSSSEEEE
TTYH_ECS_BC_131	CAUGCUUCAUACCCAGAGAGAAGCCCGCGGCUGCGCAGGCAUGCUUAGGCUUACACGUGCUUAGGCUUAGGCGUGCCUGGGUGACCAGGGCGCUUCUCUCUGGGUGUGAAGAACU	87	0.177	0.184	0.1805	-0.848435	C27G,C35G	....((((((((((((((((((((((..((.(((.((((((((((((((((((........)))))))))))))))))).))).))..)).))))))))))))))))))))....	EEEESSSSSSSSSSSSSSSSSSSSSSIISSISSSISSSSSSSSSSSSSSSSSSHHHHHHHHSSSSSSSSSSSSSSSSSSISSSISSIISSBSSSSSSSSSSSSSSSSSSSSEEEE
TTYH_ECS_BC_132	CAUGCUUCAUACCCAGAGAGAAGCCCGCGGCUGCCGAGGCAUGCUUAGGCUUACACGUGCUUAGGCUUAGGCGUGCCUGGGUGACCAGGGCGCUUCUCUCUGGGUGUGAAGAACU	87	0.151	0.199	0.175	-0.889548	C27G,C36G	....((((((((((((((((((((((..((.((((.(((((((((((((((((........))))))))))))))))).)))).))..)).))))))))))))))))))))....	EEEESSSSSSSSSSSSSSSSSSSSSSIISSISSSSISSSSSSSSSSSSSSSSSHHHHHHHHSSSSSSSSSSSSSSSSSISSSSISSIISSBSSSSSSSSSSSSSSSSSSSSEEEE
TTYH_ECS_BC_133	CAUGCUUCAUACCCAGAGAGAAGCCCCUCGCUGCCCAGGCAUGCUUAGGCUUACACGUGCUUAGGCUUAGGCGUGCCUGGGUGACCAGGGCGCUUCUCUCUGGGUGUGAAGAACU	87	0.043	0.059	0.051	-1.81647	C28U,G29C	....((((((((((((((((((((((((...((((((((((((((((((((((........))))))))))))))))))))))...)))).))))))))))))))))))))....	EEEESSSSSSSSSSSSSSSSSSSSSSSSIIISSSSSSSSSSSSSSSSSSSSSSHHHHHHHHSSSSSSSSSSSSSSSSSSSSSSIIISSSSBSSSSSSSSSSSSSSSSSSSSEEEE
TTYH_ECS_BC_134	CAUGCUUCAUACCCAGAGAGAAGCCCCUGCCUGCCCAGGCAUGCUUAGGCUUACACGUGCUUAGGCUUAGGCGUGCCUGGGUGACCAGGGCGCUUCUCUCUGGGUGUGAAGAACU	87	0.024	0.037	0.0305	-1.96971	C28U,G30C	....(((((((((((((((((((((((((..((((((((((((((((((((((........))))))))))))))))))))))..))))).))))))))))))))))))))....	EEEESSSSSSSSSSSSSSSSSSSSSSSSSIISSSSSSSSSSSSSSSSSSSSSSHHHHHHHHSSSSSSSSSSSSSSSSSSSSSSIISSSSSBSSSSSSSSSSSSSSSSSSSSEEEE
TTYH_ECS_BC_135	CAUGCUUCAUACCCAGAGAGAAGCCCCUGGUUGCCCAGGCAUGCUUAGGCUUACACGUGCUUAGGCUUAGGCGUGCCUGGGUGACCAGGGCGCUUCUCUCUGGGUGUGAAGAACU	87	0.244	0.413	0.3285	0.257894	C28U,C31U	....(((((((((((((((((((((((((((((((((((((((((((((((((........))))))))))))))))))))))))))))).))))))))))))))))))))....	EEEESSSSSSSSSSSSSSSSSSSSSSSSSSSSSSSSSSSSSSSSSSSSSSSSSHHHHHHHHSSSSSSSSSSSSSSSSSSSSSSSSSSSSSBSSSSSSSSSSSSSSSSSSSSEEEE
TTYH_ECS_BC_136	CAUGCUUCAUACCCAGAGAGAAGCCCCUGGCGGCCCAGGCAUGCUUAGGCUUACACGUGCUUAGGCUUAGGCGUGCCUGGGUGACCAGGGCGCUUCUCUCUGGGUGUGAAGAACU	87	0.108	0.087	0.0975	-1.46888	C28U,U32G	....((((((((((((((((((((((((((..(((((((((((((((((((((........)))))))))))))))))))))..)))))).))))))))))))))))))))....	EEEESSSSSSSSSSSSSSSSSSSSSSSSSSIISSSSSSSSSSSSSSSSSSSSSHHHHHHHHSSSSSSSSSSSSSSSSSSSSSIISSSSSSBSSSSSSSSSSSSSSSSSSSSEEEE
TTYH_ECS_BC_137	CAUGCUUCAUACCCAGAGAGAAGCCCCUGGCUUCCCAGGCAUGCUUAGGCUUACACGUGCUUAGGCUUAGGCGUGCCUGGGUGACCAGGGCGCUUCUCUCUGGGUGUGAAGAACU	87	0.082	0.093	0.0875	-1.54363	C28U,G33U	....((((((((((((((((((((((((((...((((((((((((((((((((........))))))))))))))))))))...)))))).))))))))))))))))))))....	EEEESSSSSSSSSSSSSSSSSSSSSSSSSSIIISSSSSSSSSSSSSSSSSSSSHHHHHHHHSSSSSSSSSSSSSSSSSSSSIIISSSSSSBSSSSSSSSSSSSSSSSSSSSEEEE
TTYH_ECS_BC_138	CAUGCUUCAUACCCAGAGAGAAGCCCCUGGCUGGCCAGGCAUGCUUAGGCUUACACGUGCUUAGGCUUAGGCGUGCCUGGGUGACCAGGGCGCUUCUCUCUGGGUGUGAAGAACU	87	0.114	0.13	0.122	-1.28573	C28U,C34G	....((((((((((((((((((((((((((.((.(((((((((((((((((((........))))))))))))))))))).)).)))))).))))))))))))))))))))....	EEEESSSSSSSSSSSSSSSSSSSSSSSSSSISSISSSSSSSSSSSSSSSSSSSHHHHHHHHSSSSSSSSSSSSSSSSSSSISSISSSSSSBSSSSSSSSSSSSSSSSSSSSEEEE
TTYH_ECS_BC_139	CAUGCUUCAUACCCAGAGAGAAGCCCCUGGCUGCGCAGGCAUGCUUAGGCUUACACGUGCUUAGGCUUAGGCGUGCCUGGGUGACCAGGGCGCUUCUCUCUGGGUGUGAAGAACU	87	0.091	0.08	0.0855	-1.55858	C28U,C35G	....((((((((((((((((((((((((((.(((.((((((((((((((((((........)))))))))))))))))).))).)))))).))))))))))))))))))))....	EEEESSSSSSSSSSSSSSSSSSSSSSSSSSISSSISSSSSSSSSSSSSSSSSSHHHHHHHHSSSSSSSSSSSSSSSSSSISSSISSSSSSBSSSSSSSSSSSSSSSSSSSSEEEE
TTYH_ECS_BC_140	CAUGCUUCAUACCCAGAGAGAAGCCCCUGGCUGCCGAGGCAUGCUUAGGCUUACACGUGCUUAGGCUUAGGCGUGCCUGGGUGACCAGGGCGCUUCUCUCUGGGUGUGAAGAACU	87	0.104	0.078	0.091	-1.51746	C28U,C36G	....((((((((((((((((((((((((((.((((.(((((((((((((((((........))))))))))))))))).)))).)))))).))))))))))))))))))))....	EEEESSSSSSSSSSSSSSSSSSSSSSSSSSISSSSISSSSSSSSSSSSSSSSSHHHHHHHHSSSSSSSSSSSSSSSSSISSSSISSSSSSBSSSSSSSSSSSSSSSSSSSSEEEE
TTYH_ECS_BC_141	CAUGCUUCAUACCCAGAGAGAAGCCCCCCCCUGCCCAGGCAUGCUUAGGCUUACACGUGCUUAGGCUUAGGCGUGCCUGGGUGACCAGGGCGCUUCUCUCUGGGUGUGAAGAACU	87	0.011	0.016	0.0135	-2.09679	G29C,G30C	....(((((((((((((((((((((((.....(((((((((((((((((((((........))))))))))))))))))))).....))).))))))))))))))))))))....	EEEESSSSSSSSSSSSSSSSSSSSSSSIIIIISSSSSSSSSSSSSSSSSSSSSHHHHHHHHSSSSSSSSSSSSSSSSSSSSSIIIIISSSBSSSSSSSSSSSSSSSSSSSSEEEE
TTYH_ECS_BC_142	CAUGCUUCAUACCCAGAGAGAAGCCCCCCGUUGCCCAGGCAUGCUUAGGCUUACACGUGCUUAGGCUUAGGCGUGCCUGGGUGACCAGGGCGCUUCUCUCUGGGUGUGAAGAACU	87	0.047	0.059	0.053	-1.80152	G29C,C31U	....(((((((((((((((((((((((..((((((((((((((((((((((((........))))))))))))))))))))))))..))).))))))))))))))))))))....	EEEESSSSSSSSSSSSSSSSSSSSSSSIISSSSSSSSSSSSSSSSSSSSSSSSHHHHHHHHSSSSSSSSSSSSSSSSSSSSSSSSIISSSBSSSSSSSSSSSSSSSSSSSSEEEE
TTYH_ECS_BC_143	CAUGCUUCAUACCCAGAGAGAAGCCCCCCGCGGCCCAGGCAUGCUUAGGCUUACACGUGCUUAGGCUUAGGCGUGCCUGGGUGACCAGGGCGCUUCUCUCUGGGUGUGAAGAACU	87	0.019	0.022	0.0205	-2.04447	G29C,U32G	....(((((((((((((((((((((((.....(((((((((((((((((((((........))))))))))))))))))))).....))).))))))))))))))))))))....	EEEESSSSSSSSSSSSSSSSSSSSSSSIIIIISSSSSSSSSSSSSSSSSSSSSHHHHHHHHSSSSSSSSSSSSSSSSSSSSSIIIIISSSBSSSSSSSSSSSSSSSSSSSSEEEE
TTYH_ECS_BC_144	CAUGCUUCAUACCCAGAGAGAAGCCCCCCGCUUCCCAGGCAUGCUUAGGCUUACACGUGCUUAGGCUUAGGCGUGCCUGGGUGACCAGGGCGCUUCUCUCUGGGUGUGAAGAACU	87	0.033	0.024	0.0285	-1.98466	G29C,G33U	....(((((((((((((((((((((((......((((((((((((((((((((........))))))))))))))))))))......))).))))))))))))))))))))....	EEEESSSSSSSSSSSSSSSSSSSSSSSIIIIIISSSSSSSSSSSSSSSSSSSSHHHHHHHHSSSSSSSSSSSSSSSSSSSSIIIIIISSSBSSSSSSSSSSSSSSSSSSSSEEEE
TTYH_ECS_BC_145	CAUGCUUCAUACCCAGAGAGAAGCCCCCCGCUGGCCAGGCAUGCUUAGGCUUACACGUGCUUAGGCUUAGGCGUGCCUGGGUGACCAGGGCGCUUCUCUCUGGGUGUGAAGAACU	87	0.042	0.05	0.046	-1.85385	G29C,C34G	....((((((((((((((((((((...((.(((((((((((((((((((((((........)))))))))))))))))))....)))))).))))))))))))))))))))....	EEEESSSSSSSSSSSSSSSSSSSSIIISSBSSSSSSSSSSSSSSSSSSSSSSSHHHHHHHHSSSSSSSSSSSSSSSSSSSBBBBSSSSSSISSSSSSSSSSSSSSSSSSSSEEEE
TTYH_ECS_BC_146	CAUGCUUCAUACCCAGAGAGAAGCCCCCCGCUGCGCAGGCAUGCUUAGGCUUACACGUGCUUAGGCUUAGGCGUGCCUGGGUGACCAGGGCGCUUCUCUCUGGGUGUGAAGAACU	87	0.043	0.041	0.042	-1.88375	G29C,C35G	....(((((((((((((((((((((((.....((.((((((((((((((((((........)))))))))))))))))).)).....))).))))))))))))))))))))....	EEEESSSSSSSSSSSSSSSSSSSSSSSIIIIISSISSSSSSSSSSSSSSSSSSHHHHHHHHSSSSSSSSSSSSSSSSSSISSIIIIISSSBSSSSSSSSSSSSSSSSSSSSEEEE
TTYH_ECS_BC_147	CAUGCUUCAUACCCAGAGAGAAGCCCCCCGCUGCCGAGGCAUGCUUAGGCUUACACGUGCUUAGGCUUAGGCGUGCCUGGGUGACCAGGGCGCUUCUCUCUGGGUGUGAAGAACU	87	0.053	0.043	0.048	-1.8389	G29C,C36G	....(((((((((((((((((((((((.....(((.(((((((((((((((((........))))))))))))))))).))).....))).))))))))))))))))))))....	EEEESSSSSSSSSSSSSSSSSSSSSSSIIIIISSSISSSSSSSSSSSSSSSSSHHHHHHHHSSSSSSSSSSSSSSSSSISSSIIIIISSSBSSSSSSSSSSSSSSSSSSSSEEEE
TTYH_ECS_BC_148	CAUGCUUCAUACCCAGAGAGAAGCCCCCGCUUGCCCAGGCAUGCUUAGGCUUACACGUGCUUAGGCUUAGGCGUGCCUGGGUGACCAGGGCGCUUCUCUCUGGGUGUGAAGAACU	87	0.265	0.264	0.2645	-0.220518	G30C,C31U	....((((((((((((((((((((.(((..(((((((((((((((((((((((........)))))))))))))))))))))))...))).))))))))))))))))))))....	EEEESSSSSSSSSSSSSSSSSSSSISSSIISSSSSSSSSSSSSSSSSSSSSSSHHHHHHHHSSSSSSSSSSSSSSSSSSSSSSSIIISSSISSSSSSSSSSSSSSSSSSSSEEEE
TTYH_ECS_BC_149	CAUGCUUCAUACCCAGAGAGAAGCCCCCGCCGGCCCAGGCAUGCUUAGGCUUACACGUGCUUAGGCUUAGGCGUGCCUGGGUGACCAGGGCGCUUCUCUCUGGGUGUGAAGAACU	87	0.038	0.043	0.0405	-1.89496	G30C,U32G	....((((((((((((((((((((.(((....(((((((((((((((((((((........))))))))))))))))))))).....))).))))))))))))))))))))....	EEEESSSSSSSSSSSSSSSSSSSSISSSIIIISSSSSSSSSSSSSSSSSSSSSHHHHHHHHSSSSSSSSSSSSSSSSSSSSSIIIIISSSISSSSSSSSSSSSSSSSSSSSEEEE
TTYH_ECS_BC_150	CAUGCUUCAUACCCAGAGAGAAGCCCCCGCCUUCCCAGGCAUGCUUAGGCUUACACGUGCUUAGGCUUAGGCGUGCCUGGGUGACCAGGGCGCUUCUCUCUGGGUGUGAAGAACU	87	0.064	0.067	0.0655	-1.70808	G30C,G33U	....((((((((((((((((((((.(((.....((((((((((((((((((((........))))))))))))))))))))......))).))))))))))))))))))))....	EEEESSSSSSSSSSSSSSSSSSSSISSSIIIIISSSSSSSSSSSSSSSSSSSSHHHHHHHHSSSSSSSSSSSSSSSSSSSSIIIIIISSSISSSSSSSSSSSSSSSSSSSSEEEE
TTYH_ECS_BC_151	CAUGCUUCAUACCCAGAGAGAAGCCCCCGCCUGGCCAGGCAUGCUUAGGCUUACACGUGCUUAGGCUUAGGCGUGCCUGGGUGACCAGGGCGCUUCUCUCUGGGUGUGAAGAACU	87	0.039	0.038	0.0385	-1.90991	G30C,C34G	....((((((((((((((((((((.(((...((.(((((((((((((((((((........))))))))))))))))))).))....))).))))))))))))))))))))....	EEEESSSSSSSSSSSSSSSSSSSSISSSIIISSISSSSSSSSSSSSSSSSSSSHHHHHHHHSSSSSSSSSSSSSSSSSSSISSIIIISSSISSSSSSSSSSSSSSSSSSSSEEEE
TTYH_ECS_BC_152	CAUGCUUCAUACCCAGAGAGAAGCCCCCGCCUGCGCAGGCAUGCUUAGGCUUACACGUGCUUAGGCUUAGGCGUGCCUGGGUGACCAGGGCGCUUCUCUCUGGGUGUGAAGAACU	87	0.082	0.053	0.0675	-1.69313	G30C,C35G	....((((((((((((((((((((.(((...(((.((((((((((((((((((........)))))))))))))))))).)))....))).))))))))))))))))))))....	EEEESSSSSSSSSSSSSSSSSSSSISSSIIISSSISSSSSSSSSSSSSSSSSSHHHHHHHHSSSSSSSSSSSSSSSSSSISSSIIIISSSISSSSSSSSSSSSSSSSSSSSEEEE
TTYH_ECS_BC_153	CAUGCUUCAUACCCAGAGAGAAGCCCCCGCCUGCCGAGGCAUGCUUAGGCUUACACGUGCUUAGGCUUAGGCGUGCCUGGGUGACCAGGGCGCUUCUCUCUGGGUGUGAAGAACU	87	0.066	0.058	0.062	-1.73425	G30C,C36G	....((((((((((((((((((((.(((...((((.(((((((((((((((((........))))))))))))))))).))))....))).))))))))))))))))))))....	EEEESSSSSSSSSSSSSSSSSSSSISSSIIISSSSISSSSSSSSSSSSSSSSSHHHHHHHHSSSSSSSSSSSSSSSSSISSSSIIIISSSISSSSSSSSSSSSSSSSSSSSEEEE
TTYH_ECS_BC_154	CAUGCUUCAUACCCAGAGAGAAGCCCCCGGUGGCCCAGGCAUGCUUAGGCUUACACGUGCUUAGGCUUAGGCGUGCCUGGGUGACCAGGGCGCUUCUCUCUGGGUGUGAAGAACU	87	0.217	0.29	0.2535	-0.302745	C31U,U32G	....(((((((((((((((((((((((.(((.(((((((((((((((((((((........))))))))))))))))))))).))).))).))))))))))))))))))))....	EEEESSSSSSSSSSSSSSSSSSSSSSSISSSISSSSSSSSSSSSSSSSSSSSSHHHHHHHHSSSSSSSSSSSSSSSSSSSSSISSSISSSBSSSSSSSSSSSSSSSSSSSSEEEE
TTYH_ECS_BC_155	CAUGCUUCAUACCCAGAGAGAAGCCCCCGGUUUCCCAGGCAUGCUUAGGCUUACACGUGCUUAGGCUUAGGCGUGCCUGGGUGACCAGGGCGCUUCUCUCUGGGUGUGAAGAACU	87	0.196	0.208	0.202	-0.687718	C31U,G33U	....(((((((((((((((((((((((.((((.((((((((((((((((((((........)))))))))))))))))))).)))).))).))))))))))))))))))))....	EEEESSSSSSSSSSSSSSSSSSSSSSSISSSSISSSSSSSSSSSSSSSSSSSSHHHHHHHHSSSSSSSSSSSSSSSSSSSSISSSSISSSBSSSSSSSSSSSSSSSSSSSSEEEE
TTYH_ECS_BC_156	CAUGCUUCAUACCCAGAGAGAAGCCCCCGGUUGGCCAGGCAUGCUUAGGCUUACACGUGCUUAGGCUUAGGCGUGCCUGGGUGACCAGGGCGCUUCUCUCUGGGUGUGAAGAACU	87	0.271	0.255	0.263	-0.231731	C31U,C34G	....(((((((((((((((((((((((.(((((.(((((((((((((((((((........))))))))))))))))))).))))).))).))))))))))))))))))))....	EEEESSSSSSSSSSSSSSSSSSSSSSSISSSSSISSSSSSSSSSSSSSSSSSSHHHHHHHHSSSSSSSSSSSSSSSSSSSISSSSSISSSBSSSSSSSSSSSSSSSSSSSSEEEE
TTYH_ECS_BC_157	CAUGCUUCAUACCCAGAGAGAAGCCCCCGGUUGCGCAGGCAUGCUUAGGCUUACACGUGCUUAGGCUUAGGCGUGCCUGGGUGACCAGGGCGCUUCUCUCUGGGUGUGAAGAACU	87	0.159	0.179	0.169	-0.9344	C31U,C35G	....(((((((((((((((((((((((.((((((.((((((((((((((((((........)))))))))))))))))).)))))).))).))))))))))))))))))))....	EEEESSSSSSSSSSSSSSSSSSSSSSSISSSSSSISSSSSSSSSSSSSSSSSSHHHHHHHHSSSSSSSSSSSSSSSSSSISSSSSSISSSBSSSSSSSSSSSSSSSSSSSSEEEE
TTYH_ECS_BC_158	CAUGCUUCAUACCCAGAGAGAAGCCCCCGGUUGCCGAGGCAUGCUUAGGCUUACACGUGCUUAGGCUUAGGCGUGCCUGGGUGACCAGGGCGCUUCUCUCUGGGUGUGAAGAACU	87	0.154	0.187	0.1705	-0.923187	C31U,C36G	....(((((((((((((((((((((((.(((((((.(((((((((((((((((........))))))))))))))))).))))))).))).))))))))))))))))))))....	EEEESSSSSSSSSSSSSSSSSSSSSSSISSSSSSSISSSSSSSSSSSSSSSSSHHHHHHHHSSSSSSSSSSSSSSSSSISSSSSSSISSSBSSSSSSSSSSSSSSSSSSSSEEEE
TTYH_ECS_BC_159	CAUGCUUCAUACCCAGAGAGAAGCCCCCGGCGUCCCAGGCAUGCUUAGGCUUACACGUGCUUAGGCUUAGGCGUGCCUGGGUGACCAGGGCGCUUCUCUCUGGGUGUGAAGAACU	87	0.232	0.251	0.2415	-0.392448	U32G,G33U	....(((((((((((((((((((((((.((((.((((((((((((((((((((........)))))))))))))))))))))).)).))).))))))))))))))))))))....	EEEESSSSSSSSSSSSSSSSSSSSSSSISSSSBSSSSSSSSSSSSSSSSSSSSHHHHHHHHSSSSSSSSSSSSSSSSSSSSSSBSSISSSBSSSSSSSSSSSSSSSSSSSSEEEE
TTYH_ECS_BC_160	CAUGCUUCAUACCCAGAGAGAAGCCCCCGGCGGGCCAGGCAUGCUUAGGCUUACACGUGCUUAGGCUUAGGCGUGCCUGGGUGACCAGGGCGCUUCUCUCUGGGUGUGAAGAACU	87	0.279	0.299	0.289	-0.037376	U32G,C34G	....(((((((((((((((((((((((.((((..(((((((((((((((((((........))))))))))))))))))).)).)).))).))))))))))))))))))))....	EEEESSSSSSSSSSSSSSSSSSSSSSSISSSSIISSSSSSSSSSSSSSSSSSSHHHHHHHHSSSSSSSSSSSSSSSSSSSISSBSSISSSBSSSSSSSSSSSSSSSSSSSSEEEE
TTYH_ECS_BC_161	CAUGCUUCAUACCCAGAGAGAAGCCCCCGGCGGCGCAGGCAUGCUUAGGCUUACACGUGCUUAGGCUUAGGCGUGCCUGGGUGACCAGGGCGCUUCUCUCUGGGUGUGAAGAACU	87	0.283	0.341	0.312	0.134554	U32G,C35G	....(((((((((((((((((((((((.((..((.((((((((((((((((((........)))))))))))))))))).))..)).))).))))))))))))))))))))....	EEEESSSSSSSSSSSSSSSSSSSSSSSISSIISSISSSSSSSSSSSSSSSSSSHHHHHHHHSSSSSSSSSSSSSSSSSSISSIISSISSSBSSSSSSSSSSSSSSSSSSSSEEEE
TTYH_ECS_BC_162	CAUGCUUCAUACCCAGAGAGAAGCCCCCGGCGGCCGAGGCAUGCUUAGGCUUACACGUGCUUAGGCUUAGGCGUGCCUGGGUGACCAGGGCGCUUCUCUCUGGGUGUGAAGAACU	87	0.277	0.317	0.297	0.0224256	U32G,C36G	....(((((((((((((((((((((((.((..(((.(((((((((((((((((........))))))))))))))))).)))..)).))).))))))))))))))))))))....	EEEESSSSSSSSSSSSSSSSSSSSSSSISSIISSSISSSSSSSSSSSSSSSSSHHHHHHHHSSSSSSSSSSSSSSSSSISSSIISSISSSBSSSSSSSSSSSSSSSSSSSSEEEE
TTYH_ECS_BC_163	CAUGCUUCAUACCCAGAGAGAAGCCCCCGGCUUGCCAGGCAUGCUUAGGCUUACACGUGCUUAGGCUUAGGCGUGCCUGGGUGACCAGGGCGCUUCUCUCUGGGUGUGAAGAACU	87	0.267	0.251	0.259	-0.261632	G33U,C34G	....(((((((((((((((((((((((.((.((((((((((((((((((((((........))))))))))))))))).))))))).))).))))))))))))))))))))....	EEEESSSSSSSSSSSSSSSSSSSSSSSISSBSSSSSSSSSSSSSSSSSSSSSSHHHHHHHHSSSSSSSSSSSSSSSSSBSSSSSSSISSSBSSSSSSSSSSSSSSSSSSSSEEEE
TTYH_ECS_BC_164	CAUGCUUCAUACCCAGAGAGAAGCCCCCGGCUUCGCAGGCAUGCUUAGGCUUACACGUGCUUAGGCUUAGGCGUGCCUGGGUGACCAGGGCGCUUCUCUCUGGGUGUGAAGAACU	87	0.337	0.408	0.3725	0.586803	G33U,C35G	....(((((((((((((((((((((((.((.....((((((((((((((((((........)))))))))))))))))).....)).))).))))))))))))))))))))....	EEEESSSSSSSSSSSSSSSSSSSSSSSISSIIIIISSSSSSSSSSSSSSSSSSHHHHHHHHSSSSSSSSSSSSSSSSSSIIIIISSISSSBSSSSSSSSSSSSSSSSSSSSEEEE
TTYH_ECS_BC_165	CAUGCUUCAUACCCAGAGAGAAGCCCCCGGCUUCCGAGGCAUGCUUAGGCUUACACGUGCUUAGGCUUAGGCGUGCCUGGGUGACCAGGGCGCUUCUCUCUGGGUGUGAAGAACU	87	0.306	0.318	0.312	0.134554	G33U,C36G	....(((((((((((((((((((((((.((...((.(((((((((((((((((........))))))))))))))))).))...)).))).))))))))))))))))))))....	EEEESSSSSSSSSSSSSSSSSSSSSSSISSIIISSISSSSSSSSSSSSSSSSSHHHHHHHHSSSSSSSSSSSSSSSSSISSIIISSISSSBSSSSSSSSSSSSSSSSSSSSEEEE
TTYH_ECS_BC_166	CAUGCUUCAUACCCAGAGAGAAGCCCCCGGCUGGGCAGGCAUGCUUAGGCUUACACGUGCUUAGGCUUAGGCGUGCCUGGGUGACCAGGGCGCUUCUCUCUGGGUGUGAAGAACU	87	0.234	0.318	0.276	-0.134554	C34G,C35G	....(((((((((((((((((((((((.((.....((((((((((((((((((........)))))))))))))))))).....)).))).))))))))))))))))))))....	EEEESSSSSSSSSSSSSSSSSSSSSSSISSIIIIISSSSSSSSSSSSSSSSSSHHHHHHHHSSSSSSSSSSSSSSSSSSIIIIISSISSSBSSSSSSSSSSSSSSSSSSSSEEEE
TTYH_ECS_BC_167	CAUGCUUCAUACCCAGAGAGAAGCCCCCGGCUGGCGAGGCAUGCUUAGGCUUACACGUGCUUAGGCUUAGGCGUGCCUGGGUGACCAGGGCGCUUCUCUCUGGGUGUGAAGAACU	87	0.305	0.334	0.3195	0.190618	C34G,C36G	....(((((((((((((((((((((((.((...((.(((((((((((((((((........)))))))))))))))))..))..)).))).))))))))))))))))))))....	EEEESSSSSSSSSSSSSSSSSSSSSSSISSIIISSISSSSSSSSSSSSSSSSSHHHHHHHHSSSSSSSSSSSSSSSSSIISSIISSISSSBSSSSSSSSSSSSSSSSSSSSEEEE
TTYH_ECS_BC_168	CAUGCUUCAUACCCAGAGAGAAGCCCCCGGCUGCGGAGGCAUGCUUAGGCUUACACGUGCUUAGGCUUAGGCGUGCCUGGGUGACCAGGGCGCUUCUCUCUGGGUGUGAAGAACU	87	0.256	0.309	0.2825	-0.0859648	C35G,C36G	....(((((((((((((((((((((((.((.(((..(((((((((((((((((........)))))))))))))))))..))).)).))).))))))))))))))))))))....	EEEESSSSSSSSSSSSSSSSSSSSSSSISSISSSIISSSSSSSSSSSSSSSSSHHHHHHHHSSSSSSSSSSSSSSSSSIISSSISSISSSBSSSSSSSSSSSSSSSSSSSSEEEE
TTYH_ECS_BC_169	CAUGCUUCAUACCCAGAGAGAAGCCCCCGGCUGCCCAGGCAUGCUUAGGCUUACACGUGCUUAGGCUUAGGCGUGCCUGGGUGACCAGGGCGCUUCUCUCUGGGUGUGAAGAACU	87	0.274	0.314	0.294	0	wt	....(((((((((((((((((((((((.((.((((((((((((((((((((((........)))))))))))))))))))))).)).))).))))))))))))))))))))....	EEEESSSSSSSSSSSSSSSSSSSSSSSISSISSSSSSSSSSSSSSSSSSSSSSHHHHHHHHSSSSSSSSSSSSSSSSSSSSSSISSISSSBSSSSSSSSSSSSSSSSSSSSEEEE
TTYH_ECS_BC_170	CAUGCUUCAUACCCAGAGAGAAGUUUUUGGCUGCCCAGGCAUGCUUAGGCUUACACGUGCUUAGGCUUAGGCGUGCCUGGGUGACCAGGGCGCUUCUCUCUGGGUGUGAAGAACU	87	0.024	0.028	0.026	-2.00335	C24U,C25U,C26U,C27U,C28U	....((((((((((((((((((((((((((.((((((((((((((((((((((........)))))))))))))))))))))).)))))).))))))))))))))))))))....	EEEESSSSSSSSSSSSSSSSSSSSSSSSSSISSSSSSSSSSSSSSSSSSSSSSHHHHHHHHSSSSSSSSSSSSSSSSSSSSSSISSSSSSBSSSSSSSSSSSSSSSSSSSSEEEE
TTYH_ECS_BC_171	CAUGCUUCAUACCCAGAGAGAAGCUCUCGGCUGCCCAGGCAUGCUUAGGCUUACACGUGCUUAGGCUUAGGCGUGCCUGGGUGACCAGGGCGCUUCUCUCUGGGUGUGAAGAACU	87	0.045	0.023	0.034	-1.94355	C25U,C27U	....((((((((((((((((((((.(((((.((((((((((((((((((((((........)))))))))))))))))))))).)).))).))))))))))))))))))))....	EEEESSSSSSSSSSSSSSSSSSSSISSSSSISSSSSSSSSSSSSSSSSSSSSSHHHHHHHHSSSSSSSSSSSSSSSSSSSSSSISSBSSSISSSSSSSSSSSSSSSSSSSSEEEE
TTYH_ECS_BC_172	CAUGCUUCAUACCCAGAGAGAAGUCUCUGGCUGCCCAGGCAUGCUUAGGCUUACACGUGCUUAGGCUUAGGCGUGCCUGGGUGACCAGGGCGCUUCUCUCUGGGUGUGAAGAACU	87	0.033	0.047	0.04	-1.8987	C24U,C26U,C28U	....((((((((((((((((((((((((((.((((((((((((((((((((((........)))))))))))))))))))))).)))))).))))))))))))))))))))....	EEEESSSSSSSSSSSSSSSSSSSSSSSSSSISSSSSSSSSSSSSSSSSSSSSSHHHHHHHHSSSSSSSSSSSSSSSSSSSSSSISSSSSSBSSSSSSSSSSSSSSSSSSSSEEEE

## Sheet: Supplementary Table 7 - AJUBA
rna_id	sequence_string		A-to-I_editing_site		A-to-I_editing_level - rep1	A-to-I_editing_level - rep2	A-to-I_editing_level - Avg	A-to-I_editing_level_z-score	mutation_syntax	num_mutation	computational_MFE_structure	computational_dot_bracket_annotation_by_bpRNA
AJUBA_BC_000	UUUUGGGGUUGUGGUUGAUGCAGUGUGGGAUGUCCCUGAGAGGUAGCAAGUCUAGGGUGUUGCCACCUCUCAGAGGGGUCCCGGAUUGCAUCCAUCACAAUCCCAAAAC		74		0.362	0.34	0.351	0	wt	0	(((((((((((((((.((((((((.((((((.((.(((((((((.((((..........)))).))))))))).)).)))))).)))))))).))))))))))))))).	SSSSSSSSSSSSSSSISSSSSSSSISSSSSSISSISSSSSSSSSISSSSHHHHHHHHHHSSSSISSSSSSSSSISSISSSSSSISSSSSSSSISSSSSSSSSSSSSSSE
AJUBA_BC_001	UUUUGGGGUUGUGGUUGAUGCAGUGUGGGAUGUCCCUGAGAGGUAGCAAGUCUAGGGUGUUGCCACCUCUCAGAGGGGUCCCGUAUUGCAUCCAUCACAAUCCCAAAAC		74		0.304	0.258	0.281	-0.956033	G84U	1	(((((((((((((((.(((((((((((((((.((.(((((((((.((((..........)))).))))))))).)).))))))))))))))).))))))))))))))).	SSSSSSSSSSSSSSSISSSSSSSSSSSSSSSISSISSSSSSSSSISSSSHHHHHHHHHHSSSSISSSSSSSSSISSISSSSSSSSSSSSSSSISSSSSSSSSSSSSSSE
AJUBA_BC_002	UUUUGGGGUUGUGGUUGAUGCAGUGUGGGAUGUCCCUGAGAGGUAGCAAGUCUAGGGUGUUGCCACCUCUCAGAGGGGUCCCUGAUUGCAUCCAUCACAAUCCCAAAAC		74		0.247	0.163	0.205	-1.99401	G83U	1	(((((((((((((((.((((((((..(((((.((.(((((((((.((((..........)))).))))))))).)).)))))..)))))))).))))))))))))))).	SSSSSSSSSSSSSSSISSSSSSSSIISSSSSISSISSSSSSSSSISSSSHHHHHHHHHHSSSSISSSSSSSSSISSISSSSSIISSSSSSSSISSSSSSSSSSSSSSSE
AJUBA_BC_003	UUUUGGGGUUGUGGUUGAUGCAGUGUGGGAUGUCCCUGAGAGGUAGCAAGUCUAGGGUGUUGCCACCUCUCAGAGGGGUCCUGGAUUGCAUCCAUCACAAUCCCAAAAC		74		0.118	0.08	0.099	-3.44172	C82U	1	(((((((((((((((.((((((((.((((((.((.(((((((((.((((..........)))).))))))))).)).)))))).)))))))).))))))))))))))).	SSSSSSSSSSSSSSSISSSSSSSSISSSSSSISSISSSSSSSSSISSSSHHHHHHHHHHSSSSISSSSSSSSSISSISSSSSSISSSSSSSSISSSSSSSSSSSSSSSE
AJUBA_BC_004	UUUUGGGGUUGUGGUUGAUGCAGUGUGGGAUGUCCCUGAGAGGUAGCAAGUCUAGGGUGUUGCCACCUCUCAGAGGGGUCUCGGAUUGCAUCCAUCACAAUCCCAAAAC		74		0.09	0.059	0.0745	-3.77633	C81U	1	(((((((((((((((.((((((((.((((((.((.(((((((((.((((..........)))).))))))))).)).)))))).)))))))).))))))))))))))).	SSSSSSSSSSSSSSSISSSSSSSSISSSSSSISSISSSSSSSSSISSSSHHHHHHHHHHSSSSISSSSSSSSSISSISSSSSSISSSSSSSSISSSSSSSSSSSSSSSE
AJUBA_BC_005	UUUUGGGGUUGUGGUUGAUGCAGUGUGGGAUGUCCCUGAGAGGUAGCAAGUCUAGGGUGUUGCCACCUCUCAGAGGGGUUCCGGAUUGCAUCCAUCACAAUCCCAAAAC		74		0.126	0.057	0.0915	-3.54415	C80U	1	(((((((((((((((.((((((((.((((((.((.(((((((((.((((..........)))).))))))))).)).)))))).)))))))).))))))))))))))).	SSSSSSSSSSSSSSSISSSSSSSSISSSSSSISSISSSSSSSSSISSSSHHHHHHHHHHSSSSISSSSSSSSSISSISSSSSSISSSSSSSSISSSSSSSSSSSSSSSE
AJUBA_BC_006	UUUUGGGGUUGUGGUUGAUGCAGUGUGGGAUGUCCCUGAGAGGUAGCAAGUCUAGGGUGUUGCCACCUCUCAGAGGGGUCCCGGAUUGCAUCCAUCACAAUCCCAAAAC		74		0.362	0.34	0.351	0	wt	0	(((((((((((((((.((((((((.((((((.((.(((((((((.((((..........)))).))))))))).)).)))))).)))))))).))))))))))))))).	SSSSSSSSSSSSSSSISSSSSSSSISSSSSSISSISSSSSSSSSISSSSHHHHHHHHHHSSSSISSSSSSSSSISSISSSSSSISSSSSSSSISSSSSSSSSSSSSSSE
AJUBA_BC_007	UUUUGGGGUUGUGGUUGAUGCAGUGUGGGAUGUCCCUGAGAGGUAGCAAGUCUAGGGUGUUGCCACCUCUCAGAGGGUUCCCGGAUUGCAUCCAUCACAAUCCCAAAAC		74		0.231	0.058	0.1445	-2.8203	G78U	1	(((((((((((((((.((((((((.(((((..((((((((((((.((((..........)))).))))))))).))).))))).)))))))).))))))))))))))).	SSSSSSSSSSSSSSSISSSSSSSSISSSSSIISSSSSSSSSSSSISSSSHHHHHHHHHHSSSSISSSSSSSSSBSSSISSSSSISSSSSSSSISSSSSSSSSSSSSSSE
AJUBA_BC_008	UUUUGGGGUUGUGGUUGAUGCAGUGUGGGAUGUCCCUGAGAGGUAGCAAGUCUAGGGUGUUGCCACCUCUCAGAGGUGUCCCGGAUUGCAUCCAUCACAAUCCCAAAAC		74		0.227	0.07	0.1485	-2.76567	G77U	1	(((((((((((((((.((((((((.(((((((.(((((((((((.((((..........)))).))))))))).))))))))).)))))))).))))))))))))))).	SSSSSSSSSSSSSSSISSSSSSSSISSSSSSSBSSSSSSSSSSSISSSSHHHHHHHHHHSSSSISSSSSSSSSBSSSSSSSSSISSSSSSSSISSSSSSSSSSSSSSSE
AJUBA_BC_009	UUUUGGGGUUGUGGUUGAUGCAGUGUGGGAUGUCCCUGAGAGGUAGCAAGUCUAGGGUGUUGCCACCUCUCAGAGUGGUCCCGGAUUGCAUCCAUCACAAUCCCAAAAC		74		0.18	0.129	0.1545	-2.68372	G76U	1	(((((((((((((((.((((((((.((((((....(((((((((.((((..........)))).)))))))))....)))))).)))))))).))))))))))))))).	SSSSSSSSSSSSSSSISSSSSSSSISSSSSSIIIISSSSSSSSSISSSSHHHHHHHHHHSSSSISSSSSSSSSIIIISSSSSSISSSSSSSSISSSSSSSSSSSSSSSE
AJUBA_BC_010	UUUUGGGGUUGUGGUUGAUGCAGUGUGGGAUGUCCCUGAGAGGUAGCAAGUCUAGGGUGUUGCCACCUCUCAGAUGGGUCCCGGAUUGCAUCCAUCACAAUCCCAAAAC		74		0.281	0.151	0.216	-1.84378	G75U	1	(((((((((((((((.((((((((.((((((....(((((((((.((((..........)))).)))))))))....)))))).)))))))).))))))))))))))).	SSSSSSSSSSSSSSSISSSSSSSSISSSSSSIIIISSSSSSSSSISSSSHHHHHHHHHHSSSSISSSSSSSSSIIIISSSSSSISSSSSSSSISSSSSSSSSSSSSSSE
AJUBA_BC_011	UUUUGGGGUUGUGGUUGAUGCAGUGUGGGAUGUCCCUGAGAGGUAGCAAGUCUAGGGUGUUGCCACCUCUCAUAGGGGUCCCGGAUUGCAUCCAUCACAAUCCCAAAAC		74		0.344	0.236	0.29	-0.833115	G73U	1	(((((((((((((((.((((((((.((((((.((..((((((((.((((..........)))).))))))))..)).)))))).)))))))).))))))))))))))).	SSSSSSSSSSSSSSSISSSSSSSSISSSSSSISSIISSSSSSSSISSSSHHHHHHHHHHSSSSISSSSSSSSIISSISSSSSSISSSSSSSSISSSSSSSSSSSSSSSE
AJUBA_BC_012	UUUUGGGGUUGUGGUUGAUGCAGUGUGGGAUGUCCCUGAGAGGUAGCAAGUCUAGGGUGUUGCCACCUCUCUGAGGGGUCCCGGAUUGCAUCCAUCACAAUCCCAAAAC		74		0.149	0.093	0.121	-3.14125	A72U	1	(((((((((((((((.((((((((.((((((..(((((((((((.((((..........)))).)))))))..)))))))))).)))))))).))))))))))))))).	SSSSSSSSSSSSSSSISSSSSSSSISSSSSSBBSSSSSSSSSSSISSSSHHHHHHHHHHSSSSISSSSSSSBBSSSSSSSSSSISSSSSSSSISSSSSSSSSSSSSSSE
AJUBA_BC_013	UUUUGGGGUUGUGGUUGAUGCAGUGUGGGAUGUCCCUGAGAGGUAGCAAGUCUAGGGUGUUGCCACCUCUUAGAGGGGUCCCGGAUUGCAUCCAUCACAAUCCCAAAAC		74		0.154	0.054	0.104	-3.37343	C71U	1	(((((((((((((((.((((((((.((((((.((.(((((((((.((((..........)))).))))))))).)).)))))).)))))))).))))))))))))))).	SSSSSSSSSSSSSSSISSSSSSSSISSSSSSISSISSSSSSSSSISSSSHHHHHHHHHHSSSSISSSSSSSSSISSISSSSSSISSSSSSSSISSSSSSSSSSSSSSSE
AJUBA_BC_014	UUUUGGGGUUGUGGUUGAUGCAGUGUGGGAUGUCCCUGAGAGGUAGCAAGUCUAGGGUGUUGCCACCUUUCAGAGGGGUCCCGGAUUGCAUCCAUCACAAUCCCAAAAC		74		0.061	0.062	0.0615	-3.95388	C69U	1	(((((((((((((((.((((((((.((((((.((.(((((((((.((((..........)))).))))))))).)).)))))).)))))))).))))))))))))))).	SSSSSSSSSSSSSSSISSSSSSSSISSSSSSISSISSSSSSSSSISSSSHHHHHHHHHHSSSSISSSSSSSSSISSISSSSSSISSSSSSSSISSSSSSSSSSSSSSSE
AJUBA_BC_015	UUUUGGGGUUGUGGUUGAUGCAGUGUGGGAUGUCCCUGAGAGGUAGCAAGUCUAGGGUGUUGCCACUUCUCAGAGGGGUCCCGGAUUGCAUCCAUCACAAUCCCAAAAC		74		0.117	0.145	0.131	-3.00468	C67U	1	(((((((((((((((.((((((((.((((((.((.(((((((((.((((..........)))).))))))))).)).)))))).)))))))).))))))))))))))).	SSSSSSSSSSSSSSSISSSSSSSSISSSSSSISSISSSSSSSSSISSSSHHHHHHHHHHSSSSISSSSSSSSSISSISSSSSSISSSSSSSSISSSSSSSSSSSSSSSE
AJUBA_BC_016	UUUUGGGGUUGUGGUUGAUGCAGUGUGGGAUGUCCCUGAGAGGUAGCAAGUCUAGGGUGUUGCCAUCUCUCAGAGGGGUCCCGGAUUGCAUCCAUCACAAUCCCAAAAC		74		0.084	0.056	0.07	-3.83779	C66U	1	(((((((((((((((.((((((((.((((((.((.(((((((((.((((..........)))).))))))))).)).)))))).)))))))).))))))))))))))).	SSSSSSSSSSSSSSSISSSSSSSSISSSSSSISSISSSSSSSSSISSSSHHHHHHHHHHSSSSISSSSSSSSSISSISSSSSSISSSSSSSSISSSSSSSSSSSSSSSE
AJUBA_BC_017	UUUUGGGGUUGUGGUUGAUGCAGUGUGGGAUGUCCCUGAGAGGUAGCAAGUCUAGGGUGUUGCCUCCUCUCAGAGGGGUCCCGGAUUGCAUCCAUCACAAUCCCAAAAC		74		0.37	0.187	0.2785	-0.990177	A65U	1	(((((((((((((((.((((((((.((((((.((.((((((((..((((..........))))..)))))))).)).)))))).)))))))).))))))))))))))).	SSSSSSSSSSSSSSSISSSSSSSSISSSSSSISSISSSSSSSSIISSSSHHHHHHHHHHSSSSIISSSSSSSSISSISSSSSSISSSSSSSSISSSSSSSSSSSSSSSE
AJUBA_BC_018	UUUUGGGGUUGUGGUUGAUGCAGUGUGGGAUGUCCCUGAGAGGUAGCAAGUCUAGGGUGUUGCUACCUCUCAGAGGGGUCCCGGAUUGCAUCCAUCACAAUCCCAAAAC		74		0.115	0.05	0.0825	-3.66707	C64U	1	(((((((((((((((.((((((((.((((((.((.((((((((((((((..........)))))))))))))).)).)))))).)))))))).))))))))))))))).	SSSSSSSSSSSSSSSISSSSSSSSISSSSSSISSISSSSSSSSSSSSSSHHHHHHHHHHSSSSSSSSSSSSSSISSISSSSSSISSSSSSSSISSSSSSSSSSSSSSSE
AJUBA_BC_019	UUUUGGGGUUGUGGUUGAUGCAGUGUGGGAUGUCCCUGAGAGGUAGCAAGUCUAGGGUGUUGCCACCUCUCAGAGGGGUCCCGAAUUGCAUCCAUCACAAUCCCAAAAC		74		0.102	0.087	0.0945	-3.50318	G84A	1	(((((((((((((((.((((((((.((((((.((.(((((((((.((((..........)))).))))))))).)).)))))).)))))))).))))))))))))))).	SSSSSSSSSSSSSSSISSSSSSSSISSSSSSISSISSSSSSSSSISSSSHHHHHHHHHHSSSSISSSSSSSSSISSISSSSSSISSSSSSSSISSSSSSSSSSSSSSSE
AJUBA_BC_020	UUUUGGGGUUGUGGUUGAUGCAGUGUGGGAUGUCCCUGAGAGGUAGCAAGUCUAGGGUGUUGCCACCUCUCAGAGGGGUCCCAGAUUGCAUCCAUCACAAUCCCAAAAC		74		0.141	0.146	0.1435	-2.83396	G83A	1	(((((((((((((((.((((((((.((((((.((.(((((((((.((((..........)))).))))))))).)).)))))).)))))))).))))))))))))))).	SSSSSSSSSSSSSSSISSSSSSSSISSSSSSISSISSSSSSSSSISSSSHHHHHHHHHHSSSSISSSSSSSSSISSISSSSSSISSSSSSSSISSSSSSSSSSSSSSSE
AJUBA_BC_021	UUUUGGGGUUGUGGUUGAUGCAGUGUGGGAUGUCCCUGAGAGGUAGCAAGUCUAGGGUGUUGCCACCUCUCAGAGGGGUCCAGGAUUGCAUCCAUCACAAUCCCAAAAC		74		0.279	0.156	0.2175	-1.82329	C82A	1	(((((((((((((((.((((((((...((((.((.(((((((((.((((..........)))).))))))))).)).))))...)))))))).))))))))))))))).	SSSSSSSSSSSSSSSISSSSSSSSIIISSSSISSISSSSSSSSSISSSSHHHHHHHHHHSSSSISSSSSSSSSISSISSSSIIISSSSSSSSISSSSSSSSSSSSSSSE
AJUBA_BC_022	UUUUGGGGUUGUGGUUGAUGCAGUGUGGGAUGUCCCUGAGAGGUAGCAAGUCUAGGGUGUUGCCACCUCUCAGAGGGGUCACGGAUUGCAUCCAUCACAAUCCCAAAAC		74		0.288	0.236	0.262	-1.21553	C81A	1	(((((((((((((((.((((((((.((.(((.((.(((((((((.((((..........)))).))))))))).)).))).)).)))))))).))))))))))))))).	SSSSSSSSSSSSSSSISSSSSSSSISSISSSISSISSSSSSSSSISSSSHHHHHHHHHHSSSSISSSSSSSSSISSISSSISSISSSSSSSSISSSSSSSSSSSSSSSE
AJUBA_BC_023	UUUUGGGGUUGUGGUUGAUGCAGUGUGGGAUGUCCCUGAGAGGUAGCAAGUCUAGGGUGUUGCCACCUCUCAGAGGGGUACCGGAUUGCAUCCAUCACAAUCCCAAAAC		74		0.241	0.216	0.2285	-1.67306	C80A	1	(((((((((((((((.((((((((.(((....((((((((((((.((((..........)))).))))))))).)))...))).)))))))).))))))))))))))).	SSSSSSSSSSSSSSSISSSSSSSSISSSIIIISSSSSSSSSSSSISSSSHHHHHHHHHHSSSSISSSSSSSSSBSSSIIISSSISSSSSSSSISSSSSSSSSSSSSSSE
AJUBA_BC_024	UUUUGGGGUUGUGGUUGAUGCAGUGUGGGAUGUCCCUGAGAGGUAGCAAGUCUAGGGUGUUGCCACCUCUCAGAGGGGACCCGGAUUGCAUCCAUCACAAUCCCAAAAC		74		0.207	0.126	0.1665	-2.51983	U79A	1	(((((((((((((((.((((((((.((((...((((((((((((.((((..........)))).))))))))).)))..)))).)))))))).))))))))))))))).	SSSSSSSSSSSSSSSISSSSSSSSISSSSIIISSSSSSSSSSSSISSSSHHHHHHHHHHSSSSISSSSSSSSSBSSSIISSSSISSSSSSSSISSSSSSSSSSSSSSSE
AJUBA_BC_025	UUUUGGGGUUGUGGUUGAUGCAGUGUGGGAUGUCCCUGAGAGGUAGCAAGUCUAGGGUGUUGCCACCUCUCAGAGGGAUCCCGGAUUGCAUCCAUCACAAUCCCAAAAC		74		0.105	0.074	0.0895	-3.57147	G78A	1	(((((((((((((((.((((((((.((((((.((.(((((((((.((((..........)))).))))))))).)).)))))).)))))))).))))))))))))))).	SSSSSSSSSSSSSSSISSSSSSSSISSSSSSISSISSSSSSSSSISSSSHHHHHHHHHHSSSSISSSSSSSSSISSISSSSSSISSSSSSSSISSSSSSSSSSSSSSSE
AJUBA_BC_026	UUUUGGGGUUGUGGUUGAUGCAGUGUGGGAUGUCCCUGAGAGGUAGCAAGUCUAGGGUGUUGCCACCUCUCAGAGGAGUCCCGGAUUGCAUCCAUCACAAUCCCAAAAC		74		0.075	0.021	0.048	-4.13826	G77A	1	(((((((((((((((.((((((((.((((((.((((((((((((.((((..........)))).))))))))).))))))))).)))))))).))))))))))))))).	SSSSSSSSSSSSSSSISSSSSSSSISSSSSSBSSSSSSSSSSSSISSSSHHHHHHHHHHSSSSISSSSSSSSSBSSSSSSSSSISSSSSSSSISSSSSSSSSSSSSSSE
AJUBA_BC_027	UUUUGGGGUUGUGGUUGAUGCAGUGUGGGAUGUCCCUGAGAGGUAGCAAGUCUAGGGUGUUGCCACCUCUCAGAGAGGUCCCGGAUUGCAUCCAUCACAAUCCCAAAAC		74		0.122	0.057	0.0895	-3.57147	G76A	1	(((((((((((((((.((((((((.((((((.((.(((((((((.((((..........)))).))))))))).)).)))))).)))))))).))))))))))))))).	SSSSSSSSSSSSSSSISSSSSSSSISSSSSSISSISSSSSSSSSISSSSHHHHHHHHHHSSSSISSSSSSSSSISSISSSSSSISSSSSSSSISSSSSSSSSSSSSSSE
AJUBA_BC_028	UUUUGGGGUUGUGGUUGAUGCAGUGUGGGAUGUCCCUGAGAGGUAGCAAGUCUAGGGUGUUGCCACCUCUCAGAAGGGUCCCGGAUUGCAUCCAUCACAAUCCCAAAAC		74		0.102	0.128	0.115	-3.2232	G75A	1	(((((((((((((((.((((((((.((((((....(((((((((.((((..........)))).)))))))))....)))))).)))))))).))))))))))))))).	SSSSSSSSSSSSSSSISSSSSSSSISSSSSSIIIISSSSSSSSSISSSSHHHHHHHHHHSSSSISSSSSSSSSIIIISSSSSSISSSSSSSSISSSSSSSSSSSSSSSE
AJUBA_BC_029	UUUUGGGGUUGUGGUUGAUGCAGUGUGGGAUGUCCCUGAGAGGUAGCAAGUCUAGGGUGUUGCCACCUCUCAAAGGGGUCCCGGAUUGCAUCCAUCACAAUCCCAAAAC		74		0.192	0.134	0.163	-2.56763	G73A	1	(((((((((((((((.((((((((.((((((.((..((((((((.((((..........)))).))))))))..)).)))))).)))))))).))))))))))))))).	SSSSSSSSSSSSSSSISSSSSSSSISSSSSSISSIISSSSSSSSISSSSHHHHHHHHHHSSSSISSSSSSSSIISSISSSSSSISSSSSSSSISSSSSSSSSSSSSSSE
AJUBA_BC_030	UUUUGGGGUUGUGGUUGAUGCAGUGUGGGAUGUCCCUGAGAGGUAGCAAGUCUAGGGUGUUGCCACCUCUAAGAGGGGUCCCGGAUUGCAUCCAUCACAAUCCCAAAAC		74		0.284	0.24	0.262	-1.21553	C71A	1	(((((((((((((((.((((((((.((((((.((.((.((((((.((((..........)))).)))))).)).)).)))))).)))))))).))))))))))))))).	SSSSSSSSSSSSSSSISSSSSSSSISSSSSSISSISSISSSSSSISSSSHHHHHHHHHHSSSSISSSSSSISSISSISSSSSSISSSSSSSSISSSSSSSSSSSSSSSE
AJUBA_BC_031	UUUUGGGGUUGUGGUUGAUGCAGUGUGGGAUGUCCCUGAGAGGUAGCAAGUCUAGGGUGUUGCCACCUCACAGAGGGGUCCCGGAUUGCAUCCAUCACAAUCCCAAAAC		74		0.245	0.171	0.208	-1.95304	U70A	1	(((((((((((((((.((((((((.((((((.((.(((.(((((.((((..........)))).))))).))).)).)))))).)))))))).))))))))))))))).	SSSSSSSSSSSSSSSISSSSSSSSISSSSSSISSISSSISSSSSISSSSHHHHHHHHHHSSSSISSSSSISSSISSISSSSSSISSSSSSSSISSSSSSSSSSSSSSSE
AJUBA_BC_032	UUUUGGGGUUGUGGUUGAUGCAGUGUGGGAUGUCCCUGAGAGGUAGCAAGUCUAGGGUGUUGCCACCUAUCAGAGGGGUCCCGGAUUGCAUCCAUCACAAUCCCAAAAC		74		0.29	0.197	0.2435	-1.46819	C69A	1	(((((((((((((((.((((((((.((((((.((.((((.((((.((((..........)))).)))).)))).)).)))))).)))))))).))))))))))))))).	SSSSSSSSSSSSSSSISSSSSSSSISSSSSSISSISSSSISSSSISSSSHHHHHHHHHHSSSSISSSSISSSSISSISSSSSSISSSSSSSSISSSSSSSSSSSSSSSE
AJUBA_BC_033	UUUUGGGGUUGUGGUUGAUGCAGUGUGGGAUGUCCCUGAGAGGUAGCAAGUCUAGGGUGUUGCCACCACUCAGAGGGGUCCCGGAUUGCAUCCAUCACAAUCCCAAAAC		74		0.345	0.175	0.26	-1.24284	U68A	1	(((((((((((((((.((((((((.((((((.((.(((((.(((.((((..........)))).))).))))).)).)))))).)))))))).))))))))))))))).	SSSSSSSSSSSSSSSISSSSSSSSISSSSSSISSISSSSSISSSISSSSHHHHHHHHHHSSSSISSSISSSSSISSISSSSSSISSSSSSSSISSSSSSSSSSSSSSSE
AJUBA_BC_034	UUUUGGGGUUGUGGUUGAUGCAGUGUGGGAUGUCCCUGAGAGGUAGCAAGUCUAGGGUGUUGCCACAUCUCAGAGGGGUCCCGGAUUGCAUCCAUCACAAUCCCAAAAC		74		0.16	0.274	0.217	-1.83012	C67A	1	(((((((((((((((.((((((((.((((((.((.(((((((((((((.........)))))))...)))))).)).)))))).)))))))).))))))))))))))).	SSSSSSSSSSSSSSSISSSSSSSSISSSSSSISSISSSSSSSSSSSSSHHHHHHHHHSSSSSSSBBBSSSSSSISSISSSSSSISSSSSSSSISSSSSSSSSSSSSSSE
AJUBA_BC_035	UUUUGGGGUUGUGGUUGAUGCAGUGUGGGAUGUCCCUGAGAGGUAGCAAGUCUAGGGUGUUGCCAACUCUCAGAGGGGUCCCGGAUUGCAUCCAUCACAAUCCCAAAAC		74		0.117	0.287	0.202	-2.03499	C66A	1	(((((((((((((((.((((((((.((((((.((.(((((((((((((.........)))))))...)))))).)).)))))).)))))))).))))))))))))))).	SSSSSSSSSSSSSSSISSSSSSSSISSSSSSISSISSSSSSSSSSSSSHHHHHHHHHSSSSSSSBBBSSSSSSISSISSSSSSISSSSSSSSISSSSSSSSSSSSSSSE
AJUBA_BC_036	UUUUGGGGUUGUGGUUGAUGCAGUGUGGGAUGUCCCUGAGAGGUAGCAAGUCUAGGGUGUUGCAACCUCUCAGAGGGGUCCCGGAUUGCAUCCAUCACAAUCCCAAAAC		74		0.35	0.223	0.2865	-0.880916	C64A	1	(((((((((((((((.((((((((.((((((.((.(((((((((.((((..........)))).))))))))).)).)))))).)))))))).))))))))))))))).	SSSSSSSSSSSSSSSISSSSSSSSISSSSSSISSISSSSSSSSSISSSSHHHHHHHHHHSSSSISSSSSSSSSISSISSSSSSISSSSSSSSISSSSSSSSSSSSSSSE
AJUBA_BC_037	UUUUGGGGUUGUGGUUGAUGCAGUGUGGGAUGUCCCUGAGAGGUAGCAAGUCUAGGGUGUUGCCACCUCUCAGAGGGGUCCGGGAUUGCAUCCAUCACAAUCCCAAAAC		74		0.112	0.071	0.0915	-3.54415	C82G	1	(((((((((((((((.((((((((...((((.((.(((((((((.((((..........)))).))))))))).)).))))...)))))))).))))))))))))))).	SSSSSSSSSSSSSSSISSSSSSSSIIISSSSISSISSSSSSSSSISSSSHHHHHHHHHHSSSSISSSSSSSSSISSISSSSIIISSSSSSSSISSSSSSSSSSSSSSSE
AJUBA_BC_038	UUUUGGGGUUGUGGUUGAUGCAGUGUGGGAUGUCCCUGAGAGGUAGCAAGUCUAGGGUGUUGCCACCUCUCAGAGGGGUCGCGGAUUGCAUCCAUCACAAUCCCAAAAC		74		0.085	0.069	0.077	-3.74219	C81G	1	(((((((((((((((.((((((((.((.(((.((.(((((((((.((((..........)))).))))))))).)).))).)).)))))))).))))))))))))))).	SSSSSSSSSSSSSSSISSSSSSSSISSISSSISSISSSSSSSSSISSSSHHHHHHHHHHSSSSISSSSSSSSSISSISSSISSISSSSSSSSISSSSSSSSSSSSSSSE
AJUBA_BC_039	UUUUGGGGUUGUGGUUGAUGCAGUGUGGGAUGUCCCUGAGAGGUAGCAAGUCUAGGGUGUUGCCACCUCUCAGAGGGGUGCCGGAUUGCAUCCAUCACAAUCCCAAAAC		74		0.114	0.077	0.0955	-3.48952	C80G	1	(((((((((((((((.((((((((.(((.((.((.(((((((((.((((..........)))).))))))))).)).)).))).)))))))).))))))))))))))).	SSSSSSSSSSSSSSSISSSSSSSSISSSISSISSISSSSSSSSSISSSSHHHHHHHHHHSSSSISSSSSSSSSISSISSISSSISSSSSSSSISSSSSSSSSSSSSSSE
AJUBA_BC_040	UUUUGGGGUUGUGGUUGAUGCAGUGUGGGAUGUCCCUGAGAGGUAGCAAGUCUAGGGUGUUGCCACCUCUCAGAGGGGGCCCGGAUUGCAUCCAUCACAAUCCCAAAAC		74		0.239	0.201	0.22	-1.78915	U79G	1	(((((((((((((((.((((((((.((((...((((((((((((.((((..........)))).))))))))).)))..)))).)))))))).))))))))))))))).	SSSSSSSSSSSSSSSISSSSSSSSISSSSIIISSSSSSSSSSSSISSSSHHHHHHHHHHSSSSISSSSSSSSSBSSSIISSSSISSSSSSSSISSSSSSSSSSSSSSSE
AJUBA_BC_041	UUUUGGGGUUGUGGUUGAUGCAGUGUGGGAUGUCCCUGAGAGGUAGCAAGUCUAGGGUGUUGCCACCUCUGAGAGGGGUCCCGGAUUGCAUCCAUCACAAUCCCAAAAC		74		0.156	0.121	0.1385	-2.90224	C71G	1	(((((((((((((((.((((((((.((((((.((.((.((((((.((((..........)))).)))))).)).)).)))))).)))))))).))))))))))))))).	SSSSSSSSSSSSSSSISSSSSSSSISSSSSSISSISSISSSSSSISSSSHHHHHHHHHHSSSSISSSSSSISSISSISSSSSSISSSSSSSSISSSSSSSSSSSSSSSE
AJUBA_BC_042	UUUUGGGGUUGUGGUUGAUGCAGUGUGGGAUGUCCCUGAGAGGUAGCAAGUCUAGGGUGUUGCCACCUCGCAGAGGGGUCCCGGAUUGCAUCCAUCACAAUCCCAAAAC		74		0.225	0.067	0.146	-2.79981	U70G	1	(((((((((((((((.((((((((.((((((.((.(((.(((((.((((..........)))).))))).))).)).)))))).)))))))).))))))))))))))).	SSSSSSSSSSSSSSSISSSSSSSSISSSSSSISSISSSISSSSSISSSSHHHHHHHHHHSSSSISSSSSISSSISSISSSSSSISSSSSSSSISSSSSSSSSSSSSSSE
AJUBA_BC_043	UUUUGGGGUUGUGGUUGAUGCAGUGUGGGAUGUCCCUGAGAGGUAGCAAGUCUAGGGUGUUGCCACCUGUCAGAGGGGUCCCGGAUUGCAUCCAUCACAAUCCCAAAAC		74		0.158	0.069	0.1135	-3.24368	C69G	1	(((((((((((((((.((((((((.((((((.((.((((.((((.((((..........)))).)))).)))).)).)))))).)))))))).))))))))))))))).	SSSSSSSSSSSSSSSISSSSSSSSISSSSSSISSISSSSISSSSISSSSHHHHHHHHHHSSSSISSSSISSSSISSISSSSSSISSSSSSSSISSSSSSSSSSSSSSSE
AJUBA_BC_044	UUUUGGGGUUGUGGUUGAUGCAGUGUGGGAUGUCCCUGAGAGGUAGCAAGUCUAGGGUGUUGCCACCGCUCAGAGGGGUCCCGGAUUGCAUCCAUCACAAUCCCAAAAC		74		0.354	0.236	0.295	-0.764827	U68G	1	(((((((((((((((.((((((((.((((((.((.(((((.(((.((((..........)))).))).))))).)).)))))).)))))))).))))))))))))))).	SSSSSSSSSSSSSSSISSSSSSSSISSSSSSISSISSSSSISSSISSSSHHHHHHHHHHSSSSISSSISSSSSISSISSSSSSISSSSSSSSISSSSSSSSSSSSSSSE
AJUBA_BC_045	UUUUGGGGUUGUGGUUGAUGCAGUGUGGGAUGUCCCUGAGAGGUAGCAAGUCUAGGGUGUUGCCACGUCUCAGAGGGGUCCCGGAUUGCAUCCAUCACAAUCCCAAAAC		74		0.097	0.146	0.1215	-3.13442	C67G	1	(((((((((((((((.((((((((.((((((.((.((((((.((.((((..........)))).)).)))))).)).)))))).)))))))).))))))))))))))).	SSSSSSSSSSSSSSSISSSSSSSSISSSSSSISSISSSSSSISSISSSSHHHHHHHHHHSSSSISSISSSSSSISSISSSSSSISSSSSSSSISSSSSSSSSSSSSSSE
AJUBA_BC_046	UUUUGGGGUUGUGGUUGAUGCAGUGUGGGAUGUCCCUGAGAGGUAGCAAGUCUAGGGUGUUGCCAGCUCUCAGAGGGGUCCCGGAUUGCAUCCAUCACAAUCCCAAAAC		74		0.089	0.069	0.079	-3.71487	C66G	1	(((((((((((((((.((((((((.((((((.((.(((((((((((((.........)))))))...)))))).)).)))))).)))))))).))))))))))))))).	SSSSSSSSSSSSSSSISSSSSSSSISSSSSSISSISSSSSSSSSSSSSHHHHHHHHHSSSSSSSBBBSSSSSSISSISSSSSSISSSSSSSSISSSSSSSSSSSSSSSE
AJUBA_BC_047	UUUUGGGGUUGUGGUUGAUGCAGUGUGGGAUGUCCCUGAGAGGUAGCAAGUCUAGGGUGUUGCGACCUCUCAGAGGGGUCCCGGAUUGCAUCCAUCACAAUCCCAAAAC		74		0.2	0.126	0.163	-2.56763	C64G	1	(((((((((((((((.((((((((.((((((.((.(((((((((.((((..........)))).))))))))).)).)))))).)))))))).))))))))))))))).	SSSSSSSSSSSSSSSISSSSSSSSISSSSSSISSISSSSSSSSSISSSSHHHHHHHHHHSSSSISSSSSSSSSISSISSSSSSISSSSSSSSISSSSSSSSSSSSSSSE
AJUBA_BC_048	UUUUGGGGUUGUGGUUGAUGCAGUGUGGGAUGUCCCUGAGAGGUAGCAAGUCUAGGGUGUUGCCACCUCUCAGAGGGGUCCCGCAUUGCAUCCAUCACAAUCCCAAAAC		74		0.157	0.13	0.1435	-2.83396	G84C	1	(((((((((((((((.(((((((((((((((.((.(((((((((.((((..........)))).))))))))).)).))))))))))))))).))))))))))))))).	SSSSSSSSSSSSSSSISSSSSSSSSSSSSSSISSISSSSSSSSSISSSSHHHHHHHHHHSSSSISSSSSSSSSISSISSSSSSSSSSSSSSSISSSSSSSSSSSSSSSE
AJUBA_BC_049	UUUUGGGGUUGUGGUUGAUGCAGUGUGGGAUGUCCCUGAGAGGUAGCAAGUCUAGGGUGUUGCCACCUCUCAGAGGGGUCCCCGAUUGCAUCCAUCACAAUCCCAAAAC		74		0.269	0.247	0.258	-1.27016	G83C	1	(((((((((((((((.((((((((..(((((.((.(((((((((.((((..........)))).))))))))).)).)))))..)))))))).))))))))))))))).	SSSSSSSSSSSSSSSISSSSSSSSIISSSSSISSISSSSSSSSSISSSSHHHHHHHHHHSSSSISSSSSSSSSISSISSSSSIISSSSSSSSISSSSSSSSSSSSSSSE
AJUBA_BC_050	UUUUGGGGUUGUGGUUGAUGCAGUGUGGGAUGUCCCUGAGAGGUAGCAAGUCUAGGGUGUUGCCACCUCUCAGAGGGGCCCCGGAUUGCAUCCAUCACAAUCCCAAAAC		74		0.052	0.051	0.0515	-4.09046	U79C	1	(((((((((((((((.((((((((.((((..(((((((((((((.((((..........)))).)))))))..)))))))))).)))))))).))))))))))))))).	SSSSSSSSSSSSSSSISSSSSSSSISSSSBBSSSSSSSSSSSSSISSSSHHHHHHHHHHSSSSISSSSSSSBBSSSSSSSSSSISSSSSSSSISSSSSSSSSSSSSSSE
AJUBA_BC_051	UUUUGGGGUUGUGGUUGAUGCAGUGUGGGAUGUCCCUGAGAGGUAGCAAGUCUAGGGUGUUGCCACCUCUCAGAGGGCUCCCGGAUUGCAUCCAUCACAAUCCCAAAAC		74		0.2	0.042	0.121	-3.14125	G78C	1	(((((((((((((((.((((((((.(((((.(((((((((((((.((((..........)))).))))))))).))))))))).)))))))).))))))))))))))).	SSSSSSSSSSSSSSSISSSSSSSSISSSSSBSSSSSSSSSSSSSISSSSHHHHHHHHHHSSSSISSSSSSSSSBSSSSSSSSSISSSSSSSSISSSSSSSSSSSSSSSE
AJUBA_BC_052	UUUUGGGGUUGUGGUUGAUGCAGUGUGGGAUGUCCCUGAGAGGUAGCAAGUCUAGGGUGUUGCCACCUCUCAGAGGCGUCCCGGAUUGCAUCCAUCACAAUCCCAAAAC		74		0.137	0.08	0.1085	-3.31197	G77C	1	(((((((((((((((.((((((((.(((((((((.(((((((((.((((..........)))).))))))))).))))))))).)))))))).))))))))))))))).	SSSSSSSSSSSSSSSISSSSSSSSISSSSSSSSSISSSSSSSSSISSSSHHHHHHHHHHSSSSISSSSSSSSSISSSSSSSSSISSSSSSSSISSSSSSSSSSSSSSSE
AJUBA_BC_053	UUUUGGGGUUGUGGUUGAUGCAGUGUGGGAUGUCCCUGAGAGGUAGCAAGUCUAGGGUGUUGCCACCUCUCAGAGCGGUCCCGGAUUGCAUCCAUCACAAUCCCAAAAC		74		0.127	0.153	0.14	-2.88176	G76C	1	(((((((((((((((.((((((((.((((((....(((((((((.((((..........)))).)))))))))....)))))).)))))))).))))))))))))))).	SSSSSSSSSSSSSSSISSSSSSSSISSSSSSIIIISSSSSSSSSISSSSHHHHHHHHHHSSSSISSSSSSSSSIIIISSSSSSISSSSSSSSISSSSSSSSSSSSSSSE
AJUBA_BC_054	UUUUGGGGUUGUGGUUGAUGCAGUGUGGGAUGUCCCUGAGAGGUAGCAAGUCUAGGGUGUUGCCACCUCUCAGACGGGUCCCGGAUUGCAUCCAUCACAAUCCCAAAAC		74		0.029	0.03	0.0295	-4.39092	G75C	1	(((((((((((((((.((((((((.((((((....(((((((((.((((..........)))).)))))))))....)))))).)))))))).))))))))))))))).	SSSSSSSSSSSSSSSISSSSSSSSISSSSSSIIIISSSSSSSSSISSSSHHHHHHHHHHSSSSISSSSSSSSSIIIISSSSSSISSSSSSSSISSSSSSSSSSSSSSSE
AJUBA_BC_055	UUUUGGGGUUGUGGUUGAUGCAGUGUGGGAUGUCCCUGAGAGGUAGCAAGUCUAGGGUGUUGCCACCUCUCACAGGGGUCCCGGAUUGCAUCCAUCACAAUCCCAAAAC		74		0.165	0.096	0.1305	-3.0115	G73C	1	(((((((((((((((.((((((((.((((((.((..((((((((.((((..........)))).))))))))..)).)))))).)))))))).))))))))))))))).	SSSSSSSSSSSSSSSISSSSSSSSISSSSSSISSIISSSSSSSSISSSSHHHHHHHHHHSSSSISSSSSSSSIISSISSSSSSISSSSSSSSISSSSSSSSSSSSSSSE
AJUBA_BC_056	UUUUGGGGUUGUGGUUGAUGCAGUGUGGGAUGUCCCUGAGAGGUAGCAAGUCUAGGGUGUUGCCACCUCUCCGAGGGGUCCCGGAUUGCAUCCAUCACAAUCCCAAAAC		74		0.24	0.069	0.1545	-2.68372	A72C	1	(((((((((((((((.((((((((.((((((..(((((((((((.((((..........)))).)))))))..)))))))))).)))))))).))))))))))))))).	SSSSSSSSSSSSSSSISSSSSSSSISSSSSSBBSSSSSSSSSSSISSSSHHHHHHHHHHSSSSISSSSSSSBBSSSSSSSSSSISSSSSSSSISSSSSSSSSSSSSSSE
AJUBA_BC_057	UUUUGGGGUUGUGGUUGAUGCAGUGUGGGAUGUCCCUGAGAGGUAGCAAGUCUAGGGUGUUGCCACCUCCCAGAGGGGUCCCGGAUUGCAUCCAUCACAAUCCCAAAAC		74		0.181	0.12	0.1505	-2.73835	U70C	1	(((((((((((((((.((((((((.((((((.((.(((.(((((.((((..........)))).))))).))).)).)))))).)))))))).))))))))))))))).	SSSSSSSSSSSSSSSISSSSSSSSISSSSSSISSISSSISSSSSISSSSHHHHHHHHHHSSSSISSSSSISSSISSISSSSSSISSSSSSSSISSSSSSSSSSSSSSSE
AJUBA_BC_058	UUUUGGGGUUGUGGUUGAUGCAGUGUGGGAUGUCCCUGAGAGGUAGCAAGUCUAGGGUGUUGCCACCCCUCAGAGGGGUCCCGGAUUGCAUCCAUCACAAUCCCAAAAC		74		0.099	0.083	0.091	-3.55098	U68C	1	(((((((((((((((.((((((((.((((((.((.(((((.(((.((((..........)))).))).))))).)).)))))).)))))))).))))))))))))))).	SSSSSSSSSSSSSSSISSSSSSSSISSSSSSISSISSSSSISSSISSSSHHHHHHHHHHSSSSISSSISSSSSISSISSSSSSISSSSSSSSISSSSSSSSSSSSSSSE
AJUBA_BC_059	UUUUGGGGUUGUGGUUGAUGCAGUGUGGGAUGUCCCUGAGAGGUAGCAAGUCUAGGGUGUUGCCCCCUCUCAGAGGGGUCCCGGAUUGCAUCCAUCACAAUCCCAAAAC		74		0.451	0.396	0.4235	0.990177	A65C	1	(((((((((((((((.((((((((.((((((.((.((((((((..((((..........))))..)))))))).)).)))))).)))))))).))))))))))))))).	SSSSSSSSSSSSSSSISSSSSSSSISSSSSSISSISSSSSSSSIISSSSHHHHHHHHHHSSSSIISSSSSSSSISSISSSSSSISSSSSSSSISSSSSSSSSSSSSSSE
AJUBA_BC_060	UUUUGGGGUUGUGGUUGAUGCAGUGUGGGAUGUCCCUGAGAGGUAGCAAGUCUAGGGUGUUGCCACCUCUCAGAGGGGUCCCUCAUUGCAUCCAUCACAAUCCCAAAAC		74		0.013	0.018	0.0155	-4.58213	G83U,G84C	2	(((((((((((((((.(((((((((.(((((.((.(((((((((.((((..........)))).))))))))).)).))))).))))))))).))))))))))))))).	SSSSSSSSSSSSSSSISSSSSSSSSISSSSSISSISSSSSSSSSISSSSHHHHHHHHHHSSSSISSSSSSSSSISSISSSSSISSSSSSSSSISSSSSSSSSSSSSSSE
AJUBA_BC_061	UUUUGGGGUUGUGGUUGAUGCAGUGUGGGAUGUCCCUGAGAGGUAGCAAGUCUAGGGUGUUGCCACCUCUCAGAGGGGUCCGGCAUUGCAUCCAUCACAAUCCCAAAAC		74		0.028	0.005	0.0165	-4.56847	C82G,G84C	2	(((((((((((((((.((((((((((.((((.((.(((((((((.((((..........)))).))))))))).)).)))).)))))))))).))))))))))))))).	SSSSSSSSSSSSSSSISSSSSSSSSSISSSSISSISSSSSSSSSISSSSHHHHHHHHHHSSSSISSSSSSSSSISSISSSSISSSSSSSSSSISSSSSSSSSSSSSSSE
AJUBA_BC_062	UUUUGGGGUUGUGGUUGAUGCAGUGUGGGAUGUCCCUGAGAGGUAGCAAGUCUAGGGUGUUGCCACCUCUCAGAGGGGUCGCGCAUUGCAUCCAUCACAAUCCCAAAAC		74		0.02	0.007	0.0135	-4.60945	C81G,G84C	2	(((((((((((((((.(((((((((((.(((.((.(((((((((.((((..........)))).))))))))).)).))).))))))))))).))))))))))))))).	SSSSSSSSSSSSSSSISSSSSSSSSSSISSSISSISSSSSSSSSISSSSHHHHHHHHHHSSSSISSSSSSSSSISSISSSISSSSSSSSSSSISSSSSSSSSSSSSSSE
AJUBA_BC_063	UUUUGGGGUUGUGGUUGAUGCAGUGUGGGAUGUCCCUGAGAGGUAGCAAGUCUAGGGUGUUGCCACCUCUCAGAGGGGUGCCGCAUUGCAUCCAUCACAAUCCCAAAAC		74		0.021	0	0.0105	-4.65042	C80G,G84C	2	(((((((((((((((.((((((((((((.((.((.(((((((((.((((..........)))).))))))))).)).)).)))))))))))).))))))))))))))).	SSSSSSSSSSSSSSSISSSSSSSSSSSSISSISSISSSSSSSSSISSSSHHHHHHHHHHSSSSISSSSSSSSSISSISSISSSSSSSSSSSSISSSSSSSSSSSSSSSE
AJUBA_BC_064	UUUUGGGGUUGUGGUUGAUGCAGUGUGGGAUGUCCCUGAGAGGUAGCAAGUCUAGGGUGUUGCCACCUCUCAGAGGGGACCCGCAUUGCAUCCAUCACAAUCCCAAAAC		74		0.007	0.016	0.0115	-4.63676	U79A,G84C	2	(((((((((((((((.(((((((((((((...((((((((((((.((((..........)))).))))))))).)))..))))))))))))).))))))))))))))).	SSSSSSSSSSSSSSSISSSSSSSSSSSSSIIISSSSSSSSSSSSISSSSHHHHHHHHHHSSSSISSSSSSSSSBSSSIISSSSSSSSSSSSSISSSSSSSSSSSSSSSE
AJUBA_BC_065	UUUUGGGGUUGUGGUUGAUGCAGUGUGGGAUGUCCCUGAGAGGUAGCAAGUCUAGGGUGUUGCCACCUCUCAGAGGGUUCCCGCAUUGCAUCCAUCACAAUCCCAAAAC		74		0.017	0.014	0.0155	-4.58213	G78U,G84C	2	(((((((((((((((.((((((((((((((..((((((((((((.((((..........)))).))))))))).))).)))))))))))))).))))))))))))))).	SSSSSSSSSSSSSSSISSSSSSSSSSSSSSIISSSSSSSSSSSSISSSSHHHHHHHHHHSSSSISSSSSSSSSBSSSISSSSSSSSSSSSSSISSSSSSSSSSSSSSSE
AJUBA_BC_066	UUUUGGGGUUGUGGUUGAUGCAGUGUGGGAUGUCCCUGAGAGGUAGCAAGUCUAGGGUGUUGCCACCUCUCAGAGGCGUCCCGCAUUGCAUCCAUCACAAUCCCAAAAC		74		0.063	0.038	0.0505	-4.10411	G77C,G84C	2	(((((((((((((((.((((((((((((((((((.(((((((((.((((..........)))).))))))))).)))))))))))))))))).))))))))))))))).	SSSSSSSSSSSSSSSISSSSSSSSSSSSSSSSSSISSSSSSSSSISSSSHHHHHHHHHHSSSSISSSSSSSSSISSSSSSSSSSSSSSSSSSISSSSSSSSSSSSSSSE
AJUBA_BC_067	UUUUGGGGUUGUGGUUGAUGCAGUGUGGGAUGUCCCUGAGAGGUAGCAAGUCUAGGGUGUUGCCACCUCUCAGAGUGGUCCCGCAUUGCAUCCAUCACAAUCCCAAAAC		74		0.034	0	0.017	-4.56164	G76U,G84C	2	(((((((((((((((.(((((((((((((((....(((((((((.((((..........)))).)))))))))....))))))))))))))).))))))))))))))).	SSSSSSSSSSSSSSSISSSSSSSSSSSSSSSIIIISSSSSSSSSISSSSHHHHHHHHHHSSSSISSSSSSSSSIIIISSSSSSSSSSSSSSSISSSSSSSSSSSSSSSE
AJUBA_BC_068	UUUUGGGGUUGUGGUUGAUGCAGUGUGGGAUGUCCCUGAGAGGUAGCAAGUCUAGGGUGUUGCCACCUCUCAGACGGGUCCCGCAUUGCAUCCAUCACAAUCCCAAAAC		74		0	0.002	0.001	-4.78017	G75C,G84C	2	(((((((((((((((.(((((((((((((((....(((((((((.((((..........)))).)))))))))....))))))))))))))).))))))))))))))).	SSSSSSSSSSSSSSSISSSSSSSSSSSSSSSIIIISSSSSSSSSISSSSHHHHHHHHHHSSSSISSSSSSSSSIIIISSSSSSSSSSSSSSSISSSSSSSSSSSSSSSE
AJUBA_BC_069	UUUUGGGGUUGUGGUUGAUGCAGUGUGGGAUGUCCCUGAGAGGUAGCAAGUCUAGGGUGUUGCCACCUCUCACAGGGGUCCCGCAUUGCAUCCAUCACAAUCCCAAAAC		74		0.009	0.025	0.017	-4.56164	G73C,G84C	2	(((((((((((((((.(((((((((((((((.((..((((((((.((((..........)))).))))))))..)).))))))))))))))).))))))))))))))).	SSSSSSSSSSSSSSSISSSSSSSSSSSSSSSISSIISSSSSSSSISSSSHHHHHHHHHHSSSSISSSSSSSSIISSISSSSSSSSSSSSSSSISSSSSSSSSSSSSSSE
AJUBA_BC_070	UUUUGGGGUUGUGGUUGAUGCAGUGUGGGAUGUCCCUGAGAGGUAGCAAGUCUAGGGUGUUGCCACCUCUCUGAGGGGUCCCGCAUUGCAUCCAUCACAAUCCCAAAAC		74		0.012	0.013	0.0125	-4.6231	A72U,G84C	2	(((((((((((((((.(((((((((((((((..(((((((((((.((((..........)))).)))))))..))))))))))))))))))).))))))))))))))).	SSSSSSSSSSSSSSSISSSSSSSSSSSSSSSBBSSSSSSSSSSSISSSSHHHHHHHHHHSSSSISSSSSSSBBSSSSSSSSSSSSSSSSSSSISSSSSSSSSSSSSSSE
AJUBA_BC_071	UUUUGGGGUUGUGGUUGAUGCAGUGUGGGAUGUCCCUGAGAGGUAGCAAGUCUAGGGUGUUGCCACCUCUGAGAGGGGUCCCGCAUUGCAUCCAUCACAAUCCCAAAAC		74		0.017	0.014	0.0155	-4.58213	C71G,G84C	2	(((((((((((((((.(((((((((((((((.((.((.((((((.((((..........)))).)))))).)).)).))))))))))))))).))))))))))))))).	SSSSSSSSSSSSSSSISSSSSSSSSSSSSSSISSISSISSSSSSISSSSHHHHHHHHHHSSSSISSSSSSISSISSISSSSSSSSSSSSSSSISSSSSSSSSSSSSSSE
AJUBA_BC_072	UUUUGGGGUUGUGGUUGAUGCAGUGUGGGAUGUCCCUGAGAGGUAGCAAGUCUAGGGUGUUGCCACCUCACAGAGGGGUCCCGCAUUGCAUCCAUCACAAUCCCAAAAC		74		0.046	0.037	0.0415	-4.22703	U70A,G84C	2	(((((((((((((((.(((((((((((((((.((.(((.(((((.((((..........)))).))))).))).)).))))))))))))))).))))))))))))))).	SSSSSSSSSSSSSSSISSSSSSSSSSSSSSSISSISSSISSSSSISSSSHHHHHHHHHHSSSSISSSSSISSSISSISSSSSSSSSSSSSSSISSSSSSSSSSSSSSSE
AJUBA_BC_073	UUUUGGGGUUGUGGUUGAUGCAGUGUGGGAUGUCCCUGAGAGGUAGCAAGUCUAGGGUGUUGCCACCUGUCAGAGGGGUCCCGCAUUGCAUCCAUCACAAUCCCAAAAC		74		0.029	0.019	0.024	-4.46604	C69G,G84C	2	(((((((((((((((.(((((((((((((((.((.((((.((((.((((..........)))).)))).)))).)).))))))))))))))).))))))))))))))).	SSSSSSSSSSSSSSSISSSSSSSSSSSSSSSISSISSSSISSSSISSSSHHHHHHHHHHSSSSISSSSISSSSISSISSSSSSSSSSSSSSSISSSSSSSSSSSSSSSE
AJUBA_BC_074	UUUUGGGGUUGUGGUUGAUGCAGUGUGGGAUGUCCCUGAGAGGUAGCAAGUCUAGGGUGUUGCCACCACUCAGAGGGGUCCCGCAUUGCAUCCAUCACAAUCCCAAAAC		74		0.034	0.019	0.0265	-4.4319	U68A,G84C	2	(((((((((((((((.(((((((((((((((.((.(((((.(((.((((..........)))).))).))))).)).))))))))))))))).))))))))))))))).	SSSSSSSSSSSSSSSISSSSSSSSSSSSSSSISSISSSSSISSSISSSSHHHHHHHHHHSSSSISSSISSSSSISSISSSSSSSSSSSSSSSISSSSSSSSSSSSSSSE
AJUBA_BC_075	UUUUGGGGUUGUGGUUGAUGCAGUGUGGGAUGUCCCUGAGAGGUAGCAAGUCUAGGGUGUUGCCACGUCUCAGAGGGGUCCCGCAUUGCAUCCAUCACAAUCCCAAAAC		74		0.029	0.03	0.0295	-4.39092	C67G,G84C	2	(((((((((((((((.(((((((((((((((.((.((((((.((.((((..........)))).)).)))))).)).))))))))))))))).))))))))))))))).	SSSSSSSSSSSSSSSISSSSSSSSSSSSSSSISSISSSSSSISSISSSSHHHHHHHHHHSSSSISSISSSSSSISSISSSSSSSSSSSSSSSISSSSSSSSSSSSSSSE
AJUBA_BC_076	UUUUGGGGUUGUGGUUGAUGCAGUGUGGGAUGUCCCUGAGAGGUAGCAAGUCUAGGGUGUUGCCAGCUCUCAGAGGGGUCCCGCAUUGCAUCCAUCACAAUCCCAAAAC		74		0.019	0.023	0.021	-4.50701	C66G,G84C	2	(((((((((((((((.(((((((((((((((.((.(((((((((((((.........)))))))...)))))).)).))))))))))))))).))))))))))))))).	SSSSSSSSSSSSSSSISSSSSSSSSSSSSSSISSISSSSSSSSSSSSSHHHHHHHHHSSSSSSSBBBSSSSSSISSISSSSSSSSSSSSSSSISSSSSSSSSSSSSSSE
AJUBA_BC_077	UUUUGGGGUUGUGGUUGAUGCAGUGUGGGAUGUCCCUGAGAGGUAGCAAGUCUAGGGUGUUGCCUCCUCUCAGAGGGGUCCCGCAUUGCAUCCAUCACAAUCCCAAAAC		74		0.003	0.03	0.0165	-4.56847	A65U,G84C	2	(((((((((((((((.(((((((((((((((.((.((((((((..((((..........))))..)))))))).)).))))))))))))))).))))))))))))))).	SSSSSSSSSSSSSSSISSSSSSSSSSSSSSSISSISSSSSSSSIISSSSHHHHHHHHHHSSSSIISSSSSSSSISSISSSSSSSSSSSSSSSISSSSSSSSSSSSSSSE
AJUBA_BC_078	UUUUGGGGUUGUGGUUGAUGCAGUGUGGGAUGUCCCUGAGAGGUAGCAAGUCUAGGGUGUUGCUACCUCUCAGAGGGGUCCCGCAUUGCAUCCAUCACAAUCCCAAAAC		74		0	0.003	0.0015	-4.77334	C64U,G84C	2	(((((((((((((((.(((((((((((((((.((.((((((((((((((..........)))))))))))))).)).))))))))))))))).))))))))))))))).	SSSSSSSSSSSSSSSISSSSSSSSSSSSSSSISSISSSSSSSSSSSSSSHHHHHHHHHHSSSSSSSSSSSSSSISSISSSSSSSSSSSSSSSISSSSSSSSSSSSSSSE
AJUBA_BC_079	UUUUGGGGUUGUGGUUGAUGCAGUGUGGGAUGUCCCUGAGAGGUAGCAAGUCUAGGGUGUUGCCACCUCUCAGAGGGGUCCGUGAUUGCAUCCAUCACAAUCCCAAAAC		74		0.021	0.004	0.0125	-4.6231	C82G,G83U	2	(((((((((((((((.((((((((...((((.((.(((((((((.((((..........)))).))))))))).)).))))...)))))))).))))))))))))))).	SSSSSSSSSSSSSSSISSSSSSSSIIISSSSISSISSSSSSSSSISSSSHHHHHHHHHHSSSSISSSSSSSSSISSISSSSIIISSSSSSSSISSSSSSSSSSSSSSSE
AJUBA_BC_080	UUUUGGGGUUGUGGUUGAUGCAGUGUGGGAUGUCCCUGAGAGGUAGCAAGUCUAGGGUGUUGCCACCUCUCAGAGGGGUCGCUGAUUGCAUCCAUCACAAUCCCAAAAC		74		0.027	0.008	0.0175	-4.55482	C81G,G83U	2	(((((((((((((((.((((((((..(((((.((.(((((((((.((((..........)))).))))))))).)).))).)).)))))))).))))))))))))))).	SSSSSSSSSSSSSSSISSSSSSSSIISSSSSISSISSSSSSSSSISSSSHHHHHHHHHHSSSSISSSSSSSSSISSISSSBSSISSSSSSSSISSSSSSSSSSSSSSSE
AJUBA_BC_081	UUUUGGGGUUGUGGUUGAUGCAGUGUGGGAUGUCCCUGAGAGGUAGCAAGUCUAGGGUGUUGCCACCUCUCAGAGGGGUGCCUGAUUGCAUCCAUCACAAUCCCAAAAC		74		0.034	0.011	0.0225	-4.48653	C80G,G83U	2	(((((((((((((((.((((((((..((.((.((.(((((((((.((((..........)))).))))))))).)).)).))..)))))))).))))))))))))))).	SSSSSSSSSSSSSSSISSSSSSSSIISSISSISSISSSSSSSSSISSSSHHHHHHHHHHSSSSISSSSSSSSSISSISSISSIISSSSSSSSISSSSSSSSSSSSSSSE
AJUBA_BC_082	UUUUGGGGUUGUGGUUGAUGCAGUGUGGGAUGUCCCUGAGAGGUAGCAAGUCUAGGGUGUUGCCACCUCUCAGAGGGGACCCUGAUUGCAUCCAUCACAAUCCCAAAAC		74		0.014	0.006	0.01	-4.65725	U79A,G83U	2	(((((((((((((((.((((((((..(((...((((((((((((.((((..........)))).))))))))).)))..)))..)))))))).))))))))))))))).	SSSSSSSSSSSSSSSISSSSSSSSIISSSIIISSSSSSSSSSSSISSSSHHHHHHHHHHSSSSISSSSSSSSSBSSSIISSSIISSSSSSSSISSSSSSSSSSSSSSSE
AJUBA_BC_083	UUUUGGGGUUGUGGUUGAUGCAGUGUGGGAUGUCCCUGAGAGGUAGCAAGUCUAGGGUGUUGCCACCUCUCAGAGGGUUCCCUGAUUGCAUCCAUCACAAUCCCAAAAC		74		0.029	0.022	0.0255	-4.44555	G78U,G83U	2	(((((((((((((((.((((((((..((((..((((((((((((.((((..........)))).))))))))).))).))))..)))))))).))))))))))))))).	SSSSSSSSSSSSSSSISSSSSSSSIISSSSIISSSSSSSSSSSSISSSSHHHHHHHHHHSSSSISSSSSSSSSBSSSISSSSIISSSSSSSSISSSSSSSSSSSSSSSE
AJUBA_BC_084	UUUUGGGGUUGUGGUUGAUGCAGUGUGGGAUGUCCCUGAGAGGUAGCAAGUCUAGGGUGUUGCCACCUCUCAGAGGCGUCCCUGAUUGCAUCCAUCACAAUCCCAAAAC		74		0.038	0.027	0.0325	-4.34995	G77C,G83U	2	(((((((((((((((.((((((((..((((((((.(((((((((.((((..........)))).))))))))).))))))))..)))))))).))))))))))))))).	SSSSSSSSSSSSSSSISSSSSSSSIISSSSSSSSISSSSSSSSSISSSSHHHHHHHHHHSSSSISSSSSSSSSISSSSSSSSIISSSSSSSSISSSSSSSSSSSSSSSE
AJUBA_BC_085	UUUUGGGGUUGUGGUUGAUGCAGUGUGGGAUGUCCCUGAGAGGUAGCAAGUCUAGGGUGUUGCCACCUCUCAGAGUGGUCCCUGAUUGCAUCCAUCACAAUCCCAAAAC		74		0.037	0.019	0.028	-4.41141	G76U,G83U	2	(((((((((((((((.((((((((..(((((....(((((((((.((((..........)))).)))))))))....)))))..)))))))).))))))))))))))).	SSSSSSSSSSSSSSSISSSSSSSSIISSSSSIIIISSSSSSSSSISSSSHHHHHHHHHHSSSSISSSSSSSSSIIIISSSSSIISSSSSSSSISSSSSSSSSSSSSSSE
AJUBA_BC_086	UUUUGGGGUUGUGGUUGAUGCAGUGUGGGAUGUCCCUGAGAGGUAGCAAGUCUAGGGUGUUGCCACCUCUCAGACGGGUCCCUGAUUGCAUCCAUCACAAUCCCAAAAC		74		0.002	0	0.001	-4.78017	G75C,G83U	2	(((((((((((((((.((((((((..(((((....(((((((((.((((..........)))).)))))))))....)))))..)))))))).))))))))))))))).	SSSSSSSSSSSSSSSISSSSSSSSIISSSSSIIIISSSSSSSSSISSSSHHHHHHHHHHSSSSISSSSSSSSSIIIISSSSSIISSSSSSSSISSSSSSSSSSSSSSSE
AJUBA_BC_087	UUUUGGGGUUGUGGUUGAUGCAGUGUGGGAUGUCCCUGAGAGGUAGCAAGUCUAGGGUGUUGCCACCUCUCACAGGGGUCCCUGAUUGCAUCCAUCACAAUCCCAAAAC		74		0.021	0.011	0.016	-4.5753	G73C,G83U	2	(((((((((((((((.((((((((..(((((.((..((((((((.((((..........)))).))))))))..)).)))))..)))))))).))))))))))))))).	SSSSSSSSSSSSSSSISSSSSSSSIISSSSSISSIISSSSSSSSISSSSHHHHHHHHHHSSSSISSSSSSSSIISSISSSSSIISSSSSSSSISSSSSSSSSSSSSSSE
AJUBA_BC_088	UUUUGGGGUUGUGGUUGAUGCAGUGUGGGAUGUCCCUGAGAGGUAGCAAGUCUAGGGUGUUGCCACCUCUCUGAGGGGUCCCUGAUUGCAUCCAUCACAAUCCCAAAAC		74		0.018	0.013	0.0155	-4.58213	A72U,G83U	2	(((((((((((((((.((((((((..(((((..(((((((((((.((((..........)))).)))))))..)))))))))..)))))))).))))))))))))))).	SSSSSSSSSSSSSSSISSSSSSSSIISSSSSBBSSSSSSSSSSSISSSSHHHHHHHHHHSSSSISSSSSSSBBSSSSSSSSSIISSSSSSSSISSSSSSSSSSSSSSSE
AJUBA_BC_089	UUUUGGGGUUGUGGUUGAUGCAGUGUGGGAUGUCCCUGAGAGGUAGCAAGUCUAGGGUGUUGCCACCUCUGAGAGGGGUCCCUGAUUGCAUCCAUCACAAUCCCAAAAC		74		0.009	0.037	0.023	-4.4797	C71G,G83U	2	(((((((((((((((.((((((((..(((((.((.((.((((((.((((..........)))).)))))).)).)).)))))..)))))))).))))))))))))))).	SSSSSSSSSSSSSSSISSSSSSSSIISSSSSISSISSISSSSSSISSSSHHHHHHHHHHSSSSISSSSSSISSISSISSSSSIISSSSSSSSISSSSSSSSSSSSSSSE
AJUBA_BC_090	UUUUGGGGUUGUGGUUGAUGCAGUGUGGGAUGUCCCUGAGAGGUAGCAAGUCUAGGGUGUUGCCACCUCACAGAGGGGUCCCUGAUUGCAUCCAUCACAAUCCCAAAAC		74		0.03	0.026	0.028	-4.41141	U70A,G83U	2	(((((((((((((((.((((((((..(((((.((.(((.(((((.((((..........)))).))))).))).)).)))))..)))))))).))))))))))))))).	SSSSSSSSSSSSSSSISSSSSSSSIISSSSSISSISSSISSSSSISSSSHHHHHHHHHHSSSSISSSSSISSSISSISSSSSIISSSSSSSSISSSSSSSSSSSSSSSE
AJUBA_BC_091	UUUUGGGGUUGUGGUUGAUGCAGUGUGGGAUGUCCCUGAGAGGUAGCAAGUCUAGGGUGUUGCCACCUGUCAGAGGGGUCCCUGAUUGCAUCCAUCACAAUCCCAAAAC		74		0.092	0.019	0.0555	-4.03583	C69G,G83U	2	(((((((((((((((.((((((((..(((((.((.((((.((((.((((..........)))).)))).)))).)).)))))..)))))))).))))))))))))))).	SSSSSSSSSSSSSSSISSSSSSSSIISSSSSISSISSSSISSSSISSSSHHHHHHHHHHSSSSISSSSISSSSISSISSSSSIISSSSSSSSISSSSSSSSSSSSSSSE
AJUBA_BC_092	UUUUGGGGUUGUGGUUGAUGCAGUGUGGGAUGUCCCUGAGAGGUAGCAAGUCUAGGGUGUUGCCACCACUCAGAGGGGUCCCUGAUUGCAUCCAUCACAAUCCCAAAAC		74		0.02	0.067	0.0435	-4.19972	U68A,G83U	2	(((((((((((((((.((((((((..(((((.((.(((((.(((.((((..........)))).))).))))).)).)))))..)))))))).))))))))))))))).	SSSSSSSSSSSSSSSISSSSSSSSIISSSSSISSISSSSSISSSISSSSHHHHHHHHHHSSSSISSSISSSSSISSISSSSSIISSSSSSSSISSSSSSSSSSSSSSSE
AJUBA_BC_093	UUUUGGGGUUGUGGUUGAUGCAGUGUGGGAUGUCCCUGAGAGGUAGCAAGUCUAGGGUGUUGCCACGUCUCAGAGGGGUCCCUGAUUGCAUCCAUCACAAUCCCAAAAC		74		0.026	0.048	0.037	-4.28849	C67G,G83U	2	(((((((((((((((.((((((((..(((((.((.((((((.((.((((..........)))).)).)))))).)).)))))..)))))))).))))))))))))))).	SSSSSSSSSSSSSSSISSSSSSSSIISSSSSISSISSSSSSISSISSSSHHHHHHHHHHSSSSISSISSSSSSISSISSSSSIISSSSSSSSISSSSSSSSSSSSSSSE
AJUBA_BC_094	UUUUGGGGUUGUGGUUGAUGCAGUGUGGGAUGUCCCUGAGAGGUAGCAAGUCUAGGGUGUUGCCAGCUCUCAGAGGGGUCCCUGAUUGCAUCCAUCACAAUCCCAAAAC		74		0.022	0.033	0.0275	-4.41824	C66G,G83U	2	(((((((((((((((.((((((((..(((((.((.(((((((((((((.........)))))))...)))))).)).)))))..)))))))).))))))))))))))).	SSSSSSSSSSSSSSSISSSSSSSSIISSSSSISSISSSSSSSSSSSSSHHHHHHHHHSSSSSSSBBBSSSSSSISSISSSSSIISSSSSSSSISSSSSSSSSSSSSSSE
AJUBA_BC_095	UUUUGGGGUUGUGGUUGAUGCAGUGUGGGAUGUCCCUGAGAGGUAGCAAGUCUAGGGUGUUGCCUCCUCUCAGAGGGGUCCCUGAUUGCAUCCAUCACAAUCCCAAAAC		74		0.015	0.022	0.0185	-4.54116	A65U,G83U	2	(((((((((((((((.((((((((..(((((.((.((((((((..((((..........))))..)))))))).)).)))))..)))))))).))))))))))))))).	SSSSSSSSSSSSSSSISSSSSSSSIISSSSSISSISSSSSSSSIISSSSHHHHHHHHHHSSSSIISSSSSSSSISSISSSSSIISSSSSSSSISSSSSSSSSSSSSSSE
AJUBA_BC_096	UUUUGGGGUUGUGGUUGAUGCAGUGUGGGAUGUCCCUGAGAGGUAGCAAGUCUAGGGUGUUGCUACCUCUCAGAGGGGUCCCUGAUUGCAUCCAUCACAAUCCCAAAAC		74		0.004	0.042	0.023	-4.4797	C64U,G83U	2	(((((((((((((((.((((((((..(((((.((.((((((((((((((..........)))))))))))))).)).)))))..)))))))).))))))))))))))).	SSSSSSSSSSSSSSSISSSSSSSSIISSSSSISSISSSSSSSSSSSSSSHHHHHHHHHHSSSSSSSSSSSSSSISSISSSSSIISSSSSSSSISSSSSSSSSSSSSSSE
AJUBA_BC_097	UUUUGGGGUUGUGGUUGAUGCAGUGUGGGAUGUCCCUGAGAGGUAGCAAGUCUAGGGUGUUGCCACCUCUCAGAGGGGUCGGGGAUUGCAUCCAUCACAAUCCCAAAAC		74		0.017	0	0.0085	-4.67773	C81G,C82G	2	(((((((((((((((.((((((((....(((.((.(((((((((.((((..........)))).))))))))).)).)))....)))))))).))))))))))))))).	SSSSSSSSSSSSSSSISSSSSSSSIIIISSSISSISSSSSSSSSISSSSHHHHHHHHHHSSSSISSSSSSSSSISSISSSIIIISSSSSSSSISSSSSSSSSSSSSSSE
AJUBA_BC_098	UUUUGGGGUUGUGGUUGAUGCAGUGUGGGAUGUCCCUGAGAGGUAGCAAGUCUAGGGUGUUGCCACCUCUCAGAGGGGUGCGGGAUUGCAUCCAUCACAAUCCCAAAAC		74		0.023	0	0.0115	-4.63676	C80G,C82G	2	(((((((((((((((.((((((((.....((.((.(((((((((.((((..........)))).))))))))).)).)).....)))))))).))))))))))))))).	SSSSSSSSSSSSSSSISSSSSSSSIIIIISSISSISSSSSSSSSISSSSHHHHHHHHHHSSSSISSSSSSSSSISSISSIIIIISSSSSSSSISSSSSSSSSSSSSSSE
AJUBA_BC_099	UUUUGGGGUUGUGGUUGAUGCAGUGUGGGAUGUCCCUGAGAGGUAGCAAGUCUAGGGUGUUGCCACCUCUCAGAGGGGACCGGGAUUGCAUCCAUCACAAUCCCAAAAC		74		0.012	0	0.006	-4.71188	U79A,C82G	2	(((((((((((((((.((((((((.(((....((((((((((((.((((..........)))).))))))))).)))..)))..)))))))).))))))))))))))).	SSSSSSSSSSSSSSSISSSSSSSSISSSIIIISSSSSSSSSSSSISSSSHHHHHHHHHHSSSSISSSSSSSSSBSSSIISSSIISSSSSSSSISSSSSSSSSSSSSSSE
AJUBA_BC_100	UUUUGGGGUUGUGGUUGAUGCAGUGUGGGAUGUCCCUGAGAGGUAGCAAGUCUAGGGUGUUGCCACCUCUCAGAGGGUUCCGGGAUUGCAUCCAUCACAAUCCCAAAAC		74		0.035	0.034	0.0345	-4.32264	G78U,C82G	2	(((((((((((((((.((((((((...(((..((((((((((((.((((..........)))).))))))))).))).)))...)))))))).))))))))))))))).	SSSSSSSSSSSSSSSISSSSSSSSIIISSSIISSSSSSSSSSSSISSSSHHHHHHHHHHSSSSISSSSSSSSSBSSSISSSIIISSSSSSSSISSSSSSSSSSSSSSSE
AJUBA_BC_101	UUUUGGGGUUGUGGUUGAUGCAGUGUGGGAUGUCCCUGAGAGGUAGCAAGUCUAGGGUGUUGCCACCUCUCAGAGGCGUCCGGGAUUGCAUCCAUCACAAUCCCAAAAC		74		0.058	0.035	0.0465	-4.15874	G77C,C82G	2	(((((((((((((((.((((((((...(((((((.(((((((((.((((..........)))).))))))))).)))))))...)))))))).))))))))))))))).	SSSSSSSSSSSSSSSISSSSSSSSIIISSSSSSSISSSSSSSSSISSSSHHHHHHHHHHSSSSISSSSSSSSSISSSSSSSIIISSSSSSSSISSSSSSSSSSSSSSSE
AJUBA_BC_102	UUUUGGGGUUGUGGUUGAUGCAGUGUGGGAUGUCCCUGAGAGGUAGCAAGUCUAGGGUGUUGCCACCUCUCAGAGUGGUCCGGGAUUGCAUCCAUCACAAUCCCAAAAC		74		0.04	0	0.02	-4.52067	G76U,C82G	2	(((((((((((((((.((((((((...((((....(((((((((.((((..........)))).)))))))))....))))...)))))))).))))))))))))))).	SSSSSSSSSSSSSSSISSSSSSSSIIISSSSIIIISSSSSSSSSISSSSHHHHHHHHHHSSSSISSSSSSSSSIIIISSSSIIISSSSSSSSISSSSSSSSSSSSSSSE
AJUBA_BC_103	UUUUGGGGUUGUGGUUGAUGCAGUGUGGGAUGUCCCUGAGAGGUAGCAAGUCUAGGGUGUUGCCACCUCUCAGACGGGUCCGGGAUUGCAUCCAUCACAAUCCCAAAAC		74		0.001	0	0.0005	-4.787	G75C,C82G	2	(((((((((((((((.((((((((...((((....(((((((((.((((..........)))).)))))))))....))))...)))))))).))))))))))))))).	SSSSSSSSSSSSSSSISSSSSSSSIIISSSSIIIISSSSSSSSSISSSSHHHHHHHHHHSSSSISSSSSSSSSIIIISSSSIIISSSSSSSSISSSSSSSSSSSSSSSE
AJUBA_BC_104	UUUUGGGGUUGUGGUUGAUGCAGUGUGGGAUGUCCCUGAGAGGUAGCAAGUCUAGGGUGUUGCCACCUCUCACAGGGGUCCGGGAUUGCAUCCAUCACAAUCCCAAAAC		74		0.027	0.026	0.0265	-4.4319	G73C,C82G	2	(((((((((((((((.((((((((...((((.((..((((((((.((((..........)))).))))))))..)).))))...)))))))).))))))))))))))).	SSSSSSSSSSSSSSSISSSSSSSSIIISSSSISSIISSSSSSSSISSSSHHHHHHHHHHSSSSISSSSSSSSIISSISSSSIIISSSSSSSSISSSSSSSSSSSSSSSE
AJUBA_BC_105	UUUUGGGGUUGUGGUUGAUGCAGUGUGGGAUGUCCCUGAGAGGUAGCAAGUCUAGGGUGUUGCCACCUCUCUGAGGGGUCCGGGAUUGCAUCCAUCACAAUCCCAAAAC		74		0.024	0.029	0.0265	-4.4319	A72U,C82G	2	(((((((((((((((.((((((((...((((..(((((((((((.((((..........)))).)))))))..))))))))...)))))))).))))))))))))))).	SSSSSSSSSSSSSSSISSSSSSSSIIISSSSBBSSSSSSSSSSSISSSSHHHHHHHHHHSSSSISSSSSSSBBSSSSSSSSIIISSSSSSSSISSSSSSSSSSSSSSSE
AJUBA_BC_106	UUUUGGGGUUGUGGUUGAUGCAGUGUGGGAUGUCCCUGAGAGGUAGCAAGUCUAGGGUGUUGCCACCUCUGAGAGGGGUCCGGGAUUGCAUCCAUCACAAUCCCAAAAC		74		0.034	0.056	0.045	-4.17923	C71G,C82G	2	(((((((((((((((.((((((((...((((.((.((.((((((.((((..........)))).)))))).)).)).))))...)))))))).))))))))))))))).	SSSSSSSSSSSSSSSISSSSSSSSIIISSSSISSISSISSSSSSISSSSHHHHHHHHHHSSSSISSSSSSISSISSISSSSIIISSSSSSSSISSSSSSSSSSSSSSSE
AJUBA_BC_107	UUUUGGGGUUGUGGUUGAUGCAGUGUGGGAUGUCCCUGAGAGGUAGCAAGUCUAGGGUGUUGCCACCUCACAGAGGGGUCCGGGAUUGCAUCCAUCACAAUCCCAAAAC		74		0.028	0.066	0.047	-4.15192	U70A,C82G	2	(((((((((((((((.((((((((...((((.((.(((.(((((.((((..........)))).))))).))).)).))))...)))))))).))))))))))))))).	SSSSSSSSSSSSSSSISSSSSSSSIIISSSSISSISSSISSSSSISSSSHHHHHHHHHHSSSSISSSSSISSSISSISSSSIIISSSSSSSSISSSSSSSSSSSSSSSE
AJUBA_BC_108	UUUUGGGGUUGUGGUUGAUGCAGUGUGGGAUGUCCCUGAGAGGUAGCAAGUCUAGGGUGUUGCCACCUGUCAGAGGGGUCCGGGAUUGCAUCCAUCACAAUCCCAAAAC		74		0.056	0.022	0.039	-4.26118	C69G,C82G	2	(((((((((((((((.((((((((...((((.((.((((.((((.((((..........)))).)))).)))).)).))))...)))))))).))))))))))))))).	SSSSSSSSSSSSSSSISSSSSSSSIIISSSSISSISSSSISSSSISSSSHHHHHHHHHHSSSSISSSSISSSSISSISSSSIIISSSSSSSSISSSSSSSSSSSSSSSE
AJUBA_BC_109	UUUUGGGGUUGUGGUUGAUGCAGUGUGGGAUGUCCCUGAGAGGUAGCAAGUCUAGGGUGUUGCCACCACUCAGAGGGGUCCGGGAUUGCAUCCAUCACAAUCCCAAAAC		74		0.02	0.051	0.0355	-4.30898	U68A,C82G	2	(((((((((((((((.((((((((...((((.((.(((((.(((.((((..........)))).))).))))).)).))))...)))))))).))))))))))))))).	SSSSSSSSSSSSSSSISSSSSSSSIIISSSSISSISSSSSISSSISSSSHHHHHHHHHHSSSSISSSISSSSSISSISSSSIIISSSSSSSSISSSSSSSSSSSSSSSE
AJUBA_BC_110	UUUUGGGGUUGUGGUUGAUGCAGUGUGGGAUGUCCCUGAGAGGUAGCAAGUCUAGGGUGUUGCCACGUCUCAGAGGGGUCCGGGAUUGCAUCCAUCACAAUCCCAAAAC		74		0.014	0.048	0.031	-4.37044	C67G,C82G	2	(((((((((((((((.((((((((...((((.((.((((((.((.((((..........)))).)).)))))).)).))))...)))))))).))))))))))))))).	SSSSSSSSSSSSSSSISSSSSSSSIIISSSSISSISSSSSSISSISSSSHHHHHHHHHHSSSSISSISSSSSSISSISSSSIIISSSSSSSSISSSSSSSSSSSSSSSE
AJUBA_BC_111	UUUUGGGGUUGUGGUUGAUGCAGUGUGGGAUGUCCCUGAGAGGUAGCAAGUCUAGGGUGUUGCCAGCUCUCAGAGGGGUCCGGGAUUGCAUCCAUCACAAUCCCAAAAC		74		0.02	0.022	0.021	-4.50701	C66G,C82G	2	(((((((((((((((.((((((((...((((.((.(((((((((((((.........)))))))...)))))).)).))))...)))))))).))))))))))))))).	SSSSSSSSSSSSSSSISSSSSSSSIIISSSSISSISSSSSSSSSSSSSHHHHHHHHHSSSSSSSBBBSSSSSSISSISSSSIIISSSSSSSSISSSSSSSSSSSSSSSE
AJUBA_BC_112	UUUUGGGGUUGUGGUUGAUGCAGUGUGGGAUGUCCCUGAGAGGUAGCAAGUCUAGGGUGUUGCCUCCUCUCAGAGGGGUCCGGGAUUGCAUCCAUCACAAUCCCAAAAC		74		0.008	0.037	0.0225	-4.48653	A65U,C82G	2	(((((((((((((((.((((((((...((((.((.((((((((..((((..........))))..)))))))).)).))))...)))))))).))))))))))))))).	SSSSSSSSSSSSSSSISSSSSSSSIIISSSSISSISSSSSSSSIISSSSHHHHHHHHHHSSSSIISSSSSSSSISSISSSSIIISSSSSSSSISSSSSSSSSSSSSSSE
AJUBA_BC_113	UUUUGGGGUUGUGGUUGAUGCAGUGUGGGAUGUCCCUGAGAGGUAGCAAGUCUAGGGUGUUGCUACCUCUCAGAGGGGUCCGGGAUUGCAUCCAUCACAAUCCCAAAAC		74		0.009	0.023	0.016	-4.5753	C64U,C82G	2	(((((((((((((((.((((((((...((((.((.((((((((((((((..........)))))))))))))).)).))))...)))))))).))))))))))))))).	SSSSSSSSSSSSSSSISSSSSSSSIIISSSSISSISSSSSSSSSSSSSSHHHHHHHHHHSSSSSSSSSSSSSSISSISSSSIIISSSSSSSSISSSSSSSSSSSSSSSE
AJUBA_BC_114	UUUUGGGGUUGUGGUUGAUGCAGUGUGGGAUGUCCCUGAGAGGUAGCAAGUCUAGGGUGUUGCCACCUCUCAGAGGGGUGGCGGAUUGCAUCCAUCACAAUCCCAAAAC		74		0.009	0.025	0.017	-4.56164	C80G,C81G	2	(((((((((((((((.((((((((.((.....((((((((((((.((((..........)))).))))))))).)))....)).)))))))).))))))))))))))).	SSSSSSSSSSSSSSSISSSSSSSSISSIIIIISSSSSSSSSSSSISSSSHHHHHHHHHHSSSSISSSSSSSSSBSSSIIIISSISSSSSSSSISSSSSSSSSSSSSSSE
AJUBA_BC_115	UUUUGGGGUUGUGGUUGAUGCAGUGUGGGAUGUCCCUGAGAGGUAGCAAGUCUAGGGUGUUGCCACCUCUCAGAGGGGACGCGGAUUGCAUCCAUCACAAUCCCAAAAC		74		0.013	0	0.0065	-4.70505	U79A,C81G	2	(((((((((((((((.((((((((.((...((((((((((((((.((((..........)))).)))))))...))))))))).)))))))).))))))))))))))).	SSSSSSSSSSSSSSSISSSSSSSSISSBBBSSSSSSSSSSSSSSISSSSHHHHHHHHHHSSSSISSSSSSSBBBSSSSSSSSSISSSSSSSSISSSSSSSSSSSSSSSE
AJUBA_BC_116	UUUUGGGGUUGUGGUUGAUGCAGUGUGGGAUGUCCCUGAGAGGUAGCAAGUCUAGGGUGUUGCCACCUCUCAGAGGGUUCGCGGAUUGCAUCCAUCACAAUCCCAAAAC		74		0.03	0.02	0.025	-4.45238	G78U,C81G	2	(((((((((((((((.((((((((.((.((..((((((((((((.((((..........)))).))))))))).))).)).)).)))))))).))))))))))))))).	SSSSSSSSSSSSSSSISSSSSSSSISSISSIISSSSSSSSSSSSISSSSHHHHHHHHHHSSSSISSSSSSSSSBSSSISSISSISSSSSSSSISSSSSSSSSSSSSSSE
AJUBA_BC_117	UUUUGGGGUUGUGGUUGAUGCAGUGUGGGAUGUCCCUGAGAGGUAGCAAGUCUAGGGUGUUGCCACCUCUCAGAGGCGUCGCGGAUUGCAUCCAUCACAAUCCCAAAAC		74		0.046	0.028	0.037	-4.28849	G77C,C81G	2	(((((((((((((((.((((((((.((.((((((.(((((((((.((((..........)))).))))))))).)))))).)).)))))))).))))))))))))))).	SSSSSSSSSSSSSSSISSSSSSSSISSISSSSSSISSSSSSSSSISSSSHHHHHHHHHHSSSSISSSSSSSSSISSSSSSISSISSSSSSSSISSSSSSSSSSSSSSSE
AJUBA_BC_118	UUUUGGGGUUGUGGUUGAUGCAGUGUGGGAUGUCCCUGAGAGGUAGCAAGUCUAGGGUGUUGCCACCUCUCAGAGUGGUCGCGGAUUGCAUCCAUCACAAUCCCAAAAC		74		0.026	0	0.013	-4.61628	G76U,C81G	2	(((((((((((((((.((((((((.((.(((....(((((((((.((((..........)))).)))))))))....))).)).)))))))).))))))))))))))).	SSSSSSSSSSSSSSSISSSSSSSSISSISSSIIIISSSSSSSSSISSSSHHHHHHHHHHSSSSISSSSSSSSSIIIISSSISSISSSSSSSSISSSSSSSSSSSSSSSE
AJUBA_BC_119	UUUUGGGGUUGUGGUUGAUGCAGUGUGGGAUGUCCCUGAGAGGUAGCAAGUCUAGGGUGUUGCCACCUCUCAGACGGGUCGCGGAUUGCAUCCAUCACAAUCCCAAAAC		74		0	0	0	-4.79382	G75C,C81G	2	(((((((((((((((.((((((((.((.(((....(((((((((.((((..........)))).)))))))))....))).)).)))))))).))))))))))))))).	SSSSSSSSSSSSSSSISSSSSSSSISSISSSIIIISSSSSSSSSISSSSHHHHHHHHHHSSSSISSSSSSSSSIIIISSSISSISSSSSSSSISSSSSSSSSSSSSSSE
AJUBA_BC_120	UUUUGGGGUUGUGGUUGAUGCAGUGUGGGAUGUCCCUGAGAGGUAGCAAGUCUAGGGUGUUGCCACCUCUCACAGGGGUCGCGGAUUGCAUCCAUCACAAUCCCAAAAC		74		0.009	0.015	0.012	-4.62993	G73C,C81G	2	(((((((((((((((.((((((((.((.(((.((..((((((((.((((..........)))).))))))))..)).))).)).)))))))).))))))))))))))).	SSSSSSSSSSSSSSSISSSSSSSSISSISSSISSIISSSSSSSSISSSSHHHHHHHHHHSSSSISSSSSSSSIISSISSSISSISSSSSSSSISSSSSSSSSSSSSSSE
AJUBA_BC_121	UUUUGGGGUUGUGGUUGAUGCAGUGUGGGAUGUCCCUGAGAGGUAGCAAGUCUAGGGUGUUGCCACCUCUCUGAGGGGUCGCGGAUUGCAUCCAUCACAAUCCCAAAAC		74		0.018	0.017	0.0175	-4.55482	A72U,C81G	2	(((((((((((((((.((((((((.((.(((..(((((((((((.((((..........)))).)))))))..))))))).)).)))))))).))))))))))))))).	SSSSSSSSSSSSSSSISSSSSSSSISSISSSBBSSSSSSSSSSSISSSSHHHHHHHHHHSSSSISSSSSSSBBSSSSSSSISSISSSSSSSSISSSSSSSSSSSSSSSE
AJUBA_BC_122	UUUUGGGGUUGUGGUUGAUGCAGUGUGGGAUGUCCCUGAGAGGUAGCAAGUCUAGGGUGUUGCCACCUCUGAGAGGGGUCGCGGAUUGCAUCCAUCACAAUCCCAAAAC		74		0.031	0.017	0.024	-4.46604	C71G,C81G	2	(((((((((((((((.((((((((.((.(((.((.((.((((((.((((..........)))).)))))).)).)).))).)).)))))))).))))))))))))))).	SSSSSSSSSSSSSSSISSSSSSSSISSISSSISSISSISSSSSSISSSSHHHHHHHHHHSSSSISSSSSSISSISSISSSISSISSSSSSSSISSSSSSSSSSSSSSSE
AJUBA_BC_123	UUUUGGGGUUGUGGUUGAUGCAGUGUGGGAUGUCCCUGAGAGGUAGCAAGUCUAGGGUGUUGCCACCUCACAGAGGGGUCGCGGAUUGCAUCCAUCACAAUCCCAAAAC		74		0.021	0.043	0.032	-4.35678	U70A,C81G	2	(((((((((((((((.((((((((.((.(((.((.(((.(((((.((((..........)))).))))).))).)).))).)).)))))))).))))))))))))))).	SSSSSSSSSSSSSSSISSSSSSSSISSISSSISSISSSISSSSSISSSSHHHHHHHHHHSSSSISSSSSISSSISSISSSISSISSSSSSSSISSSSSSSSSSSSSSSE
AJUBA_BC_124	UUUUGGGGUUGUGGUUGAUGCAGUGUGGGAUGUCCCUGAGAGGUAGCAAGUCUAGGGUGUUGCCACCUGUCAGAGGGGUCGCGGAUUGCAUCCAUCACAAUCCCAAAAC		74		0.063	0.021	0.042	-4.2202	C69G,C81G	2	(((((((((((((((.((((((((.((.(((.((.((((.((((.((((..........)))).)))).)))).)).))).)).)))))))).))))))))))))))).	SSSSSSSSSSSSSSSISSSSSSSSISSISSSISSISSSSISSSSISSSSHHHHHHHHHHSSSSISSSSISSSSISSISSSISSISSSSSSSSISSSSSSSSSSSSSSSE
AJUBA_BC_125	UUUUGGGGUUGUGGUUGAUGCAGUGUGGGAUGUCCCUGAGAGGUAGCAAGUCUAGGGUGUUGCCACCACUCAGAGGGGUCGCGGAUUGCAUCCAUCACAAUCCCAAAAC		74		0.016	0.054	0.035	-4.31581	U68A,C81G	2	(((((((((((((((.((((((((.((.(((.((.(((((.(((.((((..........)))).))).))))).)).))).)).)))))))).))))))))))))))).	SSSSSSSSSSSSSSSISSSSSSSSISSISSSISSISSSSSISSSISSSSHHHHHHHHHHSSSSISSSISSSSSISSISSSISSISSSSSSSSISSSSSSSSSSSSSSSE
AJUBA_BC_126	UUUUGGGGUUGUGGUUGAUGCAGUGUGGGAUGUCCCUGAGAGGUAGCAAGUCUAGGGUGUUGCCACGUCUCAGAGGGGUCGCGGAUUGCAUCCAUCACAAUCCCAAAAC		74		0.012	0.029	0.0205	-4.51384	C67G,C81G	2	(((((((((((((((.((((((((.((.(((.((.((((((.((.((((..........)))).)).)))))).)).))).)).)))))))).))))))))))))))).	SSSSSSSSSSSSSSSISSSSSSSSISSISSSISSISSSSSSISSISSSSHHHHHHHHHHSSSSISSISSSSSSISSISSSISSISSSSSSSSISSSSSSSSSSSSSSSE
AJUBA_BC_127	UUUUGGGGUUGUGGUUGAUGCAGUGUGGGAUGUCCCUGAGAGGUAGCAAGUCUAGGGUGUUGCCAGCUCUCAGAGGGGUCGCGGAUUGCAUCCAUCACAAUCCCAAAAC		74		0.011	0.019	0.015	-4.58896	C66G,C81G	2	(((((((((((((((.((((((((.((.(((.((.(((((((((((((.........)))))))...)))))).)).))).)).)))))))).))))))))))))))).	SSSSSSSSSSSSSSSISSSSSSSSISSISSSISSISSSSSSSSSSSSSHHHHHHHHHSSSSSSSBBBSSSSSSISSISSSISSISSSSSSSSISSSSSSSSSSSSSSSE
AJUBA_BC_128	UUUUGGGGUUGUGGUUGAUGCAGUGUGGGAUGUCCCUGAGAGGUAGCAAGUCUAGGGUGUUGCCUCCUCUCAGAGGGGUCGCGGAUUGCAUCCAUCACAAUCCCAAAAC		74		0.029	0.014	0.0215	-4.50019	A65U,C81G	2	(((((((((((((((.((((((((.((.(((.((.((((((((..((((..........))))..)))))))).)).))).)).)))))))).))))))))))))))).	SSSSSSSSSSSSSSSISSSSSSSSISSISSSISSISSSSSSSSIISSSSHHHHHHHHHHSSSSIISSSSSSSSISSISSSISSISSSSSSSSISSSSSSSSSSSSSSSE
AJUBA_BC_129	UUUUGGGGUUGUGGUUGAUGCAGUGUGGGAUGUCCCUGAGAGGUAGCAAGUCUAGGGUGUUGCUACCUCUCAGAGGGGUCGCGGAUUGCAUCCAUCACAAUCCCAAAAC		74		0	0.004	0.002	-4.76651	C64U,C81G	2	(((((((((((((((.((((((((.((.(((.((.((((((((((((((..........)))))))))))))).)).))).)).)))))))).))))))))))))))).	SSSSSSSSSSSSSSSISSSSSSSSISSISSSISSISSSSSSSSSSSSSSHHHHHHHHHHSSSSSSSSSSSSSSISSISSSISSISSSSSSSSISSSSSSSSSSSSSSSE
AJUBA_BC_130	UUUUGGGGUUGUGGUUGAUGCAGUGUGGGAUGUCCCUGAGAGGUAGCAAGUCUAGGGUGUUGCCACCUCUCAGAGGGGAGCCGGAUUGCAUCCAUCACAAUCCCAAAAC		74		0.006	0.011	0.0085	-4.67773	U79A,C80G	2	(((((((((((((((.((((((((.(((....((((((((((((.((((..........)))).))))))))).)))...))).)))))))).))))))))))))))).	SSSSSSSSSSSSSSSISSSSSSSSISSSIIIISSSSSSSSSSSSISSSSHHHHHHHHHHSSSSISSSSSSSSSBSSSIIISSSISSSSSSSSISSSSSSSSSSSSSSSE
AJUBA_BC_131	UUUUGGGGUUGUGGUUGAUGCAGUGUGGGAUGUCCCUGAGAGGUAGCAAGUCUAGGGUGUUGCCACCUCUCAGAGGGUUGCCGGAUUGCAUCCAUCACAAUCCCAAAAC		74		0.021	0.035	0.028	-4.41141	G78U,C80G	2	(((((((((((((((.((((((((.(((....((((((((((((.((((..........)))).))))))))).)))...))).)))))))).))))))))))))))).	SSSSSSSSSSSSSSSISSSSSSSSISSSIIIISSSSSSSSSSSSISSSSHHHHHHHHHHSSSSISSSSSSSSSBSSSIIISSSISSSSSSSSISSSSSSSSSSSSSSSE
AJUBA_BC_132	UUUUGGGGUUGUGGUUGAUGCAGUGUGGGAUGUCCCUGAGAGGUAGCAAGUCUAGGGUGUUGCCACCUCUCAGAGGCGUGCCGGAUUGCAUCCAUCACAAUCCCAAAAC		74		0.065	0.053	0.059	-3.98802	G77C,C80G	2	(((((((((((((((.((((((((.(((.(((((.(((((((((.((((..........)))).))))))))).))))).))).)))))))).))))))))))))))).	SSSSSSSSSSSSSSSISSSSSSSSISSSISSSSSISSSSSSSSSISSSSHHHHHHHHHHSSSSISSSSSSSSSISSSSSISSSISSSSSSSSISSSSSSSSSSSSSSSE
AJUBA_BC_133	UUUUGGGGUUGUGGUUGAUGCAGUGUGGGAUGUCCCUGAGAGGUAGCAAGUCUAGGGUGUUGCCACCUCUCAGAGUGGUGCCGGAUUGCAUCCAUCACAAUCCCAAAAC		74		0.041	0.007	0.024	-4.46604	G76U,C80G	2	(((((((((((((((.((((((((.(((.((....(((((((((.((((..........)))).)))))))))....)).))).)))))))).))))))))))))))).	SSSSSSSSSSSSSSSISSSSSSSSISSSISSIIIISSSSSSSSSISSSSHHHHHHHHHHSSSSISSSSSSSSSIIIISSISSSISSSSSSSSISSSSSSSSSSSSSSSE
AJUBA_BC_134	UUUUGGGGUUGUGGUUGAUGCAGUGUGGGAUGUCCCUGAGAGGUAGCAAGUCUAGGGUGUUGCCACCUCUCAGACGGGUGCCGGAUUGCAUCCAUCACAAUCCCAAAAC		74		0.001	0	0.0005	-4.787	G75C,C80G	2	(((((((((((((((.((((((((.(((.((....(((((((((.((((..........)))).)))))))))....)).))).)))))))).))))))))))))))).	SSSSSSSSSSSSSSSISSSSSSSSISSSISSIIIISSSSSSSSSISSSSHHHHHHHHHHSSSSISSSSSSSSSIIIISSISSSISSSSSSSSISSSSSSSSSSSSSSSE
AJUBA_BC_135	UUUUGGGGUUGUGGUUGAUGCAGUGUGGGAUGUCCCUGAGAGGUAGCAAGUCUAGGGUGUUGCCACCUCUCACAGGGGUGCCGGAUUGCAUCCAUCACAAUCCCAAAAC		74		0.013	0.032	0.0225	-4.48653	G73C,C80G	2	(((((((((((((((.((((((((.(((.((.((..((((((((.((((..........)))).))))))))..)).)).))).)))))))).))))))))))))))).	SSSSSSSSSSSSSSSISSSSSSSSISSSISSISSIISSSSSSSSISSSSHHHHHHHHHHSSSSISSSSSSSSIISSISSISSSISSSSSSSSISSSSSSSSSSSSSSSE
AJUBA_BC_136	UUUUGGGGUUGUGGUUGAUGCAGUGUGGGAUGUCCCUGAGAGGUAGCAAGUCUAGGGUGUUGCCACCUCUCUGAGGGGUGCCGGAUUGCAUCCAUCACAAUCCCAAAAC		74		0.026	0.016	0.021	-4.50701	A72U,C80G	2	(((((((((((((((.((((((((.(((.((..(((((((((((.((((..........)))).)))))))..)))))).))).)))))))).))))))))))))))).	SSSSSSSSSSSSSSSISSSSSSSSISSSISSBBSSSSSSSSSSSISSSSHHHHHHHHHHSSSSISSSSSSSBBSSSSSSISSSISSSSSSSSISSSSSSSSSSSSSSSE
AJUBA_BC_137	UUUUGGGGUUGUGGUUGAUGCAGUGUGGGAUGUCCCUGAGAGGUAGCAAGUCUAGGGUGUUGCCACCUCUGAGAGGGGUGCCGGAUUGCAUCCAUCACAAUCCCAAAAC		74		0.035	0.076	0.0555	-4.03583	C71G,C80G	2	(((((((((((((((.((((((((.(((.((.((.((.((((((.((((..........)))).)))))).)).)).)).))).)))))))).))))))))))))))).	SSSSSSSSSSSSSSSISSSSSSSSISSSISSISSISSISSSSSSISSSSHHHHHHHHHHSSSSISSSSSSISSISSISSISSSISSSSSSSSISSSSSSSSSSSSSSSE
AJUBA_BC_138	UUUUGGGGUUGUGGUUGAUGCAGUGUGGGAUGUCCCUGAGAGGUAGCAAGUCUAGGGUGUUGCCACCUCACAGAGGGGUGCCGGAUUGCAUCCAUCACAAUCCCAAAAC		74		0.016	0.044	0.03	-4.3841	U70A,C80G	2	(((((((((((((((.((((((((.(((.((.((.(((.(((((.((((..........)))).))))).))).)).)).))).)))))))).))))))))))))))).	SSSSSSSSSSSSSSSISSSSSSSSISSSISSISSISSSISSSSSISSSSHHHHHHHHHHSSSSISSSSSISSSISSISSISSSISSSSSSSSISSSSSSSSSSSSSSSE
AJUBA_BC_139	UUUUGGGGUUGUGGUUGAUGCAGUGUGGGAUGUCCCUGAGAGGUAGCAAGUCUAGGGUGUUGCCACCUGUCAGAGGGGUGCCGGAUUGCAUCCAUCACAAUCCCAAAAC		74		0.097	0.023	0.06	-3.97437	C69G,C80G	2	(((((((((((((((.((((((((.(((.((.((.((((.((((.((((..........)))).)))).)))).)).)).))).)))))))).))))))))))))))).	SSSSSSSSSSSSSSSISSSSSSSSISSSISSISSISSSSISSSSISSSSHHHHHHHHHHSSSSISSSSISSSSISSISSISSSISSSSSSSSISSSSSSSSSSSSSSSE
AJUBA_BC_140	UUUUGGGGUUGUGGUUGAUGCAGUGUGGGAUGUCCCUGAGAGGUAGCAAGUCUAGGGUGUUGCCACCACUCAGAGGGGUGCCGGAUUGCAUCCAUCACAAUCCCAAAAC		74		0.023	0.028	0.0255	-4.44555	U68A,C80G	2	(((((((((((((((.((((((((.(((.((.((.(((((.(((.((((..........)))).))).))))).)).)).))).)))))))).))))))))))))))).	SSSSSSSSSSSSSSSISSSSSSSSISSSISSISSISSSSSISSSISSSSHHHHHHHHHHSSSSISSSISSSSSISSISSISSSISSSSSSSSISSSSSSSSSSSSSSSE
AJUBA_BC_141	UUUUGGGGUUGUGGUUGAUGCAGUGUGGGAUGUCCCUGAGAGGUAGCAAGUCUAGGGUGUUGCCACGUCUCAGAGGGGUGCCGGAUUGCAUCCAUCACAAUCCCAAAAC		74		0.02	0.05	0.035	-4.31581	C67G,C80G	2	(((((((((((((((.((((((((.(((.((.((.((((((.((.((((..........)))).)).)))))).)).)).))).)))))))).))))))))))))))).	SSSSSSSSSSSSSSSISSSSSSSSISSSISSISSISSSSSSISSISSSSHHHHHHHHHHSSSSISSISSSSSSISSISSISSSISSSSSSSSISSSSSSSSSSSSSSSE
AJUBA_BC_142	UUUUGGGGUUGUGGUUGAUGCAGUGUGGGAUGUCCCUGAGAGGUAGCAAGUCUAGGGUGUUGCCAGCUCUCAGAGGGGUGCCGGAUUGCAUCCAUCACAAUCCCAAAAC		74		0.019	0.029	0.024	-4.46604	C66G,C80G	2	(((((((((((((((.((((((((.(((.((.((.(((((((((((((.........)))))))...)))))).)).)).))).)))))))).))))))))))))))).	SSSSSSSSSSSSSSSISSSSSSSSISSSISSISSISSSSSSSSSSSSSHHHHHHHHHSSSSSSSBBBSSSSSSISSISSISSSISSSSSSSSISSSSSSSSSSSSSSSE
AJUBA_BC_143	UUUUGGGGUUGUGGUUGAUGCAGUGUGGGAUGUCCCUGAGAGGUAGCAAGUCUAGGGUGUUGCCUCCUCUCAGAGGGGUGCCGGAUUGCAUCCAUCACAAUCCCAAAAC		74		0.013	0.049	0.031	-4.37044	A65U,C80G	2	(((((((((((((((.((((((((.(((.((.((.((((((((..((((..........))))..)))))))).)).)).))).)))))))).))))))))))))))).	SSSSSSSSSSSSSSSISSSSSSSSISSSISSISSISSSSSSSSIISSSSHHHHHHHHHHSSSSIISSSSSSSSISSISSISSSISSSSSSSSISSSSSSSSSSSSSSSE
AJUBA_BC_144	UUUUGGGGUUGUGGUUGAUGCAGUGUGGGAUGUCCCUGAGAGGUAGCAAGUCUAGGGUGUUGCUACCUCUCAGAGGGGUGCCGGAUUGCAUCCAUCACAAUCCCAAAAC		74		0	0.057	0.0285	-4.40458	C64U,C80G	2	(((((((((((((((.((((((((.(((.((.((.((((((((((((((..........)))))))))))))).)).)).))).)))))))).))))))))))))))).	SSSSSSSSSSSSSSSISSSSSSSSISSSISSISSISSSSSSSSSSSSSSHHHHHHHHHHSSSSSSSSSSSSSSISSISSISSSISSSSSSSSISSSSSSSSSSSSSSSE
AJUBA_BC_145	UUUUGGGGUUGUGGUUGAUGCAGUGUGGGAUGUCCCUGAGAGGUAGCAAGUCUAGGGUGUUGCCACCUCUCAGAGGGUACCCGGAUUGCAUCCAUCACAAUCCCAAAAC		74		0.004	0.001	0.0025	-4.75968	G78U,U79A	2	(((((((((((((((.((((((((.((((.((((((((((((((.((((..........)))).))))))))).))))))))).)))))))).))))))))))))))).	SSSSSSSSSSSSSSSISSSSSSSSISSSSBSSSSSSSSSSSSSSISSSSHHHHHHHHHHSSSSISSSSSSSSSBSSSSSSSSSISSSSSSSSISSSSSSSSSSSSSSSE
AJUBA_BC_146	UUUUGGGGUUGUGGUUGAUGCAGUGUGGGAUGUCCCUGAGAGGUAGCAAGUCUAGGGUGUUGCCACCUCUCAGAGGCGACCCGGAUUGCAUCCAUCACAAUCCCAAAAC		74		0.083	0.033	0.058	-4.00168	G77C,U79A	2	(((((((((((((((.((((((((.((((.((((.(((((((((.((((..........)))).))))))))).)))).)))).)))))))).))))))))))))))).	SSSSSSSSSSSSSSSISSSSSSSSISSSSISSSSISSSSSSSSSISSSSHHHHHHHHHHSSSSISSSSSSSSSISSSSISSSSISSSSSSSSISSSSSSSSSSSSSSSE
AJUBA_BC_147	UUUUGGGGUUGUGGUUGAUGCAGUGUGGGAUGUCCCUGAGAGGUAGCAAGUCUAGGGUGUUGCCACCUCUCAGAGUGGACCCGGAUUGCAUCCAUCACAAUCCCAAAAC		74		0.019	0.013	0.016	-4.5753	G76U,U79A	2	(((((((((((((((.((((((((.((((...((((((((((((.((((..........)))).)))))))))...))))))).)))))))).))))))))))))))).	SSSSSSSSSSSSSSSISSSSSSSSISSSSBBBSSSSSSSSSSSSISSSSHHHHHHHHHHSSSSISSSSSSSSSBBBSSSSSSSISSSSSSSSISSSSSSSSSSSSSSSE
AJUBA_BC_148	UUUUGGGGUUGUGGUUGAUGCAGUGUGGGAUGUCCCUGAGAGGUAGCAAGUCUAGGGUGUUGCCACCUCUCAGACGGGACCCGGAUUGCAUCCAUCACAAUCCCAAAAC		74		0.001	0.005	0.003	-4.75285	G75C,U79A	2	(((((((((((((((.((((((((.((((...((((((((((((.((((..........)))).))))))))...)))))))).)))))))).))))))))))))))).	SSSSSSSSSSSSSSSISSSSSSSSISSSSBBBSSSSSSSSSSSSISSSSHHHHHHHHHHSSSSISSSSSSSSBBBSSSSSSSSISSSSSSSSISSSSSSSSSSSSSSSE
AJUBA_BC_149	UUUUGGGGUUGUGGUUGAUGCAGUGUGGGAUGUCCCUGAGAGGUAGCAAGUCUAGGGUGUUGCCACCUCUCACAGGGGACCCGGAUUGCAUCCAUCACAAUCCCAAAAC		74		0.014	0.032	0.023	-4.4797	G73C,U79A	2	(((((((((((((((.((((((((.((((...((((((((((((.((((..........)))).)))))))..))))).)))).)))))))).))))))))))))))).	SSSSSSSSSSSSSSSISSSSSSSSISSSSIIISSSSSSSSSSSSISSSSHHHHHHHHHHSSSSISSSSSSSBBSSSSSISSSSISSSSSSSSISSSSSSSSSSSSSSSE
AJUBA_BC_150	UUUUGGGGUUGUGGUUGAUGCAGUGUGGGAUGUCCCUGAGAGGUAGCAAGUCUAGGGUGUUGCCACCUCUCUGAGGGGACCCGGAUUGCAUCCAUCACAAUCCCAAAAC		74		0.006	0.005	0.0055	-4.71871	A72U,U79A	2	(((((((((((((((.((((((((.((((...((((((((((((.((((..........)))).)))))))..))))).)))).)))))))).))))))))))))))).	SSSSSSSSSSSSSSSISSSSSSSSISSSSIIISSSSSSSSSSSSISSSSHHHHHHHHHHSSSSISSSSSSSBBSSSSSISSSSISSSSSSSSISSSSSSSSSSSSSSSE
AJUBA_BC_151	UUUUGGGGUUGUGGUUGAUGCAGUGUGGGAUGUCCCUGAGAGGUAGCAAGUCUAGGGUGUUGCCACCUCUGAGAGGGGACCCGGAUUGCAUCCAUCACAAUCCCAAAAC		74		0.003	0.004	0.0035	-4.74602	C71G,U79A	2	(((((((((((((((.((((((((.((((...(((((.((((((.((((..........)))).)))))).)).)))..)))).)))))))).))))))))))))))).	SSSSSSSSSSSSSSSISSSSSSSSISSSSIIISSSSSISSSSSSISSSSHHHHHHHHHHSSSSISSSSSSISSBSSSIISSSSISSSSSSSSISSSSSSSSSSSSSSSE
AJUBA_BC_152	UUUUGGGGUUGUGGUUGAUGCAGUGUGGGAUGUCCCUGAGAGGUAGCAAGUCUAGGGUGUUGCCACCUCACAGAGGGGACCCGGAUUGCAUCCAUCACAAUCCCAAAAC		74		0.004	0.015	0.0095	-4.66408	U70A,U79A	2	(((((((((((((((.((((((((.((((...((((((.(((((.((((..........)))).))))).))).)))..)))).)))))))).))))))))))))))).	SSSSSSSSSSSSSSSISSSSSSSSISSSSIIISSSSSSISSSSSISSSSHHHHHHHHHHSSSSISSSSSISSSBSSSIISSSSISSSSSSSSISSSSSSSSSSSSSSSE
AJUBA_BC_153	UUUUGGGGUUGUGGUUGAUGCAGUGUGGGAUGUCCCUGAGAGGUAGCAAGUCUAGGGUGUUGCCACCUGUCAGAGGGGACCCGGAUUGCAUCCAUCACAAUCCCAAAAC		74		0.032	0.005	0.0185	-4.54116	C69G,U79A	2	(((((((((((((((.((((((((.((((...(((((((.((((.((((..........)))).)))).)))).)))..)))).)))))))).))))))))))))))).	SSSSSSSSSSSSSSSISSSSSSSSISSSSIIISSSSSSSISSSSISSSSHHHHHHHHHHSSSSISSSSISSSSBSSSIISSSSISSSSSSSSISSSSSSSSSSSSSSSE
AJUBA_BC_154	UUUUGGGGUUGUGGUUGAUGCAGUGUGGGAUGUCCCUGAGAGGUAGCAAGUCUAGGGUGUUGCCACCACUCAGAGGGGACCCGGAUUGCAUCCAUCACAAUCCCAAAAC		74		0.014	0.008	0.011	-4.64359	U68A,U79A	2	(((((((((((((((.((((((((.((((...((((((((.(((.((((..........)))).))).))))).)))..)))).)))))))).))))))))))))))).	SSSSSSSSSSSSSSSISSSSSSSSISSSSIIISSSSSSSSISSSISSSSHHHHHHHHHHSSSSISSSISSSSSBSSSIISSSSISSSSSSSSISSSSSSSSSSSSSSSE
AJUBA_BC_155	UUUUGGGGUUGUGGUUGAUGCAGUGUGGGAUGUCCCUGAGAGGUAGCAAGUCUAGGGUGUUGCCACGUCUCAGAGGGGACCCGGAUUGCAUCCAUCACAAUCCCAAAAC		74		0.004	0.013	0.0085	-4.67773	C67G,U79A	2	(((((((((((((((.((((((((.((((...(((((((((.((.((((..........)))).)).)))))).)))..)))).)))))))).))))))))))))))).	SSSSSSSSSSSSSSSISSSSSSSSISSSSIIISSSSSSSSSISSISSSSHHHHHHHHHHSSSSISSISSSSSSBSSSIISSSSISSSSSSSSISSSSSSSSSSSSSSSE
AJUBA_BC_156	UUUUGGGGUUGUGGUUGAUGCAGUGUGGGAUGUCCCUGAGAGGUAGCAAGUCUAGGGUGUUGCCAGCUCUCAGAGGGGACCCGGAUUGCAUCCAUCACAAUCCCAAAAC		74		0.007	0.008	0.0075	-4.69139	C66G,U79A	2	(((((((((((((((.((((((((.((((...((((((((((((((((.........)))))))...)))))).)))..)))).)))))))).))))))))))))))).	SSSSSSSSSSSSSSSISSSSSSSSISSSSIIISSSSSSSSSSSSSSSSHHHHHHHHHSSSSSSSBBBSSSSSSBSSSIISSSSISSSSSSSSISSSSSSSSSSSSSSSE
AJUBA_BC_157	UUUUGGGGUUGUGGUUGAUGCAGUGUGGGAUGUCCCUGAGAGGUAGCAAGUCUAGGGUGUUGCCUCCUCUCAGAGGGGACCCGGAUUGCAUCCAUCACAAUCCCAAAAC		74		0.015	0.013	0.014	-4.60262	A65U,U79A	2	(((((((((((((((.((((((((.((((...(((((((((((..((((..........))))..)))))))).)))..)))).)))))))).))))))))))))))).	SSSSSSSSSSSSSSSISSSSSSSSISSSSIIISSSSSSSSSSSIISSSSHHHHHHHHHHSSSSIISSSSSSSSBSSSIISSSSISSSSSSSSISSSSSSSSSSSSSSSE
AJUBA_BC_158	UUUUGGGGUUGUGGUUGAUGCAGUGUGGGAUGUCCCUGAGAGGUAGCAAGUCUAGGGUGUUGCUACCUCUCAGAGGGGACCCGGAUUGCAUCCAUCACAAUCCCAAAAC		74		0	0.03	0.015	-4.58896	C64U,U79A	2	(((((((((((((((.((((((((.((((...(((((((((((((((((..........)))))))))))))).)))..)))).)))))))).))))))))))))))).	SSSSSSSSSSSSSSSISSSSSSSSISSSSIIISSSSSSSSSSSSSSSSSHHHHHHHHHHSSSSSSSSSSSSSSBSSSIISSSSISSSSSSSSISSSSSSSSSSSSSSSE
AJUBA_BC_159	UUUUGGGGUUGUGGUUGAUGCAGUGUGGGAUGUCCCUGAGAGGUAGCAAGUCUAGGGUGUUGCCACCUCUCAGAGGCUUCCCGGAUUGCAUCCAUCACAAUCCCAAAAC		74		0.067	0.018	0.0425	-4.21338	G77C,G78U	2	(((((((((((((((.((((((((.(((((.(((.(((((((((.((((..........)))).))))))))).))).))))).)))))))).))))))))))))))).	SSSSSSSSSSSSSSSISSSSSSSSISSSSSISSSISSSSSSSSSISSSSHHHHHHHHHHSSSSISSSSSSSSSISSSISSSSSISSSSSSSSISSSSSSSSSSSSSSSE
AJUBA_BC_160	UUUUGGGGUUGUGGUUGAUGCAGUGUGGGAUGUCCCUGAGAGGUAGCAAGUCUAGGGUGUUGCCACCUCUCAGAGUGUUCCCGGAUUGCAUCCAUCACAAUCCCAAAAC		74		0.036	0.014	0.025	-4.45238	G76U,G78U	2	(((((((((((((((.((((((((.(((((.....(((((((((.((((..........)))).))))))))).....))))).)))))))).))))))))))))))).	SSSSSSSSSSSSSSSISSSSSSSSISSSSSIIIIISSSSSSSSSISSSSHHHHHHHHHHSSSSISSSSSSSSSIIIIISSSSSISSSSSSSSISSSSSSSSSSSSSSSE
AJUBA_BC_161	UUUUGGGGUUGUGGUUGAUGCAGUGUGGGAUGUCCCUGAGAGGUAGCAAGUCUAGGGUGUUGCCACCUCUCAGACGGUUCCCGGAUUGCAUCCAUCACAAUCCCAAAAC		74		0	0.001	0.0005	-4.787	G75C,G78U	2	(((((((((((((((.((((((((.(((((...(((((((((((.((((..........)))).)))))))))..)).))))).)))))))).))))))))))))))).	SSSSSSSSSSSSSSSISSSSSSSSISSSSSIIISSSSSSSSSSSISSSSHHHHHHHHHHSSSSISSSSSSSSSBBSSISSSSSISSSSSSSSISSSSSSSSSSSSSSSE
AJUBA_BC_162	UUUUGGGGUUGUGGUUGAUGCAGUGUGGGAUGUCCCUGAGAGGUAGCAAGUCUAGGGUGUUGCCACCUCUCACAGGGUUCCCGGAUUGCAUCCAUCACAAUCCCAAAAC		74		0.008	0.004	0.006	-4.71188	G73C,G78U	2	(((((((((((((((.((((((((.(((((...(((((((((((.((((..........)))).)))))))..)))).))))).)))))))).))))))))))))))).	SSSSSSSSSSSSSSSISSSSSSSSISSSSSIIISSSSSSSSSSSISSSSHHHHHHHHHHSSSSISSSSSSSBBSSSSISSSSSISSSSSSSSISSSSSSSSSSSSSSSE
AJUBA_BC_163	UUUUGGGGUUGUGGUUGAUGCAGUGUGGGAUGUCCCUGAGAGGUAGCAAGUCUAGGGUGUUGCCACCUCUCUGAGGGUUCCCGGAUUGCAUCCAUCACAAUCCCAAAAC		74		0.021	0.003	0.012	-4.62993	A72U,G78U	2	(((((((((((((((.((((((((.(((((...(((((((((((.((((..........)))).)))))))..)))).))))).)))))))).))))))))))))))).	SSSSSSSSSSSSSSSISSSSSSSSISSSSSIIISSSSSSSSSSSISSSSHHHHHHHHHHSSSSISSSSSSSBBSSSSISSSSSISSSSSSSSISSSSSSSSSSSSSSSE
AJUBA_BC_164	UUUUGGGGUUGUGGUUGAUGCAGUGUGGGAUGUCCCUGAGAGGUAGCAAGUCUAGGGUGUUGCCACCUCUGAGAGGGUUCCCGGAUUGCAUCCAUCACAAUCCCAAAAC		74		0.005	0.004	0.0045	-4.73236	C71G,G78U	2	(((((((((((((((.((((((((.(((((..(((((.((((((.((((..........)))).)))))).)).))).))))).)))))))).))))))))))))))).	SSSSSSSSSSSSSSSISSSSSSSSISSSSSIISSSSSISSSSSSISSSSHHHHHHHHHHSSSSISSSSSSISSBSSSISSSSSISSSSSSSSISSSSSSSSSSSSSSSE
AJUBA_BC_165	UUUUGGGGUUGUGGUUGAUGCAGUGUGGGAUGUCCCUGAGAGGUAGCAAGUCUAGGGUGUUGCCACCUCACAGAGGGUUCCCGGAUUGCAUCCAUCACAAUCCCAAAAC		74		0.015	0.005	0.01	-4.65725	U70A,G78U	2	(((((((((((((((.((((((((.(((((..((((((.(((((.((((..........)))).))))).))).))).))))).)))))))).))))))))))))))).	SSSSSSSSSSSSSSSISSSSSSSSISSSSSIISSSSSSISSSSSISSSSHHHHHHHHHHSSSSISSSSSISSSBSSSISSSSSISSSSSSSSISSSSSSSSSSSSSSSE
AJUBA_BC_166	UUUUGGGGUUGUGGUUGAUGCAGUGUGGGAUGUCCCUGAGAGGUAGCAAGUCUAGGGUGUUGCCACCUGUCAGAGGGUUCCCGGAUUGCAUCCAUCACAAUCCCAAAAC		74		0.058	0.009	0.0335	-4.33629	C69G,G78U	2	(((((((((((((((.((((((((.(((((..(((((((.((((.((((..........)))).)))).)))).))).))))).)))))))).))))))))))))))).	SSSSSSSSSSSSSSSISSSSSSSSISSSSSIISSSSSSSISSSSISSSSHHHHHHHHHHSSSSISSSSISSSSBSSSISSSSSISSSSSSSSISSSSSSSSSSSSSSSE
AJUBA_BC_167	UUUUGGGGUUGUGGUUGAUGCAGUGUGGGAUGUCCCUGAGAGGUAGCAAGUCUAGGGUGUUGCCACCACUCAGAGGGUUCCCGGAUUGCAUCCAUCACAAUCCCAAAAC		74		0.062	0.007	0.0345	-4.32264	U68A,G78U	2	(((((((((((((((.((((((((.(((((..((((((((.(((.((((..........)))).))).))))).))).))))).)))))))).))))))))))))))).	SSSSSSSSSSSSSSSISSSSSSSSISSSSSIISSSSSSSSISSSISSSSHHHHHHHHHHSSSSISSSISSSSSBSSSISSSSSISSSSSSSSISSSSSSSSSSSSSSSE
AJUBA_BC_168	UUUUGGGGUUGUGGUUGAUGCAGUGUGGGAUGUCCCUGAGAGGUAGCAAGUCUAGGGUGUUGCCACGUCUCAGAGGGUUCCCGGAUUGCAUCCAUCACAAUCCCAAAAC		74		0.012	0.004	0.008	-4.68456	C67G,G78U	2	(((((((((((((((.((((((((.(((((..(((((((((.((.((((..........)))).)).)))))).))).))))).)))))))).))))))))))))))).	SSSSSSSSSSSSSSSISSSSSSSSISSSSSIISSSSSSSSSISSISSSSHHHHHHHHHHSSSSISSISSSSSSBSSSISSSSSISSSSSSSSISSSSSSSSSSSSSSSE
AJUBA_BC_169	UUUUGGGGUUGUGGUUGAUGCAGUGUGGGAUGUCCCUGAGAGGUAGCAAGUCUAGGGUGUUGCCAGCUCUCAGAGGGUUCCCGGAUUGCAUCCAUCACAAUCCCAAAAC		74		0.014	0.009	0.0115	-4.63676	C66G,G78U	2	(((((((((((((((.((((((((.(((((..((((((((((((((((.........)))))))...)))))).))).))))).)))))))).))))))))))))))).	SSSSSSSSSSSSSSSISSSSSSSSISSSSSIISSSSSSSSSSSSSSSSHHHHHHHHHSSSSSSSBBBSSSSSSBSSSISSSSSISSSSSSSSISSSSSSSSSSSSSSSE
AJUBA_BC_170	UUUUGGGGUUGUGGUUGAUGCAGUGUGGGAUGUCCCUGAGAGGUAGCAAGUCUAGGGUGUUGCCUCCUCUCAGAGGGUUCCCGGAUUGCAUCCAUCACAAUCCCAAAAC		74		0.01	0.009	0.0095	-4.66408	A65U,G78U	2	(((((((((((((((.((((((((.(((((..(((((((((((..((((..........))))..)))))))).))).))))).)))))))).))))))))))))))).	SSSSSSSSSSSSSSSISSSSSSSSISSSSSIISSSSSSSSSSSIISSSSHHHHHHHHHHSSSSIISSSSSSSSBSSSISSSSSISSSSSSSSISSSSSSSSSSSSSSSE
AJUBA_BC_171	UUUUGGGGUUGUGGUUGAUGCAGUGUGGGAUGUCCCUGAGAGGUAGCAAGUCUAGGGUGUUGCUACCUCUCAGAGGGUUCCCGGAUUGCAUCCAUCACAAUCCCAAAAC		74		0	0.005	0.0025	-4.75968	C64U,G78U	2	(((((((((((((((.((((((((.(((((..(((((((((((((((((..........)))))))))))))).))).))))).)))))))).))))))))))))))).	SSSSSSSSSSSSSSSISSSSSSSSISSSSSIISSSSSSSSSSSSSSSSSHHHHHHHHHHSSSSSSSSSSSSSSBSSSISSSSSISSSSSSSSISSSSSSSSSSSSSSSE
AJUBA_BC_172	UUUUGGGGUUGUGGUUGAUGCAGUGUGGGAUGUCCCUGAGAGGUAGCAAGUCUAGGGUGUUGCCACCUCUCAGAGUCGUCCCGGAUUGCAUCCAUCACAAUCCCAAAAC		74		0.049	0.016	0.0325	-4.34995	G76U,G77C	2	(((((((((((((((.((((((((.(((((((...(((((((((.((((..........)))).)))))))))...))))))).)))))))).))))))))))))))).	SSSSSSSSSSSSSSSISSSSSSSSISSSSSSSIIISSSSSSSSSISSSSHHHHHHHHHHSSSSISSSSSSSSSIIISSSSSSSISSSSSSSSISSSSSSSSSSSSSSSE
AJUBA_BC_173	UUUUGGGGUUGUGGUUGAUGCAGUGUGGGAUGUCCCUGAGAGGUAGCAAGUCUAGGGUGUUGCCACCUCUCAGACGCGUCCCGGAUUGCAUCCAUCACAAUCCCAAAAC		74		0.001	0	0.0005	-4.787	G75C,G77C	2	(((((((((((((((.((((((((.((((((((..(((((((((.((((..........)))).)))))))))..)))))))).)))))))).))))))))))))))).	SSSSSSSSSSSSSSSISSSSSSSSISSSSSSSSIISSSSSSSSSISSSSHHHHHHHHHHSSSSISSSSSSSSSIISSSSSSSSISSSSSSSSISSSSSSSSSSSSSSSE
AJUBA_BC_174	UUUUGGGGUUGUGGUUGAUGCAGUGUGGGAUGUCCCUGAGAGGUAGCAAGUCUAGGGUGUUGCCACCUCUCACAGGCGUCCCGGAUUGCAUCCAUCACAAUCCCAAAAC		74		0.018	0.014	0.016	-4.5753	G73C,G77C	2	(((((((((((((((.((((((((.(((((((((..((((((((.((((..........)))).))))))))..))))))))).)))))))).))))))))))))))).	SSSSSSSSSSSSSSSISSSSSSSSISSSSSSSSSIISSSSSSSSISSSSHHHHHHHHHHSSSSISSSSSSSSIISSSSSSSSSISSSSSSSSISSSSSSSSSSSSSSSE
AJUBA_BC_175	UUUUGGGGUUGUGGUUGAUGCAGUGUGGGAUGUCCCUGAGAGGUAGCAAGUCUAGGGUGUUGCCACCUCUCUGAGGCGUCCCGGAUUGCAUCCAUCACAAUCCCAAAAC		74		0.038	0.014	0.026	-4.43873	A72U,G77C	2	(((((((((((((((.((((((((.(((((((((...(((((((.((((..........)))).)))))))...))))))))).)))))))).))))))))))))))).	SSSSSSSSSSSSSSSISSSSSSSSISSSSSSSSSIIISSSSSSSISSSSHHHHHHHHHHSSSSISSSSSSSIIISSSSSSSSSISSSSSSSSISSSSSSSSSSSSSSSE
AJUBA_BC_176	UUUUGGGGUUGUGGUUGAUGCAGUGUGGGAUGUCCCUGAGAGGUAGCAAGUCUAGGGUGUUGCCACCUCUGAGAGGCGUCCCGGAUUGCAUCCAUCACAAUCCCAAAAC		74		0.036	0.013	0.0245	-4.45921	C71G,G77C	2	(((((((((((((((.((((((((.(((((((((.((.((((((.((((..........)))).)))))).)).))))))))).)))))))).))))))))))))))).	SSSSSSSSSSSSSSSISSSSSSSSISSSSSSSSSISSISSSSSSISSSSHHHHHHHHHHSSSSISSSSSSISSISSSSSSSSSISSSSSSSSISSSSSSSSSSSSSSSE
AJUBA_BC_177	UUUUGGGGUUGUGGUUGAUGCAGUGUGGGAUGUCCCUGAGAGGUAGCAAGUCUAGGGUGUUGCCACCUCACAGAGGCGUCCCGGAUUGCAUCCAUCACAAUCCCAAAAC		74		0.055	0.014	0.0345	-4.32264	U70A,G77C	2	(((((((((((((((.((((((((.(((((((((.(((.(((((.((((..........)))).))))).))).))))))))).)))))))).))))))))))))))).	SSSSSSSSSSSSSSSISSSSSSSSISSSSSSSSSISSSISSSSSISSSSHHHHHHHHHHSSSSISSSSSISSSISSSSSSSSSISSSSSSSSISSSSSSSSSSSSSSSE
AJUBA_BC_178	UUUUGGGGUUGUGGUUGAUGCAGUGUGGGAUGUCCCUGAGAGGUAGCAAGUCUAGGGUGUUGCCACCUGUCAGAGGCGUCCCGGAUUGCAUCCAUCACAAUCCCAAAAC		74		0.081	0.018	0.0495	-4.11777	C69G,G77C	2	(((((((((((((((.((((((((.(((((((((.((((.((((.((((..........)))).)))).)))).))))))))).)))))))).))))))))))))))).	SSSSSSSSSSSSSSSISSSSSSSSISSSSSSSSSISSSSISSSSISSSSHHHHHHHHHHSSSSISSSSISSSSISSSSSSSSSISSSSSSSSISSSSSSSSSSSSSSSE
AJUBA_BC_179	UUUUGGGGUUGUGGUUGAUGCAGUGUGGGAUGUCCCUGAGAGGUAGCAAGUCUAGGGUGUUGCCACCACUCAGAGGCGUCCCGGAUUGCAUCCAUCACAAUCCCAAAAC		74		0.16	0.014	0.087	-3.60561	U68A,G77C	2	(((((((((((((((.((((((((.(((((((((.(((((.(((.((((..........)))).))).))))).))))))))).)))))))).))))))))))))))).	SSSSSSSSSSSSSSSISSSSSSSSISSSSSSSSSISSSSSISSSISSSSHHHHHHHHHHSSSSISSSISSSSSISSSSSSSSSISSSSSSSSISSSSSSSSSSSSSSSE
AJUBA_BC_180	UUUUGGGGUUGUGGUUGAUGCAGUGUGGGAUGUCCCUGAGAGGUAGCAAGUCUAGGGUGUUGCCACGUCUCAGAGGCGUCCCGGAUUGCAUCCAUCACAAUCCCAAAAC		74		0.025	0.014	0.0195	-4.5275	C67G,G77C	2	(((((((((((((((.((((((((.(((((((((.((((((.((.((((..........)))).)).)))))).))))))))).)))))))).))))))))))))))).	SSSSSSSSSSSSSSSISSSSSSSSISSSSSSSSSISSSSSSISSISSSSHHHHHHHHHHSSSSISSISSSSSSISSSSSSSSSISSSSSSSSISSSSSSSSSSSSSSSE
AJUBA_BC_181	UUUUGGGGUUGUGGUUGAUGCAGUGUGGGAUGUCCCUGAGAGGUAGCAAGUCUAGGGUGUUGCCAGCUCUCAGAGGCGUCCCGGAUUGCAUCCAUCACAAUCCCAAAAC		74		0.02	0.012	0.016	-4.5753	C66G,G77C	2	(((((((((((((((.((((((((.(((((((((.(((((((((((((.........)))))))...)))))).))))))))).)))))))).))))))))))))))).	SSSSSSSSSSSSSSSISSSSSSSSISSSSSSSSSISSSSSSSSSSSSSHHHHHHHHHSSSSSSSBBBSSSSSSISSSSSSSSSISSSSSSSSISSSSSSSSSSSSSSSE
AJUBA_BC_182	UUUUGGGGUUGUGGUUGAUGCAGUGUGGGAUGUCCCUGAGAGGUAGCAAGUCUAGGGUGUUGCCUCCUCUCAGAGGCGUCCCGGAUUGCAUCCAUCACAAUCCCAAAAC		74		0.13	0.012	0.071	-3.82413	A65U,G77C	2	(((((((((((((((.((((((((.(((((((((.((((((((..((((..........))))..)))))))).))))))))).)))))))).))))))))))))))).	SSSSSSSSSSSSSSSISSSSSSSSISSSSSSSSSISSSSSSSSIISSSSHHHHHHHHHHSSSSIISSSSSSSSISSSSSSSSSISSSSSSSSISSSSSSSSSSSSSSSE
AJUBA_BC_183	UUUUGGGGUUGUGGUUGAUGCAGUGUGGGAUGUCCCUGAGAGGUAGCAAGUCUAGGGUGUUGCUACCUCUCAGAGGCGUCCCGGAUUGCAUCCAUCACAAUCCCAAAAC		74		0.02	0.008	0.014	-4.60262	C64U,G77C	2	(((((((((((((((.((((((((.(((((((((.((((((((((((((..........)))))))))))))).))))))))).)))))))).))))))))))))))).	SSSSSSSSSSSSSSSISSSSSSSSISSSSSSSSSISSSSSSSSSSSSSSHHHHHHHHHHSSSSSSSSSSSSSSISSSSSSSSSISSSSSSSSISSSSSSSSSSSSSSSE
AJUBA_BC_184	UUUUGGGGUUGUGGUUGAUGCAGUGUGGGAUGUCCCUGAGAGGUAGCAAGUCUAGGGUGUUGCCACCUCUCAGACUGGUCCCGGAUUGCAUCCAUCACAAUCCCAAAAC		74		0.002	0	0.001	-4.78017	G75C,G76U	2	(((((((((((((((.((((((((.((((((....(((((((((.((((..........)))).)))))))))....)))))).)))))))).))))))))))))))).	SSSSSSSSSSSSSSSISSSSSSSSISSSSSSIIIISSSSSSSSSISSSSHHHHHHHHHHSSSSISSSSSSSSSIIIISSSSSSISSSSSSSSISSSSSSSSSSSSSSSE
AJUBA_BC_185	UUUUGGGGUUGUGGUUGAUGCAGUGUGGGAUGUCCCUGAGAGGUAGCAAGUCUAGGGUGUUGCCACCUCUCACAGUGGUCCCGGAUUGCAUCCAUCACAAUCCCAAAAC		74		0.007	0.017	0.012	-4.62993	G73C,G76U	2	(((((((((((((((.((((((((.((((((.....((((((((.((((..........)))).)))))))).....)))))).)))))))).))))))))))))))).	SSSSSSSSSSSSSSSISSSSSSSSISSSSSSIIIIISSSSSSSSISSSSHHHHHHHHHHSSSSISSSSSSSSIIIIISSSSSSISSSSSSSSISSSSSSSSSSSSSSSE
AJUBA_BC_186	UUUUGGGGUUGUGGUUGAUGCAGUGUGGGAUGUCCCUGAGAGGUAGCAAGUCUAGGGUGUUGCCACCUCUCUGAGUGGUCCCGGAUUGCAUCCAUCACAAUCCCAAAAC		74		0.026	0.041	0.0335	-4.33629	A72U,G76U	2	(((((((((((((((.((((((((.((((((......(((((((.((((..........)))).)))))))......)))))).)))))))).))))))))))))))).	SSSSSSSSSSSSSSSISSSSSSSSISSSSSSIIIIIISSSSSSSISSSSHHHHHHHHHHSSSSISSSSSSSIIIIIISSSSSSISSSSSSSSISSSSSSSSSSSSSSSE
AJUBA_BC_187	UUUUGGGGUUGUGGUUGAUGCAGUGUGGGAUGUCCCUGAGAGGUAGCAAGUCUAGGGUGUUGCCACCUCUGAGAGUGGUCCCGGAUUGCAUCCAUCACAAUCCCAAAAC		74		0.03	0.043	0.0365	-4.29532	C71G,G76U	2	(((((((((((((((.((((((((.((((((....((.((((((.((((..........)))).)))))).))....)))))).)))))))).))))))))))))))).	SSSSSSSSSSSSSSSISSSSSSSSISSSSSSIIIISSISSSSSSISSSSHHHHHHHHHHSSSSISSSSSSISSIIIISSSSSSISSSSSSSSISSSSSSSSSSSSSSSE
AJUBA_BC_188	UUUUGGGGUUGUGGUUGAUGCAGUGUGGGAUGUCCCUGAGAGGUAGCAAGUCUAGGGUGUUGCCACCUCACAGAGUGGUCCCGGAUUGCAUCCAUCACAAUCCCAAAAC		74		0.05	0.037	0.0435	-4.19972	U70A,G76U	2	(((((((((((((((.((((((((.((((((....(((.(((((.((((..........)))).))))).)))....)))))).)))))))).))))))))))))))).	SSSSSSSSSSSSSSSISSSSSSSSISSSSSSIIIISSSISSSSSISSSSHHHHHHHHHHSSSSISSSSSISSSIIIISSSSSSISSSSSSSSISSSSSSSSSSSSSSSE
AJUBA_BC_189	UUUUGGGGUUGUGGUUGAUGCAGUGUGGGAUGUCCCUGAGAGGUAGCAAGUCUAGGGUGUUGCCACCUGUCAGAGUGGUCCCGGAUUGCAUCCAUCACAAUCCCAAAAC		74		0.064	0.02	0.042	-4.2202	C69G,G76U	2	(((((((((((((((.((((((((.((((((....((((.((((.((((..........)))).)))).))))....)))))).)))))))).))))))))))))))).	SSSSSSSSSSSSSSSISSSSSSSSISSSSSSIIIISSSSISSSSISSSSHHHHHHHHHHSSSSISSSSISSSSIIIISSSSSSISSSSSSSSISSSSSSSSSSSSSSSE
AJUBA_BC_190	UUUUGGGGUUGUGGUUGAUGCAGUGUGGGAUGUCCCUGAGAGGUAGCAAGUCUAGGGUGUUGCCACCACUCAGAGUGGUCCCGGAUUGCAUCCAUCACAAUCCCAAAAC		74		0.019	0.047	0.033	-4.34312	U68A,G76U	2	(((((((((((((((.((((((((.((((((....(((((.(((.((((..........)))).))).)))))....)))))).)))))))).))))))))))))))).	SSSSSSSSSSSSSSSISSSSSSSSISSSSSSIIIISSSSSISSSISSSSHHHHHHHHHHSSSSISSSISSSSSIIIISSSSSSISSSSSSSSISSSSSSSSSSSSSSSE
AJUBA_BC_191	UUUUGGGGUUGUGGUUGAUGCAGUGUGGGAUGUCCCUGAGAGGUAGCAAGUCUAGGGUGUUGCCACGUCUCAGAGUGGUCCCGGAUUGCAUCCAUCACAAUCCCAAAAC		74		0.015	0.029	0.022	-4.49336	C67G,G76U	2	(((((((((((((((.((((((((.((((((....((((((.((.((((..........)))).)).))))))....)))))).)))))))).))))))))))))))).	SSSSSSSSSSSSSSSISSSSSSSSISSSSSSIIIISSSSSSISSISSSSHHHHHHHHHHSSSSISSISSSSSSIIIISSSSSSISSSSSSSSISSSSSSSSSSSSSSSE
AJUBA_BC_192	UUUUGGGGUUGUGGUUGAUGCAGUGUGGGAUGUCCCUGAGAGGUAGCAAGUCUAGGGUGUUGCCAGCUCUCAGAGUGGUCCCGGAUUGCAUCCAUCACAAUCCCAAAAC		74		0.016	0.016	0.016	-4.5753	C66G,G76U	2	(((((((((((((((.((((((((.((((((....(((((((((((((.........)))))))...))))))....)))))).)))))))).))))))))))))))).	SSSSSSSSSSSSSSSISSSSSSSSISSSSSSIIIISSSSSSSSSSSSSHHHHHHHHHSSSSSSSBBBSSSSSSIIIISSSSSSISSSSSSSSISSSSSSSSSSSSSSSE
AJUBA_BC_193	UUUUGGGGUUGUGGUUGAUGCAGUGUGGGAUGUCCCUGAGAGGUAGCAAGUCUAGGGUGUUGCCUCCUCUCAGAGUGGUCCCGGAUUGCAUCCAUCACAAUCCCAAAAC		74		0.012	0.026	0.019	-4.53433	A65U,G76U	2	(((((((((((((((.((((((((.((((((....((((((((..((((..........))))..))))))))....)))))).)))))))).))))))))))))))).	SSSSSSSSSSSSSSSISSSSSSSSISSSSSSIIIISSSSSSSSIISSSSHHHHHHHHHHSSSSIISSSSSSSSIIIISSSSSSISSSSSSSSISSSSSSSSSSSSSSSE
AJUBA_BC_194	UUUUGGGGUUGUGGUUGAUGCAGUGUGGGAUGUCCCUGAGAGGUAGCAAGUCUAGGGUGUUGCUACCUCUCAGAGUGGUCCCGGAUUGCAUCCAUCACAAUCCCAAAAC		74		0.012	0.01	0.011	-4.64359	C64U,G76U	2	(((((((((((((((.((((((((.((((((....((((((((((((((..........))))))))))))))....)))))).)))))))).))))))))))))))).	SSSSSSSSSSSSSSSISSSSSSSSISSSSSSIIIISSSSSSSSSSSSSSHHHHHHHHHHSSSSSSSSSSSSSSIIIISSSSSSISSSSSSSSISSSSSSSSSSSSSSSE
AJUBA_BC_195	UUUUGGGGUUGUGGUUGAUGCAGUGUGGGAUGUCCCUGAGAGGUAGCAAGUCUAGGGUGUUGCCACCUCUCACACGGGUCCCGGAUUGCAUCCAUCACAAUCCCAAAAC		74		0.001	0.001	0.001	-4.78017	G73C,G75C	2	(((((((((((((((.((((((((.(((((...(((((((((((.((((..........)))).))))))))...)))))))).)))))))).))))))))))))))).	SSSSSSSSSSSSSSSISSSSSSSSISSSSSBBBSSSSSSSSSSSISSSSHHHHHHHHHHSSSSISSSSSSSSBBBSSSSSSSSISSSSSSSSISSSSSSSSSSSSSSSE
AJUBA_BC_196	UUUUGGGGUUGUGGUUGAUGCAGUGUGGGAUGUCCCUGAGAGGUAGCAAGUCUAGGGUGUUGCCACCUCUCUGACGGGUCCCGGAUUGCAUCCAUCACAAUCCCAAAAC		74		0	0.002	0.001	-4.78017	A72U,G75C	2	(((((((((((((((.((((((((.(((((((((...(((((((.((((..........)))).))))))).)))..)))))).)))))))).))))))))))))))).	SSSSSSSSSSSSSSSISSSSSSSSISSSSSSSSSIIISSSSSSSISSSSHHHHHHHHHHSSSSISSSSSSSISSSBBSSSSSSISSSSSSSSISSSSSSSSSSSSSSSE
AJUBA_BC_197	UUUUGGGGUUGUGGUUGAUGCAGUGUGGGAUGUCCCUGAGAGGUAGCAAGUCUAGGGUGUUGCCACCUCUGAGACGGGUCCCGGAUUGCAUCCAUCACAAUCCCAAAAC		74		0.001	0	0.0005	-4.787	C71G,G75C	2	(((((((((((((((.((((((((.((((((....((.((((((.((((..........)))).)))))).))....)))))).)))))))).))))))))))))))).	SSSSSSSSSSSSSSSISSSSSSSSISSSSSSIIIISSISSSSSSISSSSHHHHHHHHHHSSSSISSSSSSISSIIIISSSSSSISSSSSSSSISSSSSSSSSSSSSSSE
AJUBA_BC_198	UUUUGGGGUUGUGGUUGAUGCAGUGUGGGAUGUCCCUGAGAGGUAGCAAGUCUAGGGUGUUGCCACCUCACAGACGGGUCCCGGAUUGCAUCCAUCACAAUCCCAAAAC		74		0	0.001	0.0005	-4.787	U70A,G75C	2	(((((((((((((((.((((((((.((((((....(((.(((((.((((..........)))).))))).)))....)))))).)))))))).))))))))))))))).	SSSSSSSSSSSSSSSISSSSSSSSISSSSSSIIIISSSISSSSSISSSSHHHHHHHHHHSSSSISSSSSISSSIIIISSSSSSISSSSSSSSISSSSSSSSSSSSSSSE
AJUBA_BC_199	UUUUGGGGUUGUGGUUGAUGCAGUGUGGGAUGUCCCUGAGAGGUAGCAAGUCUAGGGUGUUGCCACCUGUCAGACGGGUCCCGGAUUGCAUCCAUCACAAUCCCAAAAC		74		0	0	0	-4.79382	C69G,G75C	2	(((((((((((((((.((((((((.((((((....((((.((((.((((..........)))).)))).))))....)))))).)))))))).))))))))))))))).	SSSSSSSSSSSSSSSISSSSSSSSISSSSSSIIIISSSSISSSSISSSSHHHHHHHHHHSSSSISSSSISSSSIIIISSSSSSISSSSSSSSISSSSSSSSSSSSSSSE
AJUBA_BC_200	UUUUGGGGUUGUGGUUGAUGCAGUGUGGGAUGUCCCUGAGAGGUAGCAAGUCUAGGGUGUUGCCACCACUCAGACGGGUCCCGGAUUGCAUCCAUCACAAUCCCAAAAC		74		0.004	0	0.002	-4.76651	U68A,G75C	2	(((((((((((((((.((((((((.((((((....(((((.(((.((((..........)))).))).)))))....)))))).)))))))).))))))))))))))).	SSSSSSSSSSSSSSSISSSSSSSSISSSSSSIIIISSSSSISSSISSSSHHHHHHHHHHSSSSISSSISSSSSIIIISSSSSSISSSSSSSSISSSSSSSSSSSSSSSE
AJUBA_BC_201	UUUUGGGGUUGUGGUUGAUGCAGUGUGGGAUGUCCCUGAGAGGUAGCAAGUCUAGGGUGUUGCCACGUCUCAGACGGGUCCCGGAUUGCAUCCAUCACAAUCCCAAAAC		74		0.001	0	0.0005	-4.787	C67G,G75C	2	(((((((((((((((.((((((((.((((((....((((((.((.((((..........)))).)).))))))....)))))).)))))))).))))))))))))))).	SSSSSSSSSSSSSSSISSSSSSSSISSSSSSIIIISSSSSSISSISSSSHHHHHHHHHHSSSSISSISSSSSSIIIISSSSSSISSSSSSSSISSSSSSSSSSSSSSSE
AJUBA_BC_202	UUUUGGGGUUGUGGUUGAUGCAGUGUGGGAUGUCCCUGAGAGGUAGCAAGUCUAGGGUGUUGCCAGCUCUCAGACGGGUCCCGGAUUGCAUCCAUCACAAUCCCAAAAC		74		0	0	0	-4.79382	C66G,G75C	2	(((((((((((((((.((((((((.((((((....(((((((((((((.........)))))))...))))))....)))))).)))))))).))))))))))))))).	SSSSSSSSSSSSSSSISSSSSSSSISSSSSSIIIISSSSSSSSSSSSSHHHHHHHHHSSSSSSSBBBSSSSSSIIIISSSSSSISSSSSSSSISSSSSSSSSSSSSSSE
AJUBA_BC_203	UUUUGGGGUUGUGGUUGAUGCAGUGUGGGAUGUCCCUGAGAGGUAGCAAGUCUAGGGUGUUGCCUCCUCUCAGACGGGUCCCGGAUUGCAUCCAUCACAAUCCCAAAAC		74		0.003	0.001	0.002	-4.76651	A65U,G75C	2	(((((((((((((((.((((((((.((((((....((((((((..((((..........))))..))))))))....)))))).)))))))).))))))))))))))).	SSSSSSSSSSSSSSSISSSSSSSSISSSSSSIIIISSSSSSSSIISSSSHHHHHHHHHHSSSSIISSSSSSSSIIIISSSSSSISSSSSSSSISSSSSSSSSSSSSSSE
AJUBA_BC_204	UUUUGGGGUUGUGGUUGAUGCAGUGUGGGAUGUCCCUGAGAGGUAGCAAGUCUAGGGUGUUGCUACCUCUCAGACGGGUCCCGGAUUGCAUCCAUCACAAUCCCAAAAC		74		0	0	0	-4.79382	C64U,G75C	2	(((((((((((((((.((((((((.((((((....((((((((((((((..........))))))))))))))....)))))).)))))))).))))))))))))))).	SSSSSSSSSSSSSSSISSSSSSSSISSSSSSIIIISSSSSSSSSSSSSSHHHHHHHHHHSSSSSSSSSSSSSSIIIISSSSSSISSSSSSSSISSSSSSSSSSSSSSSE
AJUBA_BC_205	UUUUGGGGUUGUGGUUGAUGCAGUGUGGGAUGUCCCUGAGAGGUAGCAAGUCUAGGGUGUUGCCACCUCUCUCAGGGGUCCCGGAUUGCAUCCAUCACAAUCCCAAAAC		74		0.045	0.014	0.0295	-4.39092	A72U,G73C	2	(((((((((((((((.((((((((.((((((..(((((((((((.((((..........)))).)))..)))))))))))))).)))))))).))))))))))))))).	SSSSSSSSSSSSSSSISSSSSSSSISSSSSSBBSSSSSSSSSSSISSSSHHHHHHHHHHSSSSISSSBBSSSSSSSSSSSSSSISSSSSSSSISSSSSSSSSSSSSSSE
AJUBA_BC_206	UUUUGGGGUUGUGGUUGAUGCAGUGUGGGAUGUCCCUGAGAGGUAGCAAGUCUAGGGUGUUGCCACCUCUGACAGGGGUCCCGGAUUGCAUCCAUCACAAUCCCAAAAC		74		0.018	0.005	0.0115	-4.63676	C71G,G73C	2	(((((((((((((((.((((((((.((((((..(((((((((((.((((..........)))).))))))..))))))))))).)))))))).))))))))))))))).	SSSSSSSSSSSSSSSISSSSSSSSISSSSSSBBSSSSSSSSSSSISSSSHHHHHHHHHHSSSSISSSSSSBBSSSSSSSSSSSISSSSSSSSISSSSSSSSSSSSSSSE
AJUBA_BC_207	UUUUGGGGUUGUGGUUGAUGCAGUGUGGGAUGUCCCUGAGAGGUAGCAAGUCUAGGGUGUUGCCACCUCACACAGGGGUCCCGGAUUGCAUCCAUCACAAUCCCAAAAC		74		0.009	0.006	0.0075	-4.69139	U70A,G73C	2	(((((((((((((((.((((((((.((((((..(((((.(((((.((((..........)))).)))))...))))))))))).)))))))).))))))))))))))).	SSSSSSSSSSSSSSSISSSSSSSSISSSSSSBBSSSSSISSSSSISSSSHHHHHHHHHHSSSSISSSSSIIISSSSSSSSSSSISSSSSSSSISSSSSSSSSSSSSSSE
AJUBA_BC_208	UUUUGGGGUUGUGGUUGAUGCAGUGUGGGAUGUCCCUGAGAGGUAGCAAGUCUAGGGUGUUGCCACCUGUCACAGGGGUCCCGGAUUGCAUCCAUCACAAUCCCAAAAC		74		0.022	0.01	0.016	-4.5753	C69G,G73C	2	(((((((((((((((.((((((((.((((((.((..(((.((((.((((..........)))).)))).)))..)).)))))).)))))))).))))))))))))))).	SSSSSSSSSSSSSSSISSSSSSSSISSSSSSISSIISSSISSSSISSSSHHHHHHHHHHSSSSISSSSISSSIISSISSSSSSISSSSSSSSISSSSSSSSSSSSSSSE
AJUBA_BC_209	UUUUGGGGUUGUGGUUGAUGCAGUGUGGGAUGUCCCUGAGAGGUAGCAAGUCUAGGGUGUUGCCACCACUCACAGGGGUCCCGGAUUGCAUCCAUCACAAUCCCAAAAC		74		0.104	0.014	0.059	-3.98802	U68A,G73C	2	(((((((((((((((.((((((((.((((((.((..((((.(((.((((..........)))).))).))))..)).)))))).)))))))).))))))))))))))).	SSSSSSSSSSSSSSSISSSSSSSSISSSSSSISSIISSSSISSSISSSSHHHHHHHHHHSSSSISSSISSSSIISSISSSSSSISSSSSSSSISSSSSSSSSSSSSSSE
AJUBA_BC_210	UUUUGGGGUUGUGGUUGAUGCAGUGUGGGAUGUCCCUGAGAGGUAGCAAGUCUAGGGUGUUGCCACGUCUCACAGGGGUCCCGGAUUGCAUCCAUCACAAUCCCAAAAC		74		0.022	0.015	0.0185	-4.54116	C67G,G73C	2	(((((((((((((((.((((((((.((((((.((..(((((.((.((((..........)))).)).)))))..)).)))))).)))))))).))))))))))))))).	SSSSSSSSSSSSSSSISSSSSSSSISSSSSSISSIISSSSSISSISSSSHHHHHHHHHHSSSSISSISSSSSIISSISSSSSSISSSSSSSSISSSSSSSSSSSSSSSE
AJUBA_BC_211	UUUUGGGGUUGUGGUUGAUGCAGUGUGGGAUGUCCCUGAGAGGUAGCAAGUCUAGGGUGUUGCCAGCUCUCACAGGGGUCCCGGAUUGCAUCCAUCACAAUCCCAAAAC		74		0.017	0.009	0.013	-4.61628	C66G,G73C	2	(((((((((((((((.((((((((.((((((.((..((((((((((((.........)))))))...)))))..)).)))))).)))))))).))))))))))))))).	SSSSSSSSSSSSSSSISSSSSSSSISSSSSSISSIISSSSSSSSSSSSHHHHHHHHHSSSSSSSBBBSSSSSIISSISSSSSSISSSSSSSSISSSSSSSSSSSSSSSE
AJUBA_BC_212	UUUUGGGGUUGUGGUUGAUGCAGUGUGGGAUGUCCCUGAGAGGUAGCAAGUCUAGGGUGUUGCCUCCUCUCACAGGGGUCCCGGAUUGCAUCCAUCACAAUCCCAAAAC		74		0.024	0.009	0.0165	-4.56847	A65U,G73C	2	(((((((((((((((.((((((((.((((((.((..(((((((..((((..........))))..)))))))..)).)))))).)))))))).))))))))))))))).	SSSSSSSSSSSSSSSISSSSSSSSISSSSSSISSIISSSSSSSIISSSSHHHHHHHHHHSSSSIISSSSSSSIISSISSSSSSISSSSSSSSISSSSSSSSSSSSSSSE
AJUBA_BC_213	UUUUGGGGUUGUGGUUGAUGCAGUGUGGGAUGUCCCUGAGAGGUAGCAAGUCUAGGGUGUUGCUACCUCUCACAGGGGUCCCGGAUUGCAUCCAUCACAAUCCCAAAAC		74		0.021	0.005	0.013	-4.61628	C64U,G73C	2	(((((((((((((((.((((((((.((((((.((..(((((((((((((..........)))))))))))))..)).)))))).)))))))).))))))))))))))).	SSSSSSSSSSSSSSSISSSSSSSSISSSSSSISSIISSSSSSSSSSSSSHHHHHHHHHHSSSSSSSSSSSSSIISSISSSSSSISSSSSSSSISSSSSSSSSSSSSSSE
AJUBA_BC_214	UUUUGGGGUUGUGGUUGAUGCAGUGUGGGAUGUCCCUGAGAGGUAGCAAGUCUAGGGUGUUGCCACCUCUGUGAGGGGUCCCGGAUUGCAUCCAUCACAAUCCCAAAAC		74		0.014	0.005	0.0095	-4.66408	C71G,A72U	2	(((((((((((((((.((((((((.((((((..((((.((((((.((((..........)))).))))))...)))))))))).)))))))).))))))))))))))).	SSSSSSSSSSSSSSSISSSSSSSSISSSSSSBBSSSSISSSSSSISSSSHHHHHHHHHHSSSSISSSSSSIIISSSSSSSSSSISSSSSSSSISSSSSSSSSSSSSSSE
AJUBA_BC_215	UUUUGGGGUUGUGGUUGAUGCAGUGUGGGAUGUCCCUGAGAGGUAGCAAGUCUAGGGUGUUGCCACCUCACUGAGGGGUCCCGGAUUGCAUCCAUCACAAUCCCAAAAC		74		0.009	0.005	0.007	-4.69822	U70A,A72U	2	(((((((((((((((.((((((((.((((((..((((.((((((.((((..........)))).)))))..).)))))))))).)))))))).))))))))))))))).	SSSSSSSSSSSSSSSISSSSSSSSISSSSSSBBSSSSISSSSSSISSSSHHHHHHHHHHSSSSISSSSSBBSISSSSSSSSSSISSSSSSSSISSSSSSSSSSSSSSSE
AJUBA_BC_216	UUUUGGGGUUGUGGUUGAUGCAGUGUGGGAUGUCCCUGAGAGGUAGCAAGUCUAGGGUGUUGCCACCUGUCUGAGGGGUCCCGGAUUGCAUCCAUCACAAUCCCAAAAC		74		0.037	0.014	0.0255	-4.44555	C69G,A72U	2	(((((((((((((((.((((((((.((((((..((((((.((((.((((..........)))).)))).))..)))))))))).)))))))).))))))))))))))).	SSSSSSSSSSSSSSSISSSSSSSSISSSSSSBBSSSSSSISSSSISSSSHHHHHHHHHHSSSSISSSSISSBBSSSSSSSSSSISSSSSSSSISSSSSSSSSSSSSSSE
AJUBA_BC_217	UUUUGGGGUUGUGGUUGAUGCAGUGUGGGAUGUCCCUGAGAGGUAGCAAGUCUAGGGUGUUGCCACCACUCUGAGGGGUCCCGGAUUGCAUCCAUCACAAUCCCAAAAC		74		0.041	0.014	0.0275	-4.41824	U68A,A72U	2	(((((((((((((((.((((((((.((((((..((((.((((((.((((..........)))).)))..))).)))))))))).)))))))).))))))))))))))).	SSSSSSSSSSSSSSSISSSSSSSSISSSSSSBBSSSSISSSSSSISSSSHHHHHHHHHHSSSSISSSBBSSSISSSSSSSSSSISSSSSSSSISSSSSSSSSSSSSSSE
AJUBA_BC_218	UUUUGGGGUUGUGGUUGAUGCAGUGUGGGAUGUCCCUGAGAGGUAGCAAGUCUAGGGUGUUGCCACGUCUCUGAGGGGUCCCGGAUUGCAUCCAUCACAAUCCCAAAAC		74		0.024	0.02	0.022	-4.49336	C67G,A72U	2	(((((((((((((((.((((((((.((((((..((((((((.((.((((..........)))).)).))))..)))))))))).)))))))).))))))))))))))).	SSSSSSSSSSSSSSSISSSSSSSSISSSSSSBBSSSSSSSSISSISSSSHHHHHHHHHHSSSSISSISSSSBBSSSSSSSSSSISSSSSSSSISSSSSSSSSSSSSSSE
AJUBA_BC_219	UUUUGGGGUUGUGGUUGAUGCAGUGUGGGAUGUCCCUGAGAGGUAGCAAGUCUAGGGUGUUGCCAGCUCUCUGAGGGGUCCCGGAUUGCAUCCAUCACAAUCCCAAAAC		74		0.018	0.012	0.015	-4.58896	C66G,A72U	2	(((((((((((((((.((((((((.((((((..((((.((((((.((((..........))))..)).)))).)))))))))).)))))))).))))))))))))))).	SSSSSSSSSSSSSSSISSSSSSSSISSSSSSBBSSSSISSSSSSISSSSHHHHHHHHHHSSSSIISSBSSSSISSSSSSSSSSISSSSSSSSISSSSSSSSSSSSSSSE
AJUBA_BC_220	UUUUGGGGUUGUGGUUGAUGCAGUGUGGGAUGUCCCUGAGAGGUAGCAAGUCUAGGGUGUUGCCUCCUCUCUGAGGGGUCCCGGAUUGCAUCCAUCACAAUCCCAAAAC		74		0.025	0.01	0.0175	-4.55482	A65U,A72U	2	(((((((((((((((.((((((((.((((((..((((((((((..((((..........))))..))))))..)))))))))).)))))))).))))))))))))))).	SSSSSSSSSSSSSSSISSSSSSSSISSSSSSBBSSSSSSSSSSIISSSSHHHHHHHHHHSSSSIISSSSSSBBSSSSSSSSSSISSSSSSSSISSSSSSSSSSSSSSSE
AJUBA_BC_221	UUUUGGGGUUGUGGUUGAUGCAGUGUGGGAUGUCCCUGAGAGGUAGCAAGUCUAGGGUGUUGCUACCUCUCUGAGGGGUCCCGGAUUGCAUCCAUCACAAUCCCAAAAC		74		0.026	0.007	0.0165	-4.56847	C64U,A72U	2	(((((((((((((((.((((((((.((((((..((((((((((((((((..........))))))))))))..)))))))))).)))))))).))))))))))))))).	SSSSSSSSSSSSSSSISSSSSSSSISSSSSSBBSSSSSSSSSSSSSSSSHHHHHHHHHHSSSSSSSSSSSSBBSSSSSSSSSSISSSSSSSSISSSSSSSSSSSSSSSE
AJUBA_BC_222	UUUUGGGGUUGUGGUUGAUGCAGUGUGGGAUGUCCCUGAGAGGUAGCAAGUCUAGGGUGUUGCCACCUCAGAGAGGGGUCCCGGAUUGCAUCCAUCACAAUCCCAAAAC		74		0.003	0.002	0.0025	-4.75968	U70A,C71G	2	(((((((((((((((.((((((((.((((((.((.((..(((((.((((..........)))).)))))..)).)).)))))).)))))))).))))))))))))))).	SSSSSSSSSSSSSSSISSSSSSSSISSSSSSISSISSIISSSSSISSSSHHHHHHHHHHSSSSISSSSSIISSISSISSSSSSISSSSSSSSISSSSSSSSSSSSSSSE
AJUBA_BC_223	UUUUGGGGUUGUGGUUGAUGCAGUGUGGGAUGUCCCUGAGAGGUAGCAAGUCUAGGGUGUUGCCACCUGUGAGAGGGGUCCCGGAUUGCAUCCAUCACAAUCCCAAAAC		74		0.01	0.004	0.007	-4.69822	C69G,C71G	2	(((((((((((((((.((((((((.((((((.((.((...((((.((((..........)))).))))...)).)).)))))).)))))))).))))))))))))))).	SSSSSSSSSSSSSSSISSSSSSSSISSSSSSISSISSIIISSSSISSSSHHHHHHHHHHSSSSISSSSIIISSISSISSSSSSISSSSSSSSISSSSSSSSSSSSSSSE
AJUBA_BC_224	UUUUGGGGUUGUGGUUGAUGCAGUGUGGGAUGUCCCUGAGAGGUAGCAAGUCUAGGGUGUUGCCACCACUGAGAGGGGUCCCGGAUUGCAUCCAUCACAAUCCCAAAAC		74		0.039	0.006	0.0225	-4.48653	U68A,C71G	2	(((((((((((((((.((((((((.((((((.((.((.((.(((.((((..........)))).))).)).)).)).)))))).)))))))).))))))))))))))).	SSSSSSSSSSSSSSSISSSSSSSSISSSSSSISSISSISSISSSISSSSHHHHHHHHHHSSSSISSSISSISSISSISSSSSSISSSSSSSSISSSSSSSSSSSSSSSE
AJUBA_BC_225	UUUUGGGGUUGUGGUUGAUGCAGUGUGGGAUGUCCCUGAGAGGUAGCAAGUCUAGGGUGUUGCCACGUCUGAGAGGGGUCCCGGAUUGCAUCCAUCACAAUCCCAAAAC		74		0.011	0.008	0.0095	-4.66408	C67G,C71G	2	(((((((((((((((.((((((((.((((((.((.((.(((.((.((((..........)))).)).))).)).)).)))))).)))))))).))))))))))))))).	SSSSSSSSSSSSSSSISSSSSSSSISSSSSSISSISSISSSISSISSSSHHHHHHHHHHSSSSISSISSSISSISSISSSSSSISSSSSSSSISSSSSSSSSSSSSSSE
AJUBA_BC_226	UUUUGGGGUUGUGGUUGAUGCAGUGUGGGAUGUCCCUGAGAGGUAGCAAGUCUAGGGUGUUGCCAGCUCUGAGAGGGGUCCCGGAUUGCAUCCAUCACAAUCCCAAAAC		74		0.011	0.007	0.009	-4.67091	C66G,C71G	2	(((((((((((((((.((((((((.((((((.((.((.((((((((((.........)))))))...))).)).)).)))))).)))))))).))))))))))))))).	SSSSSSSSSSSSSSSISSSSSSSSISSSSSSISSISSISSSSSSSSSSHHHHHHHHHSSSSSSSBBBSSSISSISSISSSSSSISSSSSSSSISSSSSSSSSSSSSSSE
AJUBA_BC_227	UUUUGGGGUUGUGGUUGAUGCAGUGUGGGAUGUCCCUGAGAGGUAGCAAGUCUAGGGUGUUGCCUCCUCUGAGAGGGGUCCCGGAUUGCAUCCAUCACAAUCCCAAAAC		74		0.047	0.014	0.0305	-4.37727	A65U,C71G	2	(((((((((((((((.((((((((.((((((.((.((.(((((..((((..........))))..))))).)).)).)))))).)))))))).))))))))))))))).	SSSSSSSSSSSSSSSISSSSSSSSISSSSSSISSISSISSSSSIISSSSHHHHHHHHHHSSSSIISSSSSISSISSISSSSSSISSSSSSSSISSSSSSSSSSSSSSSE
AJUBA_BC_228	UUUUGGGGUUGUGGUUGAUGCAGUGUGGGAUGUCCCUGAGAGGUAGCAAGUCUAGGGUGUUGCUACCUCUGAGAGGGGUCCCGGAUUGCAUCCAUCACAAUCCCAAAAC		74		0.005	0.01	0.0075	-4.69139	C64U,C71G	2	(((((((((((((((.((((((((.((((((.((.((.(((((((((((..........))))))))))).)).)).)))))).)))))))).))))))))))))))).	SSSSSSSSSSSSSSSISSSSSSSSISSSSSSISSISSISSSSSSSSSSSHHHHHHHHHHSSSSSSSSSSSISSISSISSSSSSISSSSSSSSISSSSSSSSSSSSSSSE
AJUBA_BC_229	UUUUGGGGUUGUGGUUGAUGCAGUGUGGGAUGUCCCUGAGAGGUAGCAAGUCUAGGGUGUUGCCACCUGACAGAGGGGUCCCGGAUUGCAUCCAUCACAAUCCCAAAAC		74		0.052	0.01	0.031	-4.37044	C69G,U70A	2	(((((((((((((((.((((((((.((((((.((.(((..((((.((((..........)))).))))..))).)).)))))).)))))))).))))))))))))))).	SSSSSSSSSSSSSSSISSSSSSSSISSSSSSISSISSSIISSSSISSSSHHHHHHHHHHSSSSISSSSIISSSISSISSSSSSISSSSSSSSISSSSSSSSSSSSSSSE
AJUBA_BC_230	UUUUGGGGUUGUGGUUGAUGCAGUGUGGGAUGUCCCUGAGAGGUAGCAAGUCUAGGGUGUUGCCACCACACAGAGGGGUCCCGGAUUGCAUCCAUCACAAUCCCAAAAC		74		0.063	0.011	0.037	-4.28849	U68A,U70A	2	(((((((((((((((.((((((((.((((((.((.(((...(((.((((..........)))).)))...))).)).)))))).)))))))).))))))))))))))).	SSSSSSSSSSSSSSSISSSSSSSSISSSSSSISSISSSIIISSSISSSSHHHHHHHHHHSSSSISSSIIISSSISSISSSSSSISSSSSSSSISSSSSSSSSSSSSSSE
AJUBA_BC_231	UUUUGGGGUUGUGGUUGAUGCAGUGUGGGAUGUCCCUGAGAGGUAGCAAGUCUAGGGUGUUGCCACGUCACAGAGGGGUCCCGGAUUGCAUCCAUCACAAUCCCAAAAC		74		0.018	0.011	0.0145	-4.59579	C67G,U70A	2	(((((((((((((((.((((((((.((((((.((.(((.((.((.((((..........)))).)).)).))).)).)))))).)))))))).))))))))))))))).	SSSSSSSSSSSSSSSISSSSSSSSISSSSSSISSISSSISSISSISSSSHHHHHHHHHHSSSSISSISSISSSISSISSSSSSISSSSSSSSISSSSSSSSSSSSSSSE
AJUBA_BC_232	UUUUGGGGUUGUGGUUGAUGCAGUGUGGGAUGUCCCUGAGAGGUAGCAAGUCUAGGGUGUUGCCAGCUCACAGAGGGGUCCCGGAUUGCAUCCAUCACAAUCCCAAAAC		74		0.022	0.013	0.0175	-4.55482	C66G,U70A	2	(((((((((((((((.((((((((.((((((.((.(((.(((((((((.........)))))))...)).))).)).)))))).)))))))).))))))))))))))).	SSSSSSSSSSSSSSSISSSSSSSSISSSSSSISSISSSISSSSSSSSSHHHHHHHHHSSSSSSSBBBSSISSSISSISSSSSSISSSSSSSSISSSSSSSSSSSSSSSE
AJUBA_BC_233	UUUUGGGGUUGUGGUUGAUGCAGUGUGGGAUGUCCCUGAGAGGUAGCAAGUCUAGGGUGUUGCCUCCUCACAGAGGGGUCCCGGAUUGCAUCCAUCACAAUCCCAAAAC		74		0.072	0.017	0.0445	-4.18606	A65U,U70A	2	(((((((((((((((.((((((((.((((((.((.(((.((((..((((..........))))..)))).))).)).)))))).)))))))).))))))))))))))).	SSSSSSSSSSSSSSSISSSSSSSSISSSSSSISSISSSISSSSIISSSSHHHHHHHHHHSSSSIISSSSISSSISSISSSSSSISSSSSSSSISSSSSSSSSSSSSSSE
AJUBA_BC_234	UUUUGGGGUUGUGGUUGAUGCAGUGUGGGAUGUCCCUGAGAGGUAGCAAGUCUAGGGUGUUGCUACCUCACAGAGGGGUCCCGGAUUGCAUCCAUCACAAUCCCAAAAC		74		0.014	0.011	0.0125	-4.6231	C64U,U70A	2	(((((((((((((((.((((((((.((((((.((.(((.((((((((((..........)))))))))).))).)).)))))).)))))))).))))))))))))))).	SSSSSSSSSSSSSSSISSSSSSSSISSSSSSISSISSSISSSSSSSSSSHHHHHHHHHHSSSSSSSSSSISSSISSISSSSSSISSSSSSSSISSSSSSSSSSSSSSSE
AJUBA_BC_235	UUUUGGGGUUGUGGUUGAUGCAGUGUGGGAUGUCCCUGAGAGGUAGCAAGUCUAGGGUGUUGCCACCAGUCAGAGGGGUCCCGGAUUGCAUCCAUCACAAUCCCAAAAC		74		0.068	0.017	0.0425	-4.21338	U68A,C69G	2	(((((((((((((((.((((((((.((((((.((.((((..(((.((((..........)))).)))..)))).)).)))))).)))))))).))))))))))))))).	SSSSSSSSSSSSSSSISSSSSSSSISSSSSSISSISSSSIISSSISSSSHHHHHHHHHHSSSSISSSIISSSSISSISSSSSSISSSSSSSSISSSSSSSSSSSSSSSE
AJUBA_BC_236	UUUUGGGGUUGUGGUUGAUGCAGUGUGGGAUGUCCCUGAGAGGUAGCAAGUCUAGGGUGUUGCCACGUGUCAGAGGGGUCCCGGAUUGCAUCCAUCACAAUCCCAAAAC		74		0.027	0.013	0.02	-4.52067	C67G,C69G	2	(((((((((((((((.((((((((.((((((.((.((((..(((((((.........))))))).....)))).)).)))))).)))))))).))))))))))))))).	SSSSSSSSSSSSSSSISSSSSSSSISSSSSSISSISSSSIISSSSSSSHHHHHHHHHSSSSSSSIIIIISSSSISSISSSSSSISSSSSSSSISSSSSSSSSSSSSSSE
AJUBA_BC_237	UUUUGGGGUUGUGGUUGAUGCAGUGUGGGAUGUCCCUGAGAGGUAGCAAGUCUAGGGUGUUGCCAGCUGUCAGAGGGGUCCCGGAUUGCAUCCAUCACAAUCCCAAAAC		74		0.031	0.016	0.0235	-4.47287	C66G,C69G	2	(((((((((((((((.((((((((.((((((.((.((((.((((((((.........)))))))...).)))).)).)))))).)))))))).))))))))))))))).	SSSSSSSSSSSSSSSISSSSSSSSISSSSSSISSISSSSISSSSSSSSHHHHHHHHHSSSSSSSBBBSISSSSISSISSSSSSISSSSSSSSISSSSSSSSSSSSSSSE
AJUBA_BC_238	UUUUGGGGUUGUGGUUGAUGCAGUGUGGGAUGUCCCUGAGAGGUAGCAAGUCUAGGGUGUUGCCUCCUGUCAGAGGGGUCCCGGAUUGCAUCCAUCACAAUCCCAAAAC		74		0.056	0.018	0.037	-4.28849	A65U,C69G	2	(((((((((((((((.((((((((.((((((.((.((((.(((..((((..........))))..))).)))).)).)))))).)))))))).))))))))))))))).	SSSSSSSSSSSSSSSISSSSSSSSISSSSSSISSISSSSISSSIISSSSHHHHHHHHHHSSSSIISSSISSSSISSISSSSSSISSSSSSSSISSSSSSSSSSSSSSSE
AJUBA_BC_239	UUUUGGGGUUGUGGUUGAUGCAGUGUGGGAUGUCCCUGAGAGGUAGCAAGUCUAGGGUGUUGCUACCUGUCAGAGGGGUCCCGGAUUGCAUCCAUCACAAUCCCAAAAC		74		0.025	0.012	0.0185	-4.54116	C64U,C69G	2	(((((((((((((((.((((((((.((((((.((.((((.(((((((((..........))))))))).)))).)).)))))).)))))))).))))))))))))))).	SSSSSSSSSSSSSSSISSSSSSSSISSSSSSISSISSSSISSSSSSSSSHHHHHHHHHHSSSSSSSSSISSSSISSISSSSSSISSSSSSSSISSSSSSSSSSSSSSSE
AJUBA_BC_240	UUUUGGGGUUGUGGUUGAUGCAGUGUGGGAUGUCCCUGAGAGGUAGCAAGUCUAGGGUGUUGCCACGACUCAGAGGGGUCCCGGAUUGCAUCCAUCACAAUCCCAAAAC		74		0.036	0.021	0.0285	-4.40458	C67G,U68A	2	(((((((((((((((.((((((((.((((((.((.(((((..((.((((..........)))).))..))))).)).)))))).)))))))).))))))))))))))).	SSSSSSSSSSSSSSSISSSSSSSSISSSSSSISSISSSSSIISSISSSSHHHHHHHHHHSSSSISSIISSSSSISSISSSSSSISSSSSSSSISSSSSSSSSSSSSSSE
AJUBA_BC_241	UUUUGGGGUUGUGGUUGAUGCAGUGUGGGAUGUCCCUGAGAGGUAGCAAGUCUAGGGUGUUGCCAGCACUCAGAGGGGUCCCGGAUUGCAUCCAUCACAAUCCCAAAAC		74		0.056	0.02	0.038	-4.27483	C66G,U68A	2	(((((((((((((((.((((((((.((((((.((.(((((.(((((((.........)))))))....))))).)).)))))).)))))))).))))))))))))))).	SSSSSSSSSSSSSSSISSSSSSSSISSSSSSISSISSSSSISSSSSSSHHHHHHHHHSSSSSSSIIIISSSSSISSISSSSSSISSSSSSSSISSSSSSSSSSSSSSSE
AJUBA_BC_242	UUUUGGGGUUGUGGUUGAUGCAGUGUGGGAUGUCCCUGAGAGGUAGCAAGUCUAGGGUGUUGCCUCCACUCAGAGGGGUCCCGGAUUGCAUCCAUCACAAUCCCAAAAC		74		0.022	0.023	0.0225	-4.48653	A65U,U68A	2	(((((((((((((((.((((((((.((((((.((.(((((((((((((.........)))))))))...)))).)).)))))).)))))))).))))))))))))))).	SSSSSSSSSSSSSSSISSSSSSSSISSSSSSISSISSSSSSSSSSSSSHHHHHHHHHSSSSSSSSSBBBSSSSISSISSSSSSISSSSSSSSISSSSSSSSSSSSSSSE
AJUBA_BC_243	UUUUGGGGUUGUGGUUGAUGCAGUGUGGGAUGUCCCUGAGAGGUAGCAAGUCUAGGGUGUUGCUACCACUCAGAGGGGUCCCGGAUUGCAUCCAUCACAAUCCCAAAAC		74		0	0.02	0.01	-4.65725	C64U,U68A	2	(((((((((((((((.((((((((.((((((.((.(((((.((((((((..........)))))))).))))).)).)))))).)))))))).))))))))))))))).	SSSSSSSSSSSSSSSISSSSSSSSISSSSSSISSISSSSSISSSSSSSSHHHHHHHHHHSSSSSSSSISSSSSISSISSSSSSISSSSSSSSISSSSSSSSSSSSSSSE
AJUBA_BC_244	UUUUGGGGUUGUGGUUGAUGCAGUGUGGGAUGUCCCUGAGAGGUAGCAAGUCUAGGGUGUUGCCAGGUCUCAGAGGGGUCCCGGAUUGCAUCCAUCACAAUCCCAAAAC		74		0.035	0.024	0.0295	-4.39092	C66G,C67G	2	(((((((((((((((.((((((((.((((((.((.(((((((((((((.........)))))))...)))))).)).)))))).)))))))).))))))))))))))).	SSSSSSSSSSSSSSSISSSSSSSSISSSSSSISSISSSSSSSSSSSSSHHHHHHHHHSSSSSSSBBBSSSSSSISSISSSSSSISSSSSSSSISSSSSSSSSSSSSSSE
AJUBA_BC_245	UUUUGGGGUUGUGGUUGAUGCAGUGUGGGAUGUCCCUGAGAGGUAGCAAGUCUAGGGUGUUGCCUCGUCUCAGAGGGGUCCCGGAUUGCAUCCAUCACAAUCCCAAAAC		74		0.04	0.022	0.031	-4.37044	A65U,C67G	2	(((((((((((((((.((((((((.((((((.((.(((((((((((((.........)))))))...)))))).)).)))))).)))))))).))))))))))))))).	SSSSSSSSSSSSSSSISSSSSSSSISSSSSSISSISSSSSSSSSSSSSHHHHHHHHHSSSSSSSBBBSSSSSSISSISSSSSSISSSSSSSSISSSSSSSSSSSSSSSE
AJUBA_BC_246	UUUUGGGGUUGUGGUUGAUGCAGUGUGGGAUGUCCCUGAGAGGUAGCAAGUCUAGGGUGUUGCUACGUCUCAGAGGGGUCCCGGAUUGCAUCCAUCACAAUCCCAAAAC		74		0.037	0.016	0.0265	-4.4319	C64U,C67G	2	(((((((((((((((.((((((((.((((((.((.((((((.(((((((..........))))))).)))))).)).)))))).)))))))).))))))))))))))).	SSSSSSSSSSSSSSSISSSSSSSSISSSSSSISSISSSSSSISSSSSSSHHHHHHHHHHSSSSSSSISSSSSSISSISSSSSSISSSSSSSSISSSSSSSSSSSSSSSE
AJUBA_BC_247	UUUUGGGGUUGUGGUUGAUGCAGUGUGGGAUGUCCCUGAGAGGUAGCAAGUCUAGGGUGUUGCCUGCUCUCAGAGGGGUCCCGGAUUGCAUCCAUCACAAUCCCAAAAC		74		0.055	0.018	0.0365	-4.29532	A65U,C66G	2	(((((((((((((((.((((((((.((((((.((.(((((((.((((((..........))).)))))))))).)).)))))).)))))))).))))))))))))))).	SSSSSSSSSSSSSSSISSSSSSSSISSSSSSISSISSSSSSSBSSSSSSHHHHHHHHHHSSSBSSSSSSSSSSISSISSSSSSISSSSSSSSISSSSSSSSSSSSSSSE
AJUBA_BC_248	UUUUGGGGUUGUGGUUGAUGCAGUGUGGGAUGUCCCUGAGAGGUAGCAAGUCUAGGGUGUUGCUAGCUCUCAGAGGGGUCCCGGAUUGCAUCCAUCACAAUCCCAAAAC		74		0.037	0.011	0.024	-4.46604	C64U,C66G	2	(((((((((((((((.((((((((.((((((.((.(((((((.((((((..........)))))).))))))).)).)))))).)))))))).))))))))))))))).	SSSSSSSSSSSSSSSISSSSSSSSISSSSSSISSISSSSSSSISSSSSSHHHHHHHHHHSSSSSSISSSSSSSISSISSSSSSISSSSSSSSISSSSSSSSSSSSSSSE
AJUBA_BC_249	UUUUGGGGUUGUGGUUGAUGCAGUGUGGGAUGUCCCUGAGAGGUAGCAAGUCUAGGGUGUUGCUUCCUCUCAGAGGGGUCCCGGAUUGCAUCCAUCACAAUCCCAAAAC		74		0.041	0.022	0.0315	-4.36361	C64U,A65U	2	(((((((((((((((.((((((((.((((((.((.((((((((.(((((..........))))).)))))))).)).)))))).)))))))).))))))))))))))).	SSSSSSSSSSSSSSSISSSSSSSSISSSSSSISSISSSSSSSSISSSSSHHHHHHHHHHSSSSSISSSSSSSSISSISSSSSSISSSSSSSSISSSSSSSSSSSSSSSE
AJUBA_BC_250	UUUUGGGGUUGUGGUUGAUGCAGUGUGGGAUGUCCCUGAGAGGUAGCAAGUCUAGGGUGUUGCCACCUCUCAUAUGGGUCCCGGAUUGCAUCCAUCACAAUCCCAAAAC		74		0.002	0.003	0.0025	-4.75968	G73U,G75U	2	(((((((((((((((.((((((((.(((((...(((((((((((.((((..........)))).))))))))...)))))))).)))))))).))))))))))))))).	SSSSSSSSSSSSSSSISSSSSSSSISSSSSBBBSSSSSSSSSSSISSSSHHHHHHHHHHSSSSISSSSSSSSBBBSSSSSSSSISSSSSSSSISSSSSSSSSSSSSSSE
AJUBA_BC_251	UUUUGGGGUUGUGGUUGAUGCAGUGUGGGAUGUCCCUGAGAGGUAGCAAGUCUAGGGUGUUGCCACCUCUCAAAUGGGUCCCGGAUUGCAUCCAUCACAAUCCCAAAAC		74		0.006	0.013	0.0095	-4.66408	G73A,G75U	2	(((((((((((((((.((((((((.(((((...(((((((((((.((((..........)))).))))))))...)))))))).)))))))).))))))))))))))).	SSSSSSSSSSSSSSSISSSSSSSSISSSSSBBBSSSSSSSSSSSISSSSHHHHHHHHHHSSSSISSSSSSSSBBBSSSSSSSSISSSSSSSSISSSSSSSSSSSSSSSE
AJUBA_BC_252	UUUUGGGGUUGUGGUUGAUGCAGUGUGGGAUGUCCCUGAGAGGUAGCAAGUCUAGGGUGUUGCCACCUCUCACAUGGGUCCCGGAUUGCAUCCAUCACAAUCCCAAAAC		74		0.001	0.001	0.001	-4.78017	G73C,G75U	2	(((((((((((((((.((((((((.(((((...(((((((((((.((((..........)))).))))))))...)))))))).)))))))).))))))))))))))).	SSSSSSSSSSSSSSSISSSSSSSSISSSSSBBBSSSSSSSSSSSISSSSHHHHHHHHHHSSSSISSSSSSSSBBBSSSSSSSSISSSSSSSSISSSSSSSSSSSSSSSE
AJUBA_BC_253	UUUUGGGGUUGUGGUUGAUGCAGUGUGGGAUGUCCCUGAGAGGUAGCAAGUCUAGGGUGUUGCCACCUCUCAUAAGGGUCCCGGAUUGCAUCCAUCACAAUCCCAAAAC		74		0.018	0.042	0.03	-4.3841	G73U,G75A	2	(((((((((((((((.((((((((.(((((...(((((((((((.((((..........)))).)))))))...))))))))).)))))))).))))))))))))))).	SSSSSSSSSSSSSSSISSSSSSSSISSSSSBBBSSSSSSSSSSSISSSSHHHHHHHHHHSSSSISSSSSSSBBBSSSSSSSSSISSSSSSSSISSSSSSSSSSSSSSSE
AJUBA_BC_254	UUUUGGGGUUGUGGUUGAUGCAGUGUGGGAUGUCCCUGAGAGGUAGCAAGUCUAGGGUGUUGCCACCUCUCAAAAGGGUCCCGGAUUGCAUCCAUCACAAUCCCAAAAC		74		0.028	0.034	0.031	-4.37044	G73A,G75A	2	(((((((((((((((.((((((((.(((((...(((((((((((.((((..........)))).)))))))...))))))))).)))))))).))))))))))))))).	SSSSSSSSSSSSSSSISSSSSSSSISSSSSBBBSSSSSSSSSSSISSSSHHHHHHHHHHSSSSISSSSSSSBBBSSSSSSSSSISSSSSSSSISSSSSSSSSSSSSSSE
AJUBA_BC_255	UUUUGGGGUUGUGGUUGAUGCAGUGUGGGAUGUCCCUGAGAGGUAGCAAGUCUAGGGUGUUGCCACCUCUCACAAGGGUCCCGGAUUGCAUCCAUCACAAUCCCAAAAC		74		0	0.001	0.0005	-4.787	G73C,G75A	2	(((((((((((((((.((((((((.(((((...(((((((((((.((((..........)))).)))))))...))))))))).)))))))).))))))))))))))).	SSSSSSSSSSSSSSSISSSSSSSSISSSSSBBBSSSSSSSSSSSISSSSHHHHHHHHHHSSSSISSSSSSSBBBSSSSSSSSSISSSSSSSSISSSSSSSSSSSSSSSE
AJUBA_BC_256	UUUUGGGGUUGUGGUUGAUGCAGUGUGGGAUGUCCCUGAGAGGUAGCAAGUCUAGGGUGUUGCCACCUCUCAUACGGGUCCCGGAUUGCAUCCAUCACAAUCCCAAAAC		74		0.001	0.001	0.001	-4.78017	G73U,G75C	2	(((((((((((((((.((((((((.(((((...(((((((((((.((((..........)))).))))))))...)))))))).)))))))).))))))))))))))).	SSSSSSSSSSSSSSSISSSSSSSSISSSSSBBBSSSSSSSSSSSISSSSHHHHHHHHHHSSSSISSSSSSSSBBBSSSSSSSSISSSSSSSSISSSSSSSSSSSSSSSE
AJUBA_BC_257	UUUUGGGGUUGUGGUUGAUGCAGUGUGGGAUGUCCCUGAGAGGUAGCAAGUCUAGGGUGUUGCCACCUCUCAAACGGGUCCCGGAUUGCAUCCAUCACAAUCCCAAAAC		74		0.001	0.001	0.001	-4.78017	G73A,G75C	2	(((((((((((((((.((((((((.(((((...(((((((((((.((((..........)))).))))))))...)))))))).)))))))).))))))))))))))).	SSSSSSSSSSSSSSSISSSSSSSSISSSSSBBBSSSSSSSSSSSISSSSHHHHHHHHHHSSSSISSSSSSSSBBBSSSSSSSSISSSSSSSSISSSSSSSSSSSSSSSE
AJUBA_BC_258	UUUUGGGGUUGUGGUUGAUGCAGUGUGGGAUGUCCCUGAGAGGUAGCAAGUCUAGGGUGUUGCCACCUCUCACACGGGUCCCGGAUUGCAUCCAUCACAAUCCCAAAAC		74		0.001	0.001	0.001	-4.78017	G73C,G75C	2	(((((((((((((((.((((((((.(((((...(((((((((((.((((..........)))).))))))))...)))))))).)))))))).))))))))))))))).	SSSSSSSSSSSSSSSISSSSSSSSISSSSSBBBSSSSSSSSSSSISSSSHHHHHHHHHHSSSSISSSSSSSSBBBSSSSSSSSISSSSSSSSISSSSSSSSSSSSSSSE
AJUBA_BC_259	UUUUGGGGUUGUGGUUGAUGCAGUGUGGGAUGUCCCUGAGAGGUAGCAAGUCUAGGGUGUUGCCACCUCUCAGACUCUACCCGGAUUGCAUCCAUCACAAUCCCAAAAC		74		0.001	0	0.0005	-4.787	G75C,G76U,G77C,G78U,U79A	5	(((((((((((((((.((((((((.((((......(((((((((.((((..........)))).)))))))))......)))).)))))))).))))))))))))))).	SSSSSSSSSSSSSSSISSSSSSSSISSSSIIIIIISSSSSSSSSISSSSHHHHHHHHHHSSSSISSSSSSSSSIIIIIISSSSISSSSSSSSISSSSSSSSSSSSSSSE
AJUBA_BC_260	UUUUGGGGUUGUGGUUGAUGCAGUGUGGGAUGUCCCUGAGAGGUAGCAAGUCUAGGGUGUUGCCACCUCUCAGACUCGUCCCGGAUUGCAUCCAUCACAAUCCCAAAAC		74		0.001	0.002	0.0015	-4.77334	G75C,G76U,G77C	3	(((((((((((((((.((((((((.(((((((...(((((((((.((((..........)))).)))))))))...))))))).)))))))).))))))))))))))).	SSSSSSSSSSSSSSSISSSSSSSSISSSSSSSIIISSSSSSSSSISSSSHHHHHHHHHHSSSSISSSSSSSSSIIISSSSSSSISSSSSSSSISSSSSSSSSSSSSSSE
AJUBA_BC_261	UUUUGGGGUUGUGGUUGAUGCAGUGUGGGAUGUCCCUGAGAGGUAGCAAGUCUAGGGUGUUGCCACCUGAGUCAGGGGUCCCGGAUUGCAUCCAUCACAAUCCCAAAAC		74		0.01	0.007	0.0085	-4.67773	C69G,U70A,C71G,A72U,G73C	5	(((((((((((((((.((((((((.((((((..((((((.((((.((((..........)))).))))...)))))))))))).)))))))).))))))))))))))).	SSSSSSSSSSSSSSSISSSSSSSSISSSSSSBBSSSSSSISSSSISSSSHHHHHHHHHHSSSSISSSSIIISSSSSSSSSSSSISSSSSSSSISSSSSSSSSSSSSSSE
AJUBA_BC_262	UUUUGGGGUUGUGGUUGAUGCAGUGUGGGAUGUCCCUGAGAGGUAGCAAGUCUAGGGUGUUGCCACCUCUGUCAGGGGUCCCGGAUUGCAUCCAUCACAAUCCCAAAAC		74		0.008	0.007	0.0075	-4.69139	C71G,A72U,G73C	3	(((((((((((((((.((((((((.((((((..(((((((((((.((((..........)))).)))))..)))))))))))).)))))))).))))))))))))))).	SSSSSSSSSSSSSSSISSSSSSSSISSSSSSBBSSSSSSSSSSSISSSSHHHHHHHHHHSSSSISSSSSBBSSSSSSSSSSSSISSSSSSSSISSSSSSSSSSSSSSSE
AJUBA_BC_263	UUUUGGGGUUGUGGUUGAUGCAGUGUGGGAUGUCCCUGAGAGGUAGCAAGUCUAGGGUGUUGCCACCUCUCAGAUGGGGUCCCGGAUUGCAUCCAUCACAAUCCCAAAAC		74		0.0244898	0.0338346	0.0291622	-4.39554	indel	-1	(((((((((((((((.((((((((.((((((.((.(((((((((.((((..........)))).)))))))))..)).)))))).)))))))).))))))))))))))).	SSSSSSSSSSSSSSSISSSSSSSSISSSSSSISSISSSSSSSSSISSSSHHHHHHHHHHSSSSISSSSSSSSSIISSISSSSSSISSSSSSSSISSSSSSSSSSSSSSSE
AJUBA_BC_264	UUUUGGGGUUGUGGUUGAUGCAGUGUGGGAUGUCCCUGAGAGGUAGCAAGUCUAGGGUGUUGCCACCUCUCAGAGUGGGUCCCGGAUUGCAUCCAUCACAAUCCCAAAAC		74		0.0112782	0.00666667	0.00897243	-4.67128	indel	-1	(((((((((((((((.((((((((.((((((....(((((((((.((((..........)))).))))))))).....)))))).)))))))).))))))))))))))).	SSSSSSSSSSSSSSSISSSSSSSSISSSSSSIIIISSSSSSSSSISSSSHHHHHHHHHHSSSSISSSSSSSSSIIIIISSSSSSISSSSSSSSISSSSSSSSSSSSSSSE
AJUBA_BC_265	UUUUGGGGUUGUGGUUGAUGCAGUGUGGGAUGUCCCUGAGAGGUAGCAAGUCUAGGGUGUUGCCACCUCUCAGAGGUGGUCCCGGAUUGCAUCCAUCACAAUCCCAAAAC		74		0.0628445	0.056383	0.0596138	-3.97964	indel	-1	(((((((((((((((.((((((((.((((((..(((((((((((.((((..........)))).))))))))).))..)))))).)))))))).))))))))))))))).	SSSSSSSSSSSSSSSISSSSSSSSISSSSSSIISSSSSSSSSSSISSSSHHHHHHHHHHSSSSISSSSSSSSSBSSIISSSSSSISSSSSSSSISSSSSSSSSSSSSSSE
AJUBA_BC_266	UUUUGGGGUUGUGGUUGAUGCAGUGUGGGAUGUCCCUGAGAGGUAGCAAGUCUAGGGUGUUGCCACCUCUCAGAGGGUGUCCCGGAUUGCAUCCAUCACAAUCCCAAAAC		74		0.0305344	0.00689655	0.0187155	-4.53822	indel	-1	(((((((((((((((.((((((((.(((((((((((((((((((.((((..........)))).))))))))).)))))))))).)))))))).))))))))))))))).	SSSSSSSSSSSSSSSISSSSSSSSISSSSSSSSSSSSSSSSSSSISSSSHHHHHHHHHHSSSSISSSSSSSSSBSSSSSSSSSSISSSSSSSSISSSSSSSSSSSSSSSE
AJUBA_BC_267	UUUUGGGGUUGUGGUUGAUGCAGUGUGGGAUGUCCCUGAGAGGUAGCAAGUCUAGGGUGUUGCCACCUCUCAUGAGGGGUCCCGGAUUGCAUCCAUCACAAUCCCAAAAC		75		0.0186532	0.00743669	0.013045	-4.61566	indel	-1	(((((((((((((((.((((((((.((((((..(((((((((((.((((..........)))).)))))))...)))))))))).)))))))).))))))))))))))).	SSSSSSSSSSSSSSSISSSSSSSSISSSSSSBBSSSSSSSSSSSISSSSHHHHHHHHHHSSSSISSSSSSSBBBSSSSSSSSSSISSSSSSSSISSSSSSSSSSSSSSSE
AJUBA_BC_268	UUUUGGGGUUGUGGUUGAUGCAGUGUGGGAUGUCCCUGAGAGGUAGCAAGUCUAGGGUGUUGCCACCUCUUCAGAGGGGUCCCGGAUUGCAUCCAUCACAAUCCCAAAAC		75		0.0301724	0.0204336	0.025303	-4.44825	indel	-1	(((((((((((((((.((((((((.((((((.((.(((((((((.((((..........)))).))))).)))).)).)))))).)))))))).))))))))))))))).	SSSSSSSSSSSSSSSISSSSSSSSISSSSSSISSISSSSSSSSSISSSSHHHHHHHHHHSSSSISSSSSBSSSSISSISSSSSSISSSSSSSSISSSSSSSSSSSSSSSE
AJUBA_BC_269	UUUUGGGGUUGUGGUUGAUGCAGUGUGGGAUGUCCCUGAGAGGUAGCAAGUCUAGGGUGUUGCCACCUUCUCAGAGGGGUCCCGGAUUGCAUCCAUCACAAUCCCAAAAC		75		0.0827068	0.0336413	0.058174	-3.99931	indel	-1	(((((((((((((((.((((((((.((((((.((.(((((((((.((((..........)))).))).)))))).)).)))))).)))))))).))))))))))))))).	SSSSSSSSSSSSSSSISSSSSSSSISSSSSSISSISSSSSSSSSISSSSHHHHHHHHHHSSSSISSSBSSSSSSISSISSSSSSISSSSSSSSISSSSSSSSSSSSSSSE
AJUBA_BC_270	UUUUGGGGUUGUGGUUGAUGCAGUGUGGGAUGUCCCUGAGAGGUAGCAAGUCUAGGGUGUUGCCACUCUCUCAGAGGGGUCCCGGAUUGCAUCCAUCACAAUCCCAAAAC		75		0.112245	0.0167852	0.0645151	-3.9127	indel	-1	(((((((((((((((.((((((((.((((((.((.(((((((((.((((..........)))).)).))))))).)).)))))).)))))))).))))))))))))))).	SSSSSSSSSSSSSSSISSSSSSSSISSSSSSISSISSSSSSSSSISSSSHHHHHHHHHHSSSSISSBSSSSSSSISSISSSSSSISSSSSSSSISSSSSSSSSSSSSSSE
