# Supplementary material for: Learning cis-regulatory principles of ADAR-based RNA editing from CRISPR-mediated mutagenesis
Source: Nat Commun. 2021 Apr 12;12:2165. doi: 10.1038/s41467-021-22489-2 (PMC8041805; doi:10.1038/s41467-021-22489-2)
Supplement: Supplementary file 10 — Supplementary Data 8 [file 41467_2021_22489_MOESM10_ESM.xlsx]

## Sheet: FeatureRanks
Feature	AJUBA normalized mean abs SHAP	NEIL1 normalized mean abs SHAP	TTYH2 normalized mean abs SHAP	SHAP Rank	AJUBA normalized F score	NEIL1 normalized F score	TTYH2 normalized F score
num_mutations	18.8017	3.55632	46.3787	1	2.51329	1.0604	3.3366
site_1_1:A:C	14.6135	25.3622	1.54163	2	1.11165	0.829876	0.294406
probability_active_conf	19.5498	10.1595	7.4659	3	6.81489	6.77732	5.69185
sim_nor_score	8.72246	2.72047	2.99869	4	5.21991	7.6994	8.34151
minimum_free_energy	2.81946	4.46824	4.97356	5	14.0164	16.9663	15.7998
mut_pos	4.30997	5.2419	1.57459	6	10.8748	11.8027	5.88813
mfe_frequency	3.77586	3.26235	3.28533	7	16.0464	12.9553	15.1129
ensemble_diversity	3.20349	3.86934	2.66502	8	14.4031	7.92992	9.51914
ensemble_free_energy	4.03934	2.25014	0.961478	9	6.42823	5.76302	7.06575
site_length_internal_ecs	4.15215		0	10	0.676655	0	0
site_5prm_cp_internal:C:G	0.00247423	0	5.67039	11	0.0483325	0	0.294406
d3_length	1.31046	3.34923	0.571869	12	1.64331	1.79806	2.35525
mut_ref_nt:C	0.820848	2.50201		13	1.06332	0.922084	0
d1_length	0.223423	4.09717	0.334317	14	0.483325	0.783771	0.588813
d2_3prm_cp_bulge:G:C		1.54607		15	0	0.184417	0
mut_prev_struct:E		1.41293		16	0	0.414938	0
site_5prm_cp_bulge:C:G		1.33173		17	0	0.184417	0
site_next_nt:C		0.320187	2.33191	18	0	0.55325	0.588813
site_3prm_cp_internal:C:G	0.0123248	2.57806		19	0.0966651	0.230521	0
u2_3prm_cp_bulge:G:U	0.0305287	2.54746		20	0.38666	0.138313	0
u1_length	2.86139	0.116858	0.521644	21	1.01498	0.461042	2.25711
u3_length_stem		1.06875	1.23679	22	0	0.507146	1.07949
u3_length		1.48662	0.810063	23	0	2.58183	2.15898
mut_type:indel	0		2.28153	24	0	0	0.686948
mut_nt:A	1.31204	0.511442	1.20181	25	0.821653	1.01429	1.3739
u_all_stem_length	0.466341	0.501105	1.87015	26	0.434993	0.414938	0.392542
d_all_stem_length	0.279059	1.4879	0.652756	27	0.19333	1.01429	0.686948
d2_length_internal_es	0.0184808		1.27105	28	0.338328	0	0.0981354
u_count	0.00986409	0.614834	1.23365	29	0.144998	0.230521	0.490677
mut_ref_nt:U	0.614703			30	1.11165	0	0
site_next_nt:G		1.22764	0	31	0	0.184417	0
site_3prm_cp_internal:G:U	1.16288	0		32	0.241663	0	0
site_length_internal_es	1.09065		0.072135	33	0.38666	0	0.0981354
u2_5prm_cp_internal:G:C		0.654327	0.473416	34	0	0.0922084	0.588813
u3_distance	0.00764891	0.963985	0.627419	35	0.0966651	0.507146	0.785083
site_prev_nt:C		0.502974	0.538323	36	0	0.184417	0.883219
all_stem_length	0.109404	1.4131	0.0183684	37	0.724988	0.829876	0.392542
mut_nt:C	0.191582	0.0723675	1.23183	38	1.25665	0.968188	1.3739
d2_5prm_cp_bulge:G:C	0	1.37731	0.0865694	39	0	0.138313	0.294406
d3_distance	0.445612	0.412533	0.492209	40	0.38666	0.645459	0.686948
u2_length_internal_es		0.799466	0.0116248	41	0	0.691563	0.0981354
u2_5prm_cp_internal:U:A			0.391532	42	0	0	0.0981354
mut_nt:G	0.125171	0.631212		43	0.38666	0.691563	0
d_count	0.363162	0.240312	0.528481	44	0.628323	0.230521	1.07949
d2_5prm_cp_internal:G:C	0.790757	0.119259	0.170326	45	0.628323	0.230521	0.294406
site_next_nt:U	0.305057		0.326246	46	0.57999	0	0.294406
mut_ref_nt:G	0.393232	0.229088		47	0.676655	1.1065	0
site_5prm_cp_internal:U:A	0.305846			48	0.0966651	0	0
u2_length_internal_ecs		0.434296	0.167004	49	0	0.368834	0.588813
u2_length	0.402878	0.284301	0.154685	50	0.0966651	0.414938	0.490677
u2_3prm_cp_bulge:C:G		0.532866	0.0109458	51	0	0.276625	0.294406
mut_nt:U	0.0557307	0.176046	0.557349	52	0.38666	1.33702	1.07949
d2_length_internal_ecs	0.309851		0.169326	53	0.338328	0	0.294406
mut_struct:B		0.458261	0.00718618	54	0	0.230521	0.196271
u_hairpin_length	0.461979		0	55	0.77332	0	0
u2_3prm_cp_bulge:A:U		0.191964		56	0	0.0922084	0
u2_5prm_cp_internal:A:U			0.180364	57	0	0	0.588813
site_length	0.0751335	0.0426699	0.306847	58	0.241663	0.276625	0.392542
d2_5prm_cp_internal:U:A	0.121475		0.13148	59	0.144998	0	0.196271
site_prev_nt:A	0.121671			60	0.0966651	0	0
u2_3prm_cp_internal:C:G			0.119548	61	0	0	0.490677
d2_5prm_cp_internal:A:U			0.114505	62	0	0	0.490677
mut_next_struct:I	0.215822	0.118116	0	63	0.19333	0.507146	0
d2_3prm_cp_internal:G:U			0.106754	64	0	0	0.294406
mut_prev_struct:I	0.0521848	0.249928	0	65	0.144998	0.507146	0
u1_length_stem	0	0.0406328	0.25226	66	0	0.138313	0.785083
mut_struct:I	0.171683	0.108238	0.00178696	67	1.11165	0.507146	0.0981354
d2_3prm_cp_bulge:U:A		0.0108926	0.175468	68	0	0.0461042	0.490677
d2_3prm_cp_bulge:A:U	0.0930153			69	0.144998	0	0
mut_ref_struct:S	0.0253568	0.249876	0	70	0.0966651	0.276625	0
site_prev_nt:G		0.183208	0	71	0	0.0922084	0
u2_3prm_cp_internal:U:A			0.0852947	72	0	0	0.0981354
site_next_nt:A	0.0852069			73	0.483325	0	0
u2_3prm_cp_internal:U:G		0.0831258		74	0	0.138313	0
site_3prm_cp_internal:A:U	0.0794971		0.0865041	75	0.338328	0	0.490677
u2_struct:I	0.00254051	0.238723	0	76	0.0483325	0.184417	0
d2_3prm_cp_internal:C:G	0.00419563	0.126503		77	0.0966651	0.184417	0
u2_3prm_cp_internal:G:U		0.0624249		78	0	0.0922084	0
site_3prm_cp_bulge:G:C		0.00594571	0.11288	79	0	0.0461042	0.0981354
site_1_1:A:G	0.00800694	0.0995781		80	0.241663	0.230521	0
u2_3prm_cp_internal:G:C	0.00330732	0.144683	0	81	0.0483325	0.184417	0
d3_length_stem	0	0.147957	0	82	0	0.138313	0
mut_struct:H	0.0492739			83	0.57999	0	0
mut_prev_struct:S	0.124643	0.0192795	0	84	0.144998	0.0922084	0
d2_3prm_cp_bulge:C:G	0	0.0197301	0.121357	85	0	0.0461042	0.392542
d2_length	0.064076	0.0675217	0	86	0.241663	0.230521	0
d2_3prm_cp_internal:G:C	0.00902678	0.122052	0	87	0.0966651	0.322729	0
d2_5prm_cp_bulge:G:U		0.0433044		88	0	0.184417	0
mut_struct:S	0.00261416	0.123455	0	89	0.0966651	0.0922084	0
d2_length_bulge		0.0418961		90	0	0.184417	0
mut_exist	0.0826456		0	91	0.821653	0	0
mut_prev_struct:B		0.0410054		92	0	0.414938	0
mut_next_struct:B	0	0.121312	0	93	0	0.184417	0
site_3prm_cp_internal:G:C	0.0210967	0.00773101	0.0905502	94	0.0483325	0.0461042	0.0981354
d2_struct:B	0.00478321	0.00476409	0.0985432	95	0.0483325	0.0461042	0.196271
d2_distance	0	0.0977613	0	96	0	0.461042	0
u2_5prm_cp_hairpin:G:C	0.0321729			97	0.19333	0	0
u2_length_hairpin	0.0320392			98	0.144998	0	0
d2_5prm_cp_internal:U:G	0		0.0609828	99	0	0	0.0981354
site_3prm_cp_internal:U:G		0.0275732		100	0	0.138313	0
site_struct:I	0	0.0127841	0.0582712	101	0	0.0922084	0.196271
d2_5prm_cp_internal:C:G	0	0.0464486		102	0	0.276625	0
d2_5prm_cp_bulge:C:G	0.00501837	0.0348736		103	0.0966651	0.138313	0
d2_struct:I	0	0.0587395	0	104	0	0.0922084	0
site_struct:S	0	0.0576122	0	105	0	0.0922084	0
site_5prm_cp_bulge:G:C			0.0127824	106	0	0	0.0981354
u2_struct:H	0.020241	0		107	0.0483325	0	0
u2_3prm_cp_bulge:G:C	0.00990411			108	0.144998	0	0
site_struct:B		0.0162048	0	109	0	0.184417	0
mut_next_struct:H	0.0088145	0.0062594		110	0.0966651	0.414938	0
d1_length_stem	0	0.0199826	0	111	0	0.0922084	0
site_prev_struct:B			0.00563021	112	0	0	0.0981354
u2_5prm_cp_internal:C:G			0.00470492	113	0	0	0.0981354
u2_3prm_cp_internal:A:U			0.00388475	114	0	0	0.0981354
u2_struct:B	0.00094273	0.00988067	0	115	0.0483325	0.138313	0
u2_5prm_cp_bulge:U:G		0.00314333		116	0	0.0461042	0
u2_5prm_cp_hairpin:U:G	0.00206859			117	0.0483325	0	0
site_5prm_cp_internal:U:G			0.00179751	118	0	0	0.0981354
d2_3prm_cp_internal:U:A	0.00036495			119	0.0966651	0	0
Total	100	100	100		100	100	100
